# Supplementary material for: Longitudinal multiorgan transcriptomic atlas of salt-induced hypertension
Source: JCI Insight. 2026 Apr 23;11(12):e200841. doi: 10.1172/jci.insight.200841 (PMC13313555; doi:10.1172/jci.insight.200841)
Supplement: Supplemental data set 1 [file jciinsight-11-200841-s202.xlsx]

## Sheet: Sheet1
Pearson’s correlation coefficients (r) for different organs (associated with Figure 1B)
Organ	Cortex	Medulla	Heart	Liver
Cortex	1	0.985058	0.903105	0.892835
Medulla	0.985058	1	0.909784	0.883483
Heart	0.903105	0.909784	1	0.867436
Liver	0.892835	0.883483	0.867436	1
