# Supplementary material for: Longitudinal multiorgan transcriptomic atlas of salt-induced hypertension
Source: JCI Insight. 2026 Apr 23;11(12):e200841. doi: 10.1172/jci.insight.200841 (PMC13313555; doi:10.1172/jci.insight.200841)
Supplement: Supplemental data set 10 [file jciinsight-11-200841-s203.xlsx]

## Sheet: ChEA 2022 TF enrichment
Organ	Timepoint	Term	Overlap	Gene_Count	Genes	p.adjust	Combined_Score
CX	D7	FOXM1 23109430 ChIP-Seq U2OS Human	52/226	52	TOP2A;ARHGAP11A;ARHGAP11B;CCNF;KIF14;HMGB2;MKI67;CDC20;PTTG1;NUF2;NUSAP1;SNIP1;PIM3;CEP55;DLGAP5;GAS2L3;CKAP2L;CKAP2;KIF23;CCNA2;ASPM;ESPL1;DEPDC1;KIF2C;TRIM59;KIF20A;KIF20B;CDCA2;TROAP;TTK;HMMR;CENPA;NCAPH;AURKB;CCNB2;CCNB1;RACGAP1;ECT2;FAM83D;RRM2;UBE2C;PLK1;ATAD2;FAM111A;TPX2;CENPF;KIF18A;KIF18B;PRC1;CDK1;CDKN3;SPC25	3.79765e-32	1011.02
CX	D7	FOXM1 25889361 ChIP-Seq OE33 AND U2OS Human	82/784	82	TOP2A;EHF;CCNF;KIF14;HMGB2;BUB1B;FOXM1;MKI67;CDC20;PTTG1;NUF2;PBK;NUSAP1;SNIP1;PIM3;GTSE1;ZNF367;CEP55;DLGAP5;GAS2L3;CKAP2L;CKAP2;KIF23;KNSTRN;IQCG;CCNA2;ASPM;ESPL1;CKS2;DEPDC1;MCM5;TRIM59;KIF2C;KIF20A;KIF20B;DTL;ASF1B;BLM;CDCA2;PARPBP;CDCA3;UHRF1;CDCA5;TROAP;ARHGAP19;NCAPG;TTK;HMMR;IQGAP3;CENPA;NCAPH;AURKB;CCNB2;CCNB1;RACGAP1;SLIT1;ECT2;FAM83D;BUB1;SLC25A25;E2F8;PLK4;STIL;RRM2;UBE2C;ARHGEF39;PLK…	4.55887e-26	335.15
CX	D7	FOXM1 26456572 ChIP-Seq MCF-7 Human BreastCancer	54/478	54	TOP2A;ARHGAP11B;EHF;CCNF;KIF14;HMGB2;MKI67;CDC20;PTTG1;NUF2;SNIP1;GTSE1;CEP55;GAS2L3;CKAP2L;CKAP2;KIF23;KNSTRN;CCNA2;ASPM;SLC7A8;ESPL1;CKS2;TRIM59;KIF2C;KIF20A;KIF20B;CDCA2;PARPBP;UHRF1;TROAP;HMMR;CENPA;NCAPH;CCNB2;CCNB1;RACGAP1;ECT2;FAM83D;RRM2;UBE2C;PLK1;ATAD2;GREB1;NDC80;TPX2;CENPF;KRT18;KIF18B;PRC1;KIF4A;UBE2T;CDK1;CDKN3	3.93459e-18	246.645
CX	D7	E2F4 17652178 ChIP-ChIP JURKAT Human	55/608	55	TOP2A;HMGB2;BUB1B;MCM10;FOXM1;MKI67;PBK;NUSAP1;KNTC1;GTSE1;ESCO2;MASTL;IQCG;CCNA2;ASPM;ESPL1;FANCD2;MCM3;TIMELESS;MCM4;MCM5;KIF2C;KIF20A;DTL;ASF1B;BLM;CDCA2;CDCA3;CDCA5;TROAP;ARHGAP19;TTK;HMMR;IQGAP3;CENPA;AURKB;RAD51AP1;CCNB2;CCNB1;RACGAP1;CLSPN;BUB1;BARD1;PLK4;STIL;RRM2;XRCC2;PLK1;ATAD2;SHCBP1;ANLN;TPX2;CENPF;KIF18A;KIF4A	3.14644e-14	152.73
CX	D7	AR 21909140 ChIP-Seq LNCAP Human	25/238	25	EHF;DDC;CDCA2;MCM10;IQGAP3;PBK;E2F1;HMOX1;BARD1;CYP2J2;CKAP2L;ATAD2;KIF23;NDC80;CCNA2;ANLN;TPX2;KRT18;MALL;DEPDC1;TACC3;MCM4;KIF20A;DTL;FKBP5	2.69406e-07	95.316
CX	D7	SMAD1 18555785 ChIP-Seq ESCs Mouse	71/1483	71	ARHGAP11A;PTPRT;EHF;NCF2;KIF14;LMOD1;BUB1B;JPH1;FGF7;RGS1;NUF2;NUSAP1;PITX2;PAMR1;PPFIA4;POLE;PTGIS;CD93;CKAP2L;MASTL;MMP9;SERPINB5;GFRA4;FCAMR;GJD2;ASPM;GREM2;RFX8;DNAJC6;MALL;MCM3;FIBIN;PKP1;MCM6;DTL;RGS18;APCS;NECAB3;SERPINC1;ATP1A2;NCAPH;DSN1;HRH3;E2F1;SPP2;HAO1;ROMO1;RXRG;BUB1;BARD1;PLK4;SEC16B;ANGPT4;SLC16A1;RNF24;LAMB3;CYBRD1;SLC4A11;ASS1;TMEM198;CENPF;GATM;KIF18A;RAD51;CYP24A1;ETNK2;UBE2T…	1.3767e-05	33.709
CX	D7	BACH1 22875853 ChIP-PCR HELA AND SCP4 Human	57/1127	57	PTPRT;EHF;ABCD2;FHL1;MCM10;SLC2A4;CA3;CA6;LRAT;CD33;IER3;FST;ADIPOQ;IQCG;CCNA2;CLDN3;MAF;DNAJC6;GAS2;MCM3;TIMELESS;MCM4;TRIM15;MCM6;COL17A1;APCS;CEBPB;CEBPD;LAMA1;COL11A1;CLCNKB;PLD1;CENPA;PTPRZ1;HRH3;E2F1;HMOX1;EPS8L1;ASL;CLSPN;BUB1;E2F8;ACE;RRM2;ANGPT1;SLC12A1;HSD3B1;CYP4F11;P2RX7;CENPF;GATM;DIAPH3;CYP24A1;FABP5;TGFBI;CDO1;SIM2	4.27696e-05	32.4108
CX	D7	FOXM1 26456572 ChIP-Seq MCF-7 Human	72/1595	72	EHF;ATP8A2;PRDM6;CCNF;HMGB2;MKI67;C8B;CDC20;UCHL1;RGS1;NUF2;CLDN23;SOX9;GTSE1;GAS2L3;SPINK1;PTGIS;CKAP2L;CKAP2;KIF23;MMP9;ASPM;GPRIN2;GREM2;RFX8;SLC7A8;MMRN1;MALL;DEPDC1;PKP1;TRIM59;SIK1;KIF20A;DTL;CEBPB;FOXC1;TROAP;MGST2;EFNA5;PLD1;CENPA;RMND5B;CCNB2;RACGAP1;MAT2A;TMEM207;SPP2;ECT2;FAM83D;FNIP2;RXRG;CAP2;STAT5A;SEC16B;RRM2;RNF24;UBE2C;TPBG;GREB1;RARRES1;KCNJ15;GRHL3;CENPF;KLF5;KRT18;CLCN4;ETNK2;…	7.79546e-05	27.5854
CX	D7	NMYC 18555785 ChIP-Seq ESCs Mouse	68/1510	68	ARHGAP11A;PTPRT;EHF;NCF2;KIF14;LMOD1;BUB1B;JPH1;FGF7;RGS1;NUF2;PAMR1;PPFIA4;GARNL3;PTGIS;CD93;CKAP2L;MASTL;SERPINB5;GFRA4;FCAMR;GJD2;ASPM;GREM2;RFX8;SLCO4A1;DNAJC6;MALL;MCM3;FIBIN;PKP1;MCM6;DTL;RGS18;APCS;SERPINC1;ATP1A2;PLD1;NCAPH;DSN1;SPP2;HAO1;FAM83D;RXRG;SLC25A25;BARD1;SEC16B;ANGPT4;SLC16A1;RNF24;LAMB3;TNFRSF9;SLC12A1;SLC4A11;GUCA2A;ASS1;TMEM198;CENPF;GATM;KIF18A;RAD51;CYP24A1;ETNK2;UBE2T;CD2…	0.000157408	25.7666
CX	D7	GATA6 21074721 ChIP-Seq CACO-2 Mouse	70/1575	70	TMEM200B;NCF2;CYP4A22;PRF1;KIF14;LMOD1;CHD5;MCM10;PTPN22;C8B;CDC20;RGS1;NUF2;SNIP1;CA6;ANXA8;PHGDH;MAP3K6;PPFIA4;PROK1;CEP55;CA14;SLC30A2;CYP4A11;POU3F1;MASTL;ASPM;GREM2;HPDL;DNAJC6;DEPDC1;PKP1;KIF2C;DTL;RGS18;APCS;SERPINC1;COL11A1;CLCNKB;AK2;TACSTD2;ARHGAP19;CLCNKA;ATP1A2;IQGAP3;RAP1GAP;INPP5B;SPTA1;CLSPN;RXRG;CYP2J2;SEC16B;STIL;SLC16A1;HSD3B2;LAMB3;TNFRSF9;HSD3B1;PLA2G2A;GRHL3;GUCA2A;CENPF;FABP…	0.000157408	25.2522
CX	D7	SOX2 18555785 ChIP-Seq ESCs Mouse	67/1508	67	ARHGAP11A;PTPRT;EHF;NCF2;KIF14;LMOD1;BUB1B;JPH1;FGF7;RGS1;NUF2;PITX2;PAMR1;PPFIA4;GARNL3;SLC34A2;CD93;CKAP2L;MASTL;SERPINB5;GFRA4;FCAMR;GJD2;ASPM;GREM2;RFX8;MALL;MCM3;FIBIN;PKP1;BPI;MCM6;DTL;RGS18;APCS;SERPINC1;MGST2;ATP1A2;NCAPH;DSN1;SPP2;HAO1;FAM83D;RXRG;BARD1;SEC16B;ANGPT4;SLC16A1;RNF24;LAMB3;UBE2C;SLC12A1;CYBRD1;SLC4A11;ASS1;TPX2;CENPF;GATM;KIF18A;RAD51;CYP24A1;FABP5;ETNK2;UBE2T;CD28;COL9A1;L…	0.000246181	24.1143
CX	D7	STAT3 18555785 ChIP-Seq ESCs Mouse	66/1495	66	ARHGAP11A;PTPRT;EHF;NCF2;KIF14;LMOD1;BUB1B;JPH1;FGF7;RGS1;NUF2;PITX2;PAMR1;PPFIA4;GARNL3;SNTA1;PTGIS;CD93;CKAP2L;MASTL;SERPINB5;GFRA4;FCAMR;GJD2;ASPM;GREM2;RFX8;SLCO4A1;MALL;MCM3;FIBIN;PKP1;MCM6;DTL;RGS18;APCS;SERPINC1;COL11A1;MGST2;ATP1A2;SPP2;HAO1;FAM83D;FNIP2;RXRG;BUB1;BARD1;SEC16B;RNF24;LAMB3;SLC12A1;CYBRD1;SLC4A11;ASS1;TMEM198;CENPF;GATM;KIF18A;RAD51;CYP24A1;FABP5;ETNK2;UBE2T;CD28;COL9A1;LGR6	0.000295146	23.1767
CX	D7	ESRRB 18555785 ChIP-Seq ESCs Mouse	66/1496	66	ARHGAP11A;EHF;NCF2;KIF14;LMOD1;BUB1B;JPH1;TMEM144;FGF7;RGS1;NUF2;NUSAP1;PAMR1;PPFIA4;GARNL3;PTGIS;CKAP2L;MASTL;SERPINB5;GFRA4;FCAMR;ASPM;GREM2;RFX8;SLCO4A1;MALL;MCM3;PKP1;BPI;MCM6;DTL;RGS18;APCS;SERPINC1;ATP1A2;AGPAT2;NCAPH;RAP1GAP;DSN1;SPP2;HAO1;ROMO1;ECT2;FAM83D;RXRG;SLC25A25;BARD1;SEC16B;ANGPT4;RNF24;LAMB3;SLC12A1;CYBRD1;SLC4A11;ASS1;TMEM198;TPX2;CENPF;GATM;RAD51;CYP24A1;ETNK2;UBE2T;CD28;COL9A…	0.000295146	23.1172
CX	D7	MYCN 21190229 ChIP-Seq SHEP-21N Human	21/271	21	ARHGAP11A;CNTFR;CHIC1;CDCA3;UBE2C;TROAP;RARRES1;AK2;TTK;KIF22;SLC2A4;FOXM1;AURKB;RAD51AP1;CYP27B1;KIF4A;CLDN23;TIMELESS;KNTC1;PITX2;DTL	0.000295146	40.5898
CX	D7	TRP63 18441228 ChIP-ChIP KERATINOCYTES Mouse	12/99	12	TPX2;EHF;RRM2;PTTG1;MGST2;HMOX1;KIF23;FOXM1;CENPA;AURKB;ASS1;CTSB	0.000354076	64.6136
CX	D7	FOXM1 32153563 ChIP-Seq SKOV3 Human Ovary OvarianCancer	15/154	15	PTGIS;CEBPD;ITGB4;TROAP;CAPG;KRT5;MKI67;CENPA;KRT19;SCD;KIF20A;IGFBP6;FAM83D;FADS1;CDKN3	0.00036694	50.1035
CX	D7	ZFX 18555785 ChIP-Seq ESCs Mouse	65/1485	65	ARHGAP11A;PTPRT;EHF;NCF2;KIF14;LMOD1;BUB1B;JPH1;FGF7;RGS1;NUF2;NUSAP1;PAMR1;PPFIA4;GARNL3;PTGIS;CD93;CKAP2L;MASTL;SERPINB5;GFRA4;FCAMR;GJD2;ASPM;GREM2;RFX8;SLCO4A1;MALL;MCM3;FIBIN;PKP1;MCM6;DTL;RGS18;APCS;SERPINC1;MGST2;ATP1A2;PLD1;NCAPH;SPP2;HAO1;FAM83D;RXRG;SLC25A25;BARD1;SEC16B;ANGPT4;SLC16A1;RNF24;LAMB3;SLC12A1;SLC4A11;LRRC66;ASS1;TPX2;CENPF;GATM;RAD51;CYP24A1;ETNK2;UBE2T;CD28;COL9A1;LGR6	0.00036694	22.0831
CX	D7	CTCF 18555785 ChIP-Seq ESCs Mouse	65/1492	65	ARHGAP11A;PTPRT;EHF;NCF2;KIF14;LMOD1;BUB1B;MCM10;JPH1;FGF7;RGS1;NUF2;NUSAP1;PAMR1;PPFIA4;GARNL3;PTGIS;CKAP2L;SERPINB5;GFRA4;FCAMR;ASPM;GREM2;RFX8;SLCO4A1;MALL;MCM3;FIBIN;PKP1;BPI;KIF2C;MCM6;DTL;RGS18;APCS;SERPINC1;MGST2;ATP1A2;AGPAT2;NCAPH;DSN1;E2F1;SPP2;FAM83D;RXRG;BARD1;SEC16B;ANGPT4;RNF24;LAMB3;SLC4A11;ASS1;TMEM198;TPX2;CENPF;GATM;KIF18A;RAD51;CYP24A1;FABP5;ETNK2;UBE2T;CD28;COL9A1;LGR6	0.000402738	21.6839
CX	D7	P63 20808887 ChIP-Seq KERATINOCYTES Human	68/1598	68	TSKS;CHD5;GIMAP4;FOXM1;MYLK3;CDC20;FGF7;VSIG2;CTSH;LRAT;PHGDH;SOX9;SLC18A1;PAMR1;DUSP4;SDS;PTGIS;CD93;FAM118A;KRT5;TMC5;MRAP;HPDL;MMRN1;TFR2;GAS2;FIBIN;CERCAM;PLIN1;CAGE1;COL17A1;BLM;KLK1;MAOB;CLCNKB;TACSTD2;CLCNKA;MGST2;SPTA1;RMND5B;GHRHR;DSN1;PTPRZ1;TMEM207;SPTBN2;PLK4;CENPT;RRM2;ARHGEF37;HSD3B2;UBE2C;PLK1;OSGIN1;CYBRD1;TRPV1;CYP4F11;LRRC66;SYT8;RCAN1;SLC6A9;TCN2;UBE2T;TACC3;PLCH2;QRICH2;SIGLEC…	0.000503125	20.6743
CX	D7	KLF4 18555785 ChIP-Seq ESCs Mouse	64/1486	64	ARHGAP11A;EHF;NCF2;KIF14;LMOD1;BUB1B;JPH1;FGF7;RGS1;NUF2;PAMR1;PPFIA4;PROK1;PTGIS;CD93;CKAP2L;MASTL;SERPINB5;GFRA4;FCAMR;ASPM;GREM2;RFX8;SLCO4A1;MALL;MCM3;FIBIN;CERCAM;PKP1;BPI;MCM6;DTL;RGS18;APCS;SERPINC1;ATP1A2;NCAPH;RAP1GAP;SPP2;HAO1;ROMO1;FAM83D;RXRG;SLC25A25;BARD1;PLK4;SEC16B;ANGPT4;SLC16A1;RNF24;LAMB3;SLC12A1;SLC4A11;ASS1;TPX2;CENPF;GATM;RAD51;CYP24A1;ETNK2;UBE2T;CD28;COL9A1;LGR6	0.000611159	20.4144
CX	D7	SUZ12 18555785 ChIP-Seq ESCs Mouse	64/1491	64	ARHGAP11A;PTPRT;EHF;NCF2;KIF14;LMOD1;BUB1B;JPH1;FGF7;RGS1;NUF2;PAMR1;PPFIA4;GARNL3;PTGIS;CD93;CKAP2L;MASTL;MMP9;SERPINB5;GFRA4;FCAMR;GJD2;ASPM;GREM2;RFX8;DNAJC6;MALL;MCM3;PKP1;MCM6;DTL;RGS18;APCS;SERPINC1;MGST2;ATP1A2;PLD1;DSN1;SPP2;HAO1;ECT2;FAM83D;FNIP2;RXRG;SLC25A25;BARD1;SEC16B;ANGPT4;RNF24;LAMB3;SLC12A1;SLC4A11;CENPF;GATM;KIF18A;RAD51;CYP24A1;FABP5;ETNK2;UBE2T;CD28;COL9A1;LGR6	0.000629138	20.1459
CX	D7	OCT4 18555785 ChIP-Seq ESCs Mouse	64/1492	64	ARHGAP11A;PTPRT;EHF;NCF2;KIF14;LMOD1;BUB1B;C8B;JPH1;TMEM144;FGF7;RGS1;NUF2;NUSAP1;PAMR1;PPFIA4;GARNL3;PTGIS;CD93;CKAP2L;SERPINB5;GFRA4;FCAMR;GJD2;ASPM;GREM2;RFX8;MALL;MCM3;PKP1;MCM6;DTL;RGS18;APCS;SERPINC1;COL11A1;AK2;ATP1A2;SPP2;HAO1;ECT2;FAM83D;RXRG;BARD1;SEC16B;ANGPT4;SLC16A1;RNF24;LAMB3;SLC12A1;SLC4A11;ASS1;TMEM198;TPX2;CENPF;GATM;KIF18A;RAD51;CYP24A1;ETNK2;UBE2T;CD28;COL9A1;LGR6	0.000629138	20.0926
CX	D7	GATA6 21074721 ChIP-Seq CACO-2 Human	66/1585	66	TMEM200B;NCF2;CYP4A22;KIF14;LMOD1;CHD5;PTPN22;C8B;CDC20;RGS1;NUF2;SNIP1;CA6;PHGDH;MAP3K6;PPFIA4;PROK1;CA14;SLC30A2;CYP4A11;POU3F1;MASTL;ASPM;GREM2;HPDL;DNAJC6;DEPDC1;PKP1;RBM20;KIF2C;DTL;RGS18;APCS;SERPINC1;COL11A1;CLCNKB;AK2;TACSTD2;CLCNKA;ATP1A2;DCST1;IQGAP3;RAP1GAP;INPP5B;SPTA1;CLSPN;RXRG;CYP2J2;SEC16B;STIL;SLC16A1;HSD3B2;LAMB3;TNFRSF9;HSD3B1;PLA2G2A;GRHL3;GUCA2A;CENPF;FABP3;SLC6A9;FAM151A;UBE…	0.00104528	18.377
CX	D7	RNF2 18974828 ChIP-Seq MESCs Mouse	49/1066	49	DGKG;PTPRT;PRDM6;TNFAIP2;HOXC11;JPH1;PANX2;CLDN23;PRKG2;LRAT;SOX9;PITX2;SLC16A2;DUSP4;SPHK1;FST;RTN4RL2;SSTR1;POU3F1;GFRA4;CLDN3;MAF;SLC7A8;RGS9BP;PKP1;HOXB8;NAT8L;HOXB5;FOXC1;TACSTD2;LTBP2;EFNA5;CYP27B1;PTPRZ1;HRH3;FLNC;IRX1;TBX1;IRX2;ZBTB16;ESRRB;SNAP91;APLN;SMOC2;CYP24A1;PPP1R1B;KCNK1;SIM2;CRLF1	0.00104528	20.1153
CX	D7	EZH2 18974828 ChIP-Seq MESCs Mouse	49/1066	49	DGKG;PTPRT;PRDM6;TNFAIP2;HOXC11;JPH1;PANX2;CLDN23;PRKG2;LRAT;SOX9;PITX2;SLC16A2;DUSP4;SPHK1;FST;RTN4RL2;SSTR1;POU3F1;GFRA4;CLDN3;MAF;SLC7A8;RGS9BP;PKP1;HOXB8;NAT8L;HOXB5;FOXC1;TACSTD2;LTBP2;EFNA5;CYP27B1;PTPRZ1;HRH3;FLNC;IRX1;TBX1;IRX2;ZBTB16;ESRRB;SNAP91;APLN;SMOC2;CYP24A1;PPP1R1B;KCNK1;SIM2;CRLF1	0.00104528	20.1153
CX	D7	E2F7 22180533 ChIP-Seq HELA Human	7/38	7	FANCD2;ATAD2;MCM3;MCM4;MCM5;MCM6;DTL	0.00112106	89.9264
CX	D7	SUZ12 18974828 ChIP-Seq MESCs Mouse	65/1564	65	PTPRT;PRDM6;TNFAIP2;HOXC11;JPH1;CLDN23;PRKG2;LRAT;SOX9;PITX2;SLC16A2;DUSP4;SLC34A2;PTGIS;SLC30A2;SPHK1;FST;SSTR1;POU3F1;MMP9;GFRA4;GREM2;CLDN3;MAF;SLC7A8;RGS9BP;PKP1;CDH13;HOXB8;NAT8L;HOXB5;FOXC1;CEBPD;TACSTD2;ARHGAP19;LTBP2;EFNA5;NKD2;CYP27B1;NTF3;SLIT1;NRIP3;FLNC;IGFBP6;RXRG;IRX1;TBX1;IRX2;ACE;PPP1R14C;ZBTB16;TPBG;ESRRB;ATP2B2;SNAP91;SMOC2;GATM;KLF5;CYP24A1;ETNK2;PPP1R1B;LGR6;SIM2;CRLF1;SPC25	0.00115516	17.9602
CX	D7	EBF1 22473956 ChIP-Seq LYMPHODE Mouse	63/1505	63	ARHGAP11A;PTPRT;EHF;NCF2;KIF14;LMOD1;MCM10;JPH1;FGF7;RGS1;NUF2;PAMR1;PPFIA4;GARNL3;PTGIS;MASTL;MMP9;SERPINB5;GFRA4;FCAMR;ASPM;GREM2;RFX8;MCM3;FIBIN;CERCAM;PKP1;MCM6;DTL;RGS18;APCS;SERPINC1;COL11A1;MGST2;ATP1A2;PLD1;DSN1;SPP2;HAO1;ECT2;RXRG;SLC25A25;BARD1;SEC16B;SLC16A1;RNF24;LAMB3;RARRES1;CYBRD1;SLC4A11;ASS1;TMEM198;CENPF;GATM;RAD51;CYP24A1;FABP5;ETNK2;UBE2T;CD28;COL9A1;LGR6;SPC25	0.00119802	17.9399
CX	D7	PU1 27457419 ChIP-Seq LIVER Mouse	63/1510	63	ARHGAP11A;PTPRT;EHF;NCF2;KIF14;LMOD1;MCM10;JPH1;FGF7;RGS1;NUF2;PAMR1;PPFIA4;GARNL3;PTGIS;CD93;CKAP2L;MASTL;SERPINB5;GFRA4;FCAMR;GJD2;ASPM;GREM2;RFX8;SLCO4A1;MALL;MCM3;FIBIN;PKP1;BPI;MCM6;DTL;RGS18;APCS;SERPINC1;MGST2;ATP1A2;NCAPH;SPP2;HAO1;FNIP2;RXRG;SLC25A25;BARD1;SEC16B;RNF24;LAMB3;UBE2C;SLC12A1;CYBRD1;SLC4A11;TMEM198;TPX2;CENPF;GATM;KIF18A;ETNK2;UBE2T;CD28;COL9A1;LGR6;SPC25	0.00127476	17.6994
CX	D7	MYBL2 22936984 ChIP-ChIP MESCs Mouse	60/1419	60	ARHGAP11A;TOP2A;HMGB2;MLC1;BUB1B;HIF3A;FOXM1;SCAMP5;CDC20;LIPH;NUF2;NUSAP1;KNTC1;GTSE1;SLC34A3;SCARA5;CKAP2L;KIF23;KIF22;IQCG;FANCD2;CKS2;MCM3;KIF2C;KIF20A;ASF1B;FOXC1;CDCA2;CDCA3;LAMA1;TROAP;ARHGAP19;HMMR;EFNA5;AURKB;CCNB2;NFS1;CCNB1;RACGAP1;MAT2A;IGFBP6;ECT2;CENPT;TBX1;RRM2;UBE2C;PLK1;HSPBAP1;NDC80;ANLN;TPX2;KRT19;KIF18A;KLF5;PRC1;KRT15;QRICH2;SIM2;CRLF1;SPC25	0.00129974	17.8171
CX	D7	RBPJ 21746931 ChIP-Seq IB4 Human	65/1598	65	TMEM200B;NCF2;CYP4A22;KIF14;CHD5;PTPN22;C8B;CDC20;RGS1;NUF2;SNIP1;CA6;PHGDH;MAP3K6;PROK1;CA14;CKAP2L;SLC30A2;CYP4A11;POU3F1;ASPM;HPDL;DNAJC6;DEPDC1;PKP1;KIF2C;DTL;RGS18;APCS;SERPINC1;COL11A1;CLCNKB;AK2;TACSTD2;CLCNKA;IQGAP3;NCAPH;RAP1GAP;INPP5B;MAT2A;CLSPN;RXRG;CYP2J2;SEC16B;STIL;SLC16A1;HSD3B2;LAMB3;TNFRSF9;GREB1;HSD3B1;PLA2G2A;GRHL3;GRHL1;GUCA2A;CENPF;FABP3;NAT8;SLC6A9;FAM151A;UBE2T;CD28;PLCH2;…	0.00190251	16.4208
CX	D7	HNFA 21074721 ChIP-Seq CACO-2 Human	64/1578	64	TMEM200B;NCF2;CYP4A22;PRF1;KIF14;CHD5;MKI67;C8B;CDC20;RGS1;NUF2;SNIP1;CA6;PHGDH;MAP3K6;PROK1;SLC30A2;MRGPRX1;CYP4A11;POU3F1;ASPM;GREM2;HPDL;TCERG1L;DNAJC6;DEPDC1;PKP1;RBM20;KIF2C;KIF20B;DTL;RGS18;APCS;SERPINC1;COL11A1;CLCNKB;AK2;TACSTD2;CLCNKA;IQGAP3;RAP1GAP;INPP5B;SPTA1;CLSPN;RXRG;CYP2J2;SEC16B;STIL;SLC16A1;HSD3B2;TNFRSF9;HSD3B1;PLA2G2A;GRHL3;GUCA2A;CENPF;FABP3;SLC6A9;FAM151A;UBE2T;CDK1;PLCH2;LG…	0.00228522	15.9787
CX	D7	CBX2 22325352 ChIP-Seq 293T-Rex Human	64/1595	64	TMEM200B;NCF2;CYP4A22;KIF14;CHD5;PTPN22;C8B;RGS1;NUF2;SNIP1;CA6;PHGDH;MAP3K6;PROK1;CKAP2L;SLC30A2;CYP4A11;POU3F1;ASPM;GREM2;RFX8;DNAJC6;DEPDC1;PKP1;KIF2C;DTL;RGS18;APCS;SERPINC1;COL11A1;CLCNKB;AK2;TACSTD2;CLCNKA;IQGAP3;NCAPH;RAP1GAP;INPP5B;SPTA1;SPP2;CLSPN;RXRG;CYP2J2;SEC16B;STIL;SLC16A1;HSD3B2;TNFRSF9;GREB1;HSD3B1;PLA2G2A;GRHL3;GRHL1;GUCA2A;CENPF;FABP3;SLC6A9;ETNK2;FAM151A;UBE2T;CD28;PLCH2;LGR6;…	0.00300426	15.2656
CX	D7	NFYA 21822215 ChIP-Seq K562 Human	63/1579	63	EHF;TMEM200B;NCF2;CYP4A22;PRF1;KIF14;CHD5;MKI67;C8B;RGS1;NUF2;SNIP1;CA6;PHGDH;MAP3K6;SLC30A2;CYP4A11;POU3F1;ETV6;FCAMR;ASPM;GREM2;TCERG1L;DNAJC6;GAS2;DEPDC1;PKP1;KIF2C;KIF20B;DTL;RGS18;APCS;COL11A1;CLCNKB;AK2;TACSTD2;CLCNKA;RAP1GAP;INPP5B;SPTA1;SLIT1;CLSPN;RXRG;E2F8;CYP2J2;SEC16B;STIL;SLC16A1;HSD3B2;TNFRSF9;HSD3B1;PLA2G2A;GRHL3;GUCA2A;CENPF;FABP3;SLC6A9;FAM151A;UBE2T;CDK1;PLCH2;LGR6;KCNK1	0.00386412	14.6758
CX	D7	E2F1 26619117 ChIP-Seq Hepatocytes Mouse Liver	97/2717	97	ANKLE1;BUB1B;TMEM144;SNIP1;PIM3;GTSE1;FADS1;IER3;GAS2L3;FAM118A;ESCO2;LEMD2;MAF;FANCD2;TIMELESS;KIF20A;KIF20B;ASF1B;BLM;CDCA3;CDCA5;TROAP;SLC22A1;AK2;ARHGAP19;NCAPH;RAD51AP1;INPP5B;DSN1;RACGAP1;CLSPN;FAM83D;CTSA;CDT1;STIL;UBE2C;TNFRSF9;ZBTB16;XRCC2;PLK1;RCAN1;TPX2;KIF18A;KIF18B;SLC6A9;UBE2T;PPP1R1B;CDK1;ARHGAP11A;TOP2A;KIF14;HMGB2;MCM10;NUF2;PBK;PHGDH;POLE;DLGAP5;CKAP2L;KIF23;KIF22;MASTL;MRAP;CCN…	0.00411598	13.1578
CX	D7	CDX2 21074721 ChIP-Seq CACO-2 Mouse	63/1587	63	TMEM200B;NCF2;CYP4A22;PRF1;KIF14;CHD5;MKI67;C8B;CDC20;RGS1;NUF2;SNIP1;CA6;PHGDH;MAP3K6;SLC30A2;CYP4A11;POU3F1;ASPM;GREM2;HPDL;DNAJC6;DEPDC1;PKP1;KIF2C;KIF20B;DTL;RGS18;APCS;SERPINC1;COL11A1;CLCNKB;AK2;TACSTD2;CLCNKA;ATP1A2;RAP1GAP;INPP5B;SLIT1;CLSPN;RXRG;E2F8;CYP2J2;SEC16B;STIL;SLC16A1;HSD3B2;LAMB3;TNFRSF9;HSD3B1;PLA2G2A;GRHL3;GUCA2A;CENPF;FABP3;SLC6A9;ETNK2;FAM151A;UBE2T;CDK1;PLCH2;LGR6;KCNK1	0.00414912	14.3584
CX	D7	ETV1 20927104 ChIP-Seq GIST48 Human	63/1588	63	TMEM200B;NCF2;CYP4A22;KIF14;CHD5;C8B;RGS1;NUF2;SNIP1;CA6;MAP3K6;PROK1;SLC30A2;CYP4A11;POU3F1;ASPM;GREM2;HPDL;RFX8;DNAJC6;DEPDC1;PKP1;KIF2C;DTL;RGS18;APCS;SERPINC1;COL11A1;CLCNKB;AK2;TACSTD2;CLCNKA;PLD1;NCAPH;RAP1GAP;INPP5B;SPTA1;MAT2A;CLSPN;RXRG;BARD1;CYP2J2;SEC16B;STIL;SLC16A1;HSD3B2;LAMB3;TNFRSF9;HSD3B1;PLA2G2A;GRHL3;GRHL1;GUCA2A;CENPF;FABP3;NAT8;SLC6A9;FAM151A;UBE2T;CD28;PLCH2;LGR6;KCNK1	0.00414912	14.3191
CX	D7	PCGF4 22325352 ChIP-Seq 293T-Rex Human	63/1594	63	DGKG;TMEM200B;NCF2;CYP4A22;KIF14;CHD5;C8B;CDC20;RGS1;NUF2;SNIP1;CA6;PHGDH;MAP3K6;PROK1;GEN1;SLC30A2;CYP4A11;POU3F1;GREM2;RFX8;DNAJC6;DEPDC1;PKP1;KIF2C;DTL;RGS18;APCS;SERPINC1;COL11A1;CLCNKB;AK2;TACSTD2;CLCNKA;IQGAP3;RAP1GAP;INPP5B;SPTA1;CLSPN;RXRG;BARD1;CYP2J2;SEC16B;STIL;SLC16A1;HSD3B2;LAMB3;TNFRSF9;GREB1;HSD3B1;PLA2G2A;CYBRD1;GRHL3;GUCA2A;CENPF;FABP3;NAT8;SLC6A9;FAM151A;UBE2T;PLCH2;LGR6;KCNK1	0.00447652	14.0858
CX	D7	EED 16625203 ChIP-ChIP MESCs Mouse	31/628	31	PTPRT;CNTFR;FOXC1;TACSTD2;LTBP2;EFNA5;JPH1;NKD2;CYP27B1;RASD1;HRH3;NTF3;CLDN23;LRAT;SOX9;SLC16A2;PRODH;IRX1;IRX2;PPP1R14C;PTGIS;RTN4RL2;SSTR1;MMP9;SNAP91;GATM;CLDN3;CYP24A1;PKP1;CDH13;HOXB8	0.00571905	16.8678
CX	D7	SOX11 22085726 ChIP-Seq ESNs Mouse	59/1484	59	ANKLE1;BNC2;KIF14;LOXL2;UPK1A;LIPH;SOX9;PITX2;FADS1;PSPH;CTSB;SCARA5;CKAP2;KIF23;POU3F1;IQCG;GFRA4;GJD2;GREM2;ASPG;MALL;ORAI2;PLIN4;RBM20;BPI;MCM5;NDRG4;DDC;PARM1;SLC22A5;SLC43A2;SERPINC1;ATP1A2;IQGAP3;CENPA;NCAPH;SKA1;SEL1L3;DPP7;E2F1;CLSPN;BUB1;BARD1;PLK4;TMEM86A;ZBTB16;OSGIN1;GUCA2A;NDC80;ASS1;SNAP91;MFAP5;P2RX7;RCAN1;FABP3;COL9A1;TACC3;ESYT3;CDKN3	0.00585566	13.5889
CX	D7	SUZ12 18555785 ChIP-Seq MESCs Mouse	39/866	39	PTPRT;PRDM6;TACSTD2;TNFAIP2;LTBP2;EFNA5;HOXC11;LOXL2;PANX2;HRH3;SLIT1;PRKG2;LRAT;SOX9;PITX2;SLC16A2;RXRG;CAP2;DUSP4;IRX1;TBX1;IRX2;PPP1R14C;FST;ZBTB16;SNAP91;APLN;SMOC2;GATM;KRT19;MAF;CYP24A1;SLC7A8;PPP1R1B;PKP1;CDH13;KCNK1;SIM2;CRLF1	0.00608349	15.1656
CX	D7	SOX9 25088423 ChIP-ChIP EMBRYONIC GONADS Mouse	63/1619	63	PTPRT;EHF;ATP8A2;BNC2;CCNF;TNFAIP2;UPK1A;CLDN23;DLGAP1;PITX2;GTSE1;CEP55;IER3;SLC34A2;PTGIS;SPHK1;POU3F1;LEMD2;CLDN4;MAF;FANCD2;PKP1;BPI;NAT8L;CRYAB;FOXC1;NDRG4;MAOB;SLC43A2;CDCA5;CAPG;INPP5B;CYP27B1;RACGAP1;HRH3;MAT2A;SLIT1;HMOX1;NRIP3;ALX1;BARD1;CENPT;TBX1;ANGPT4;IRX2;CDT1;PPP1R14C;SUSD2;TPBG;APOC3;ATP2B2;TRPV1;SYT8;GUCA2A;KRT18;SLC6A9;PPP1R1A;ETNK2;PPP1R1B;TACC3;THRSP;PLCH2;TGFBI	0.00608349	13.1511
CX	D7	SUZ12 18692474 ChIP-Seq MEFs Mouse	44/1019	44	PTPRT;FOXC1;TACSTD2;TNFAIP2;LTBP2;EFNA5;JPH1;RASD1;PTPRZ1;NTF3;SLIT1;PRKG2;FLNC;IGFBP6;SOX9;PITX2;RXRG;IRX1;TBX1;IRX2;SLC34A2;ACE;SPHK1;FST;ATP2B2;SSTR1;POU3F1;SNAP91;IL17RB;APLN;GFRA4;SMOC2;GATM;MAF;CYP24A1;SLC7A8;PPP1R1B;PKP1;CDH13;TGFBI;HOXB8;SIM2;CRLF1;HOXB5	0.00608349	14.4829
CX	D7	JARID2 20075857 ChIP-Seq MESCs Mouse	45/1055	45	PTPRT;FOXC1;NCF2;PRDM6;TNFAIP2;LTBP2;EFNA5;HOXC11;JPH1;SEL1L3;CYP27B1;HRH3;NTF3;CLDN23;SLIT1;PRKG2;LRAT;ALX1;FLNC;SOX9;PITX2;DUSP4;IRX1;TBX1;IRX2;UBE2C;SPHK1;FST;ZBTB16;ESRRB;RTN4RL2;SSTR1;POU3F1;GFRA4;SMOC2;CLDN3;MAF;CYP24A1;PKP1;CDH13;HOXB8;NAT8L;SIM2;CRLF1;HOXB5	0.00643385	14.1074
CX	D7	SUZ12 18692474 ChIP-Seq MESCs Mouse	60/1531	60	DGKG;PTPRT;ITGB4;PRDM6;TNFAIP2;HOXC11;JPH1;CLDN23;PRKG2;LRAT;DLGAP1;SOX9;PITX2;SLC34A2;SLC30A2;SPHK1;FST;RTN4RL2;SSTR1;POU3F1;IL17RB;GFRA4;MAF;SLC7A8;DNAJC6;PKP1;CDH13;HOXB8;NAT8L;HOXB5;FOXC1;NDRG4;TACSTD2;LTBP2;EFNA5;NKD2;RASD1;PTPRZ1;NTF3;SLIT1;NRIP3;FLNC;IGFBP6;RXRG;IRX1;TBX1;IRX2;ACE;PPP1R14C;ZBTB16;ATP2B2;SNAP91;APLN;SMOC2;GATM;CYP24A1;PPP1R1B;TGFBI;SIM2;CRLF1	0.00643385	12.9676
CX	D7	CMYC 18555785 ChIP-Seq ESCs Mouse	59/1499	59	ARHGAP11A;PTPRT;EHF;NCF2;KIF14;LMOD1;BUB1B;C8B;JPH1;FGF7;RGS1;NUF2;PAMR1;PPFIA4;GARNL3;PTGIS;CD93;CKAP2L;SERPINB5;GFRA4;FCAMR;ASPM;GREM2;RFX8;MALL;MCM3;FIBIN;PKP1;MCM6;DTL;RGS18;APCS;SERPINC1;MGST2;ATP1A2;SPP2;HAO1;ECT2;FAM83D;FNIP2;RXRG;BARD1;SEC16B;ANGPT4;SLC16A1;RNF24;LAMB3;SLC4A11;ASS1;CENPF;GATM;KIF18A;CYP24A1;FABP5;ETNK2;UBE2T;CD28;COL9A1;LGR6	0.00643385	13.0106
CX	D7	P300 18555785 ChIP-Seq ESCs Mouse	59/1499	59	ARHGAP11A;PTPRT;EHF;NCF2;KIF14;LMOD1;BUB1B;JPH1;FGF7;RGS1;NUF2;PAMR1;PPFIA4;GARNL3;CD93;CKAP2L;SERPINB5;GFRA4;FCAMR;GJD2;ASPM;GREM2;RFX8;MALL;MCM3;FIBIN;PKP1;MCM6;DTL;RGS18;APCS;SERPINC1;COL11A1;ATP1A2;NCAPH;SPP2;HAO1;FAM83D;RXRG;BARD1;SEC16B;ANGPT4;SLC16A1;RNF24;LAMB3;SLC12A1;SLC4A11;ASS1;TMEM198;CENPF;GATM;KIF18A;RAD51;CYP24A1;ETNK2;UBE2T;CD28;COL9A1;LGR6	0.00643385	13.0106
CX	D7	MNX1 26342078 ChIP-Seq MIN6-4N Mouse	60/1533	60	ABCD2;ATP8A2;ITGB4;KIF14;BUB1B;PTPN22;AQP4;HIF3A;SLC2A4;JPH1;RGS1;DLGAP1;SOX9;GAS2L3;SPHK1;FST;POU3F1;UPK3A;GREM2;RFX8;PLIN4;CERCAM;PKP1;MCM6;NAT8L;HOXB5;FKBP5;FOXC1;SLC43A2;UHRF1;GMPR;EFNA5;NKD2;CYP27B1;NTF3;SLIT1;CYTL1;IGFBP6;FNIP2;BARD1;PLK4;IRX1;TBX1;SLC14A1;ZBTB16;PLK1;CYBRD1;TRPV1;ASS1;TMEM198;CENPF;KLF5;NAT8;KRT16;KRT15;UBE2T;PPP1R1B;COL9A1;SPRR1A;LGMN	0.00647994	12.8934
CX	D7	SOX2 20726797 ChIP-Seq SW620 Human	72/1931	72	EHF;ANKRD37;FHL1;PRF1;KIF14;TNFAIP2;MSLN;JPH1;LOXL2;VSIG2;PBK;CTSH;DLGAP1;PHGDH;PITX2;ZNF367;FADS1;PSPH;CTSB;DUSP4;SPINK1;GPX3;TMC5;SERPINB5;ETV6;CLDN4;CLDN3;SLC7A7;SLC7A8;ESPL1;DNAJC6;FANCD2;MALL;COL8A1;CDH13;RBM20;COL17A1;PON3;FOXC1;CDCA2;CEBPD;MAOB;TACSTD2;MGST2;TTK;CAPG;HMMR;RAP1GAP;AURKB;DPP7;PTPRZ1;MYH14;EPS8L1;NRIP3;ASL;E2F8;CAP2;CYP2J2;IRX2;ATAD2;RARRES1;HSD3B1;CYBRD1;GRHL1;FAM111A;SMOC2;…	0.00673861	12.2363
CX	D7	PHF8 20622853 ChIP-Seq HELA Human	61/1574	61	TMEM200B;NCF2;CYP4A22;PRF1;KIF14;CHD5;PTPN22;C8B;CDC20;RGS1;NUF2;SNIP1;CA6;PHGDH;MAP3K6;PROK1;CA14;SLC30A2;MRGPRX1;CYP4A11;POU3F1;GREM2;HPDL;DNAJC6;DEPDC1;PKP1;KIF2C;DTL;COL17A1;RGS18;APCS;COL11A1;CLCNKB;AK2;TACSTD2;CLCNKA;ATP1A2;IQGAP3;RAP1GAP;INPP5B;CLSPN;RXRG;CYP2J2;SEC16B;STIL;SLC16A1;HSD3B2;TNFRSF9;HSD3B1;PLA2G2A;GRHL3;GUCA2A;CENPF;FABP3;SLC6A9;FAM151A;UBE2T;CDK1;PLCH2;LGR6;KCNK1	0.00715656	12.5324
CX	D7	TBL1 22424771 ChIP-Seq 293T Human	61/1579	61	ABCD2;ATP8A2;TMEM200B;CYP4A22;KIF14;CHD5;C8B;RGS1;NUF2;SNIP1;CA6;PHGDH;GAS2L3;SLC30A2;CYP4A11;SSTR1;POU3F1;GREM2;TCERG1L;DNAJC6;DEPDC1;FIBIN;PKP1;RBM20;KIF2C;KIF20B;DTL;RGS18;APCS;COL11A1;CLCNKB;AK2;TACSTD2;CLCNKA;RAP1GAP;INPP5B;SLIT1;RXRG;E2F8;CYP2J2;SEC16B;STIL;SLC16A1;HSD3B2;TNFRSF9;ZBTB16;ESRRB;HSD3B1;PLA2G2A;GRHL3;GUCA2A;CENPF;FABP3;SLC6A9;FAM151A;UBE2T;CDK1;PLCH2;LGR6;KCNK1;LGMN	0.00760548	12.3558
CX	D7	E2F1 21310950 ChIP-Seq MCF-7 Human	38/858	38	DDC;CHIC1;CEBPD;CDCA5;AK2;ARHGAP19;HMGB2;DCST1;EFNA5;PLD1;CENPA;AURKB;MAT2A;PBK;RPLP2;SNIP1;CLSPN;SLC16A2;ZNF367;POLE;E2F8;DUSP4;CDT1;STIL;RRM2;SPHK1;XRCC2;ATAD2;HSPBAP1;FAM111A;FABP5;FANCD2;GAS2;MCM3;TIMELESS;MCM5;MCM6;FKBP5	0.00790324	13.9624
CX	D7	NANOG 18555785 ChIP-Seq ESCs Mouse	59/1522	59	ARHGAP11A;PTPRT;EHF;NCF2;KIF14;LMOD1;C8B;JPH1;FGF7;RGS1;NUF2;PRKG2;PITX2;PAMR1;PPFIA4;GARNL3;CD93;CKAP2L;SERPINB5;GFRA4;FCAMR;ASPM;GREM2;RFX8;MCM3;FIBIN;PKP1;MCM6;DTL;RGS18;APCS;SERPINC1;COL11A1;MGST2;ATP1A2;PLD1;SPP2;HAO1;ECT2;FNIP2;RXRG;SLC25A25;BARD1;SEC16B;SLC16A1;RNF24;LAMB3;SLC12A1;ASS1;CENPF;GATM;KIF18A;RAD51;FABP5;ETNK2;UBE2T;CD28;COL9A1;LGR6	0.00833955	12.168
CX	D7	KDM5B 21448134 ChIP-Seq MESCs Mouse	103/3030	103	PRDM6;CCNF;BUB1B;MKI67;MYLK3;SCAMP5;NUSAP1;SNIP1;KNTC1;SOX9;PITX2;GEN1;ESCO2;POU3F1;CLDN3;MAF;EWSR1;FANCD2;KIF20A;HOXB8;KIF20B;ASF1B;HOXB5;BLM;CDCA2;SLC22A5;CDCA5;ARHGAP19;NCAPG;HMMR;PLD1;NCAPH;RAD51AP1;CCNB2;CCNB1;RACGAP1;HMOX1;ALX1;CLSPN;ECT2;BARD1;PLK4;ESRRB;INTS2;CYBRD1;HSPBAP1;NDC80;SNAP91;ANLN;TPX2;KIF18A;KIF18B;UBE2T;PPP1R1B;CDK1;TDRD12;SIM2;ARHGAP11A;TOP2A;KIF14;MCM10;HOXC11;PBK;POLE;DLGA…	0.00971395	10.5791
CX	D7	PPARD 23176727 ChIP-Seq KERATINOCYTES Mouse	12/164	12	UPK1B;SLC43A2;FST;EPB41L3;FHL1;ATAD2;OSGIN1;PHGDH;TGFBI;KCNK1;TMPRSS13;E2F8	0.0125833	21.7113
CX	D7	GATA3 22897851 ChIP-Seq JUKARTE6-1 Human	60/1587	60	ARHGAP11B;ABCD2;TMEM200B;NCF2;ITGAL;MSLN;ACTG2;CLDN23;ZNF367;PROK1;DLGAP5;TLE2;GAS2L3;SPHK1;FST;KRT5;FRMD1;ETV6;MRAP;SLC7A8;ESPL1;MCM3;TIMELESS;PKP1;CDH13;BPI;PLIN1;RPP25;CES2;ASF1B;CEBPB;FOXC1;NDRG4;CEBPD;GMPR;LTBP2;IQGAP3;HRH3;SLIT1;ECT2;RXRG;ANGPT4;SLC16A1;RNF24;ARHGEF37;TNFRSF9;ATAD2;CYP4F11;GRHL1;TMPRSS13;SNAP91;TPX2;FABP3;SLC6A9;FABP5;PRC1;SCD;TDRD12;THRSP;KCNK1	0.0130939	11.0333
CX	D7	E2F1 18555785 ChIP-Seq ESCs Mouse	58/1528	58	ARHGAP11A;PTPRT;EHF;NCF2;KIF14;LMOD1;BUB1B;JPH1;FGF7;RGS1;NUF2;PRKG2;PITX2;PAMR1;PPFIA4;GARNL3;PTGIS;CD93;CKAP2L;MASTL;SERPINB5;GFRA4;FCAMR;ASPM;GREM2;RFX8;MALL;MCM3;FIBIN;PKP1;MCM6;DTL;RGS18;APCS;SERPINC1;ATP1A2;SPP2;HAO1;FNIP2;RXRG;SLC25A25;BARD1;SEC16B;ANGPT4;RNF24;LAMB3;SLC12A1;SLC4A11;ASS1;CENPF;GATM;KIF18A;CYP24A1;ETNK2;UBE2T;CD28;COL9A1;LGR6	0.014266	10.899
CX	D7	NR1H3 23393188 ChIP-Seq ATHEROSCLEROTIC-FOAM Human	26/537	26	WDR27;TOP2A;SLC22A5;PLD1;RAP1GAP;TMEM144;PTTG1;CLDN23;PHGDH;IGFBP6;IER3;BARD1;CD93;HSPBAP1;LEMD2;GATM;NEURL2;SLCO4A1;SCD;COL7A1;CKS2;MCM3;MCM4;MCM6;TGFBI;FKBP5	0.0150856	13.6359
CX	D7	CTCF 27219007 ChIP-Seq Bcells Human	61/1633	61	PTPRT;ATP8A2;TMEM200B;ITGB4;TNFAIP2;CHD5;MSLN;C8B;MYLK3;ACTG2;CDC20;FGF7;CTSH;SOX9;MRGPRX4;MAP3K6;PPFIA4;PROK1;FADS1;CA14;MRGPRX1;RTN4RL2;KRT5;POU3F1;GPRIN2;TCERG1L;DNAJC6;ASPG;GAS2;PLIN4;CDH13;SIK1;KIF2C;HOXB8;TSGA10IP;SLC22A1;CLCNKB;LENG9;IQGAP3;RAP1GAP;SLIT1;ALX1;CLSPN;SEC16B;SLC16A1;TNFRSF9;APOC3;GRHL3;TRPV1;SHCBP1;GUCA2A;FABP3;KRT18;DIAPH3;SLC6A9;TCN2;PPP1R1A;ETNK2;PLCH2;LGR6;KCNK1	0.0150856	10.5885
CX	D7	TBX20 22080862 ChIP-Seq HEART Mouse	59/1589	59	DGKG;EHF;ATP8A2;CCNF;GADL1;AQP4;C8B;LOXL2;FGF7;RPS17;RGS1;CTSH;PIM3;MAP3K6;CTSB;GPX3;SLC30A2;FST;SSTR1;POU3F1;LEMD2;ESPL1;ORAI2;MCM3;TIMELESS;RBM20;SIK1;NAT8L;CRYAB;FKBP5;COL17A1;FOXC1;NDRG4;CDCA2;SLC22A5;GMPR;MGST2;CAPG;AGPAT2;DSN1;PLN;NRIP3;FLNC;STAT5A;TMEM86A;SLC16A1;PPP1R14C;LAMB3;ZBTB16;SUSD2;TPBG;HSPBAP1;LRRC66;CENPF;FABP3;ETNK2;FAT2;PLCH2;LGR6	0.0202204	9.99044
CX	D7	TBX20 22328084 ChIP-Seq HEART Mouse	59/1589	59	DGKG;EHF;ATP8A2;CCNF;GADL1;AQP4;C8B;LOXL2;FGF7;RPS17;RGS1;CTSH;PIM3;MAP3K6;CTSB;GPX3;SLC30A2;FST;SSTR1;POU3F1;LEMD2;ESPL1;ORAI2;MCM3;TIMELESS;RBM20;SIK1;NAT8L;CRYAB;FKBP5;COL17A1;FOXC1;NDRG4;CDCA2;SLC22A5;GMPR;MGST2;CAPG;AGPAT2;DSN1;PLN;NRIP3;FLNC;STAT5A;TMEM86A;SLC16A1;PPP1R14C;LAMB3;ZBTB16;SUSD2;TPBG;HSPBAP1;LRRC66;CENPF;FABP3;ETNK2;FAT2;PLCH2;LGR6	0.0202204	9.99044
CX	D7	SUZ12 16625203 ChIP-ChIP MESCs Mouse	39/944	39	PTPRT;CNTFR;FOXC1;TACSTD2;TNFAIP2;LTBP2;EFNA5;JPH1;NKD2;CYP27B1;RASD1;NTF3;CLDN23;PRKG2;LRAT;IGFBP6;SOX9;SLC16A2;RXRG;IRX1;IRX2;SLC34A2;PPP1R14C;ANGPT1;RNF24;SLC30A2;FST;RTN4RL2;SSTR1;MMP9;SNAP91;SMOC2;GREM2;CYP24A1;SLC7A8;ETNK2;PKP1;CDH13;HOXB8	0.0204202	11.0099
CX	D7	ESR1 22217937 ChIP-Seq MCF-7 Human BreastCancer	10/133	10	FABP3;KRT19;SLC22A5;KRT15;GREB1;OSGIN1;MSLN;CENPA;IL17RB;IER3	0.023413	19.8835
CX	D7	NR3C1 34362910 ChIP-Seq WistarRat Hippocampus Stress	31/709	31	DGKG;DDC;ATP8A2;LMOD1;IL20RB;MLC1;MGST2;ATP1A2;HIF3A;ITGAL;DCST1;EVA1C;SLIT1;DLGAP1;MAP3K6;PRODH;PAMR1;BUB1;SLC25A25;ARHGEF37;ZBTB16;ATP2B2;DIAPH3;PLIN4;CDH13;RBM20;KCNK1;CRYAB;ADGRL3;CDKN3;FKBP5	0.0248232	11.2099
CX	D7	SUZ12 27294783 ChIP-Seq ESCs Mouse	60/1657	60	PTPRT;BNC2;PRDM6;TNFAIP2;CHD5;HOXC11;JPH1;DLGAP1;SOX9;PITX2;GAL3ST3;DUSP4;SPHK1;FST;RTN4RL2;SSTR1;POU3F1;MMP9;GFRA4;RFX8;MAF;TCERG1L;SLCO4A1;PKP1;HOXB8;HOXB5;FOXC1;TACSTD2;EFNA5;NKD2;CYP27B1;CNN1;RASD1;HRH3;NTF3;SLIT1;ALX1;FLNC;RXRG;CAP2;PRRT1;IRX1;STAT5A;SLC14A1;IRX2;ACE;PPP1R14C;ZBTB16;TPBG;GREB1;CYBRD1;GRHL1;LRFN3;KRT18;FABP5;PPP1R1B;TGFBI;LGR6;SIM2;TTLL8	0.030768	8.98544
CX	D7	NFYB 21822215 ChIP-Seq K562 Human	58/1594	58	ATP8A2;TMEM200B;NCF2;CYP4A22;KIF14;CHD5;MKI67;C8B;RGS1;NUF2;SNIP1;CA6;PHGDH;MAP3K6;SLC30A2;CYP4A11;POU3F1;ETV6;GREM2;TCERG1L;DNAJC6;DEPDC1;PKP1;KIF2C;KIF20B;DTL;RGS18;APCS;COL11A1;CLCNKB;AK2;TACSTD2;CLCNKA;RAP1GAP;INPP5B;SPTA1;SLIT1;CLSPN;RXRG;CYP2J2;SEC16B;STIL;SLC16A1;HSD3B2;TNFRSF9;HSD3B1;PLA2G2A;GRHL3;GUCA2A;CENPF;FABP3;SLC6A9;FAM151A;UBE2T;CDK1;PLCH2;LGR6;KCNK1	0.0314338	8.93406
CX	D7	TP53 20018659 ChIP-ChIP R1E Mouse	37/909	37	FOXC1;ITGB4;PRDM6;CCNF;SLC2A4;EFNA5;HOXC11;JPH1;NCAPH;INPP5B;ANXA8;SOX9;PITX2;GTSE1;DUSP4;IRX1;TBX1;IRX2;RRM2;GPX3;SPHK1;FST;ZBTB16;CKAP2;KRT5;SSTR1;POU3F1;ASS1;GFRA4;CLDN4;KRT18;CYP24A1;KRT15;PKP1;SIM2;CRLF1;HOXB5	0.0314338	9.9409
CX	D7	MTF2 20144788 ChIP-Seq MESCs Mouse	84/2488	84	DGKG;PTPRT;BNC2;ITGB4;PRDM6;TNFAIP2;CHD5;HOXC11;JPH1;PANX2;VSIG2;CLDN23;PRKG2;LRAT;SOX9;PITX2;SLC16A2;DUSP4;SLC34A2;TLE2;SLC30A2;SPHK1;FST;TMC7;RTN4RL2;SSTR1;POU3F1;GFRA4;GJD2;GREM2;CLDN3;MAF;SLC7A8;TCERG1L;RGS9BP;PKP1;CDH13;HOXB8;NAT8L;HOXB5;CEBPB;FOXC1;CEBPD;TACSTD2;LTBP2;EFNA5;RAP1GAP;NKD2;PTPRZ1;HRH3;EPB41L3;NTF3;SLIT1;NRIP3;ALX1;FLNC;IGFBP6;RXRG;CAP2;IRX1;TBX1;STAT5A;IRX2;ACE;PPP1R14C;ZBTB16…	0.0314338	8.34225
CX	D7	RELA 24523406 ChIP-Seq FIBROSARCOMA Human	43/1104	43	SERPINA3;CEBPD;ADH1A;LENG9;PRF1;TNFAIP2;AQP4;ATP1A2;CYP27B1;UPK1B;HMOX1;SOX9;CCR5;ECT2;TINAG;IER3;CTSB;STAT5A;SLC34A2;SLC16A1;PTGIS;ANGPT1;LAMB3;TNFRSF9;TPBG;RARRES1;KCNJ15;APOC3;ESCO2;KRT5;HLA-A;MASTL;MMP9;ASS1;FAM111A;RCAN1;CLDN4;KLF5;KRT18;TCN2;ESPL1;KRT15;TRIM15	0.0326824	9.41899
CX	D7	TP63 22573176 ChIP-Seq HFKS Human	107/3315	107	TSKS;ATP8A2;CRCP;PRDM6;CCNF;MLC1;BUB1B;SCAMP5;PTTG1;MAP3K6;PAMR1;PROK1;PSPH;IER3;CD93;SCARA5;ENTPD8;KRT5;LEMD2;FRMD1;RBP2;ORAI2;PKP1;CAGE1;AK2;TACSTD2;IL20RB;GMPR;LTBP2;RAP1GAP;GHRHR;RACGAP1;HRH3;EPB41L3;SPTBN2;SEC16B;SLC14A1;CDT1;ARHGEF37;ESRRB;HSPBAP1;TMPRSS13;FAM111A;RCAN1;ANLN;KIF18B;NAT8;FAM151A;FAT2;SPRR1A;ARHGAP11A;ANXA8L1;ITGB4;TNFAIP2;ITGAL;UPK1B;CLDN23;CTSH;ANXA8;DLGAP1;PHGDH;CCR5;SLC18…	0.033049	7.89838
CX	D7	EBF1 22473956 ChIP-Seq BONE MARROW Mouse	55/1502	55	ARHGAP11A;PTPRT;EHF;NCF2;KIF14;LMOD1;JPH1;FGF7;RGS1;NUF2;PRKG2;PITX2;PAMR1;PPFIA4;GARNL3;PTGIS;CD93;CKAP2L;MASTL;SERPINB5;GFRA4;FCAMR;ASPM;GREM2;RFX8;MCM3;FIBIN;PKP1;MCM6;DTL;RGS18;APCS;SERPINC1;MGST2;PLD1;SPP2;HAO1;RXRG;BARD1;SEC16B;RNF24;LAMB3;CYBRD1;SLC4A11;ASS1;TMEM198;CENPF;GATM;KIF18A;FABP5;ETNK2;UBE2T;CD28;COL9A1;LGR6	0.033049	8.79877
CX	D7	TAL1 22897851 ChIP-Seq JUKARTE6-1 Human	57/1569	57	DGKG;LMOD1;TNFAIP2;MCM10;GIMAP4;ACTG2;CLDN23;PBK;CTSH;ANXA8;SLC18A1;PROK1;CEP55;DLGAP5;GAS2L3;PTGIS;FST;ESCO2;ETV6;HPDL;ESPL1;EWSR1;CKS2;MCM3;CDH13;BPI;TRIM15;RPP25;CES2;BLM;DDC;MGST2;TTK;NKD2;SLIT1;TMEM207;SPP2;RXRG;SLC16A1;PPP1R14C;RNF24;SIGLEC12;CYP4F11;TMPRSS13;TPX2;FABP3;CLCN4;SLC6A9;FABP5;PRC1;SCD;TDRD12;ESYT3;QRICH2;LGR6;KCNK1;SPC24	0.033049	8.73372
CX	D7	SPI1 26923725 ChIP-Seq HPCs Mouse	54/1473	54	DGKG;UPK2;BUB1B;MYLK3;FGF7;VSIG2;CLDN23;PRKG2;SNIP1;CCR5;SLC18A1;SLC30A2;RTN4RL2;UPK3A;ETV6;GJD2;CCNA2;GREM2;SLC7A8;EWSR1;DNAJC6;CKS2;PLIN4;CERCAM;CEBPD;CLCNKA;IL20RB;DCST1;CENPA;SEL1L3;GHRHR;CCNB2;CNN1;DPP7;MAT2A;HMOX1;ROMO1;FAM83D;E2F8;STAT5A;SLC14A1;RRM2;ANGPT1;TNFRSF9;SUSD2;KCNJ15;CYBRD1;LRFN3;P2RX7;CYP24A1;PPP1R1A;PPP1R1B;QRICH2;LGR6	0.0346441	8.70934
CX	D7	TCFCP2L1 18555785 ChIP-Seq ESCs Mouse	55/1513	55	ARHGAP11A;PTPRT;EHF;NCF2;KIF14;LMOD1;C8B;JPH1;FGF7;RGS1;NUF2;PITX2;PAMR1;PPFIA4;GARNL3;CD93;POU3F1;SERPINB5;GFRA4;FCAMR;ASPM;GREM2;RFX8;DNAJC6;MALL;MCM3;FIBIN;PKP1;MCM6;DTL;RGS18;APCS;SERPINC1;MGST2;ATP1A2;PLD1;SPP2;HAO1;FNIP2;RXRG;BARD1;SEC16B;RNF24;LAMB3;SLC12A1;SLC4A11;ASS1;CENPF;GATM;KIF18A;ETNK2;UBE2T;CD28;COL9A1;LGR6	0.0374069	8.49674
CX	D7	GATA1 30185409 ChIP-Seq K562 Mouse BoneMarrow Leukemia	33/810	33	RGS18;SLC22A5;SLC22A1;PRF1;TNFAIP2;GMPR;CAPG;GHRHR;RACGAP1;CLDN23;PHGDH;CYTL1;IER3;CTSB;TBX1;STAT5A;CYP2J2;SLC14A1;TLE2;SIGLEC12;SPHK1;ZBTB16;SUSD2;KCNJ15;TMEM198;FCAMR;TFR2;DNAJC6;ORAI2;COL9A1;NABP1;KCNK1;SPC25	0.0461263	9.08553
CX	D7	GATA1 30185409 ChIP-Seq HPC Mouse BoneMarrow Leukemia	35/874	35	ANKLE1;SLC22A1;KIF14;HMGB2;TNFAIP2;MKI67;MYLK3;SPTA1;RMND5B;FAM221A;RACGAP1;CLDN23;SLIT1;DLGAP1;FAM83D;SLC18A1;STAT5A;SLC14A1;ANGPT4;GPX3;SPHK1;ZBTB16;INTS2;SLC4A11;TMPRSS13;GFRA4;FCAMR;P2RX7;SLC7A7;RBP2;MCM3;PKP1;TRIM15;SPC24;TTLL8	0.0461878	8.90829
CX	D14	FOXM1 25889361 ChIP-Seq OE33 AND U2OS Human	49/784	49	TOP2A;HMGB2;BUB1B;FOXM1;CDC20;PTTG1;NUSAP1;GTSE1;ZNF367;CKAP2L;KIF23;CCNA2;CKS2;DEPDC1;BIRC5;KIF2C;MCM5;KIF20A;KIF20B;DTL;CDCA2;PARPBP;CDCA3;UHRF1;CDCA5;TROAP;TTK;HMMR;IQGAP3;AURKB;CCNB1;FAM83D;BUB1;E2F8;PLK4;STIL;UBE2C;PLK1;TICRR;ANLN;TPX2;CENPF;KIF18B;BCL6;PRC1;KIF4A;UBE2T;CDK1;TACC3	2.28028e-29	933.725
CX	D14	FOXM1 23109430 ChIP-Seq U2OS Human	26/226	26	TOP2A;CDCA2;TROAP;HMGB2;TTK;HMMR;AURKB;CDC20;CCNB1;PTTG1;NUSAP1;FAM83D;UBE2C;CKAP2L;PLK1;KIF23;CCNA2;TPX2;CENPF;KIF18B;PRC1;CDK1;DEPDC1;KIF2C;KIF20A;KIF20B	2.7189e-21	1107.56
CX	D14	E2F4 17652178 ChIP-ChIP JURKAT Human	37/608	37	TOP2A;CDCA2;CDCA3;CDCA5;TROAP;HMGB2;BUB1B;TTK;HMMR;FOXM1;IQGAP3;AURKB;RAD51AP1;CCNB1;NUSAP1;KNTC1;CLSPN;GTSE1;BUB1;BARD1;PLK4;STIL;PLK1;MASTL;SHCBP1;CCNA2;ANLN;TPX2;CENPF;FANCD2;KIF4A;MCM3;BIRC5;KIF2C;MCM5;KIF20A;DTL	2.7189e-21	594.707
CX	D14	FOXM1 26456572 ChIP-Seq MCF-7 Human BreastCancer	29/478	29	TOP2A;CDCA2;PARPBP;UHRF1;TROAP;MS4A7;HMGB2;HMMR;CDC20;CCNB1;PTTG1;FAM83D;GTSE1;UBE2C;CKAP2L;PLK1;KIF23;CCNA2;TPX2;CENPF;KIF18B;PRC1;KIF4A;UBE2T;CDK1;CKS2;KIF2C;KIF20A;KIF20B	2.74932e-16	432.031
CX	D14	MYBL2 22936984 ChIP-ChIP MESCs Mouse	34/1419	34	TOP2A;CDCA2;CDCA3;TROAP;HMGB2;BUB1B;HMMR;FOXM1;NPAS2;AURKB;CDC20;SELENBP1;CCNB1;NFS1;TTR;NUSAP1;KNTC1;GTSE1;TIGD3;UBE2C;CKAP2L;PLK1;KIF23;ANLN;TPX2;BCL6;FANCD2;PRC1;KRT15;CKS2;MCM3;KIF2C;KIF20A;HSPA1A	1.02949e-07	83.7498
CX	D14	AR 21909140 ChIP-Seq LNCAP Human	14/238	14	BARD1;CDCA2;CKAP2L;KIF23;IQGAP3;CCNA2;ANLN;TPX2;DEPDC1;E2F1;TACC3;HMOX1;KIF20A;DTL	3.13281e-07	180.314
CX	D14	E2F1 26619117 ChIP-Seq Hepatocytes Mouse Liver	48/2717	48	TOP2A;ANKLE1;CDCA3;UHRF1;CDCA5;TROAP;COL11A1;HMGB2;BUB1B;AURKB;RAD51AP1;DSN1;PDK4;CYP1B1;CLSPN;FAM83D;GTSE1;POLE;TCF19;CDT1;STIL;UBE2C;CKAP2L;FCRL6;PLK1;KIF23;MASTL;SHCBP1;CCNA2;TPX2;CENPF;KIF18B;RAD51;CCNE1;FANCD2;PRC1;CD109;UBE2T;CDK1;MCM3;TACC3;ACOT1;BIRC5;KIF2C;MCM5;KIF20A;MCM6;KIF20B	3.13281e-07	60.6023
CX	D14	KDM5B 21448134 ChIP-Seq MESCs Mouse	51/3030	51	TOP2A;TTLL10;BUB1B;SHH;MRC1;NUSAP1;KNTC1;POLE;CKAP2L;KIF23;MASTL;CCNA2;CCNE1;EWSR1;FANCD2;MCM3;BIRC5;KIF2C;MCM5;KIF20A;MCM6;KIF20B;DTL;CDCA2;CDCA5;TTK;HMMR;AURKB;RAD51AP1;CCNB1;HMOX1;SPOCK1;CLSPN;BUB1;CSMD1;BARD1;PLK4;INTS2;CYBRD1;PRG4;ANLN;TPX2;CENPF;KIF18B;RAD51;BCL6;PRC1;UBE2T;CENPK;CDK1;TACC3	3.74191e-07	57.4739
CX	D14	TRP63 18441228 ChIP-ChIP KERATINOCYTES Mouse	8/99	8	TCF19;TPX2;PTTG1;CYP1B1;HMOX1;KIF23;FOXM1;AURKB	5.77641e-05	175.492
CX	D14	MYCN 21190229 ChIP-Seq SHEP-21N Human	11/271	11	RAD51AP1;CYP27B1;CDCA3;UBE2C;TROAP;KIF4A;KNTC1;TTK;FOXM1;DTL;AURKB	0.000413091	73.0266
CX	D14	MYC 18358816 ChIP-ChIP MESCs Mouse	37/2369	37	TOP2A;ANKRD37;CDCA3;UHRF1;CDCA5;BUB1B;HMMR;AURKB;CDC20;RAD51AP1;CYP27B1;CCNB1;NFS1;NUSAP1;HMOX1;GTSE1;E2F8;BARD1;CDT1;UBE2C;CKAP2L;MASTL;ANLN;TPX2;EWSR1;PRC1;UBE2T;CKS2;MCM3;TACC3;KIF2C;MCM5;KIF20A;MCM6;DTL;HSPA1B;HSPA1A	0.00045079	29.7691
CX	D14	E2F7 22180533 ChIP-Seq HELA Human	5/38	5	FANCD2;MCM3;MCM5;MCM6;DTL	0.000513592	245.056
CX	D14	SMAD1 18555785 ChIP-Seq ESCs Mouse	27/1483	27	RGS18;NECAB3;BUB1B;PTGS2;NPAS2;DSN1;NUSAP1;E2F1;HAO1;POLE;BUB1;BARD1;PLK4;SPHKAP;CKAP2L;FCRL6;CYBRD1;PRG4;MASTL;CENPF;SCCPDH;RAD51;UBE2T;COL4A3;MCM3;MCM6;DTL	0.000617661	32.1548
CX	D14	STAT3 18555785 ChIP-Seq ESCs Mouse	26/1495	26	RGS18;COL11A1;BUB1B;PTGS2;NPAS2;MRC1;HAO1;FAM83D;BUB1;FNIP2;BARD1;SPHKAP;CKAP2L;FCRL6;CYBRD1;PRG4;MASTL;CENPF;SFRP2;SCCPDH;RAD51;UBE2T;COL4A3;MCM3;MCM6;DTL	0.00187929	27.2517
CX	D14	SOX2 18555785 ChIP-Seq ESCs Mouse	26/1508	26	RGS18;BUB1B;PTGS2;NPAS2;DSN1;MRC1;HAO1;FAM83D;BARD1;SPHKAP;UBE2C;CKAP2L;FCRL6;CYBRD1;PRG4;MASTL;TPX2;CENPF;SFRP2;SCCPDH;RAD51;UBE2T;COL4A3;MCM3;MCM6;DTL	0.00202982	26.6077
CX	D14	MYC 19030024 ChIP-ChIP MESCs Mouse	39/2842	39	TOP2A;CDCA2;CDCA3;UHRF1;CDCA5;BUB1B;TTK;HMMR;AURKB;CDC20;RAD51AP1;CYP27B1;CCNB1;DSN1;NFS1;TMEM125;NUSAP1;E2F1;KNTC1;POLE;BUB1;E2F8;BARD1;CDT1;UBE2C;INTS2;PLK1;KIF23;CCNA2;ANLN;RAD51;CCNE1;EWSR1;CKS2;MCM3;MCM5;KIF20A;MCM6;DTL	0.00324603	20.7581
CX	D14	CTCF 18555785 ChIP-Seq ESCs Mouse	25/1492	25	RGS18;BUB1B;PTGS2;NPAS2;DSN1;TMEM125;MRC1;NUSAP1;E2F1;FAM83D;BARD1;SPHKAP;CKAP2L;FCRL6;PRG4;TPX2;CENPF;SCCPDH;RAD51;UBE2T;COL4A3;MCM3;KIF2C;MCM6;DTL	0.00406355	23.5698
CX	D14	FOXM1 26456572 ChIP-Seq MCF-7 Human	26/1595	26	TROAP;MS4A7;HMGB2;CDC20;SHH;PDE4B;CYP1B1;FAM83D;GTSE1;FNIP2;UBE2C;CKAP2L;PRG4;KIF23;GRHL3;CENPF;SFRP2;SCCPDH;BCL6;PRC1;KIF4A;UBE2T;CDK1;DEPDC1;KIF20A;DTL	0.00427687	22.7097
CX	D14	POU5F1 18358816 ChIP-ChIP MESCs Mouse	13/526	13	TCF19;CDT1;ANKRD37;CDCA2;CDCA5;GRHL3;MSLN;AURKB;CDC20;SFRP2;TACC3;HSPA1B;HSPA1A	0.00559935	31.9739
CX	D14	E2F4 21247883 ChIP-Seq LYMPHOBLASTOID Human	34/2422	34	CDCA3;TTLL10;CDCA5;TROAP;BUB1B;FOXM1;PTGS2;IQGAP3;AURKB;CDC20;RAD51AP1;CYP27B1;NUSAP1;KNTC1;CLSPN;POLE;E2F8;TIGD3;CDT1;STIL;PLK1;KIF23;GRHL3;MASTL;SHCBP1;CENPF;SCCPDH;RAD51;PRC1;UBE2T;DEPDC1;KIF2C;KIF20B;DTL	0.00559935	19.1286
CX	D14	PPAR 26484153 ChIP-Seq NCI-H1993 Human	18/945	18	UHRF1;GRHL3;IQGAP3;NPAS2;SHH;BCL6;SH3TC2;PTTG2;CCNE1;CD109;UBE2T;PDK4;CDK1;CYP1B1;SPOCK1;REN;KIF20B;ZNF367	0.00756545	23.8019
CX	D14	FOXA1 27270436 ChIP-Seq VCaP Human Prostate Carcinoma	42/3331	42	TOP2A;ANKRD37;CDCA2;PARPBP;MS4A7;HMGB2;FOXM1;IQGAP3;SKA1;RAD51AP1;SELENBP1;SHH;TTR;PDE4B;E2F1;HAO1;CD300LF;BUB1;BARD1;PLK4;STIL;CKAP2L;INTS2;GRHL1;TICRR;CCNA2;TPX2;CENPF;KIF18B;BCL6;CCNE1;EWSR1;PRC1;CD109;UBE2T;COL4A3;CDK1;DEPDC1;BIRC5;KIF20A;PLIN1;HSPA1B	0.00783212	16.6394
CX	D14	ESRRB 18555785 ChIP-Seq ESCs Mouse	24/1496	24	BARD1;RGS18;SPHKAP;CKAP2L;FCRL6;BUB1B;CYBRD1;PRG4;MASTL;PTGS2;NPAS2;TPX2;DSN1;CENPF;SCCPDH;RAD51;UBE2T;COL4A3;NUSAP1;MCM3;HAO1;MCM6;FAM83D;DTL	0.00811064	19.9615
CX	D14	SOX2 20726797 ChIP-Seq SW620 Human	28/1931	28	ANKRD37;CDCA2;SERPINA1;TTK;HMMR;MSLN;PTGS2;AURKB;SHH;TMEM125;SH3TC2;VSIG2;PDK4;CYP1B1;ZNF367;E2F8;CYBRD1;GRHL1;CENPF;BCL6;CCNE1;FANCD2;CD109;ACOT2;BIRC5;REN;HSPA1B;HSPA1A	0.0119654	17.2285
CX	D14	ZFX 18555785 ChIP-Seq ESCs Mouse	23/1485	23	BARD1;RGS18;SPHKAP;CKAP2L;FCRL6;BUB1B;PRG4;MASTL;PTGS2;LRRC66;NPAS2;TPX2;CENPF;SCCPDH;RAD51;UBE2T;COL4A3;NUSAP1;MCM3;HAO1;MCM6;FAM83D;DTL	0.015189	17.2594
CX	D14	KLF4 18555785 ChIP-Seq ESCs Mouse	23/1486	23	BARD1;PLK4;RGS18;SPHKAP;CKAP2L;FCRL6;BUB1B;PRG4;MASTL;PTGS2;NPAS2;TPX2;CENPF;SCCPDH;RAD51;UBE2T;COL4A3;MRC1;MCM3;HAO1;MCM6;FAM83D;DTL	0.015189	17.2252
CX	D14	MYC 18555785 ChIP-Seq MESCs Mouse	16/852	16	PLK4;TOP2A;UHRF1;CDCA5;PLK1;CPZ;ANLN;DSN1;EWSR1;PRC1;NUSAP1;E2F1;HMOX1;MCM5;KIF20A;MCM6	0.015189	20.5257
CX	D14	KDM6A 18722178 ChIP-ChIP U937 AND SAOS2 Human	10/384	10	CDC20;RAD51AP1;CENPF;FANCD2;TROAP;NUSAP1;HMGB2;BUB1B;KIF2C;DTL	0.015189	28.0615
CX	D14	OCT4 18555785 ChIP-Seq ESCs Mouse	23/1492	23	BARD1;RGS18;SPHKAP;CKAP2L;FCRL6;COL11A1;BUB1B;PRG4;PTGS2;NPAS2;TPX2;CENPF;SCCPDH;RAD51;UBE2T;COL4A3;NUSAP1;PDE4B;MCM3;HAO1;MCM6;FAM83D;DTL	0.0153145	17.0213
CX	D14	NANOG 18555785 ChIP-Seq MESCs Mouse	10/388	10	TOP2A;ANKRD37;STIL;CCNE1;UBE2C;CDCA5;HMGB2;CKS2;MCM3;DTL	0.0153549	27.4607
CX	D14	PU1 27457419 ChIP-Seq LIVER Mouse	23/1510	23	BARD1;RGS18;SPHKAP;UBE2C;CKAP2L;FCRL6;CYBRD1;PRG4;MASTL;PTGS2;NPAS2;TPX2;CENPF;SFRP2;SCCPDH;UBE2T;COL4A3;MRC1;MCM3;HAO1;MCM6;DTL;FNIP2	0.0168868	16.4251
CX	D14	NELFA 20434984 ChIP-Seq ESCs Mouse	22/1454	22	BARD1;TOP2A;TIGD3;UBE2C;INTS2;HMGB2;KIF23;TTK;MASTL;CDC20;ANLN;NFS1;RAD51;PTTG1;PRC1;UBE2T;CKS2;HMOX1;BIRC5;CLSPN;MCM6;BUB1	0.0235207	15.4179
CX	D14	KAP1 27257070 ChIP-Seq ESCs Mouse	22/1461	22	TCF19;CDT1;PRG4;TTK;SKA1;AURKB;CDC20;CCNA2;CLEC3B;NFS1;SFRP2;SCCPDH;UPK1A;TTR;VSIG2;CYP1B1;ACOT1;HMOX1;BIRC5;SPOCK1;KIF2C;THRSP	0.0242723	15.198
CX	D14	MYCN 18555785 ChIP-Seq MESCs Mouse	24/1668	24	TOP2A;CDT1;ANKRD37;STIL;UBE2C;INTS2;HMGB2;FOXM1;CDC20;RAD51AP1;CCNA2;TPX2;CCNB1;DSN1;NFS1;CCNE1;CKS2;MCM3;E2F1;HMOX1;BIRC5;KNTC1;KIF20A;POLE	0.0258181	14.3858
CX	D14	SUZ12 18555785 ChIP-Seq ESCs Mouse	22/1491	22	BARD1;RGS18;SPHKAP;CKAP2L;FCRL6;BUB1B;PRG4;MASTL;PTGS2;NPAS2;DSN1;CENPF;SCCPDH;RAD51;UBE2T;COL4A3;MCM3;HAO1;MCM6;FAM83D;DTL;FNIP2	0.0297069	14.2934
CX	D14	PCGF4 22325352 ChIP-Seq 293T-Rex Human	23/1594	23	BARD1;RGS18;STIL;SPHKAP;TTLL10;COL11A1;CYBRD1;PRG4;GRHL3;PTGS2;IQGAP3;NPAS2;CDC20;CENPF;TMEM125;SCCPDH;EXTL1;UBE2T;PDE4B;DEPDC1;KIF2C;CLSPN;DTL	0.0299979	13.9253
CX	D14	RBPJ 21746931 ChIP-Seq IB4 Human	23/1598	23	RGS18;STIL;TTLL10;CKAP2L;COL11A1;PRG4;GRHL3;PTGS2;GRHL1;IQGAP3;NPAS2;CDC20;SELENBP1;CENPF;TMEM125;EXTL1;UBE2T;PDE4B;DEPDC1;CYP1B1;KIF2C;CLSPN;DTL	0.03016	13.8169
CX	D14	CREB1 15753290 ChIP-ChIP HEK293T Human	10/440	10	CCNA2;NFS1;RAD51;BCL6;FANCD2;PRC1;HMGB2;CKS2;MCM6;GTSE1	0.0312482	20.9762
CX	D14	E2F1 21310950 ChIP-Seq MCF-7 Human	15/858	15	CDT1;STIL;CDCA5;HMGB2;AURKB;CCNE1;FANCD2;MCM3;CYP1B1;MCM5;CLSPN;MCM6;POLE;ZNF367;E2F8	0.0327155	16.1159
CX	D21	FOXM1 23109430 ChIP-Seq U2OS Human	32/226	32	TOP2A;CDCA2;TROAP;CCNF;KIF14;TTK;HMMR;RND1;CDC20;CCNB2;CCNB1;NUF2;NUSAP1;PIM3;ECT2;FAM83D;DLGAP5;UBE2C;CKAP2L;CKAP2;KIF23;CCNA2;TPX2;CENPF;ESPL1;PRC1;DEPDC1;CDK1;KIF2C;KIF20A;KIF20B;CDKN3	1.16176e-19	628.765
CX	D21	FOXM1 25889361 ChIP-Seq OE33 AND U2OS Human	49/784	49	TOP2A;CCNF;KIF14;BUB1B;RND1;CDC20;LIPG;NUF2;PBK;NUSAP1;PIM3;GTSE1;DLGAP5;CKAP2L;CKAP2;KIF23;KNSTRN;CCNA2;ESPL1;CKS2;DEPDC1;KIF2C;KIF20A;KIF20B;CDCA2;PARPBP;CDCA3;TROAP;TTK;HMMR;CCNB2;CCNB1;ECT2;FAM83D;BUB1;SLC25A25;PLK4;STIL;UBE2C;ARHGEF39;ANLN;TPX2;CENPF;PRC1;KIF4A;UBE2T;TACC3;CDK1;CDKN3	1.17831e-15	212.306
CX	D21	FOXM1 26456572 ChIP-Seq MCF-7 Human BreastCancer	33/478	33	TOP2A;CDCA2;PARPBP;TROAP;CCNF;MS4A7;KIF14;HMMR;CDC20;CCNB2;CCNB1;NUF2;ECT2;FAM83D;GTSE1;UBE2C;CKAP2L;CKAP2;KIF23;KNSTRN;CCNA2;TPX2;CENPF;ESPL1;PRC1;KIF4A;UBE2T;CKS2;CDK1;KIF2C;KIF20A;KIF20B;CDKN3	2.51718e-11	166.883
CX	D21	E2F4 17652178 ChIP-ChIP JURKAT Human	27/608	27	TOP2A;CDCA2;CDCA3;HHIP;NXPH4;TROAP;BUB1B;SLA;TTK;HMMR;CCNB2;CCNB1;ST8SIA4;PBK;NUSAP1;GTSE1;BUB1;PLK4;STIL;CCNA2;ANLN;TPX2;CENPF;ESPL1;KIF4A;KIF2C;KIF20A	4.75552e-05	51.4505
CX	D21	SOX2 18555785 ChIP-Seq ESCs Mouse	44/1508	44	PCSK2;PTPRT;RGS18;IL1RN;CD84;NCF2;RGS16;KIF14;BUB1B;SLC2A2;LAMC2;ATP1A2;VTCN1;DSN1;MRC1;NUF2;ADAM23;ST8SIA4;HAO1;FAM83D;SLC34A2;TGFB2;CAMK1D;SPHKAP;FCRL6;UBE2C;CKAP2L;FN1;VASH2;IL19;CYBRD1;SLC4A11;SYT13;DNM3;TPX2;CENPF;SFRP2;SELL;UBE2T;CCDC3;CD247;LGR6;FCGR2B;TLR2	0.000777955	26.8528
CX	D21	PU1 27457419 ChIP-Seq LIVER Mouse	44/1510	44	PCSK2;PTPRT;RGS18;CD84;NCF2;RGS16;KIF14;LAMC2;ATP1A2;C1QTNF4;RIMS4;MRC1;NUF2;ADAM23;ST8SIA4;HAO1;SLC25A25;P2RY12;TGFB2;CAMK1D;SPHKAP;FCRL6;UBE2C;CKAP2L;FN1;VASH2;IL19;CYBRD1;SLC4A11;SYT13;TMEM198;DNM3;TPX2;CENPF;SFRP2;SELL;UBE2T;CASS4;CCDC3;CD247;LGR6;FCGR2B;CD101;TLR2	0.000777955	26.7382
CX	D21	SMAD1 18555785 ChIP-Seq ESCs Mouse	43/1483	43	PCSK2;PTPRT;RGS18;CD84;NCF2;RGS16;CFI;KIF14;BUB1B;LAMC2;ATP1A2;C1QTNF4;DSN1;RIMS4;NUF2;ADAM23;ST8SIA4;NUSAP1;HAO1;BUB1;PLK4;TGFB2;CAMK1D;SPHKAP;FCRL6;CKAP2L;EGF;FN1;VASH2;IL19;CYBRD1;SLC4A11;TMEM198;DNM3;CENPF;SELL;UBE2T;CASS4;PLCH2;CD247;LGR6;FCGR2B;CD101	0.000974125	25.6913
CX	D21	SUZ12 18692474 ChIP-Seq MEFs Mouse	33/1019	33	PCSK2;PTPRT;OXTR;COL15A1;CLSTN2;HHIP;ABCB4;TNFAIP2;ADRB1;IKZF3;CLU;C1QTNF4;CDH6;SHH;WNT11;LIPG;ADAM23;ST8SIA4;CYP1B1;PLXNC1;ATP6V1C2;HS3ST3B1;IRX1;SLC34A2;TGFB2;BCL11B;EN2;WNT7A;RUNX2;APLN;REEP1;HOXB8;KCNK3	0.00118344	27.5544
CX	D21	ESRRB 18555785 ChIP-Seq ESCs Mouse	42/1496	42	RGS18;CD84;NCF2;RGS16;KIF14;BUB1B;SLC2A2;LAMC2;ATP1A2;DSN1;RIMS4;NUF2;ADAM23;ST8SIA4;NUSAP1;HAO1;ECT2;FAM83D;SLC25A25;P2RY12;TGFB2;CAMK1D;SPHKAP;FCRL6;CKAP2L;FN1;VASH2;IL19;CYBRD1;SLC4A11;SYT13;TMEM198;DNM3;TPX2;CENPF;SELL;UBE2T;CASS4;CCDC3;CD247;LGR6;FCGR2B	0.00194793	22.561
CX	D21	IRF8 27001747 ChIP-Seq BMDM Mouse	42/1500	42	RGS18;IL1RN;CD84;ITGAM;NCF2;PRDM5;SLA;TREM2;TTK;DCST1;SKA1;NEU3;CASP12;GPNMB;RASSF4;MRC1;ST8SIA4;SPP1;HMOX1;CD38;CCR5;CD33;SLC25A25;HS3ST3B1;P2RY13;GALNT6;TGFB2;CAMK1D;GPR34;EN2;CYBRD1;INHBA;LILRB3;CENPF;KRT16;TLR7;LCP2;IL7R;EVI2B;FCGR2B;GAS7;CDKN3	0.00194793	22.3616
CX	D21	RNF2 18974828 ChIP-Seq MESCs Mouse	33/1066	33	PTPRT;OXTR;COL15A1;CLSTN2;HHIP;TNFAIP2;ADRB1;IKZF3;RND1;SHH;RIMS4;EFS;WNT11;FADS6;LIPG;CLDN23;CASKIN1;CYP1B1;LRAT;PLXNC1;HS3ST3B1;IRX1;GALNT6;TGFB2;CAMK1D;BCL11B;ESRRB;EN2;VASH2;WNT7A;APLN;SFRP2;HOXB8	0.00194793	24.1281
CX	D21	EZH2 18974828 ChIP-Seq MESCs Mouse	33/1066	33	PTPRT;OXTR;COL15A1;CLSTN2;HHIP;TNFAIP2;ADRB1;IKZF3;RND1;SHH;RIMS4;EFS;WNT11;FADS6;LIPG;CLDN23;CASKIN1;CYP1B1;LRAT;PLXNC1;HS3ST3B1;IRX1;GALNT6;TGFB2;CAMK1D;BCL11B;ESRRB;EN2;VASH2;WNT7A;APLN;SFRP2;HOXB8	0.00194793	24.1281
CX	D21	SUZ12 18692474 ChIP-Seq MESCs Mouse	42/1531	42	PCSK2;PTPRT;OXTR;NDRG4;COL15A1;CLSTN2;CPNE4;HHIP;ABCB4;NXPH4;TNFAIP2;ADRB1;IKZF3;CLU;NKD2;C1QTNF4;CDH6;SHH;WNT11;LIPG;CLDN23;ADAM23;ST8SIA4;CYP1B1;NRIP3;LRAT;PLXNC1;ATP6V1C2;HS3ST3B1;IRX1;SLC34A2;TGFB2;CAMK1D;BCL11B;EN2;WNT7A;RUNX2;APLN;REEP1;CCDC3;HOXB8;KCNK3	0.00247534	20.8761
CX	D21	STAT3 18555785 ChIP-Seq ESCs Mouse	41/1495	41	PCSK2;PTPRT;RGS18;CD84;NCF2;COL11A1;RGS16;KIF14;BUB1B;SLC2A2;LAMC2;ATP1A2;MRC1;NUF2;ADAM23;ST8SIA4;HAO1;FAM83D;BUB1;TGFB2;CAMK1D;SPHKAP;FCRL6;CKAP2L;EGF;FN1;VASH2;IL19;CYBRD1;SLC4A11;SYT13;TMEM198;DNM3;CENPF;SFRP2;SELL;UBE2T;CCDC3;CD247;LGR6;FCGR2B	0.00288358	20.3547
CX	D21	BACH1 22875853 ChIP-PCR HELA AND SCP4 Human	33/1127	33	PCSK2;PTPRT;CNTNAP2;BCL2A1;ABCB4;COL11A1;RGS16;PRDM5;SLC2A2;TREM2;CABP1;SLC2A4;CLU;LILRA5;CDH6;HLA-DMB;CYP1B1;HMOX1;OLR1;LRAT;ASL;TIMP1;PLXNC1;BUB1;CD33;CDKN2B;BCL11B;RUNX2;CCNA2;CENPF;DIAPH3;PLA1A;TP73	0.00456275	20.3517
CX	D21	AR 21909140 ChIP-Seq LNCAP Human	12/238	12	CCNA2;ANLN;TPX2;CDCA2;CKAP2L;PBK;DEPDC1;TACC3;HMOX1;KIF23;KIF20A;CP	0.00864411	32.0111
CX	D21	CDX2 21074721 ChIP-Seq CACO-2 Mouse	41/1587	41	RGS18;CD84;NCF2;COL11A1;RGS16;KIF14;ADRB1;LAMC2;ATP1A2;VTCN1;CDC20;RAB42;DMBT1;NUF2;SGCG;CD53;STIL;TGFB2;CAMK1D;SH2D1B;VASH2;IL19;SYT13;DNM3;HPDL;CENPF;FCGR2A;FXYD4;UBE2T;DEPDC1;CDK1;KIF2C;PLCH2;CCDC3;CD247;KIF20B;LGR6;ZBTB8B;FCGR2C;CD101;TP73	0.00864411	16.533
CX	D21	KLF4 18555785 ChIP-Seq ESCs Mouse	39/1486	39	PCSK2;RGS18;CD84;NCF2;RGS16;KIF14;BUB1B;LAMC2;ATP1A2;RIMS4;MRC1;NUF2;ADAM23;ST8SIA4;HAO1;FAM83D;SLC25A25;PLK4;TGFB2;SPHKAP;FCRL6;CKAP2L;EGF;FN1;VASH2;IL19;SLC4A11;SYT13;DNM3;TPX2;CENPF;SELL;UBE2T;CASS4;CCDC3;CD247;LGR6;FCGR2B;CD101	0.00864411	16.6507
CX	D21	OCT4 18555785 ChIP-Seq ESCs Mouse	39/1492	39	PCSK2;PTPRT;RGS18;CD84;COL15A1;NCF2;COL11A1;RGS16;KIF14;BUB1B;LAMC2;ATP1A2;NUF2;ADAM23;ST8SIA4;NUSAP1;HAO1;ECT2;FAM83D;TGFB2;CAMK1D;SPHKAP;FCRL6;CKAP2L;FN1;VASH2;IL19;SLC4A11;SYT13;TMEM198;DNM3;TPX2;CENPF;SELL;UBE2T;CD247;LGR6;FCGR2B;TLR2	0.00888557	16.4165
CX	D21	P53 22387025 ChIP-Seq ESCs Mouse	39/1511	39	PCSK2;PTPRT;RGS18;CD84;NCF2;COL11A1;RGS16;KIF14;SLC2A2;LAMC2;ATP1A2;VTCN1;NUF2;ADAM23;ST8SIA4;HAO1;ECT2;SLC25A25;TGFB2;CAMK1D;SPHKAP;FCRL6;CKAP2L;EGF;FN1;VASH2;IL19;CYBRD1;SYT13;TMEM198;DNM3;CENPF;SELL;UBE2T;CCDC3;CD247;LGR6;FCGR2B;TLR2	0.0108838	15.6965
CX	D21	POU3F2 20337985 ChIP-ChIP 501MEL Human	35/1319	35	EPHB6;PCSK2;RGS18;CNTNAP2;CD84;COL11A1;MS4A7;HBB;IKZF3;SYNE1;SPTA1;CCNB2;C7;ST8SIA4;SPP1;HAO1;ECT2;SGCG;P2RY12;FGB;IRX1;CDKN2B;FGG;ABCA9;FN1;KIF23;CP;CCNA2;DNM3;ANLN;DIAPH3;CKS2;IL7R;EVI2B;TSPYL5	0.0130854	15.5978
CX	D21	ZFX 18555785 ChIP-Seq ESCs Mouse	38/1485	38	PCSK2;PTPRT;RGS18;CD84;NCF2;RGS16;KIF14;BUB1B;LAMC2;ATP1A2;VTCN1;RIMS4;NUF2;ADAM23;ST8SIA4;NUSAP1;HAO1;FAM83D;SLC25A25;TGFB2;CAMK1D;SPHKAP;FCRL6;CKAP2L;FN1;VASH2;IL19;SLC4A11;SYT13;LRRC66;DNM3;TPX2;CENPF;SELL;UBE2T;CD247;LGR6;FCGR2B	0.0140582	14.8463
CX	D21	CTCF 18555785 ChIP-Seq ESCs Mouse	38/1492	38	PCSK2;PTPRT;RGS18;CD84;NCF2;RGS16;KIF14;BUB1B;LAMC2;ATP1A2;VTCN1;DSN1;RIMS4;MRC1;NUF2;ADAM23;ST8SIA4;NUSAP1;FAM83D;TGFB2;SPHKAP;FCRL6;CKAP2L;FN1;VASH2;IL19;SLC4A11;SYT13;TMEM198;DNM3;TPX2;CENPF;SELL;UBE2T;KIF2C;CD247;LGR6;FCGR2B	0.0143076	14.5975
CX	D21	CMYC 18555785 ChIP-Seq ESCs Mouse	38/1499	38	PCSK2;PTPRT;RGS18;CD84;NCF2;RGS16;KIF14;BUB1B;LAMC2;ATP1A2;VTCN1;RIMS4;NUF2;ADAM23;ST8SIA4;HAO1;ECT2;FAM83D;TGFB2;CAMK1D;SPHKAP;FCRL6;CKAP2L;FN1;VASH2;IL19;SLC4A11;SYT13;DNM3;CENPF;SELL;UBE2T;CASS4;CCDC3;CD247;LGR6;FCGR2B;TLR2	0.0143076	14.3528
CX	D21	P300 18555785 ChIP-Seq ESCs Mouse	38/1499	38	PCSK2;PTPRT;RGS18;CD84;NCF2;COL11A1;RGS16;KIF14;BUB1B;SLC2A2;LAMC2;ATP1A2;MRC1;NUF2;ADAM23;ST8SIA4;HAO1;FAM83D;TGFB2;CAMK1D;SPHKAP;FCRL6;CKAP2L;FN1;VASH2;IL19;SLC4A11;SYT13;LILRB3;TMEM198;DNM3;CENPF;SELL;UBE2T;CD247;LGR6;FCGR2B;CD101	0.0143076	14.3528
CX	D21	EBF1 22473956 ChIP-Seq BONE MARROW Mouse	38/1502	38	PCSK2;PTPRT;RGS18;CD84;COL15A1;NCF2;RGS16;KIF14;TNC;SLC2A2;LAMC2;RIMS4;MRC1;NUF2;ADAM23;ST8SIA4;HAO1;CDKN2B;TGFB2;CAMK1D;SPHKAP;CKAP2L;EGF;FN1;IL19;CYBRD1;SLC4A11;SYT13;TMEM198;DNM3;CENPF;SFRP2;SELL;UBE2T;CCDC3;CD247;LGR6;TLR2	0.0143076	14.2492
CX	D21	EBF1 22473956 ChIP-Seq LYMPHODE Mouse	38/1505	38	PTPRT;RGS18;IL1RN;CD84;NCF2;COL11A1;RGS16;KIF14;LAMC2;ATP1A2;DSN1;MRC1;NUF2;ADAM23;ST8SIA4;HAO1;ECT2;SLC25A25;TGFB2;CAMK1D;SPHKAP;FCRL6;EGF;FN1;VASH2;IL19;CYBRD1;SLC4A11;SYT13;TMEM198;DNM3;CENPF;SELL;UBE2T;CCDC3;CD247;LGR6;FCGR2B	0.0143076	14.1463
CX	D21	STAT3 20064451 ChIP-Seq CD4+T Mouse	25/843	25	EPHB6;ITGAM;CCNF;MS4A7;TREM2;IKZF3;MS4A4A;GPR174;WNT11;GPNMB;NUF2;XIRP1;PLXNC1;ATP6V1C2;CD53;GALNT6;CDKN2B;IL19;KIF22;INHBA;CENPF;TLR8;TNFSF8;LCP2;IL7R	0.0143076	16.3507
CX	D21	NMYC 18555785 ChIP-Seq ESCs Mouse	38/1510	38	PCSK2;PTPRT;RGS18;CD84;NCF2;RGS16;KIF14;BUB1B;LAMC2;ATP1A2;VTCN1;DSN1;RIMS4;NUF2;ADAM23;ST8SIA4;HAO1;FAM83D;SLC25A25;TGFB2;CAMK1D;SPHKAP;FCRL6;CKAP2L;FN1;VASH2;IL19;SLC4A11;TMEM198;DNM3;CENPF;SELL;UBE2T;CCDC3;CD247;LGR6;FCGR2B;CD101	0.0143076	13.9765
CX	D21	TRP63 18441228 ChIP-ChIP KERATINOCYTES Mouse	7/99	7	TPX2;SCEL;IL1RN;CYP1B1;HMOX1;KIF23;RUNX2	0.0143076	39.3914
CX	D21	GATA6 21074721 ChIP-Seq CACO-2 Mouse	39/1575	39	RGS18;CD84;NCF2;COL11A1;RGS16;KIF14;LAMC2;ATP1A2;VTCN1;CDC20;SPTA1;RAB42;NUF2;CD53;STIL;TGFB2;CAMK1D;SH2D1B;IL19;DKK3;DNM3;HPDL;CENPF;FCGR2A;C2CD4D;UBE2T;DEPDC1;REN;KIF2C;PLCH2;CCDC3;CD247;LGR6;FCGR2B;SPRR1A;ZBTB8B;FCGR2C;CD101;TP73	0.015646	13.4951
CX	D21	RELA 24523406 ChIP-Seq FIBROSARCOMA Human	30/1104	30	PCSK2;SERPINA3;IL1RN;OXTR;BCL2A1;ABCB4;SERPINE1;TNC;TNFAIP2;ATP1A2;IKZF3;ART4;RND1;UPK1B;LIPG;SPP1;HMOX1;CD38;OLR1;CCR5;HAVCR1;ECT2;SLC34A2;FN1;KRT5;INHBA;ESPL1;KRT15;BCAT1;TLR2	0.015646	14.648
CX	D21	RUNX1 27457419 ChIP-Seq LIVER Mouse	36/1475	36	PCSK2;RGS18;IL1RN;CD84;NCF2;RGS16;KIF14;LAMC2;ATP1A2;DSN1;RIMS4;MRC1;NUF2;ADAM23;ST8SIA4;BUB1;TGFB2;CAMK1D;SPHKAP;FCRL6;FN1;VASH2;IL19;CYBRD1;SLC4A11;SYT13;TMEM198;DNM3;TPX2;CENPF;SELL;UBE2T;CCDC3;CD247;LGR6;FCGR2B	0.0310688	11.8721
CX	D21	TCF12/HEB 22897851 ChIP-Seq JUKARTE6-1 Human	38/1593	38	PTPRT;HHIP;CFI;TNFAIP2;SLA;ADRB1;FBLN1;TTK;SNX31;ART4;NKD2;GPR174;ACTR3C;GPNMB;TMEM207;XIRP1;SGCG;SLC34A2;CKAP2L;APCDD1L;EN2;SYT13;LILRB4;RUNX2;LILRB5;DKK3;REEP1;ANLN;TPX2;HPDL;ESPL1;CASS4;LGR6;BCAT1;SPRR1A;PLA1A;GAS7;TLR2	0.033397	11.4345
CX	D21	HTT 18923047 ChIP-ChIP STHdh Human	12/304	12	PLK4;FGB;GALNT6;CCNB1;MS4A7;TLR8;NRIP3;THRSP;KIF22;HMMR;CLU;GSPT1	0.0344202	18.466
CX	D21	MYCN 21190229 ChIP-Seq SHEP-21N Human	11/271	11	CDCA3;UBE2C;TROAP;KIF4A;CLDN23;ST8SIA4;TTK;KIF22;PLXNC1;CABP1;SLC2A4	0.0390014	18.3281
CX	D21	SUZ12 18974828 ChIP-Seq MESCs Mouse	37/1564	37	PTPRT;OXTR;COL15A1;CLSTN2;ABCB4;NXPH4;TNFAIP2;ADRB1;IKZF3;NKD2;C1QTNF4;CDH6;SHH;WNT11;LIPG;CLDN23;ST8SIA4;CYP1B1;NRIP3;LRAT;PLXNC1;ATP6V1C2;HS3ST3B1;IRX1;SLC34A2;CDKN2B;TGFB2;CAMK1D;BCL11B;ESRRB;EN2;VASH2;WNT7A;REEP1;SFRP2;HOXB8;LGR6	0.0390014	10.8078
CX	D21	SOX2 18692474 ChIP-Seq MESCs Mouse	50/2302	50	TOP2A;CNTNAP2;OXTR;NCF2;HHIP;LAMC2;TREM2;MSLN;CDH6;UPK1A;TUBB3;PBK;NUSAP1;CD38;LRAT;PIM3;TIMP1;HAVCR1;GTSE1;HS3ST3B1;CKAP2;RIPPLY1;KIF2C;KIF20A;BCAT1;GAS7;NDRG4;CDCA3;NXPH4;RGS16;ADRB1;FBLN1;ATP1A2;HMMR;ACTR3B;GSPT1;EFS;ADAM23;SPP1;HMOX1;ECT2;BUB1;SLC25A25;PPP1R14A;EGF;FN1;SLC4A11;ANLN;TPX2;CD22	0.0390014	9.99139
CX	D21	CEBPB 20176806 ChIP-Seq THIOMACROPHAGE Mouse	30/1189	30	NDRG4;CDCA2;CCNF;MS4A7;TREM2;NKD2;RND1;C4B;C1QTNF4;CCNB1;RAB42;CLDN23;MRC1;TRIM46;OLR1;PIM3;SLC25A25;TGFB2;CKAP2L;VASH2;LILRB3;LILRB4;ANLN;FXYD4;SELL;EWSR1;LCP2;FCGR2B;GAS7;CDKN3	0.0390014	11.3786
CX	D21	TAL1 22897851 ChIP-Seq JUKARTE6-1 Human	37/1569	37	HHIP;RGS16;TNFAIP2;SLA;ADRB1;FBLN1;TTK;GIMAP7;ART4;MS4A4A;NKD2;GPR174;ACTR3C;DMBT1;CLDN23;PBK;TMEM207;DLGAP5;SIGLEC12;EN2;LILRB5;DKK3;REEP1;TPX2;HPDL;ESPL1;EWSR1;PRC1;CKS2;CASS4;TNFSF8;LCP2;LGR6;BCAT1;CLEC2D;PLA1A;TLR2	0.0390014	10.6745
CX	D21	CDX2 21402776 ChIP-Seq INTESTINAL-VILLUS Mouse	36/1514	36	RGS18;CD84;NCF2;NXPH4;RGS16;KIF14;LAMC2;ATP1A2;SYNE1;NUF2;ADAM23;ST8SIA4;PLXNC1;SAMD3;HS3ST3B1;TGFB2;SPHKAP;APAF1;FCRL6;ESRRB;FN1;VASH2;IL19;LILRB4;TMEM198;DNM3;CENPF;SELL;UBE2T;CDK1;FAT2;LCP2;CD247;LGR6;FCGR2B;GAS7	0.0390014	10.754
CX	D21	NANOG 18555785 ChIP-Seq ESCs Mouse	36/1522	36	PCSK2;PTPRT;RGS18;CD84;NCF2;COL11A1;RGS16;KIF14;SLC2A2;LAMC2;ATP1A2;NUF2;ADAM23;ST8SIA4;HAO1;ECT2;SLC25A25;CDKN2B;TGFB2;CAMK1D;SPHKAP;FCRL6;CKAP2L;FN1;VASH2;IL19;SYT13;DNM3;CENPF;SFRP2;SELL;UBE2T;CCDC3;CD247;LGR6;FCGR2B	0.0402241	10.5377
CX	D21	NFE2 27457419 ChIP-Seq LIVER Mouse	21/735	21	RGS18;CD84;TGFB2;SPHKAP;NCF2;RGS16;FN1;KIF14;VASH2;IL19;LAMC2;TMEM198;DNM3;CENPF;SELL;UBE2T;NUF2;ADAM23;ST8SIA4;CD247;LGR6	0.0402241	12.5506
CX	D21	SPI1 20517297 ChIP-Seq HL60 Human	26/990	26	ITGAM;CLEC10A;GMPR;LAMC2;TREM2;MS4A4A;SPTA1;C5;DSN1;RIMS4;RAB42;TMEM207;CD300LF;SAMD3;HS3ST3B1;EN2;TPX2;HPDL;ESPL1;KRT16;KCP;TLR7;PLIN1;HOXB8;SPRR1A;TLR2	0.0402241	11.5266
CX	D21	MYBL2 22936984 ChIP-ChIP MESCs Mouse	34/1419	34	TOP2A;CNTNAP2;CDCA2;CDCA3;NXPH4;TROAP;BUB1B;HMMR;IKZF3;CDC20;CCNB2;CCNB1;NUF2;ADAM23;SPP1;NUSAP1;ECT2;GTSE1;TIGD3;PPP1R14A;UBE2C;CKAP2L;KIF23;KIF22;LILRB3;RUNX2;ANLN;TPX2;PRC1;KRT15;CKS2;KIF2C;KIF20A;CD22	0.0402241	10.5221
CX	D21	PBX1 22567123 ChIP-ChIP OVCAR3 Human	38/1640	38	TOP2A;CNTNAP2;SIGLEC9;CDCA3;KLK1;MAOB;CLSTN2;MS4A7;SLC2A2;ADRB1;LAMC2;GIMAP7;MS4A4A;CCNB2;UPK1B;C6;DMBT1;ADAM23;CD38;HAO1;CCR5;BUB1;SLC25A25;SPTBN2;CKAP2;IL19;KIF22;CP;REEP1;FCGR2A;KIF4A;FAT2;TNFSF8;CCDC3;BCAT1;TSPYL5;GAS7;CDKN3	0.0402241	10.2012
CX	D21	GATA6 21074721 ChIP-Seq CACO-2 Human	37/1585	37	RGS18;CD84;NCF2;COL11A1;KIF14;LAMC2;ATP1A2;VTCN1;DCST1;CDC20;SPTA1;RAB42;NUF2;TRIM46;CD53;STIL;TGFB2;CAMK1D;SH2D1B;VASH2;IL19;DNM3;HPDL;CENPF;FCGR2A;SELL;UBE2T;DEPDC1;KIF2C;PLCH2;CCDC3;CD247;LGR6;ZBTB8B;FCGR2C;CD101;TP73	0.0402241	10.2585
CX	D21	YAP1 20516196 ChIP-Seq MESCs Mouse	42/1868	42	RGS18;CNTNAP2;OXTR;NDRG4;ANKLE1;HHIP;KIF14;TNC;GMPR;ADRB1;CPZ;SNX31;GSPT1;CDH6;SCEL;SHH;TUBB6;WNT11;TUBB3;ST8SIA4;PBK;SPP1;PLXNC1;P2RY12;HS3ST3B1;TGFB2;CAMK1D;BCL11B;EGF;ESRRB;FN1;KRT5;INHBA;REEP1;SFRP2;FXYD4;KRT15;TNFSF8;LCP2;IL7R;KCNK3;GAS7	0.0402241	9.87429
CX	D21	SUZ12 16625203 ChIP-ChIP MESCs Mouse	25/944	25	PTPRT;COL15A1;HHIP;TNFAIP2;ADRB1;NKD2;C1QTNF4;SHH;CASP12;CLDN23;CASKIN1;ST8SIA4;CYP1B1;LRAT;PLXNC1;HS3ST3B1;IRX1;SLC34A2;GALNT6;TGFB2;CAMK1D;EN2;WNT7A;SFRP2;HOXB8	0.0402241	11.4581
CX	D21	FOXM1 26456572 ChIP-Seq MCF-7 Human	37/1595	37	CLSTN2;TROAP;RGS16;CCNF;MS4A7;TNC;VTCN1;SNX31;CDC20;SCEL;CCNB2;SHH;CLDN23;NUF2;ST8SIA4;TMEM207;CYP1B1;ECT2;FAM83D;GTSE1;CDKN2B;TGFB2;UBE2C;CKAP2L;CKAP2;KIF23;CP;CENPF;SFRP2;PRC1;KIF4A;UBE2T;DEPDC1;CDK1;TNFSF8;KIF20A;CD101	0.0421934	10.0065
CX	D21	JARID2 20064375 ChIP-Seq MESCs Mouse	25/951	25	PTPRT;OXTR;CLSTN2;TNFAIP2;ADRB1;IKZF3;C1QTNF4;CDH6;SHH;WNT11;CYP1B1;PLXNC1;HS3ST3B1;IRX1;GALNT6;TGFB2;BCL11B;ESRRB;EN2;VASH2;WNT7A;RUNX2;APLN;CCDC3;HOXB8	0.0425565	11.1821
CX	D21	SUZ12 18555785 ChIP-Seq ESCs Mouse	35/1491	35	PCSK2;PTPRT;RGS18;CD84;NCF2;RGS16;KIF14;BUB1B;LAMC2;ATP1A2;DSN1;NUF2;ADAM23;ST8SIA4;HAO1;ECT2;FAM83D;SLC25A25;TGFB2;CAMK1D;SPHKAP;FCRL6;CKAP2L;FN1;VASH2;IL19;SLC4A11;DNM3;CENPF;SELL;UBE2T;CCDC3;CD247;LGR6;FCGR2B	0.0436408	9.9794
CX	D21	TCF3/E2A 22897851 ChIP-Seq JUKARTE6-1 Human	35/1501	35	PTPRT;RGS18;CD84;CLSTN2;HHIP;SLA;FBLN1;TTK;NKD2;SYNE1;GPR174;CDH6;ACTR3C;C6;HLA-DMB;WNT11;HAO1;SGCG;IRX1;ARL11;SLC34A2;TLE2;BCL11B;SPHKAP;ESRRB;FN1;VWA5A;LILRB4;DNM3;SFRP2;CASS4;CD247;ZBTB8B;PLA1A;GAS7	0.0476419	9.7228
CX	D21	CJUN 26792858 ChIP-Seq BT549 Human	36/1564	36	SERPINA3;OXTR;COL15A1;CDCA2;ITGAM;SERPINE1;TNC;SLA;LAMC2;SNX31;CLU;ART4;SCEL;C5;SHH;C7;TUBB3;MRC1;PBK;NUSAP1;HMOX1;HAO1;HAVCR1;GALNT6;CDKN2B;CAMK1D;APCDD1L;ABCA9;FN1;CYBRD1;INHBA;CP;IL7R;TSPYL5;VGLL3;CDKN3	0.0497115	9.46956
CX	D21	NANOG 18358816 ChIP-ChIP MESCs Mouse	23/865	23	FGB;HS3ST3B1;IRX1;CDCA2;CDCA3;KLK1;CKAP2L;EGF;HHIP;RGS16;CCNF;FN1;LAMC2;HMMR;MSLN;FXYD4;PPP1R1A;TUBB3;CKS2;SPP1;CD38;ECT2;FCGR2B	0.0497115	10.8187
CX	D21	SOX2 18692474 ChIP-Seq MEFs Mouse	36/1566	36	TOP2A;CNTNAP2;OXTR;CDCA3;NCF2;HHIP;RGS16;ADRB1;FBLN1;LAMC2;HMMR;MSLN;GSPT1;CDH6;EFS;TUBB3;ADAM23;PBK;SPP1;HMOX1;CD38;TIMP1;ECT2;GTSE1;BUB1;HS3ST3B1;PPP1R14A;EGF;FN1;ANLN;TPX2;KIF2C;KIF20A;BCAT1;CD22;GAS7	0.0497115	9.4214
CX	D35	SUZ12 20075857 ChIP-Seq MESCs Mouse	319/3611	319	CPNE8;CNTFR;OXTR;CPNE7;HHIP;IKZF1;AQP2;CLDN1;IKZF3;SLC4A4;RAPGEFL1;LGALS3;NIPAL1;MYC;DPYSL3;LIPG;CYP1B1;HOXA2;LRAT;EPHB1;CALN1;EPHB3;GAMT;SLC34A2;SLC6A17;PRKCB;SFMBT2;CLEC11A;COL23A1;KRT8;ISLR2;AFAP1;SOX11;RUNX1;CLDN5;GPR162;SFRP1;SFRP2;RUFY4;KCNQ1;HOXB8;ATF3;HOXB5;TSPYL5;ADCYAP1R1;NRN1;PDE1B;ABCB4;GATA2;PIK3R5;CYP27B1;RDH10;ST8SIA4;INPP5J;CD14;ATP6V1C2;PROM2;STAT5A;EGR2;CADM4;SPHKAP;BCL11B;LIF;M…	6.12217e-30	180.891
CX	D35	SUZ12 18974828 ChIP-Seq MESCs Mouse	176/1564	176	CPNE8;OXTR;CLSTN2;GDA;CPNE7;IKZF1;CLDN1;IKZF3;SLC4A4;CDH6;LIPG;ADORA1;LEPR;CYP1B1;HOXA2;LRAT;PLXNC1;EPHB1;PCDHAC2;CALN1;SLC34A2;CASR;SCARA3;SLC6A17;SFMBT2;VASH2;ISLR2;AFAP1;SOX11;POU3F1;RUNX1;SLC9A2;CLDN5;SFRP2;LOX;COL4A1;KCNQ1;ADAM12;LMX1B;NPTXR;HOXB8;ATF3;HOXB5;ADCYAP1R1;NRN1;ABCB4;NXPH4;FOXO6;ADRB1;LTBP2;GATA2;DTX4;EFNA5;CYP27B1;DPP6;CALCR;ST8SIA4;MYH11;NPTX1;CD14;MSC;ATP6V1C2;PROM2;EGR2;TGFB2…	6.45449e-26	186.749
CX	D35	SUZ12 18692474 ChIP-Seq MESCs Mouse	171/1531	171	OXTR;CLSTN2;CPNE4;GDA;CPNE7;HHIP;IKZF3;SLC4A4;CLU;CDH6;LGALS3;LIPG;ADORA1;LEPR;CYP1B1;HOXA2;LRAT;PLXNC1;EPHB1;PCDHAC2;CALN1;SLC34A2;CASR;SCARA3;SLC6A17;SFMBT2;ISLR2;SOX11;POU3F1;RUNX2;RUNX1;SLC9A2;CLDN5;SFRP1;LOX;RUFY4;COL4A1;ADAM12;LMX1B;NPTXR;HOXB8;RHCG;ATF3;HOXB5;ADCYAP1R1;NRN1;ABCB4;NXPH4;ADRB1;LTBP2;GATA2;EFNA5;DPP6;CALCR;ST8SIA4;NPTX1;CD14;MSC;ATP6V1C2;PROM2;ABCA1;EGR2;TGFB2;TMEM132E;BCL11B…	7.26059e-25	176.127
CX	D35	MTF2 20144788 ChIP-Seq MESCs Mouse	233/2488	233	CPNE8;OXTR;CPNE7;HHIP;AQP6;IKZF1;IKZF3;SLC4A4;LGALS3;EDNRA;VSIG2;LIPG;CYP1B1;HOXA2;LRAT;EPHB1;CALN1;SLC34A2;SLC6A17;SFMBT2;COL23A1;KRT8;ISLR2;SOX11;RUNX1;CLDN5;SFRP1;SFRP2;RUFY4;ACOT1;HOXB8;ATF3;HOXB5;NECAB1;ADCYAP1R1;NRN1;SLC45A3;PDE1B;ABCB4;GATA2;RDH10;ST8SIA4;CD14;ATP6V1C2;B4GALNT4;STAT5A;EGR2;BCL11B;DCLK1;FOSL2;PKIB;FA2H;PPP1R1B;ID4;PCSK2;PTPRT;RET;NRP2;CITED1;HOXC11;C1QTNF4;KCNT1;CRTAC1;STBD…	4.842e-24	144.073
CX	D35	SUZ12 18692474 ChIP-Seq MEFs Mouse	128/1019	128	OXTR;CLSTN2;GDA;HHIP;IKZF3;SLC4A4;CLU;CDH6;LGALS3;LIPG;ADORA1;LEPR;CYP1B1;HOXA2;PLXNC1;SLC34A2;CASR;SOX11;POU3F1;RUNX2;RUNX1;CLDN5;SFRP1;LOX;COL4A1;ADAM12;LMX1B;HOXB8;RHCG;ATF3;HOXB5;ADCYAP1R1;NRN1;ABCB4;ADRB1;LTBP2;GATA2;EFNA5;DPP6;CALCR;ST8SIA4;NPTX1;CD14;MSC;ATP6V1C2;ABCA1;EGR2;TGFB2;BCL11B;BDNF;HTR1B;INHBB;NSG1;SMAD6;BMP4;PKIB;LHX1;PPP1R1B;ID4;SNAI2;SLC26A4;FBN1;PCSK2;PTPRT;RET;NRP2;CITED1;FL…	1.12117e-22	177.895
CX	D35	BACH1 22875853 ChIP-PCR HELA AND SCP4 Human	133/1127	133	EHF;HFE;CLDN1;CLU;RAPGEFL1;ICAM1;CDH6;GJA1;AKT3;LEPR;TNFSF10;SLC16A7;CYP1B1;LRAT;PLXNC1;PRND;IL13RA1;ZNF287;CASR;SLC15A1;RNASE4;SOX11;RUNX2;HLA-E;CLEC4A;SFRP1;SCNN1A;ADAM8;CYP2E1;CD300C;NPTXR;CARD14;SCG2;ATF3;PLA1A;SPTBN4;NNMT;ABCB4;CLCNKB;PIK3R1;CABP1;ARHGAP15;SEZ6L2;ART3;C2;PIK3R5;FBXO40;SLCO1B1;HRH3;CLEC7A;UBD;SLCO1B3;SLAMF7;HMOX1;NCKAP1L;HLA-DQA1;ABCA1;MSR1;BCL11B;SLC10A2;ABCA8;CYP4F11;SELP;C…	3.59301e-21	154.878
CX	D35	RNF2 18974828 ChIP-Seq MESCs Mouse	128/1066	128	OXTR;CLSTN2;CPNE7;HHIP;IKZF3;SLC4A4;RIMS4;FADS6;LIPG;ADORA1;CYP1B1;HOXA2;LRAT;PLXNC1;EPHB1;PCDHAC2;CALN1;SFMBT2;VASH2;ISLR2;SOX11;POU3F1;RUNX1;SLC9A2;SFRP1;SFRP2;LOX;COL4A1;KCNQ1;ADAM12;LMX1B;HOXB8;EMID1;HOXB5;NRN1;FOXO6;ADRB1;LTBP2;GATA2;EFNA5;CYP27B1;CALCR;HRH3;NPTX1;MSC;EGR2;TGFB2;TMEM132E;BCL11B;BDNF;ESRRB;HTR1B;INHBB;NSG1;SMAD6;FOSL2;BMP4;BMP3;LHX1;PPP1R1B;ID4;FBN1;PTPRT;RET;NRP2;CITED1;FLT3…	4.29165e-21	156.06
CX	D35	EZH2 18974828 ChIP-Seq MESCs Mouse	128/1066	128	OXTR;CLSTN2;CPNE7;HHIP;IKZF3;SLC4A4;RIMS4;FADS6;LIPG;ADORA1;CYP1B1;HOXA2;LRAT;PLXNC1;EPHB1;PCDHAC2;CALN1;SFMBT2;VASH2;ISLR2;SOX11;POU3F1;RUNX1;SLC9A2;SFRP1;SFRP2;LOX;COL4A1;KCNQ1;ADAM12;LMX1B;HOXB8;EMID1;HOXB5;NRN1;FOXO6;ADRB1;LTBP2;GATA2;EFNA5;CYP27B1;CALCR;HRH3;NPTX1;MSC;EGR2;TGFB2;TMEM132E;BCL11B;BDNF;ESRRB;HTR1B;INHBB;NSG1;SMAD6;FOSL2;BMP4;BMP3;LHX1;PPP1R1B;ID4;FBN1;PTPRT;RET;NRP2;CITED1;FLT3…	4.29165e-21	156.06
CX	D35	SUZ12 27294783 ChIP-Seq ESCs Mouse	169/1657	169	OLFML2B;NPFFR1;GPR68;CPNE7;AQP6;SLC4A1;IKZF1;AQP2;CDH6;GJA1;RIMS4;MYC;AKT3;ADORA1;CYP1B1;HOXA2;NRTN;PLXNC1;MYOZ1;EPHB1;PCDHAC2;GAMT;HGD;SFMBT2;VASH2;ISLR2;AFAP1;SOX11;POU3F1;SLC9A2;SFRP2;LOX;ADAM12;ACOT1;LMX1B;HOXB8;A3GALT2;ATF3;EMID1;HOXB5;NECAB1;NRN1;PDE1B;NXPH4;TCF7;TMEM59L;ILDR2;ADRB1;BHLHE22;CABP1;GATA2;EFNA5;PIK3R5;CYP27B1;CALCR;TMEM125;HRH3;ST8SIA4;INPP5J;PMAIP1;PRPH;MARK1;STAT5A;EGR2;TGFB…	1.28645e-20	129.483
CX	D35	IRF8 27001747 ChIP-Seq BMDM Mouse	146/1500	146	CD84;EHF;IL1RN;CSF3R;ANKRD35;NCF2;GDA;AQP6;SLA;SLC4A1;PYCARD;DOCK10;LGALS3;RASSF4;MYC;GRAP2;PCDHAC2;IL13RA1;PRKCB;SFMBT2;IL1R2;CYBB;MPEG1;GPR162;LOX;SCNN1A;ACOT1;ALPK1;WDFY4;ATF3;ABCG1;PDE1B;ARHGAP15;LY9;SOCS3;NEU3;ST8SIA4;SLAMF7;HMOX1;NLRP3;SFN;SLAMF6;NCKAP1L;B4GALNT4;S100A10;ABCA1;CCR1;TNFSF18;MSR1;TGFB2;CYBRD1;INHBA;PARP14;PTPRC;BCL6;TREML2;REL;CYCS;IL7R;LGMN;GAPT;ITK;CIITA;NRP2;ITGAM;CTSZ;TNF…	1.04104e-15	92.9745
CX	D35	SUZ12 18555785 ChIP-Seq MESCs Mouse	101/866	101	OXTR;GDA;CPNE7;IKZF1;IKZF3;SLC4A4;LOXL2;CDH6;LIPG;ADORA1;LEPR;HOXA2;LRAT;PLXNC1;EPHB1;PCDHAC2;CALN1;SFMBT2;VASH2;SLC9A2;CLDN5;LOX;COL4A1;KCNQ1;LMX1B;ATF3;ADCYAP1R1;NRN1;TMEM59L;FOXO6;ADRB1;LTBP2;DTX4;EFNA5;HRH3;NPTX1;MSC;ATP6V1C2;MARK1;TGFB2;BCL11B;SMAD6;FOSL2;BMP3;FA2H;LHX1;PPP1R1B;ITGA11;ID4;SNAI2;SLC26A4;FBN1;PTPRT;RET;NRP2;FLT3;TNFAIP2;HOXC11;CALB1;NKX3-1;EMX1;EDN1;FOXD1;SLC2A13;TESC;INSRR;EN…	1.44593e-15	110.124
CX	D35	JARID2 20075857 ChIP-Seq MESCs Mouse	114/1055	114	OXTR;NCF2;IKZF1;IKZF3;SLC4A4;CDH6;DOCK10;ADORA1;CYP1B1;HOXA2;LRAT;PLXNC1;EPHB1;PCDHAC2;CALN1;SLC6A17;VASH2;ISLR2;SOX11;POU3F1;RUNX1;SLC9A2;LOX;COL4A1;LMX1B;NPTXR;HOXB8;ATF3;HOXB5;NRN1;PDE1B;TMEM59L;ADRB1;LTBP2;BHLHE22;GATA2;DTX4;EFNA5;CYP27B1;DPP6;TMEM125;HRH3;NPTX1;PRPH;MARK1;EGR2;TMEM132E;BCL11B;ESRRB;HTR1B;NSG1;SMAD6;SELE;ABHD15;BMP3;LHX1;SLC26A4;FBN1;PTPRT;RET;GPR25;NRP2;FLT3;TNFAIP2;TMEM52;A…	3.02009e-15	99.4671
CX	D35	JARID2 20064375 ChIP-Seq MESCs Mouse	105/951	105	OXTR;CLSTN2;CPNE7;IKZF1;AQP2;IKZF3;SLC4A4;CDH6;DOCK10;ADORA1;CYP1B1;HOXA2;PLXNC1;PCDHAC2;CALN1;SCARA3;VASH2;POU3F1;RUNX2;SLC9A2;SFRP1;COL4A1;ADAM12;LMX1B;NPTXR;HOXB8;HOXB5;ADCYAP1R1;TMEM59L;FOXO6;ADRB1;GATA2;EFNA5;UBD;NPTX1;EGR2;TGFB2;TMEM132E;BCL11B;WSCD1;BDNF;ESRRB;HTR1B;INHBB;NSG1;PKIB;LHX1;PPP1R1B;SLC26A4;FBN1;PTPRT;RET;RYR1;GPR25;NRP2;GAL3ST1;CITED1;FLT3;TNFAIP2;ADRA1D;AFF3;HOXC11;C1QTNF4;AD…	1.26089e-14	97.2659
CX	D35	EZH2 27294783 ChIP-Seq ESCs Mouse	149/1649	149	OXTR;GPR68;AQP6;IKZF1;IKZF3;BEST3;RAPGEFL1;DOCK10;MYC;ADORA1;CYP1B1;HOXA2;PLXNC1;EPHB1;CALN1;SFMBT2;COL23A1;VASH2;ISLR2;SOX11;SLC9A2;SFRP2;COL4A1;TNIK;LMX1B;HOXB8;ATF3;EMID1;HOXB5;FBLN7;NRN1;SLC45A3;NXPH4;TMEM59L;FOXO6;BHLHE22;GATA2;DTX4;EFNA5;CALCR;TMEM125;ST8SIA4;NPTX1;CD276;PRPH;MARK1;EGR2;TGFB2;TMEM132E;BCL11B;BDNF;INHBA;FOSL2;TMEM198;PKIB;LHX1;PPP1R1B;REL;PTPRT;ROBO3;NRP2;GAL3ST1;DOC2A;TNFRS…	2.12426e-13	72.8433
CX	D35	RELA 24523406 ChIP-Seq FIBROSARCOMA Human	112/1104	112	IL1RN;OXTR;SPI1;SERPINE1;TNC;AQP4;IKZF3;ICAM1;TGM1;PYCARD;DOCK10;LGALS3;EFEMP2;BAIAP2L2;MYC;LIPG;ADORA1;TNFSF10;MYOZ1;SLC16A5;CA13;SLC34A2;RNASE4;SULT2B1;SLPI;SCNN1A;S100A4;CYP2E1;ALPK1;RHCG;CARD14;NNMT;ABCB4;DTX4;C2;ART4;CYP27B1;CALD1;HMOX1;APOE;S100A10;STRA6;ABCA1;STAT5A;BDNF;RARRES1;FN1;INHBA;LYZ;SELE;FOSL2;BMP4;SELP;CXCL11;IL7;BCL3;LCN2;REL;PCSK2;SERPINA3;CDKN1A;ITGB2;TNFAIP2;TNFAIP3;CD3G;CSA…	4.14001e-13	79.5899
CX	D35	STAT3 20064451 ChIP-Seq CD4+T Mouse	91/843	91	EPHB6;RYR1;CCDC122;ITGAM;CCNF;IL24;MS4A7;TNFAIP3;TREM2;IKZF1;ITGAL;AFF3;IKZF3;ICAM1;MS4A4A;ZC3H12D;GPR174;ADAMTS4;GLIPR1;DUSP10;SIT1;MYC;GRAP2;TAGAP;RAC2;CTLA4;PLXNC1;CD53;SFMBT2;IL1R2;CNPY1;IL19;FGR;CLDN5;IRF1;TLR8;LCP2;DNASE1;SCG2;CDH17;ATF3;CD44;EMID1;B4GALT5;NRN1;RGS14;TCF7;CXCR4;PIK3R1;DTX4;THBS1;IL1RL1;MUC1;WNT11;NFIL3;CNR2;GPNMB;CXCR3;UBD;IL21R;TM4SF20;PMAIP1;KLRC1;S100A11;ATP6V1C2;B4GALNT…	4.64798e-12	77.8528
CX	D35	SOX2 18555785 ChIP-Seq ESCs Mouse	135/1508	135	CD84;EHF;IL1RN;PID1;OLFML2B;NCF2;LY75;BUB1B;DOCK10;TNN;AKT3;ADORA1;PRND;SLC34A2;SFMBT2;IL1R2;VASH2;GPR37L1;LAX1;SLC9A2;FCAMR;SFRP2;RUFY4;SCG2;ATF3;FBLN7;SLC45A3;CFH;PDE1A;FOXO6;ILDR2;VTCN1;ARHGAP15;LY9;LYPD6;DSN1;RDH10;DSEL;ST8SIA4;SLAMF7;HAO1;SLAMF6;MSC;PROM2;MARK1;TNFSF18;TGFB2;SPHKAP;BDNF;ABCA4;FN1;CYBRD1;INHBB;SELE;DCLK1;SELP;PTPRC;ARHGAP30;CPS1;SELL;IL7;UBE2T;COL5A2;ZFP64;GNB4;FBN1;PCSK2;PTP…	8.71519e-12	62.9564
CX	D35	WT1 25993318 ChIP-Seq PODOCYTE Human	219/2909	219	IL1RN;OXTR;PID1;CPNE7;HHIP;CCNF;RXFP2;GJA1;EDNRA;GJA5;AKT3;LIPG;TNFSF10;CYP1B1;HOXA2;EPHB1;EPHB3;ACTN1;COL23A1;SLC6A13;AFAP1;SOX11;RUNX2;RUNX1;DEPDC1B;MAP1B;ACOT2;HOXB8;PLA1A;HOXB5;NECAB1;SPTBN4;ADCYAP1R1;CFI;PIK3R1;LYPD6;SAMSN1;NEU3;C6;RDH10;HMOX1;MAP6;APOB;S100A11;B4GALNT4;MYH7B;MSR1;EGR2;CADM4;BCL11B;SLC10A2;ABCA4;LIF;MICAL2;FOSL2;LACC1;MEX3A;PPP1R1A;PARVG;PKIA;PPP1R1B;FXYD6;PCSK2;PTPRT;CCDC12…	1.02003e-11	53.4482
CX	D35	PU1 27457419 ChIP-Seq LIVER Mouse	134/1510	134	CD84;EHF;PID1;OLFML2B;NCF2;LY75;DOCK10;RIMS4;TNN;AKT3;ADORA1;SLC6A17;SFMBT2;IL1R2;VASH2;GPR37L1;LAX1;SLC9A2;FCAMR;SFRP2;RUFY4;LMX1B;SCG2;ATF3;CD101;SLC45A3;CFH;PDE1A;ILDR2;ARHGAP15;LY9;LYPD6;RDH10;DSEL;ST8SIA4;SLAMF7;HAO1;SLAMF6;MSC;MARK1;TNFSF18;TGFB2;SPHKAP;BDNF;FN1;CYBRD1;INHBB;SELE;TMEM198;SELP;PTPRC;ARHGAP30;CPS1;SELL;UBE2T;COL5A2;ZFP64;CASS4;FBN1;PCSK2;PTPRT;GPR25;NRP2;DYRK3;CLIC3;SYCP2;UCM…	1.8614e-11	60.4143
CX	D35	SUZ12 16625203 ChIP-ChIP MESCs Mouse	96/944	96	PTPRT;CNTFR;NRP2;FLT3;CPNE7;HHIP;TNFAIP2;ADRA1D;YBX2;C1QTNF4;ADAMTS2;CASP12;ADAMTS1;MYC;ADORA1;LEPR;CYP1B1;HOXA2;LRAT;PLXNC1;EPHB1;CALN1;CHST8;HS3ST3B1;SLC34A2;CASR;EDN1;FOXD1;CAMK1D;TESC;EN2;RTN4RL2;SSTR1;TNFRSF1B;OSMR;MMP12;SFRP1;SFRP2;SLC7A8;COL4A1;ALDH1A2;IRF5;LMX1B;HOXB8;FJX1;ATF3;CHST2;COLEC12;COL15A1;ADCYAP1R1;FOXC1;NRN1;CRMP1;CXCR4;KCNA5;ADCY2;ADRB1;LTBP2;EFNA5;BARX2;NKD1;NKD2;CYP27B1;REL…	2.70681e-11	68.0472
CX	D35	RNF2 27304074 ChIP-Seq ESCs Mouse	113/1205	113	IKZF1;AQP2;IKZF3;CDH6;DOCK10;AKT3;LIPG;ADORA1;CYP1B1;HOXA2;LRAT;PLXNC1;PCDHAC2;EPHB3;VASH2;ISLR2;SOX11;POU3F1;RUNX1;SLC9A2;SFRP2;ADAM12;LMX1B;NPTXR;ATF3;NRN1;SLC45A3;NXPH4;FOXO6;ILDR2;ADRB1;LTBP2;CABP1;GATA2;DTX4;EFNA5;SOCS3;NPTX1;CD14;EGR2;TMEM132E;BCL11B;BDNF;ESRRB;INHBB;FOSL2;ABHD15;BMP4;FA2H;LHX1;ZFP64;ID4;REL;SLC26A4;FBN1;ROBO3;GPR25;NRP2;GAL3ST1;SYCP2;TNFAIP2;ADRA1D;YBX2;AFF3;SLC22A12;CHST8…	4.32433e-11	61.3961
CX	D35	CMYC 18555785 ChIP-Seq ESCs Mouse	132/1499	132	CD84;EHF;PID1;OLFML2B;NCF2;LY75;BUB1B;DOCK10;RIMS4;TNN;GJA5;AKT3;ADORA1;TNFSF10;PRND;POSTN;SFMBT2;IL1R2;VASH2;AFAP1;GPR37L1;LAX1;SLC9A2;FCAMR;LMX1B;ALPK1;STEAP1;SCG2;ATF3;FBLN7;NECAB1;SLC45A3;CFH;PDE1A;ILDR2;BHLHE22;VTCN1;ARHGAP15;LY9;LYPD6;RDH10;DSEL;ST8SIA4;SLAMF7;HAO1;SLAMF6;MSC;MARK1;TNFSF18;TGFB2;SPHKAP;BDNF;ABCA4;FN1;INHBB;SELE;SELP;PTPRC;ARHGAP30;CPS1;SELL;IL7;UBE2T;COL5A2;ZFP64;GNB4;CASS4…	4.32433e-11	57.7029
CX	D35	NANOG 18555785 ChIP-Seq ESCs Mouse	133/1522	133	CD84;EHF;PID1;OLFML2B;NCF2;LY75;DOCK10;TNN;AKT3;ADORA1;PRND;POSTN;SFMBT2;IL1R2;VASH2;GPR37L1;LAX1;SLC9A2;FCAMR;SFRP2;RUFY4;TNIK;LMX1B;ALPK1;SCG2;ATF3;NECAB1;SLC45A3;CFH;PDE1A;ILDR2;BHLHE22;ARHGAP15;LY9;LYPD6;RDH10;DSEL;ST8SIA4;SLAMF7;HAO1;SLAMF6;MSC;MARK1;TNFSF18;TGFB2;SPHKAP;BDNF;ABCA4;FN1;INHBB;SELE;SELP;BMP3;PTPRC;ARHGAP30;CPS1;SELL;IL7;PKIA;UBE2T;COL5A2;ZFP64;SLC26A7;FBN1;PCSK2;PTPRT;GPR25;NR…	5.83376e-11	56.5004
CX	D35	P300 18555785 ChIP-Seq ESCs Mouse	131/1499	131	CD84;EHF;PID1;OLFML2B;NCF2;LY75;BUB1B;DOCK10;TNN;AKT3;ADORA1;PRND;SFMBT2;IL1R2;VASH2;GPR37L1;LAX1;SLC9A2;FCAMR;RUFY4;TNIK;LMX1B;ALPK1;SCG2;ATF3;CD101;FBLN7;SLC45A3;CFH;PDE1A;FOXO6;ILDR2;ARHGAP15;LY9;LYPD6;RDH10;DSEL;ST8SIA4;SLAMF7;HAO1;SLAMF6;MSC;PROM2;MARK1;ABCA1;TNFSF18;TGFB2;SPHKAP;BDNF;ABCA4;FN1;INHBB;SELE;DCLK1;TMEM198;SELP;PTPRC;ARHGAP30;CPS1;SELL;UBE2T;COL5A2;ZFP64;FBN1;PCSK2;PTPRT;GPR25;N…	8.40244e-11	55.583
CX	D35	RING1B 27294783 ChIP-Seq NPCs Mouse	138/1632	138	CLSTN2;NCF2;IKZF1;AQP2;IKZF3;DOCK10;RIMS4;VSIG2;BASP1;MYC;AKT3;LIPG;ADORA1;CYP1B1;HOXA2;PIM3;PLXNC1;MYOZ1;EPHB1;TLE2;SLC6A17;SFMBT2;IL1R2;VASH2;ISLR2;SOX11;POU3F1;LEMD2;SLC9A2;LMX1B;HOXB8;ATF3;HOXB5;NRN1;SLC45A3;NXPH4;TCF7;TMEM59L;FOXO6;GMPR;ILDR2;BHLHE22;GATA2;EFNA5;SOCS3;DSEL;PMAIP1;NPTX1;CD14;ATP6V1C2;PRPH;MARK1;STAT5A;EGR2;TGFB2;TMEM132E;BCL11B;WSCD1;BDNF;INHBB;INHBA;SMAD6;FOSL2;BMP4;BCL6;LHX…	2.13084e-10	51.7382
CX	D35	RNF2 16625203 ChIP-ChIP MESCs Mouse	87/854	87	PTPRT;CNTFR;NRP2;CITED1;FLT3;CPNE7;HHIP;ADRA1D;YBX2;GJA1;ADAMTS1;VSIG2;MYC;GRAP2;NFKBIZ;LEPR;CYP1B1;HOXA2;LRAT;PLXNC1;CHST8;HS3ST3B1;EDN1;FOXD1;CAMK1D;TESC;EN2;SOX11;RTN4RL2;SSTR1;OSMR;SFRP1;KEL;SFRP2;KIFC1;COL4A1;ALDH1A2;IRF5;LMX1B;HOXB8;ATF3;CHST2;COLEC12;COL15A1;ADCYAP1R1;FOXC1;NRN1;CRMP1;CXCR4;ADCY2;ADRB1;EFNA5;BARX2;CYP27B1;RELN;NFIL3;TIFA;ST8SIA4;PMAIP1;RGS20;NPTX1;CD14;RPRM;ABCA1;IRX1;GALN…	2.47404e-10	61.765
CX	D35	SOX2 20726797 ChIP-Seq SW620 Human	155/1931	155	EPHB6;CPNE8;EHF;IL1RN;GDA;SERPINE1;LY75;CLDN1;PVR;LOXL2;PYCARD;BAIAP2L2;TUBB6;VSIG2;DPYSL3;LIPG;LEPR;TNFSF10;CYP1B1;HOXA2;SLC16A5;CA13;IL1R2;EPDR1;RNASE4;RUNX2;HLA-E;RUNX1;SULT2B1;DEPDC1B;KCNQ1;MAP1B;SCNN1A;ACOT2;COL8A1;TNIK;STEAP1;SCG2;ATF3;DSC2;ABCG1;BEX2;NRN1;NNMT;CFH;MAOB;FBLN1;PIK3R1;GATA2;DTX4;UGT8;DPP7;TMEM125;CALD1;EIF4EBP1;PMAIP1;CD14;PROM2;MYH7B;TGFB2;RARRES1;FN1;TRPV2;MICAL2;CYBRD1;INH…	4.67895e-10	47.4846
CX	D35	BMI1 23680149 ChIP-Seq NPCS Mouse	86/860	86	BNC2;SYCP2;HEPACAM2;YBX2;HOXC11;IKZF3;LOXL2;ELAVL3;CDH6;GJA1;CALB1;STBD1;MYC;LIPG;LEPR;HOXA2;PCDHAC2;NKX3-1;TGIF1;EMX1;CR2;EDN1;FOXD1;SFMBT2;INSRR;EN2;CNPY1;ISLR2;RTN4RL2;FOXL1;POU3F1;RUNX2;SLC9A2;SLC7A8;LOX;ALDH1A2;IRF5;LMX1B;ALPK1;HOXB8;ATF3;HOXB5;TLR2;FOXC1;NRN1;SLC45A3;NXPH4;PDE1A;RGS16;TMEM59L;CACNA1A;CXCR4;BHLHE22;GATA2;EFNA5;BARX2;PRRG4;RELN;CALCR;WNT11;TIFA;TMEM207;NRIP3;NPTX1;CD14;FILIP1…	8.07555e-10	57.4293
CX	D35	NMYC 18555785 ChIP-Seq ESCs Mouse	128/1510	128	CD84;EHF;PID1;OLFML2B;NCF2;LY75;BUB1B;DOCK10;RIMS4;TNN;AKT3;ADORA1;PRND;SFMBT2;IL1R2;VASH2;CNPY1;GPR37L1;LAX1;SLC9A2;FCAMR;TNIK;LMX1B;ALPK1;SCG2;ATF3;CD101;FBLN7;SLC45A3;CFH;ILDR2;VTCN1;ARHGAP15;LY9;LYPD6;DSN1;RDH10;DSEL;ST8SIA4;SLAMF7;HAO1;SLAMF6;MSC;MARK1;TNFSF18;TGFB2;SPHKAP;BDNF;FN1;INHBB;SELE;DCLK1;TMEM198;SELP;PTPRC;ARHGAP30;CPS1;SELL;UBE2T;COL5A2;ZFP64;FBN1;PCSK2;PTPRT;GPR25;NRP2;DYRK3;SYC…	1.0215e-09	48.122
CX	D35	SMAD1 18555785 ChIP-Seq ESCs Mouse	126/1483	126	CD84;EHF;PID1;OLFML2B;NCF2;ZAN;BUB1B;DOCK10;RIMS4;TNN;AKT3;ADORA1;LEPR;PRND;SFMBT2;IL1R2;VASH2;GPR37L1;LAX1;SLC9A2;FCAMR;RUFY4;SCG2;ATF3;CD101;FBLN7;SLC45A3;CFH;CFI;ILDR2;ARHGAP15;LY9;DSN1;HRH3;RDH10;DSEL;ST8SIA4;SLAMF7;HAO1;SLAMF6;MSC;MARK1;TNFSF18;MYH7B;TGFB2;SPHKAP;BDNF;FN1;CYBRD1;INHBB;SELE;TMEM198;SELP;PTPRC;ARHGAP30;CPS1;SELL;UBE2T;COL5A2;ZFP64;CASS4;FBN1;PCSK2;PTPRT;GPR25;NRP2;DYRK3;UCMA;I…	1.2364e-09	47.7405
CX	D35	EED 16625203 ChIP-ChIP MESCs Mouse	69/628	69	PTPRT;CNTFR;NRP2;CITED1;FLT3;CPNE7;ADRA1D;ADAMTS2;ADAMTS1;MYC;CYP1B1;HOXA2;LRAT;PLXNC1;EPHB1;CALN1;CHST8;HS3ST3B1;FOXD1;CAMK1D;TESC;EN2;RTN4RL2;SSTR1;OSMR;COL4A1;ALDH1A2;CRY1;IRF5;HOXB8;ATF3;CHST2;COLEC12;COL15A1;ADCYAP1R1;FOXC1;NRN1;CXCR4;ADRB1;LTBP2;EFNA5;BARX2;NKD1;NKD2;CYP27B1;GNA14;RELN;HRH3;ST8SIA4;RGS20;NPTX1;CD14;IRX1;IRX2;TGFB2;DMRT2;GCGR;WNT7A;DCDC2;HTR1B;GAD2;KAZALD1;DLK1;BMP4;BMP3;PTX…	1.25148e-09	61.8833
CX	D35	P53 22387025 ChIP-Seq ESCs Mouse	127/1511	127	CD84;EHF;PID1;OLFML2B;NCF2;LY75;DOCK10;TNN;AKT3;ADORA1;CALN1;SFMBT2;IL1R2;VASH2;GPR37L1;LAX1;SLC9A2;FCAMR;RUFY4;TNIK;LMX1B;SCG2;ATF3;SLC45A3;CFH;PDE1A;ILDR2;BHLHE22;VTCN1;ARHGAP15;LY9;LYPD6;RDH10;DSEL;ST8SIA4;SLAMF7;HAO1;SLAMF6;MSC;MARK1;TNFSF18;TGFB2;SPHKAP;BDNF;ABCA4;FN1;CYBRD1;INHBB;SELE;DCLK1;TMEM198;SELP;PTPRC;ARHGAP30;CPS1;SELL;UBE2T;COL5A2;ZFP64;SLC26A7;FBN1;PCSK2;PTPRT;GPR25;NRP2;DYRK3;SY…	1.95626e-09	46.1263
CX	D35	SA1 22415368 ChIP-Seq MEFs Mouse	128/1549	128	EPHB6;CPNE8;CNTFR;OXTR;PID1;CLDN1;PYCARD;GJA1;EDNRA;BASP1;MYC;PLXNC1;MYOZ1;EPHB3;CD96;POSTN;SFMBT2;COL23A1;AFAP1;EPDR1;SOX11;DEPDC1B;LOX;RUFY4;ADAM12;ACOT2;ADAM8;HOXB8;SCG2;ATF3;NXPH4;LTBP2;PIK3R1;CABP1;EFNA5;RDH10;APOB;ABCA1;GGT5;TGFB2;BCL11B;BDNF;RARRES1;FN1;TRPV2;HTR1B;INHBB;INHBA;PARP14;FOSL2;BCL6;SELL;UBE2T;PPP1R1B;COL5A2;SNAI2;RYR1;ROBO3;NRP2;DYRK3;CDKN1A;FLT3;ADRA1D;YBX2;CPZ;BMP15;ELAVL3;A…	4.8013e-09	43.4296
CX	D35	STAT3 18555785 ChIP-Seq ESCs Mouse	124/1495	124	CD84;EHF;PID1;OLFML2B;NCF2;LY75;BUB1B;DOCK10;TNN;AKT3;ADORA1;PRND;SFMBT2;IL1R2;VASH2;GPR37L1;LAX1;SLC9A2;FCAMR;SFRP2;SLPI;LMX1B;SCG2;ATF3;FBLN7;SLC45A3;CFH;PDE1A;ILDR2;BHLHE22;ARHGAP15;LY9;LYPD6;RDH10;DSEL;ST8SIA4;SLAMF7;HAO1;SLAMF6;MSC;PROM2;MARK1;TNFSF18;TGFB2;SPHKAP;BDNF;FN1;CYBRD1;INHBB;SELE;TMEM198;SELP;PTPRC;ARHGAP30;CPS1;SELL;UBE2T;COL5A2;ZFP64;FBN1;PCSK2;PTPRT;GPR25;NRP2;DYRK3;SYCP2;IL24;…	7.38418e-09	42.6178
CX	D35	ESRRB 18555785 ChIP-Seq ESCs Mouse	124/1496	124	CD84;EHF;PID1;OLFML2B;NCF2;LY75;BUB1B;DOCK10;RIMS4;TNN;AKT3;ADORA1;PRND;SFMBT2;IL1R2;VASH2;GPR37L1;LAX1;SLC9A2;FCAMR;SLPI;RUFY4;LMX1B;SCG2;ATF3;FBLN7;SLC45A3;CFH;ILDR2;BHLHE22;LY9;DSN1;RDH10;DSEL;ST8SIA4;SLAMF7;HAO1;SLAMF6;MSC;MARK1;TNFSF18;TGFB2;SPHKAP;BDNF;ABCA4;FN1;CYBRD1;INHBB;SELE;TMEM198;SELP;PTPRC;ARHGAP30;CPS1;SELL;UBE2T;COL5A2;ZFP64;CASS4;FBN1;GPR25;NRP2;DYRK3;SYCP2;IL24;SLC2A2;LAMC2;ADR…	7.4812e-09	42.5023
CX	D35	OCT4 21477851 ChIP-Seq ESCs Mouse	125/1517	125	CD84;PID1;OLFML2B;NPFFR1;NCF2;IKZF1;ZC3H12D;DOCK10;GJA1;TNN;AKT3;ADORA1;SLC16A7;PLXNC1;TLE2;IL1R2;COL23A1;VASH2;MIF;GPR37L1;LAX1;SLC9A2;FCAMR;RUFY4;SCG2;ATF3;EMID1;SLC45A3;CFH;NXPH4;ILDR2;LTBP2;LY9;SOCS3;RDH10;DSEL;ST8SIA4;SLAMF7;SLAMF6;MSC;MARK1;STAT5A;TNFSF18;GGT5;EGR2;TGFB2;TMEM132E;SPHKAP;WSCD1;FN1;LIF;INHBB;SELE;TMEM198;SELP;PKIB;PTPRC;VNN1;ARHGAP30;CPS1;SELL;UBE2T;LHX1;COL5A2;REL;GPR25;NRP2…	8.86734e-09	41.849
CX	D35	RING1B 27294783 ChIP-Seq ESCs Mouse	133/1651	133	CPNE8;TNC;IKZF1;AQP2;CDH6;DOCK10;GJA1;MYC;GRAP2;ADORA1;CYP1B1;HOXA2;PIM3;PLXNC1;PRND;SLC15A1;SFMBT2;VASH2;KRT8;ISLR2;SOX11;MIF;POU3F1;LAX1;SLC9A2;CLDN5;ACOT1;TNIK;LMX1B;HOXB8;ATF3;EMID1;HOXB5;NRN1;SLC45A3;TCF7;TMEM59L;CLCNKB;ILDR2;ADRB1;FBLN1;GATA2;SOCS3;CYP27B1;DSEL;ST8SIA4;MSC;B4GALNT4;PRPH;EGR2;TGFB2;BCL11B;FN1;INHBB;INHBA;SMAD6;FOSL2;ABHD15;BMP4;LHX1;ID4;REL;SNAI2;SLC26A4;FBN1;PTPRT;ROBO3;GPR…	9.56834e-09	40.7214
CX	D35	REST 18959480 ChIP-ChIP MESCs Mouse	136/1701	136	CSF3R;CLSTN2;CPNE4;CPNE7;CCNF;SLC4A1;SLC8A2;CDH6;LGALS3;RIMS4;TUBB3;GRAP2;AKT3;TNFSF10;CYP1B1;PIM3;PRND;CALN1;SLC6A17;CLEC11A;OLFM4;LEMD2;GRIP2;ARC;SFRP2;MELK;ACOT2;ACOT1;CYP2E1;NPTXR;RHCG;ABCB4;TCF7;FOXO6;CACNA1A;PIK3R1;CABP1;SEZ6L2;ART3;CYP27B1;DPP6;HRH3;CD19;PMAIP1;HAO1;NCKAP1L;NPTX1;B4GALNT4;PROM2;STRA6;BDNF;ESRRB;GP2;INHBB;NSG1;POU2F2;SELP;FA2H;FXYD4;PARVG;IL7;LHX1;BCL3;ID4;CPE;SLC26A7;FXYD6…	9.56834e-09	40.4033
CX	D35	CTCF 18555785 ChIP-Seq ESCs Mouse	123/1492	123	CD84;EHF;PID1;OLFML2B;NCF2;LY75;BUB1B;DOCK10;RIMS4;TNN;AKT3;ADORA1;PRND;POSTN;SFMBT2;IL1R2;VASH2;GPR37L1;LAX1;SLC9A2;FCAMR;TNIK;SCG2;ATF3;FBLN7;SLC45A3;CFH;ILDR2;VTCN1;ARHGAP15;LY9;DSN1;TMEM125;RDH10;DSEL;ST8SIA4;SLAMF7;SLAMF6;MSC;PROM2;S100A10;MARK1;TNFSF18;TGFB2;SPHKAP;BDNF;FN1;INHBB;SELE;TMEM198;SELP;PTPRC;ARHGAP30;CPS1;SELL;UBE2T;COL5A2;ZFP64;GNB4;FBN1;PCSK2;PTPRT;GPR25;NRP2;DYRK3;IL24;LAMC2;…	1.11949e-08	41.2166
CX	D35	TCFCP2L1 18555785 ChIP-Seq ESCs Mouse	124/1513	124	CD84;EHF;PID1;OLFML2B;NCF2;LY75;DOCK10;TNN;AKT3;ADORA1;POSTN;SFMBT2;IL1R2;VASH2;GPR37L1;POU3F1;LAX1;SLC9A2;FCAMR;ADAM12;TNIK;LMX1B;SCG2;ATF3;SLC45A3;CFH;PDE1A;ILDR2;BHLHE22;ARHGAP15;LYPD6;DPP6;RDH10;DSEL;ST8SIA4;SLAMF7;HAO1;SLAMF6;MSC;MARK1;TNFSF18;TGFB2;SPHKAP;BDNF;ABCA4;FN1;INHBB;SELE;DCLK1;SELP;PTPRC;ARHGAP30;CPS1;SELL;PKIA;UBE2T;COL5A2;ZFP64;SLC26A7;FBN1;PCSK2;PTPRT;GPR25;NRP2;DYRK3;SYCP2;IL2…	1.32512e-08	40.5835
CX	D35	CDX2 21402776 ChIP-Seq INTESTINAL-VILLUS Mouse	124/1514	124	CD84;PID1;OLFML2B;NPFFR1;NCF2;ZC3H12D;DOCK10;GJA1;TNN;AKT3;ADORA1;SLC16A7;PLXNC1;ACTN1;IL1R2;COL23A1;VASH2;GPR37L1;LAX1;TLE6;SLC9A2;FCAMR;DEPDC1B;RUFY4;SCG2;ATF3;SLC45A3;CFH;NXPH4;ILDR2;LTBP2;LY9;RDH10;DSEL;ST8SIA4;SLAMF7;SLAMF6;MSC;MARK1;TNFSF18;EGR2;TGFB2;TMEM132E;SPHKAP;ESRRB;FN1;LIF;INHBB;SELE;TMEM198;ABHD15;SELP;PKIB;PTPRC;ARHGAP30;CPS1;SELL;UBE2T;LHX1;COL5A2;REL;REEP6;ITK;GPR25;NRP2;DYRK3;I…	1.34682e-08	40.4733
CX	D35	KLF4 18555785 ChIP-Seq ESCs Mouse	122/1486	122	CD84;EHF;PID1;OLFML2B;CSF3R;NCF2;LY75;BUB1B;DOCK10;RIMS4;TNN;AKT3;ADORA1;PRND;PROK1;SFMBT2;IL1R2;VASH2;GPR37L1;LAX1;SLC9A2;FCAMR;SLPI;RUFY4;LMX1B;SCG2;ATF3;CD101;FBLN7;SLC45A3;CFH;ILDR2;LY9;RDH10;DSEL;ST8SIA4;SLAMF7;HAO1;SLAMF6;MSC;MARK1;TNFSF18;TGFB2;SPHKAP;BDNF;FN1;INHBB;SELE;SELP;PTPRC;ARHGAP30;CPS1;SELL;UBE2T;COL5A2;ZFP64;CASS4;FBN1;PCSK2;GPR25;NRP2;DYRK3;SYCP2;IL24;LAMC2;ADRA1D;AFF3;ADAMTS4;…	1.58937e-08	40.1746
CX	D35	NFKB1 27076634 ChIP-Seq BEAS2B Human Lung Inflammation	254/3823	254	TSKS;EPHB6;CPNE8;EHF;OXTR;PID1;SPI1;CPNE4;HHIP;SERPINE1;AQP4;CLDN1;SLC4A4;ICAM1;GJA1;LURAP1L;CREB3L3;RASSF4;LIPG;TNFSF10;CYP1B1;EPHB1;ARL11;KCTD19;PRKCB;SFMBT2;IL1R2;COL23A1;SLC6A13;GPR37L1;MTURN;RUNX2;DKK3;RUNX1;SFRP1;SFRP2;MAP1B;COL8A1;TSPYL5;ABCB4;PDE1A;PIK3R1;ADAMTS12;LYPD6;PIK3R5;UGT8;SYNDIG1;ST8SIA4;HMOX1;HAO1;APOB;ABCA1;CCR1;TNFSF18;MSR1;DNAH12;PRELID2;SPHKAP;FN1;LIF;MICAL2;LYZ;FER1L6;ALOX…	2.14213e-08	32.8284
CX	D35	EGR1 20690147 ChIP-Seq ERYTHROLEUKEMIA Human	312/4931	312	TSKS;EPHB6;CNTFR;SPI1;CPNE4;CPNE7;HHIP;ZAN;CCNF;SERPINE1;SLC4A1;IKZF1;RAPGEFL1;ICAM1;CREB3L3;MYC;AKT3;DPYSL3;EPHB1;CALN1;SDS;SLC6A18;SLC6A17;ACTN1;SFMBT2;IL1R2;CLEC11A;COL23A1;KRT8;ENTPD8;GPR37L1;RUNX2;DKK3;RUNX1;SULT2B1;CLDN5;GPR162;SFRP1;ARC;KCNQ1;ATF3;SPTBN4;ADCYAP1R1;NUMBL;NRN1;MAOB;PDE1A;CLCNKB;ADAMTS12;GATA2;LYPD6;C6;RDH10;SLAMF7;MAP6;ATP6V1C2;B4GALNT4;S100A10;SPTBN2;STAT5A;MYH7B;EGR2;BCL11…	2.52546e-08	31.4133
CX	D35	RELB 30642670 ChIP-Seq CTB1 Human Placenta Inflammation	26/139	26	SASH3;CDKN1A;GPR68;SLC43A3;TNFAIP3;CXCR4;PTGS2;ICAM1;CYP27B1;SOCS3;RAC2;SLAMF7;MSC;TNFRSF1B;KAZALD1;MOB3A;FOSL2;NUDT8;BCL6;IL1B;CLCF1;MMP19;ADAM8;CD44;CHST2;HBEGF	2.52546e-08	96.5415
CX	D35	EBF1 22473956 ChIP-Seq BONE MARROW Mouse	122/1502	122	CD84;EHF;PID1;OLFML2B;NCF2;LY75;TNC;DOCK10;RIMS4;TNN;AKT3;ADORA1;TNFSF10;POSTN;SFMBT2;IL1R2;GPR37L1;LAX1;SLC9A2;FCAMR;SFRP2;RUFY4;TNIK;LMX1B;ALPK1;SCG2;ATF3;SLC45A3;CFH;PDE1A;FOXO6;ILDR2;ARHGAP15;LY9;LYPD6;RDH10;DSEL;ST8SIA4;HAO1;SLAMF6;MSC;MARK1;TNFSF18;TGFB2;SPHKAP;BDNF;FN1;CYBRD1;INHBB;SELE;DCLK1;TMEM198;SELP;PTPRC;CPS1;SELL;UBE2T;COL5A2;ZFP64;GNB4;FBN1;PCSK2;PTPRT;GPR25;NRP2;DYRK3;IL24;SLC2A2…	2.77833e-08	38.4366
CX	D35	E2F1 18555785 ChIP-Seq ESCs Mouse	123/1528	123	CD84;EHF;PID1;OLFML2B;NCF2;ZAN;LY75;BUB1B;DOCK10;TNN;GJA5;AKT3;ADORA1;SFMBT2;IL1R2;VASH2;GPR37L1;LAX1;SLC9A2;FCAMR;MELK;RUFY4;TNIK;LMX1B;SCG2;ATF3;SLC45A3;CFH;PDE1A;ILDR2;BHLHE22;ARHGAP15;LY9;LYPD6;RDH10;DSEL;ST8SIA4;SLAMF7;HAO1;SLAMF6;MSC;MARK1;TNFSF18;TGFB2;SPHKAP;BDNF;ABCA4;FN1;INHBB;SELE;DCLK1;SELP;PTPRC;ARHGAP30;CPS1;SELL;PKIA;UBE2T;COL5A2;ZFP64;FBN1;PCSK2;PTPRT;GPR25;NRP2;DYRK3;SYCP2;IL24;L…	3.97589e-08	37.3387
CX	D35	YAP1 20516196 ChIP-Seq MESCs Mouse	143/1868	143	OXTR;CSF3R;CPNE7;HHIP;TNC;SLC4A1;PVR;CDH6;DOCK10;TUBB6;EDNRA;TUBB3;BASP1;MYC;GRAP2;DPYSL3;PLXNC1;EPHB1;PRKCB;COL23A1;KRT8;AFAP1;GPR37L1;POU3F1;LEMD2;RUNX1;CYP39A1;SFRP2;MELK;RUFY4;COL4A1;KCNQ1;COL4A6;ACOT1;LMX1B;EMID1;GMPR;CACNA1A;ADRB1;PIK3R1;GATA2;SAMSN1;DPP6;DSEL;ST8SIA4;APOB;MARK1;GGT5;MSR1;TGFB2;BCL11B;WSCD1;SLC10A2;ESRRB;FN1;LIF;INHBA;PARP14;SMAD6;DCLK1;BMP4;SELP;FA2H;FXYD4;IL7;PKIA;PPP1R1B…	4.745e-08	35.2287
CX	D35	EBF1 22473956 ChIP-Seq LYMPHODE Mouse	121/1505	121	CD84;EHF;IL1RN;PID1;OLFML2B;NCF2;LY75;DOCK10;TNN;AKT3;ADORA1;TNFSF10;PRND;POSTN;SFMBT2;IL1R2;VASH2;GPR37L1;LAX1;SLC9A2;FCAMR;RUFY4;LMX1B;SCG2;ATF3;SLC45A3;CFH;PDE1A;ILDR2;BHLHE22;ARHGAP15;LY9;LYPD6;DSN1;RDH10;DSEL;ST8SIA4;SLAMF7;HAO1;SLAMF6;MSC;MARK1;TNFSF18;TGFB2;SPHKAP;RARRES1;FN1;CYBRD1;INHBB;SELE;TMEM198;SELP;PTPRC;ARHGAP30;CPS1;SELL;IL7;UBE2T;COL5A2;PTPRT;GPR25;NRP2;DYRK3;UCMA;IL24;LAMC2;ADR…	5.63393e-08	36.509
CX	D35	ESR1 22446102 ChIP-Seq UTERUS Mouse	101/1183	101	OXTR;RXFP2;LOXL2;EDNRA;DPYSL3;LEPR;TNFSF10;CYP1B1;PLXNC1;TECTA;CASR;POSTN;SCARA5;ACTN1;IL1R2;COL23A1;KRT8;AFAP1;SOX11;LAX1;SFRP1;ADAM12;COL4A6;COL8A1;VTCN1;ART3;DPP6;CALD1;NLRP3;MARK1;EGR2;TGFB2;ABCA4;FN1;DCDC2;MICAL2;INHBB;DCLK1;FOSL2;BMP4;BCL6;RCAN2;ID4;SLC26A7;FXYD6;MYCBPAP;RET;CDKN1A;BNC2;PTPN22;AFF3;ADAMTS2;TAGAP;CTLA4;DLGAP1;EDN1;KSR1;ANXA2;ANXA3;ITGA2;MYRIP;F3;DCN;RHOB;DNM3;SLC7A8;NAV3;COL…	5.96225e-08	38.5515
CX	D35	OCT4 18555785 ChIP-Seq ESCs Mouse	120/1492	120	CD84;EHF;PID1;OLFML2B;NCF2;LY75;BUB1B;DOCK10;TNN;AKT3;ADORA1;SFMBT2;IL1R2;VASH2;GPR37L1;LAX1;SLC9A2;FCAMR;RUFY4;TNIK;LMX1B;SCG2;ATF3;SLC45A3;CFH;ILDR2;ARHGAP15;LY9;RDH10;DSEL;ST8SIA4;SLAMF7;HAO1;SLAMF6;MSC;PROM2;MARK1;TNFSF18;TGFB2;SPHKAP;BDNF;FN1;INHBB;SELE;TMEM198;SELP;PTPRC;ARHGAP30;CPS1;SELL;UBE2T;COL5A2;ZFP64;FBN1;PCSK2;PTPRT;GPR25;NRP2;DYRK3;SYCP2;IL24;LAMC2;ADRA1D;AFF3;ADAMTS4;KCNT1;DUSP10…	6.20129e-08	36.2488
CX	D35	ZFX 18555785 ChIP-Seq ESCs Mouse	119/1485	119	CD84;EHF;PID1;OLFML2B;NCF2;LY75;BUB1B;DOCK10;RIMS4;TNN;AKT3;ADORA1;TNFSF10;PRND;SFMBT2;IL1R2;VASH2;GPR37L1;LAX1;SLC9A2;FCAMR;LMX1B;SCG2;ATF3;FBLN7;SLC45A3;CFH;PDE1A;ILDR2;VTCN1;LY9;LYPD6;RDH10;DSEL;ST8SIA4;SLAMF7;HAO1;SLAMF6;MSC;PROM2;MARK1;TNFSF18;MYH7B;TGFB2;SPHKAP;BDNF;FN1;INHBB;LRRC66;SELE;SELP;PTPRC;ARHGAP30;CPS1;SELL;PKIA;UBE2T;COL5A2;ZFP64;FBN1;PCSK2;PTPRT;GPR25;NRP2;DYRK3;SYCP2;IL24;LAMC2…	8.80328e-08	35.3814
CX	D35	SMAD4 21741376 ChIP-Seq HESCs Human	141/1862	141	EHF;AQP4;CLDN1;LGALS2;GJA1;BASP1;MYC;GRAP2;ADORA1;CYP1B1;HOXA2;LRAT;PLXNC1;PRND;PCDHAC2;SLC16A5;EPHB3;SLC34A2;SCARA3;TLE2;POSTN;SCARA5;ACTN1;SFMBT2;COL23A1;USP2;AFAP1;LRRC37A;SFRP1;SFRP2;CD8A;COL8A1;TNIK;LMX1B;ATF3;ABCG1;BEX1;ABCB4;NXPH4;LTBP2;ARHGAP15;EFNA5;SAMSN1;C6;RDH10;DSEL;EIF4EBP1;ST8SIA4;PMAIP1;NPTX1;PRPH;S100A10;MSR1;DNAH12;PRELID2;BCL11B;WSCD1;SLC10A2;FN1;MICAL2;SMAD6;CP;FER1L6;FOSL2;PK…	1.1393e-07	33.0112
CX	D35	EZH2 27304074 ChIP-Seq ESCs Mouse	70/722	70	PTPRT;ROBO3;GPR25;OXTR;NRP2;GAL3ST1;CITED1;CPNE7;TNFAIP2;ADRA1D;HOXC11;SLC22A12;CYSLTR1;ADAMTS2;HOXA2;LRAT;PLXNC1;CALN1;CHST8;EMX1;FOXD1;SFMBT2;EN2;ISLR2;SSTR1;POU3F1;SFRP1;CRY1;RHOU;LMX1B;HOXB8;NPTXR;CHST2;HOXB5;FOXC1;NRN1;NXPH4;CXCR4;ADRB1;BHLHE22;GATA2;EFNA5;DDN;RELN;TMEM125;WNT11;RASSF10;GPC1;NPTX1;FILIP1L;MSC;CSMD1;GPC6;IRX1;EGR2;TMEM132E;PRRX1;BCL11B;DMRT2;ESRRB;HTR1B;SMAD6;SGPP2;DLK1;SH3RF…	1.1518e-07	42.1241
CX	D35	LXR 22292898 ChIP-Seq THP-1 Human	126/1614	126	CNTFR;IL1RN;SPI1;OLFML2B;CSF3R;GPR68;CCNF;SLA;CLU;PVR;TUBB3;VSIG2;ADORA1;TNFSF10;CYP1B1;PIM3;IL6R;PCDHAC2;EPHB3;CASR;SCARA3;SLC6A18;CLEC11A;COL23A1;USP2;GPR37L1;LEMD2;FRMD1;SFRP1;ARC;LOX;KCNQ1;CD226;CD300C;ATF3;EMID1;HOXB5;NUMBL;SLC45A3;NXPH4;TCF7;FBLN1;GATA2;DPP7;TMEM125;SLAMF7;NPTX1;VILL;PROM2;ABCA1;CCR1;LIF;GP6;SMAD6;BCL6;BCL3;SNAI2;FXYD6;REN;CD22;B4GALT2;ROBO3;GAL3ST1;CLIC3;TNFAIP2;CHD5;TREM2…	1.34067e-07	33.5785
CX	D35	PHC1 16625203 ChIP-ChIP MESCs Mouse	68/700	68	PTPRT;CNTFR;NRP2;CITED1;FLT3;CPNE7;HHIP;ADRA1D;ADAMTS2;ADAMTS1;MYC;LIPG;LEPR;CYP1B1;HOXA2;LRAT;PLXNC1;CALN1;CHST8;HS3ST3B1;FOXD1;NCBP2;TESC;EN2;SOX11;RTN4RL2;SSTR1;SFRP2;COL4A1;ALDH1A2;IRF5;LMX1B;HOXB8;ATF3;CHST2;CD44;COLEC12;FOXC1;NRN1;CXCR4;ADRB1;EFNA5;BARX2;CYP27B1;RELN;NFIL3;TIFA;PMAIP1;RGS20;NPTX1;CD14;IRX1;IRX2;EGR2;BCL11B;BDNF;DMRT2;HTR1B;GAD2;KAZALD1;SGPP2;TBX3;FOSL2;BMP4;REL;HSPA1B;HSPA1…	1.69241e-07	41.2105
CX	D35	SUZ12 18555785 ChIP-Seq ESCs Mouse	118/1491	118	CD84;EHF;PID1;OLFML2B;NCF2;BUB1B;DOCK10;TNN;AKT3;ADORA1;PRND;POSTN;SFMBT2;IL1R2;VASH2;GPR37L1;LAX1;SLC9A2;FCAMR;SLPI;TNIK;LMX1B;SCG2;ATF3;FBLN7;SLC45A3;CFH;PDE1A;ILDR2;BHLHE22;ARHGAP15;LY9;LYPD6;DSN1;RDH10;DSEL;ST8SIA4;SLAMF7;HAO1;SLAMF6;MSC;MARK1;TNFSF18;TGFB2;SPHKAP;BDNF;ABCA4;FN1;INHBB;SELE;SELP;PTPRC;ARHGAP30;CPS1;SELL;UBE2T;COL5A2;ZFP64;FBN1;PCSK2;PTPRT;GPR25;NRP2;DYRK3;SYCP2;IL24;LAMC2;ADRA…	1.90296e-07	33.2599
CX	D35	SMC3 22415368 ChIP-Seq MEFs Mouse	121/1546	121	EPHB6;CPNE8;PID1;AQP6;SLC4A4;BEST3;CLU;RXFP2;PYCARD;LGALS2;GJA1;EDNRA;TUBB3;MYC;LIPG;CYP1B1;MYOZ1;PRND;POSTN;ACTN1;COL23A1;AFAP1;SOX11;GPR37L1;DKK3;RUNX1;SFRP2;LOX;RUFY4;ADAM8;LMX1B;NPTXR;HOXB8;STEAP1;ATF3;HOXB5;IGSF6;NXPH4;C5AR1;LTBP2;PIK3R1;BHLHE22;DTX4;EFNA5;ART4;SOCS3;RDH10;DSEL;HAO1;APOE;VILL;APOB;GGT5;EGR2;BCL11B;RARRES1;FN1;TRPV2;INHBB;INHBA;SMAD6;ARHGAP30;BCL6;SELL;COL5A2;SNAI2;CPE;RYR1;R…	2.25636e-07	32.5419
CX	D35	SMRT 22465074 ChIP-Seq MACROPHAGES Mouse	123/1580	123	CD84;IL1RN;PID1;NCF2;CLEC10A;IKZF1;ZC3H12D;C4B;PYCARD;DOCK10;LGALS3;TUBB6;NIPAL1;BASP1;MYC;SLC16A7;PIM3;CALN1;ACTN1;IL1R2;ISLR2;CYBB;RUNX2;MPEG1;S100A4;ALPK1;RHCG;WDFY4;ATF3;ABCG1;CSF1R;NUMBL;IGSF6;CFH;ARHGAP15;LY9;PIK3R5;CLEC7A;ST8SIA4;NLRP3;SLAMF6;NCKAP1L;CD14;CD300LF;TNFSF18;GGT5;ABCA9;CYBRD1;POU2F2;SMAD6;CP;LRRC66;FOSL2;PTPRC;ARHGAP30;BCL6;PARVG;LHX1;TREML2;BCL3;REL;IL7R;LGMN;DYRK3;CDKN1A;TNF…	2.26192e-07	32.3379
CX	D35	SOX6 21985497 ChIP-Seq MYOTUBES Mouse	118/1504	118	CD84;PID1;OLFML2B;NPFFR1;NCF2;BEST3;ZC3H12D;DOCK10;GJA1;CREB3L3;TNN;AKT3;ADORA1;PLXNC1;IL1R2;COL23A1;VASH2;SOX11;MIF;GPR37L1;LAX1;SLC9A2;FCAMR;RUFY4;SCG2;ATF3;EMID1;SLC45A3;CFH;TCF7;ILDR2;LY9;RDH10;DSEL;ST8SIA4;SLAMF7;SLAMF6;MSC;MARK1;TNFSF18;GGT5;EGR2;TGFB2;SPHKAP;FN1;LIF;INHBB;INHBA;SELE;TMEM198;SELP;PKIB;PTPRC;VNN1;ARHGAP30;CPS1;SELL;UBE2T;COL5A2;REL;ITK;GPR25;NRP2;DYRK3;GAL3ST1;ITGB4;ITGB2;IL…	2.93648e-07	32.0391
CX	D35	TP53 20018659 ChIP-ChIP R1E Mouse	81/909	81	CCDC122;DYRK3;CDKN1A;ITGB4;CCNF;ADRA1D;SLC2A4;CPZ;HOXC11;IKZF3;TGM1;GJA1;TUBB6;ENC1;CD38;CYP1B1;HOXA2;GTSE1;EPHB1;CCR4;CALN1;HS3ST3B1;EMX1;FOXD1;APAF1;MMP2;EN2;ISLR2;SOX11;FOXL1;SSTR1;POU3F1;RUNX1;LOX;COL4A1;MATN1;ACOT1;ADAM8;LMX1B;ATF3;CHST2;HOXB5;FOXC1;NRN1;TMEM59L;CXCR4;ADRB1;GATA2;EFNA5;BARX2;ART3;NEU3;RELN;WNT11;NFIL3;GPC1;PMAIP1;NPTX1;CD14;CSMD1;GPC6;IRX1;IRX2;EGR2;TGFB2;TMEM132E;PRRX1;BCL1…	3.03738e-07	36.2425
CX	D35	CRX 20693478 ChIP-Seq RETINA Mouse	117/1492	117	CD84;PID1;OLFML2B;NPFFR1;NCF2;IKZF1;AQP2;BEST3;ZC3H12D;DOCK10;GJA1;TNN;AKT3;ADORA1;SLC16A7;IL1R2;COL23A1;VASH2;MIF;GPR37L1;LAX1;SLC9A2;FCAMR;RUFY4;SCG2;ATF3;EMID1;SLC45A3;CFH;NXPH4;ILDR2;LY9;RDH10;DSEL;ST8SIA4;SLAMF7;SLAMF6;MSC;MARK1;TNFSF18;GGT5;EGR2;TGFB2;SPHKAP;FN1;LIF;INHBB;SELE;TMEM198;SELP;PKIB;PTPRC;CPS1;SELL;UBE2T;COL5A2;REL;GPR25;NRP2;DYRK3;GAL3ST1;IL24;TNFAIP3;LAMC2;AFF3;AKAP12;ADAMTS4;…	3.37672e-07	31.6886
CX	D35	EZH2 27294783 ChIP-Seq NPCs Mouse	88/1032	88	GPR25;NRP2;CD84;DYRK3;PID1;OLFML2B;NPFFR1;NCF2;TNFAIP3;LAMC2;AFF3;ZC3H12D;AKAP12;DOCK10;GJA1;DUSP10;TNN;AKT3;DSE;ADORA1;CTLA4;PLXNC1;BATF3;CR2;APAF1;UGT1A1;IL1R2;IL19;GPR37L1;ANO4;LAX1;DCN;SLC9A2;ARL4C;FCAMR;DNM3;RUFY4;COL6A1;CRY1;CHI3L1;SCG2;ATF3;RGS18;APCS;SLC45A3;CFH;RGS16;ILDR2;CXCR4;PTGS2;LY9;IL1RL1;RDH10;DSEL;GPC1;ADAM23;ST8SIA4;TM4SF20;RGS20;SLAMF6;MSC;SAMD3;MARK1;TNFSF18;EGR2;TGFB2;KCNJ10…	5.44938e-07	33.3794
CX	D35	RUNX1 27457419 ChIP-Seq LIVER Mouse	115/1475	115	CD84;IL1RN;PID1;OLFML2B;NCF2;DOCK10;RIMS4;TNN;GJA5;AKT3;ADORA1;SFMBT2;IL1R2;VASH2;ENTPD8;GPR37L1;LAX1;SLC9A2;FCAMR;SLPI;RUFY4;TNIK;LMX1B;SCG2;ATF3;SLC45A3;CFH;PDE1A;ILDR2;ARHGAP15;LY9;DSN1;RDH10;DSEL;ST8SIA4;SLAMF7;SLAMF6;MSC;PROM2;MARK1;TNFSF18;TGFB2;SPHKAP;BDNF;FN1;CYBRD1;INHBB;SELE;TMEM198;SELP;PTPRC;ARHGAP30;CPS1;SELL;UBE2T;COL5A2;ZFP64;PCSK2;GPR25;NRP2;DYRK3;UCMA;IL24;LAMC2;ADRA1D;AFF3;ADAMT…	5.96039e-07	30.3567
CX	D35	PPARG 20176806 ChIP-Seq MACROPHAGES Mouse	91/1083	91	DYRK3;CDKN1A;PID1;FLT3;CLEC10A;SLA;TNFAIP3;YBX2;CPZ;SLC4A4;RXFP2;C4B;AKAP12;ADAMTS4;DOCK10;GRAP2;AKT3;MRC1;NFKBIZ;SLC16A7;CYP1B1;DLGAP1;PIM3;PLXNC1;HMGCS2;CCR3;TGIF1;CASR;BATF3;ITGA4;ANXA3;TNNC1;RHOH;RUNX2;MPEG1;RUNX1;ADAM12;ASPG;ANGPTL3;COL4A6;LCP2;TNIK;LMX1B;BCAT1;TLR4;CD44;CNTNAP4;NXPH4;CXCR4;KCNA5;PRCP;ATP1A2;PIK3R1;DTX4;LY9;SAMSN1;THBS1;KNG1;PIK3R5;SOCS3;DSN1;WNT11;CALD1;RDH10;ST8SIA4;NLRP3;…	6.07799e-07	32.6023
CX	D35	NFE2 27457419 ChIP-Seq LIVER Mouse	68/735	68	GPR25;NRP2;CD84;PID1;OLFML2B;NCF2;LAMC2;AFF3;DOCK10;DUSP10;TNN;AKT3;ADORA1;CTLA4;BATF3;CR2;UGT1A1;IL1R2;VASH2;IL19;GPR37L1;LAX1;FCAMR;SLC9A2;ARL4C;DNM3;RUFY4;CHI3L1;SCG2;ATF3;RGS18;APCS;SLC45A3;CFH;RGS16;ILDR2;CXCR4;PTGS2;IL1RL1;RDH10;DSEL;GPC1;ADAM23;ST8SIA4;TM4SF20;RGS20;SLAMF6;MSC;MARK1;TNFSF18;TGFB2;PRRX1;SPHKAP;FN1;INHBB;SGPP2;TMEM198;COL3A1;CRYGA;PTPRC;CPS1;SELL;UBE2T;COL5A2;LGR6;RAMP1;CD24…	9.61114e-07	34.9005
CX	D35	TP63 23658742 ChIP-Seq EP156T Human	196/2937	196	CPNE8;EHF;CLEC10A;SERPINE1;AQP4;SLC4A4;RAPGEFL1;ZC3H12D;LGALS3;BAIAP2L2;MYC;LIPG;TNFSF10;CYP1B1;EPHB1;EPHB3;SLC6A18;KRT8;ISLR2;AFAP1;HLA-E;FCAMR;CLDN5;SFRP2;ATF3;SLC45A3;PIK3R1;LY9;SAMSN1;ART3;NEU3;C7;SLAMF7;SFN;SLAMF6;PROM2;CCR1;TNFSF18;MSR1;ABCA4;FN1;MICAL2;CP;FER1L6;ALOX15B;FOSL2;ANLN;CILP;SNAI2;FXYD6;TNFSF8;RET;GPR25;NRP2;CDKN1A;IL24;AKAP12;CASP12;CTSK;DLGAP1;CCR5;CCR4;CCR3;EDN1;ANXA1;ANXA2;S…	1.56193e-06	24.658
CX	D35	SMAD4 21799915 ChIP-Seq A2780 Human	153/2167	153	CPNE8;PID1;CLSTN2;CPNE4;GDA;AQP2;CLDN1;SLC4A4;ZC3H12D;DOCK10;CYSLTR1;RIMS4;GJA5;LEPR;CHP2;SLC16A7;EPHB1;CALN1;TECTA;CD96;SLC6A17;PRKCB;ACTN1;SFMBT2;COL23A1;USP2;VASH2;AFAP1;EPDR1;SLC9A2;CYP39A1;CLEC4A;RUFY4;MAP1B;COL4A6;TNIK;SCG2;NRN1;MAOB;PDE1A;ILDR2;PIK3R1;BHLHE22;VTCN1;ARHGAP15;LY9;KNG1;DPP6;CALCR;TMEM125;C7;ST8SIA4;SLAMF7;HAO1;APOB;S100A11;CD276;PROM2;S100A10;MARK1;TNFSF18;MYH7B;MSR1;DNAH12;P…	1.8171e-06	25.602
CX	D35	SOX2 21211035 ChIP-Seq LN229 Gbm	181/2673	181	CPNE8;CSF3R;CLSTN2;CPNE4;HHIP;SLA;SLC4A1;IKZF1;AQP2;BEST3;LOXL2;CDH6;DOCK10;RASSF4;TNN;BASP1;AKT3;SLC16A7;GTSE1;EPHB1;IL6R;PCDHAC2;CALN1;EPHB3;CA13;SLC34A2;POSTN;ACTN1;SFMBT2;IL1R2;SLC6A13;ISLR2;SOX11;POU3F1;FRMD1;HLA-E;RUNX1;SFRP1;DEPDC1B;ARC;KEL;CD8A;COL4A1;KCNQ1;MAP1B;COL4A6;CD226;LMX1B;RHCG;ABCG1;TSPYL5;CACNA1A;FBLN1;CABP1;EFNA5;ART3;UGT8;DPP6;CALCR;CALD1;ST8SIA4;PMAIP1;NPTX1;APOB;PROM2;S100A…	1.95781e-06	24.5247
CX	D35	CJUN 26792858 ChIP-Seq BT549 Human	118/1564	118	RERGL;EHF;OXTR;PID1;OLFML2B;CSF3R;ANKRD35;SERPINE1;TNC;SLA;BEST3;CLU;LOXL2;LGALS3;GJA1;TUBB3;BASP1;TNFSF10;SLC25A43;NRTN;PROK1;SCARA3;POSTN;SCARA5;AFAP1;SOX11;OLFM4;RUNX1;KEL;LOX;ADAM12;COL4A6;CARD16;SCG2;TSPYL5;NNMT;LTBP2;BHLHE22;ART4;SOCS3;C5;C7;CLEC7A;RDH10;DSEL;HMOX1;HAO1;S100A11;S100A10;MARK1;ABCA4;RARRES1;ABCA9;FN1;LIF;HTR1B;MICAL2;CYBRD1;INHBA;CP;FER1L6;DCLK1;PTPRC;VNN1;PARVG;PKIA;RCAN2;CO…	2.08424e-06	26.9229
CX	D35	CTCF 27219007 ChIP-Seq Bcells Human	121/1633	121	CPNE8;SPI1;NPFFR1;CPNE7;AQP6;ACSM5;BAIAP2L2;AKR7A3;RAB42;TNN;TUBB3;MYC;ADORA1;CHP2;NRTN;PLXNC1;PRND;PROK1;PRKCB;ACTN1;AFAP1;MIF;POU3F1;LAX1;GRIP2;DKK3;ADAM12;ACOT2;PTPRCAP;HOXB8;RHCG;CCDC27;FBLIM1;TMEM59L;CLCNKB;BHLHE22;HPX;TMEM125;MAP6;SFN;NPTX1;APOE;CD14;VILL;B4GALNT4;PRPH;EGR2;BCL11B;WSCD1;BDNF;SMAD6;DCLK1;ABHD15;BMP4;DIAPH3;FXYD4;PPP1R1A;LHX1;PTPRT;RET;B4GALT2;GPR25;DYRK3;UCMA;ITGB4;TNFAIP2;W…	3.67568e-06	25.4061
CX	D35	PU.1 20176806 ChIP-Seq MACROPHAGES Mouse	111/1469	111	EHF;OXTR;CLEC10A;SLA;BUB1B;IKZF1;C4B;RAB42;TNN;NIPAL1;AKT3;ADORA1;CYP1B1;GAMT;ENTPD8;ISLR2;LAX1;MPEG1;FCAMR;RUFY4;S100A4;NRN1;HVCN1;CLCNKA;ILDR2;KNG1;DSN1;RDH10;EIF4EBP1;INPP5J;NLRP3;NCKAP1L;CD14;CD276;ABCA1;CCR1;EGR2;BCL11B;FN1;GP2;INHBB;SMAD6;ABHD15;GGCT;PTPRC;SELL;REL;MYCBPAP;RET;GPR25;ITGB2;TNFAIP3;CSAD;MYOM3;CASP12;CTSK;STBD1;MRC1;CASP1;ITGB7;HMGCS2;CCR3;TGIF1;BATF3;ANXA1;CAMK1D;KSR1;UGT1A1;…	4.52989e-06	25.4749
CX	D35	LMO2 26923725 ChIP-Seq HEMANGIOBLAST Mouse	107/1404	107	CNTFR;PID1;GPR68;CPNE4;HHIP;TNC;AQP4;C4B;EDNRA;DMBT1;BASP1;MYC;GRAP2;DPYSL3;PLXNC1;EPHB1;CD96;PRKCB;VASH2;SOX11;POU3F1;RUNX1;ARC;COL4A1;COL8A1;CD300C;ALPK1;NRN1;PDE1B;CACNA1A;LTBP2;GATA2;EFNA5;C2;HPX;SOCS3;DPP6;CLEC7A;RDH10;ST8SIA4;ABCA1;GGT5;MSR1;PRELID2;EGR2;TGFB2;WSCD1;FN1;INHBA;NSG1;SMAD6;BMP4;BMP3;ARHGAP30;BCL6;UBE2T;RCAN2;ID4;PTPRT;NRP2;TNFRSF13B;LAMC2;AFF3;CASP12;HEPH;DLGAP1;LBP;RAB8B;EDN1…	4.90005e-06	25.5152
CX	D35	PBX 27287812 ChIP-Seq EMBYONIC-LIMB Mouse	112/1490	112	CNTFR;OXTR;OLFML2B;ANKRD35;SERPINE1;SLA;TGM1;LGALS3;BAIAP2L2;EDNRA;FADS6;RASSF4;TNN;TUBB3;GJA5;DPYSL3;LIPG;HOXA2;SLC16A5;CD96;KCTD19;CASR;SCARA3;TLE2;POSTN;SCARA5;IL1R2;CLEC11A;USP2;MIF;OLFM4;TLE6;RUNX2;MPEG1;RUNX1;ARC;CARD14;ABCG1;HOXB5;NNMT;HVCN1;CLCNKA;VTCN1;CABP1;ARHGAP15;DTX4;ART4;DPP7;INPP5J;NLRP3;CD276;GGT5;MICAL2;VNN1;CPS1;LCN2;MYCBPAP;FBN1;NRP2;CTSW;LAMC2;AFF3;CPZ;RND1;ADAMTS4;STBD1;ENC1…	5.03731e-06	25.1022
CX	D35	CEBPB 20176806 ChIP-Seq THIOMACROPHAGE Mouse	94/1189	94	RET;CCDC122;DYRK3;ITGB2;CCNF;MS4A7;TNFAIP3;TREM2;YBX2;IKZF1;KHK;RND1;ELAVL3;C4B;TGM1;C1QTNF4;EFEMP2;RAB42;CREB3L3;CTSK;STBD1;DSE;MRC1;CASP1;OLR1;PIM3;HMGCS2;PRND;CCR3;EPHB3;RAB8B;TGIF1;BATF3;SLC6A18;UGT1A1;ANXA3;TNNC1;COL23A1;INSRR;VASH2;ISLR2;RHOH;GRIP2;RUNX1;MMP12;EWSR1;RUFY4;ASPG;S100A4;LCP2;IRF5;CD300C;CLEC4E;ATF3;CREB5;GAS7;C1S;FBLIM1;HVCN1;CCDC69;SEMA3G;CLCNKA;PRCP;DTX4;THBS1;KNG1;PIK3R5;NK…	5.1626e-06	26.2972
CX	D35	SMC1 22415368 ChIP-Seq MEFs Mouse	117/1583	117	CPNE8;PID1;RXFP2;PYCARD;LGALS2;GJA1;MYC;LIPG;PIM3;PLXNC1;GTSE1;CD96;COL23A1;AFAP1;SOX11;LEMD2;TLE6;RUNX1;LOX;RUFY4;NPTXR;HOXB8;STEAP1;ATF3;HOXB5;IGSF6;NXPH4;PIK3R1;CABP1;EFNA5;PIK3R5;HPX;SOCS3;RDH10;DSEL;APOE;APOB;S100A11;GGT5;EGR2;TGFB2;BCL11B;ABCA9;FN1;LIF;TRPV2;INHBB;INHBA;POU2F2;SMAD6;FOSL2;ARHGAP30;BCL6;SELL;PPP1R1B;COL5A2;PTPRT;ROBO3;NRP2;CDKN1A;TNFAIP3;YBX2;SLC2A4;BMP15;KHK;DUSP10;DSE;TAGA…	6.25191e-06	24.262
CX	D35	SMRT 27268052 ChIP-Seq Bcells Human	119/1621	119	SPI1;CLSTN2;CCNF;SLA;IKZF1;CLDN1;PVR;RIMS4;BASP1;AKT3;CHP2;MYOZ1;GTSE1;IL6R;EPHB3;PRKCB;SFMBT2;LRRC37A;GPR162;DEPDC1B;SFRP2;MELK;TNIK;SCG2;KLRB1;ABCB4;PDE1A;GMPR;ADRB1;PIK3R1;EFNA5;ART4;SOCS3;CALD1;CLEC7A;EIF4EBP1;ST8SIA4;HAO1;CYTL1;MYH11;NPTX1;CD300LF;S100A11;CCR1;TNFSF18;DNAH12;EGR2;GP6;CYP4F11;BMP3;MEX3A;PARVG;IL7R;FBN1;PTPRT;GPR25;WFDC1;TNFAIP3;MYOM3;SLC22A12;CALB1;DUSP10;TAGAP;ZNF648;CCR4;HS…	6.86823e-06	23.9047
CX	D35	NCOR 22465074 ChIP-Seq MACROPHAGES Mouse	118/1604	118	CD84;PID1;NCF2;HFE;RAPGEFL1;ZC3H12D;DOCK10;LGALS3;TUBB6;MYC;SLC25A43;MYOZ1;GAMT;POU3F1;RUNX1;ACOT2;CD300C;WDFY4;ATF3;IGSF6;CFH;HVCN1;C5AR1;CABP1;LY9;SAMSN1;ART4;PIK3R5;CYP27B1;DPP7;EIF4EBP1;ST8SIA4;INPP5J;NLRP3;SLAMF6;NCKAP1L;APOE;CD14;CD300LF;CD276;S100A10;TNFSF18;GGT5;MSR1;EGR2;ABCA9;LIF;TRPV2;INHBA;PARP14;LRRC66;ABHD15;PTPRC;ARHGAP30;PARVG;SELL;REL;LGMN;NRP2;DYRK3;TNFRSF13B;ITGB2;CTSZ;MS4A7;TN…	6.86823e-06	23.9389
CX	D35	REST 21632747 ChIP-Seq MESCs Mouse	127/1765	127	CSF3R;CLSTN2;CPNE4;CCNF;TNC;SLC8A2;CDH6;LGALS3;LGALS2;GJA1;RIMS4;TUBB3;BASP1;CYP1B1;EPHB1;PRND;SLC16A5;CALN1;SLC6A18;PRKCB;OLFM4;POU3F1;LEMD2;GRIP2;ARC;MELK;COL8A1;NPTXR;RHCG;SCG2;ATF3;ADCYAP1R1;BEX2;ABCB4;FOXO6;CACNA1A;CABP1;GATA2;EFNA5;SEZ6L2;PIK3R5;DPP6;HRH3;PMAIP1;SFN;NPTX1;APOB;CD300LF;PROM2;PRELID2;TMEM132E;BCL11B;WSCD1;BDNF;ESRRB;GP2;INHBB;PARP14;POU2F2;TMEM198;CXCL11;BCL3;ZFP64;ID4;SLC26A…	7.87465e-06	23.1799
CX	D35	STAT4 19710469 ChIP-ChIP TH1 Mouse	83/1027	83	HFE;CCNF;IL24;SERPINE1;SLA;CTSW;ITGAL;GIMAP7;ICAM1;DOCK10;CYSLTR1;GLIPR1;DBP;RASSF4;MYC;TNFSF10;RAC2;CASP1;CTLA4;OLR1;CCR4;CTSB;IL13RA1;RAB8B;CD53;SLC13A1;CR2;ANXA1;APAF1;TEX15;FOXP3;RUNX1;DNM3;FGR;SLC7A7;ELF4;KIFC1;IRF1;LCP2;CD226;ALPK1;CDH17;ATF3;BIRC3;B4GALT5;C1S;SLC43A3;EFNA5;LY9;PIK3R5;PRRG4;SOCS3;NEU3;IL1RL1;GNA14;MUC1;NFIL3;SH3BP2;TRIM46;SLAMF7;KLRC1;S100A10;P2RY12;STAT5A;GALNT6;EGR2;BCL11…	9.80415e-06	25.5058
CX	D35	SOX9 25088423 ChIP-ChIP EMBRYONIC GONADS Mouse	118/1619	118	EHF;CPNE4;CPNE7;CCNF;AQP6;AQP2;SLC4A4;ICAM1;SLC8A2;EFEMP2;CAPN6;CREB3L3;SIT1;CYP1B1;NRTN;GTSE1;SLC34A2;ACTN1;DIO1;ISLR2;POU3F1;FOXP3;LEMD2;TLE6;ARC;SCNN1A;PTPRCAP;CARD14;DSC2;EMID1;ADCYAP1R1;MAOB;NXPH4;HVCN1;TCF7;CFI;DTX4;SEZ6L2;ART4;PIK3R5;SOCS3;NEU3;CYP27B1;DPP6;TMEM125;HRH3;ST8SIA4;HMOX1;NLRP3;VILL;PRPH;CADM4;LIF;TBCB;BMP4;MEX3A;FXYD4;PPP1R1A;PPP1R1B;ITGA11;LCN2;CYCS;FXYD6;PTPRT;RYR1;B4GALT2;C…	1.05449e-05	22.8991
CX	D35	TCF21 26020271 ChIP-Seq SMOOTH MUSCLE Human	118/1629	118	CPNE8;EHF;GPR68;CPNE7;SERPINE1;AQP6;SLC4A1;CLU;PVR;LGALS2;TUBB6;RAB42;SIT1;CYP1B1;EPHB3;SCARA5;HGD;ACTN1;USP2;TLE6;MPEG1;DKK3;LOX;ADAM12;ATF3;CD101;ABCG1;PLA1A;SPTBN4;NUMBL;NNMT;FBLIM1;TCF7;FBLN1;LTBP2;ADAMTS12;GATA2;SOCS3;TMEM125;CALD1;DSEL;HMOX1;MSC;S100A10;STRA6;TMEM184A;WSCD1;BDNF;RARRES2;ABCA9;FN1;LIF;POU2F2;SMAD6;FER1L6;FOSL2;ANLN;PPP1R1A;BCL6;BCL3;ID4;CASS4;SNAI2;MYCBPAP;FBN1;NRP2;DYRK3;CD…	1.41269e-05	22.2285
CX	D35	RNF2 27304074 ChIP-Seq NSC Mouse	67/782	67	ROBO3;NRP2;BNC2;SYCP2;YBX2;IKZF3;GPR174;RASSF4;ADAMTS1;MYC;SLC16A7;PCDHAC2;HS3ST3B1;TGIF1;EMX1;EDN1;FOXD1;ANXA1;CAMK1D;APAF1;ANXA2;SLC6A17;TSC22D1;SFMBT2;EN2;VASH2;CNPY1;IL16;SOX11;RHOB;SLC9A2;ARL4C;DNM3;HCK;SLC7A8;LOX;ALDH1A2;ACOT2;COL8A1;LMX1B;HOXB8;STEAP1;ATF3;HOXB5;RGS18;FOXC1;NRN1;CXCR4;BHLHE22;CABP1;GATA2;DTX4;BARX2;NEU3;NFIL3;DSEL;NPTX1;FILIP1L;CSMD1;GPC6;IRX2;INHBB;TBX3;UBE2T;CCDC3;SLC26A…	1.52225e-05	26.0887
CX	D35	SUZ12 27294783 ChIP-Seq NPCs Mouse	59/658	59	GPR25;NRP2;CD84;PID1;OLFML2B;NCF2;LAMC2;AFF3;DOCK10;DUSP10;TNN;AKT3;CTLA4;IL1R2;IL19;GPR37L1;FCAMR;SLC9A2;ARL4C;DNM3;RUFY4;CHI3L1;SCG2;RGS18;APCS;SLC45A3;CFH;RGS16;ILDR2;CXCR4;PTGS2;IL1RL1;RDH10;DSEL;GPC1;ADAM23;ST8SIA4;TM4SF20;RGS20;SLAMF6;MSC;MARK1;TNFSF18;TGFB2;PRRX1;SPHKAP;FN1;INHBB;FMO4;SGPP2;COL3A1;CRYGA;PTPRC;CPS1;UBE2T;COL5A2;LGR6;RAMP1;IL18R1	1.52833e-05	27.3135
CX	D35	RUNX2 24764292 ChIP-Seq MC3T3 Mouse	116/1600	116	TSKS;OLFML2B;ANKRD35;SERPINE1;TNC;PVR;LOXL2;LGALS3;LGALS2;FADS6;GJA5;MYC;TNFSF10;CYP1B1;PIM3;GAMT;POSTN;SCARA5;ACTN1;CLEC11A;DIO1;USP2;KRT8;CNPY1;TLE6;DKK3;SFRP2;SCNN1A;KCTD14;COL8A1;PTPRCAP;NUPR1;NUMBL;NNMT;CFH;C2;ART4;SOCS3;HRH3;CALD1;S100A11;CD276;STAT5A;EGR2;FN1;LIF;POU2F2;FOSL2;ARHGAP30;LHX1;PPP1R1B;SNAI2;SLC26A7;TNFSF8;NRP2;CDKN1A;ADRA1D;AFF3;CSAD;ADAMTS4;GLIPR1;SGCA;ADAMTS1;TAGAP;ENC1;RAC2…	1.62026e-05	21.9423
CX	D35	PAX3-FKHR 20663909 ChIP-Seq RHABDOMYOSARCOMA Human	75/918	75	PCSK2;PTPRT;RERGL;NRP2;PID1;TNFAIP3;ADRA1D;TREM2;RXFP2;DOCK10;RASSF4;BASP1;ZNF648;ENC1;NFKBIZ;CTLA4;CCR6;FAM81A;CHST8;HS3ST3B1;TGIF1;FOXD1;SCARA5;BTN3A1;VASH2;IRAK3;FOXL1;SSTR1;POU3F1;IL17RD;TLE6;RUNX2;RUNX1;ARL4C;DNM3;HCK;ALDH1A3;SLC7A7;NAV3;MAP1B;PXDN;TLR4;SCG2;VGLL3;SLC24A3;PDE1A;GMPR;CXCR4;PIK3R1;VTCN1;ARHGAP15;EFNA5;THBS2;BARX2;DPP6;C6;RELN;CALCR;DSEL;APOB;RPRM;IRX1;TGFB2;PRRX1;SPHKAP;WSCD1;…	2.08038e-05	24.174
CX	D35	SOX2 18358816 ChIP-ChIP MESCs Mouse	54/591	54	NRP2;DYRK3;HHIP;LY75;GJA1;TUBB3;GRAP2;ENC1;CD38;CCR6;TECTA;EPHB3;HS3ST3B1;SLC15A1;EDN1;TNFRSF12A;ISLR2;RNASE4;IRAK3;IL17RD;DKK3;RHOB;SLC9A2;CYP39A1;HCK;TUBB2B;ARC;SFRP1;ACOT1;ABCG1;NUMBL;LAMA1;RGS16;TCF7;THBS2;SOCS3;GNA14;MUC1;PDPN;SPP1;RGS20;MSC;RPRM;STAT5A;CDX4;FN1;GAD2;SMAD6;TBX3;BMP4;PKIA;ZFP64;TRIM36;VIM	2.33079e-05	26.8638
CX	D35	ZNF217 24962896 ChIP-Seq MCF-7 Human	97/1289	97	EHF;CLSTN2;CPNE4;CDH6;BASP1;GJA5;MYC;SLC16A7;CD96;HGD;ACTN1;SFMBT2;KRT8;AFAP1;GPR37L1;RUNX2;RUNX1;SLC9A2;SULT2B1;DEPDC1B;ADAM12;TNIK;LMX1B;RHCG;SCG2;TSPYL5;NECAB1;ADRB1;PIK3R1;VTCN1;EFNA5;LYPD6;CALCR;RDH10;ST8SIA4;S100A11;S100A10;STRA6;SPTBN2;ABCA1;TMEM184A;TGFB2;RARRES1;FN1;LIF;ABCA8;CP;DCLK1;FOSL2;PKIB;PTPRC;BCL6;PKIA;COL5A2;ID4;ZNF536;SYCP2;ITGB2;AFF3;DUSP10;ENC1;DLGAP1;MAN1A1;SGCG;TGIF1;EDN1;…	2.52424e-05	21.8795
CX	D35	MYC 27129775 ChIP-Seq CORNEA Mouse	112/1547	112	EHF;HHIP;BEST3;PVR;LOXL2;EFEMP2;RIMS4;MYC;LIPG;NRTN;PLXNC1;PRND;IL13RA1;SCARA3;SLC6A13;MIF;TLE6;DKK3;GPR162;ARC;ACOT1;PTPRCAP;HOXB8;CARD14;ATF3;DSC2;SLC45A3;PDE1B;NXPH4;PDE1A;CFI;ADRB1;ADAMTS12;DTX4;LYPD6;C2;SOCS3;TMEM125;RDH10;MSC;CD276;TMEM184A;TGFB2;SPHKAP;BCL11B;BDNF;RARRES1;PARP14;LRRC66;DCLK1;FOSL2;TMEM198;BMP4;SELP;ARHGAP30;BCL6;PPP1R1B;PCSK2;PTPRT;RET;GAL3ST1;BNC2;CHD5;YBX2;CD3E;CSAD;HOXC…	2.52804e-05	21.0446
CX	D35	SCL 21571218 ChIP-Seq MEGAKARYOCYTES Human	108/1478	108	EPHB6;CD84;IL1RN;OXTR;SPI1;CLSTN2;REG1B;IKZF1;SLC4A4;RAPGEFL1;DOCK10;GJA5;GRAP2;TNFSF10;SLC16A5;EPHB3;CA13;SCARA3;PRKCB;IL1R2;AFAP1;RNASE4;SOX11;DEPDC1B;ARC;LOX;RUFY4;KCNQ1;CD226;TNIK;CD300C;ABCG1;CSF1R;ADCYAP1R1;SLC45A3;PDE1A;C5AR1;GMPR;PIK3R1;ARHGAP15;PIK3R5;NEU3;DPP6;CALD1;EIF4EBP1;PMAIP1;CYTL1;CD14;CD276;LRRC37A3;SIGLEC12;RARRES1;ABCA9;LIF;TRPV2;SMAD6;FER1L6;VNN1;CASS4;NRP2;DYRK3;CTSZ;WFDC1;S…	2.52804e-05	21.2208
CX	D35	TP53 18474530 ChIP-ChIP U2OS Human	60/687	60	PCSK2;EHF;CDKN1A;NRP2;DYRK3;BNC2;ADRA1D;AFF3;CLDN1;C4B;TUBB6;MYC;LIPG;DSE;ENC1;TNFSF10;CD96;SLC15A1;POSTN;ANXA2;SLC2A13;ACTN1;SFMBT2;MMP2;IL19;FOXL1;RUNX1;FCAMR;DNM3;IL1B;CDH17;CSF1R;NNMT;LAMA1;RGS16;GMPR;CXCR4;ADRB1;FBLN1;ARHGAP15;EFNA5;THBS2;RANBP3L;CALD1;IL21R;CSMD1;GPC6;S100A10;IRX1;BCL11B;SLC10A2;LAPTM5;WNT7A;MICAL2;FOSL2;DHRS7;ARHGAP30;IL7;ZFP64;TRIM36	2.65935e-05	25.2457
CX	D35	GATA6 21074721 ChIP-Seq CACO-2 Human	114/1585	114	CD84;OLFML2B;CSF3R;ANKRD35;NCF2;AKR7A3;RAB42;TNN;AKT3;ADORA1;IL6R;PROK1;SLC6A17;DIO1;VASH2;GPR37L1;POU3F1;LAX1;WDFY4;ATF3;CD101;CCDC27;SLC45A3;CFH;FBLIM1;CLCNKB;CLCNKA;ILDR2;VTCN1;LY9;SPTA1;TMEM125;SLAMF7;SFN;SLAMF6;S100A11;S100A10;MARK1;TNFSF18;STIL;TGFB2;ABCA4;SELE;SELP;PTPRC;MEX3A;SELL;UBE2T;B4GALT2;UCMA;IL24;CYP4A22;CHD5;TMEM52;LAMC2;PTPN22;MYOM3;ADAMTS4;DUSP10;CTSK;ZNF648;HMGCS2;DLGAP3;CD53;…	2.65935e-05	20.7452
CX	D35	RUNX 20019798 ChIP-Seq JUKART Human	48/505	48	NRN1;GPR68;CCDC69;HHIP;RGS16;TCF7;SLA;CXCR4;TNFAIP3;PRCP;PIK3R1;AFF3;THBS1;NKD1;PIK3R5;NKD2;LGALS3;DUSP10;TAGAP;IL21R;CD38;SLAMF6;IL6R;ZNF287;TNFSF18;CD53;GALNT6;CR2;FOXD1;CAMK1D;ITGA4;LIF;TBCB;RUNX2;VAV1;RUNX1;ARL4C;CD2;PTPRC;SELL;BCL3;SNAI2;TNFSF8;LCP2;LMX1B;IL7R;TLR4;CD44	2.65935e-05	27.5395
CX	D35	MNX1 26342078 ChIP-Seq MIN6-4N Mouse	111/1533	111	CPNE8;PID1;BUB1B;AQP4;IKZF1;PVR;CDH6;PYCARD;DOCK10;C4A;CREB3L3;BASP1;MYC;NRTN;PLXNC1;COL23A1;VASH2;SOX11;GPR37L1;POU3F1;MPEG1;CLDN5;ARC;CARD14;ATF3;HOXB5;SLC45A3;NXPH4;GMPR;EFNA5;LYPD6;SOCS3;CYP27B1;RDH10;DSEL;INPP5J;CYTL1;NPTX1;CD14;MSC;MARK1;EGR2;TMEM132E;BCL11B;FN1;TRPV2;CYBRD1;INHBA;POU2F2;TMEM198;NAT8;MEX3A;PKIA;UBE2T;LHX1;PPP1R1B;LGMN;GPR25;NRP2;DYRK3;CDKN1A;ITGB4;SLC2A2;PTPN22;SLC2A4;AKAP1…	2.65935e-05	20.8708
CX	D35	Nerf2 26677805 ChIP-Seq MACROPHAGESS Mouse	79/993	79	NRP2;CD84;CDKN1A;OLFML2B;ZAN;ITGB2;MS4A7;TNFAIP2;TNFAIP3;PTPN22;CSAD;SLC22A12;DOCK10;LGALS3;GLIPR1;BASP1;NFKBIZ;CTSB;RAB8B;TGIF1;ARL11;EDN1;SLC6A18;CAMK1D;PRKCB;ANXA3;SFMBT2;IL1R2;RHOH;TNFRSF1B;RUNX2;MPEG1;DCN;RUNX1;RHOB;MMP12;MMP19;MYH9;IRF5;CD300C;TLR4;ATF3;RGS18;GRAMD1B;NUMBL;DAPL1;COL11A1;HVCN1;C5AR1;CACNA1A;LY9;FBXO40;SCEL;GPNMB;GPC1;SPP1;IL21R;SLAMF7;HMOX1;NLRP3;PMAIP1;SFN;FILIP1L;XDH;GGT5;…	2.74644e-05	22.8123
CX	D35	TRP63 18441228 ChIP-ChIP KERATINOCYTES Mouse	17/99	17	EHF;IL1RN;EDN1;USP2;LIF;CLDN1;RUNX2;RHOB;SCEL;DUSP10;CYP1B1;HMOX1;EPPK1;VIM;PRND;DSC2;CTSB	2.74644e-05	53.3618
CX	D35	GATA6 21074721 ChIP-Seq CACO-2 Mouse	113/1575	113	CD84;OLFML2B;CSF3R;ANKRD35;NCF2;AKR7A3;RAB42;TNN;AKT3;IL6R;PROK1;SLC6A17;SFMBT2;DIO1;GPR37L1;POU3F1;DKK3;WDFY4;ATF3;CD101;CCDC27;SLC45A3;CFH;FBLIM1;CLCNKB;CLCNKA;ILDR2;VTCN1;LY9;CYP2C18;SPTA1;TMEM125;SLAMF7;SFN;SLAMF6;S100A11;S100A10;MARK1;TNFSF18;STIL;TGFB2;ABCA4;SELE;SELP;PTPRC;MEX3A;UBE2T;REN;RET;B4GALT2;GPR25;DYRK3;UCMA;CYP4A22;CHD5;TMEM52;LAMC2;PTPN22;MYOM3;ADAMTS4;DUSP10;CRTAC1;CTSK;ZNF648;…	3.19413e-05	20.3166
CX	D35	MYB 26560356 ChIP-Seq TH2 Human	116/1629	116	IL1RN;SERPINE1;SLA;IKZF1;ZC3H12D;GPR174;DOCK10;TNFSF10;CD96;PRKCB;RNASE4;LRRC37A;DKK3;RUNX1;SLC9A2;DEPDC1B;LOX;S100A4;CD226;ADAM8;EMID1;CD101;FBLN7;IGSF6;ARHGAP15;LY9;UGT8;NEU3;CALCR;RDH10;ST8SIA4;SLAMF7;NLRP3;PMAIP1;SLAMF6;LRRC37A3;EGR2;BCL11B;TRPV2;MICAL2;CXCL11;PTPRC;BCL6;PARVG;SELL;BCL3;MYCBPAP;REN;IL7R;GPR25;CIITA;ITGAM;ITGB2;PTPN22;ITGAL;DUSP10;ADAMTS1;STBD1;TAGAP;RAC2;CTLA4;CD38;CCR5;CCR4;…	3.31039e-05	20.0926
CX	D35	GATA3 27048872 ChIP-Seq THYMUS Human	115/1617	115	CD84;IL1RN;OXTR;CSF3R;HHIP;SLA;IKZF1;SLC4A4;DMBT1;RASSF4;TUBB3;GRAP2;TNFSF10;IL6R;KRT8;RNASE4;LAX1;TLE6;LRRC37A;RUNX1;CLEC4A;CLDN5;CD8A;KCNQ1;SCNN1A;CD226;ALPK1;RHCG;TCF7;GMPR;PIK3R1;GATA2;ARHGAP15;LY9;SAMSN1;PIK3R5;CYP27B1;C5;SFN;CYTL1;S100A11;PRPH;STRA6;LRRC37A3;BCL11B;SELE;PTPRC;BCL6;SELL;TRPV6;SNAI2;GPR25;CDKN1A;FLT3;ITGB2;TMEM52;CD3E;CASP12;DUSP10;CRTAC1;ENC1;RAC2;CD38;MAN1A1;HMGCS2;RAB8B;CH…	3.84053e-05	19.796
CX	D35	RUNX2 22187159 ChIP-Seq PCA Human	176/2722	176	EPHB6;EHF;NPFFR1;CLSTN2;HHIP;IKZF1;RXFP2;LOXL2;CYSLTR1;RIMS4;EDNRA;CAPN6;DMBT1;NIPAL1;BASP1;DPYSL3;CYP1B1;SLC25A43;MYOZ1;EPHB1;CALN1;KCTD19;SCARA3;SLC15A1;SDS;SLC6A17;PRKCB;ACTN1;IL1R2;DIO1;CNPY1;AFAP1;SOX11;POU3F1;FRMD1;GRIP2;PRSS53;HLA-E;RUNX1;SFRP2;COL4A6;WDFY4;CD101;ABCG1;TSPYL5;CCDC27;NRN1;KLRB1;SLC22A2;TMEM59L;ADRB1;VTCN1;GATA2;EFNA5;LYPD6;SAMSN1;UGT8;SLCO1B1;CLEC7A;PMAIP1;HAO1;SLAMF6;NPTX1…	3.99783e-05	18.0726
CX	D35	JUN 21703547 ChIP-Seq K562 Human	91/1206	91	RET;CPNE8;CIITA;CDKN1A;GPR68;REG1B;SERPINE1;TNC;CLDN1;BMP15;CDH6;ADAMTS2;EDNRA;ADAMTS1;BASP1;GJA5;MYC;DPYSL3;LEPR;SLC16A7;CYP1B1;PRND;CALN1;OXGR1;CAMK1D;GPR34;KSR1;SLC6A17;ITGA2;FOXL1;OLFM4;POU3F1;CLDN5;DEPDC1B;TUBB2B;SLC7A7;NAV3;LOX;COL4A1;MAP1B;PXDN;ADAM12;TLR4;CD44;CNTNAP4;COLEC12;RGS18;ADCYAP1R1;MAOB;LAMA1;ABCB4;TCF7;KCNA5;PRCP;ADCY2;PIK3R1;ADAMTS12;PTGS2;EFNA5;UGT8;RANBP3L;ADAM23;IL21R;GPC6;…	4.08095e-05	20.8206
CX	D35	SRY 25088423 ChIP-ChIP EMBRYONIC GONADS Mouse	170/2614	170	CPNE8;CNTFR;PID1;GPR68;CPNE7;ECI1;SERPINE1;SLC4A4;BEST3;CLU;ICAM1;LOXL2;SLC8A2;EFEMP2;VSIG2;SIT1;DPYSL3;TNFSF10;CYP1B1;NRTN;GTSE1;CALN1;PRKCB;ACTN1;CLEC11A;COL23A1;DIO1;RNASE4;SOX11;GPR37L1;LEMD2;ARC;KCNQ1;SCNN1A;PTPRCAP;LMX1B;CARD14;ADCYAP1R1;NUMBL;NRN1;FBLIM1;NXPH4;HVCN1;TCF7;CFI;C5AR1;TMEM59L;CLCNKB;VTCN1;ADAMTS12;DTX4;EFNA5;SEZ6L2;ART4;NEU3;DPP6;TMEM125;ST8SIA4;INPP5J;SFN;APOE;VILL;CD276;PRPH…	4.20385e-05	18.0506
CX	D35	PRDM14 21183938 ChIP-Seq MESCs Mouse	109/1520	109	ANKRD35;NCF2;BUB1B;AQP2;CREB3L3;TUBB3;MYC;ADORA1;SLC16A7;PIM3;GTSE1;TLE2;USP2;SOX11;MIF;GPR37L1;DKK3;GPR162;DEPDC1B;SFRP2;RUFY4;COL8A1;LMX1B;ABCG1;PIK3R5;SOCS3;RDH10;PMAIP1;VILL;STRA6;WSCD1;BDNF;ABCA4;RARRES1;FN1;LIF;INHBB;SMAD6;BMP4;PPP1R1A;PARVG;BCL3;ZFP64;ID4;GNB4;REL;CPE;FXYD6;RYR1;NRP2;DYRK3;BNC2;TNFAIP2;LAMC2;CPZ;AKAP12;SLC22A12;TRIM6;TIFAB;SGCA;CRTAC1;ENC1;RAC2;CTLA4;TIMP1;DLGAP3;OXGR1;CHS…	4.63362e-05	19.5608
CX	D35	AR 27623747 ChIP-Seq 22Rv1 Mouse Prostate Carcinoma	180/2805	180	EPHB6;CD84;IL1RN;PID1;ANKRD35;NCF2;GDA;REG1B;ECI1;CLEC10A;AQP6;SLA;SLC4A1;GIMAP7;BEST3;PVR;RAPGEFL1;LOXL2;DOCK10;GJA1;FADS6;BASP1;GJA5;DPYSL3;LIPG;PROK1;CALN1;HGD;IL1R2;DIO1;USP2;VASH2;KRT8;EPDR1;MIF;LAX1;LEMD2;LRRC37B;GRIP2;RUNX1;FCAMR;SULT2B1;ARC;SFRP2;SLPI;RUFY4;CD8A;SCNN1A;PTPRCAP;CARD14;ATF3;DSC2;ABCG1;NECAB1;ADCYAP1R1;PDE1B;NXPH4;C5AR2;C5AR1;ILDR2;PIK3R1;BHLHE22;VTCN1;CABP1;ADAMTS12;CYP2C18…	4.64763e-05	17.6545
CX	D35	CEBPD 21427703 ChIP-Seq 3T3-L1 Mouse	99/1349	99	PID1;EDNRA;FADS6;BASP1;MYC;AKT3;CYP1B1;HOXA2;POSTN;IL1R2;LAX1;TLE6;RUNX1;SLPI;COL4A1;ADAM12;COL4A6;KCTD14;S100A4;ABCG1;ADCYAP1R1;PDE1A;FBLN1;PIK3R1;ADAMTS12;ARHGAP15;EFNA5;SOCS3;CALD1;RDH10;DSEL;MSC;ABCA1;TGFB2;BCL11B;SLC10A2;RARRES2;FN1;INHBB;INHBA;SMAD6;CP;DCLK1;FOSL2;ANLN;BMP3;BCL6;COL5A2;FBN1;NRP2;BNC2;TNFAIP3;AFF3;CPZ;SGCA;ADAMTS1;ENC1;EDN1;ANXA1;KSR1;ANXA2;MMP2;OSMR;DCN;BCAT1;CDH17;CREB5;GA…	4.84292e-05	19.8918
CX	D35	RUNX1 17652178 ChIP-ChIP JURKAT Human	61/724	61	CLIC3;ANKRD35;BNC2;HHIP;SERPINE1;SLA;TNFAIP3;PTPN22;ITGAL;CD3E;GJA1;GLIPR1;CAPN6;DMBT1;ADAMTS1;RASSF4;LIPG;TAGAP;IL6R;RAB8B;CD53;ANXA1;ITGA4;IL1R2;RHOH;IL16;SSTR1;RUNX2;DCN;RUNX1;FGR;SLC7A8;NAV3;LCK;LCP2;CYP2E1;EMID1;BIRC3;SLC43A3;CABP1;EFNA5;NKD1;SPTA1;RDH10;ST8SIA4;HAO1;S100A11;SAMD3;S100A10;RPRM;GALNT6;EGR2;SPAG8;BDNF;TRAT1;GAD2;LYZ;BMP4;LHX1;TREML2;EVI2B	5.9045e-05	22.443
CX	D35	SMAD2 18955504 ChIP-ChIP HaCaT Human	108/1513	108	EHF;IL1RN;SERPINE1;TNC;CLDN1;GIMAP7;CLU;LGALS3;TUBB6;MYC;HOXA2;IL6R;ACTN1;IL1R2;KRT8;LRRC37B;DKK3;HLA-E;RUNX1;COL4A1;MAP1B;SCNN1A;ACOT2;CYP2E1;RHCG;ATF3;DSC2;LTBP2;GATA2;EFNA5;SAMSN1;CALCR;CALD1;PMAIP1;SFN;MYH11;KLRC1;S100A10;TNFSF18;EGR2;TGFB2;XRCC2;RARRES2;LIF;SMAD6;FOSL2;ANLN;SNAI2;IL7R;CDKN1A;CTSZ;IL24;MS4A7;LAMC2;TRIM6;DUSP10;DSE;ENC1;CASP1;OLR1;RPLP2;DLGAP1;CTSB;TGIF1;COX8C;EDN1;ANXA1;TNFRS…	5.93806e-05	18.9532
CX	D35	SMAD3 18955504 ChIP-ChIP HaCaT Human	108/1513	108	EHF;IL1RN;SERPINE1;TNC;CLDN1;GIMAP7;CLU;LGALS3;TUBB6;MYC;HOXA2;IL6R;ACTN1;IL1R2;KRT8;LRRC37B;DKK3;HLA-E;RUNX1;COL4A1;MAP1B;SCNN1A;ACOT2;CYP2E1;RHCG;ATF3;DSC2;LTBP2;GATA2;EFNA5;SAMSN1;CALCR;CALD1;PMAIP1;SFN;MYH11;KLRC1;S100A10;TNFSF18;EGR2;TGFB2;XRCC2;RARRES2;LIF;SMAD6;FOSL2;ANLN;SNAI2;IL7R;CDKN1A;CTSZ;IL24;MS4A7;LAMC2;TRIM6;DUSP10;DSE;ENC1;CASP1;OLR1;RPLP2;DLGAP1;CTSB;TGIF1;COX8C;EDN1;ANXA1;TNFRS…	5.93806e-05	18.9532
CX	D35	FLI1 21867929 ChIP-Seq CD8 Mouse	103/1426	103	EHF;OLFML2B;NPFFR1;CPNE7;BUB1B;GIMAP7;CLU;C4B;EDNRA;MYC;GRAP2;SLC34A2;TLE2;VASH2;ISLR2;RUNX2;DKK3;FCAMR;EWSR1;CD8A;KCTD14;CD226;LMX1B;FBLIM1;PDE1B;TCF7;PIK3R5;SOCS3;DPP6;CD19;INPP5J;PMAIP1;SFN;MYH11;S100A11;CCR1;BCL11B;RARRES2;RARRES1;LIF;NSG1;PARP14;GGCT;FA2H;LHX1;CPE;TNFSF8;REEP6;IL7R;FBN1;ROBO3;ALAS2;CDKN1A;ITGB4;HEPACAM2;CTSW;CD3E;AFF3;CPZ;ADAMTS4;TAGAP;NFKBIZ;CD33;CTSB;TIGD3;IL11;GPX2;TSC22D…	5.93806e-05	19.1696
CX	D35	VDR 24787735 ChIP-Seq THP-1 Human	57/663	57	RET;CDKN1A;ITGAM;NPFFR1;BNC2;NCF2;TNFAIP3;LAMC2;IKZF1;GJA1;DUSP10;BASP1;ZNF648;ENC1;CD38;EPHB1;CTSB;SLC13A1;KCTD19;SFMBT2;COL23A1;USP2;RHOH;ELF4;MYH9;RHOU;IRF5;GAS7;NRN1;ABCB4;CXCR4;EFNA5;NKD1;GNA14;C7;RGS20;CD14;APOB;KCNJ1;STRA6;MARK1;ABCA1;CCR1;SIGLEC12;DMRT2;EGF;SLC10A2;TMEM176A;MICAL2;INHBA;LILRB4;DIAPH3;BCL6;RCAN2;TNFSF8;LGMN;MYO1G	6.23718e-05	22.7311
CX	D35	TAL1 22897851 ChIP-Seq JUKARTE6-1 Human	111/1569	111	NPFFR1;ANKRD35;HHIP;LY75;SLA;GIMAP7;PVR;ICAM1;GPR174;DMBT1;SIT1;GRAP2;DPYSL3;MYOZ1;PROK1;SLC16A5;TECTA;SLC6A17;PRKCB;KRT8;AFAP1;LAX1;LRRC37B;DKK3;CLDN5;EWSR1;CYP2E1;LMX1B;RHCG;CARD14;ABCG1;PLA1A;NNMT;TCF7;ADRB1;FBLN1;PIK3R1;ART3;ART4;CD19;EIF4EBP1;KLRC1;SIGLEC12;LIF;MICAL2;LYZ;CYP4F11;ABHD15;CASS4;TNFSF8;SLC22A9;RET;ITK;ROBO3;CDKN1A;TNFAIP2;TNFAIP3;MS4A4A;TAGAP;ENC1;MAN1A1;CCR4;CCR3;GPX2;FOXD1;IT…	6.43673e-05	18.6227
CX	D35	JUN 26020271 ChIP-Seq SMOOTH MUSCLE Human	112/1587	112	TSKS;CD84;CPNE7;SERPINE1;TNC;SLA;BUB1B;SLC4A4;BEST3;CLU;LOXL2;TUBB6;RAB42;CREB3L3;MYC;PIM3;IL6R;IL13RA1;CD96;KCTD19;ENTPD8;MIF;TLE6;RUNX2;LRRC37A;DKK3;HLA-E;RUNX1;MAP1B;ADAM12;SCNN1A;RHCG;SCG2;ATF3;ABCG1;C5AR1;GMPR;LTBP2;ART4;C6;HMOX1;HAO1;SFN;MSC;S100A11;CD276;PROM2;TNFSF18;PRELID2;EGR2;WSCD1;HTR1B;INHBA;FER1L6;PKIA;LHX1;ITGA11;CYCS;SNAI2;IL7R;SERPINA3;IL24;TNFAIP2;TNFAIP3;ADAMTS1;CTSK;STBD1;ENC…	6.45799e-05	18.5586
CX	D35	GATA1 19941827 ChIP-Seq MEL86 Mouse	108/1519	108	EHF;ANKRD35;CPNE7;ZAN;CLEC10A;SERPINE1;AQP6;SLA;BUB1B;AQP4;IKZF1;AQP2;IKZF3;RXFP2;ICAM1;TUBB6;GJA5;PLXNC1;EPHB3;TECTA;SLC15A1;IL1R2;DIO1;CNPY1;ENTPD8;POU3F1;RUNX1;SFRP1;ADAM12;CD226;SCG2;ADRB1;VTCN1;GATA2;ST8SIA4;SFN;SLAMF6;ABCA1;CCR1;STAT5A;MYH7B;BCL11B;ESRRB;LIF;INHBB;GP6;SMAD6;FOSL2;ANLN;PARVG;LHX1;RCAN2;RYR1;CDKN1A;FLT3;CTSZ;TNFAIP2;AFF3;CPZ;ELAVL3;CTSK;ENC1;RAC2;CTLA4;ITGB7;CCR3;NKX3-1;OXGR1…	6.80339e-05	18.587
CX	D35	DROSHA 22980978 ChIP-Seq HELA Human	40/409	40	RET;C1QB;SPTBN4;COL15A1;GPR68;ZAN;CACNA1A;CHD5;FBLN1;CABP1;ADAMTS12;AFF3;THBS2;SLC22A12;RIMS4;RELN;DLGAP1;KSR1;SLC6A17;WSCD1;SFMBT2;COL23A1;AFAP1;ANO4;DCLK1;VAV1;FCER2;MLXIPL;PARVG;NPHS1;KCNQ1;PXDN;ITGA11;ADAM12;MYCBPAP;BPI;LMX1B;MYO1F;ABCG1;GAS7	7.30467e-05	25.5994
CX	D35	LYL1 30185409 ChIP-Seq K562 Mouse BoneMarrow Leukemia	75/960	75	ALAS2;CIITA;OXTR;CSF3R;TNFAIP2;TNFAIP3;HBB;RASSF4;MYC;GRAP2;NRTN;MAN1A1;CCR6;CCR4;IL6R;CTSB;EMX1;TLE2;CAMK1D;KSR1;PRKCB;ANXA3;TESC;AFAP1;GPR37L1;TNFRSF1B;F3;TLE6;SERPINB6;RUNX1;SLC9A2;FCAMR;MS4A6A;TUBB2B;LOX;MYH9;LCP2;COL6A5;ATF3;CHST2;FBLN7;RGS18;GMPR;PTGS2;NEU3;RELN;IL21R;TM4SF20;SLAMF6;CYTL1;CD14;VILL;STAT5A;LRRC37A3;RIC3;PRELID2;SIGLEC12;PLCL2;LAPTM5;LIF;MICAL2;ABCA8;LHFPL2;GP6;SMAD6;CP;FER1L…	7.65847e-05	20.1458
CX	D35	KDM2B 26808549 ChIP-Seq SUP-B15 Human	116/1666	116	GPR68;SERPINE1;SLA;BEST3;ZC3H12D;EFEMP2;TUBB3;AKT3;PIM3;PLXNC1;IL6R;EPHB3;TLE2;PRKCB;SFMBT2;VASH2;ISLR2;TLE6;LRRC37A;HLA-E;RUNX1;PTPRCAP;HOXB8;WDFY4;EMID1;NUMBL;NRN1;SLC45A3;TMEM59L;GMPR;ADRB1;EFNA5;SOCS3;HRH3;HMOX1;SFN;CD276;B4GALNT4;SPTBN2;EGR2;TGFB2;POU2F2;SMAD6;FOSL2;BMP4;MEX3A;BCL6;PARVG;UBE2T;BCL3;ZFP64;B4GALT2;CIITA;NRP2;DYRK3;ITGB2;CTSZ;TNFAIP2;TNFAIP3;CPZ;RND1;C1QTNF4;SLC22A12;DUSP10;TAG…	7.86607e-05	17.9333
CX	D35	RAD21 21589869 ChIP-Seq MESCs Mouse	109/1546	109	EPHB6;CNTFR;ANKRD35;CPNE4;CLEC10A;CLU;RXFP2;LGALS2;GJA1;TNN;SIT1;MYC;DPYSL3;PRND;PROK1;EPHB3;TECTA;SLC6A17;COL23A1;VASH2;AFAP1;GPR162;SFRP1;SFRP2;RUFY4;HOXB8;RHCG;WDFY4;HOXB5;FBLIM1;CLCNKB;CLCNKA;BHLHE22;SOCS3;DSN1;DSEL;APOB;S100A11;GGT5;TMEM184A;TRPV2;HTR1B;POU2F2;FOSL2;TMEM198;ANLN;FA2H;FXYD4;PPP1R1A;BCL6;PPP1R1B;SNAI2;CPE;SLC26A7;LGMN;NRP2;CHD5;CD3G;ADRA1D;YBX2;CSAD;DSE;ENC1;CHST8;TGIF1;KSR1;F…	8.52902e-05	17.9855
CX	D35	NR3C1 27076634 ChIP-Seq BEAS2B Human Lung Inflammation	193/3084	193	CPNE8;EHF;PID1;SERPINE1;IKZF1;SLC4A4;ICAM1;GJA1;LURAP1L;RASSF4;GJA5;TNFSF10;CYP1B1;GAMT;KCTD19;ACTN1;SFMBT2;KRT8;HLA-E;RUNX1;SFRP1;SFRP2;MAP1B;COL8A1;TSPYL5;PDE1A;SLC22A2;PIK3R1;GATA2;PIK3R5;ST8SIA4;HAO1;S100A10;ABCA1;CCR1;STAT5A;TNFSF18;LRRC37A3;PRELID2;ABCA4;FN1;LIF;MICAL2;ABCA8;FER1L6;PARVG;PKIA;CCDC122;SERPINA3;NRP2;CDKN1A;CASP12;DLGAP1;CCR4;IL11;ANXA2;ANXA3;IL19;IL16;TEX15;OSMR;F3;VAV1;RHOB;…	8.52902e-05	16.1474
CX	D35	ETV1 20927104 ChIP-Seq GIST48 Human	111/1588	111	CD84;OLFML2B;CSF3R;ANKRD35;NCF2;DOCK10;AKR7A3;RAB42;TNN;GJA5;AKT3;CYP1B1;IL6R;PROK1;IL1R2;DIO1;VASH2;SOX11;GPR37L1;POU3F1;SCG2;ATF3;CD101;CCDC27;SLC45A3;CFH;FBLIM1;CLCNKB;CLCNKA;ILDR2;VTCN1;ARHGAP15;LYPD6;SPTA1;TMEM125;SLAMF7;SFN;SLAMF6;APOB;S100A11;S100A10;MARK1;TNFSF18;STIL;TGFB2;ABCA4;FOSL2;PTPRC;NAT8;SELL;UBE2T;COL5A2;REL;B4GALT2;GPR25;CYP4A22;CHD5;TMEM52;LAMC2;AFF3;MYOM3;DUSP10;CTSK;ZNF648;H…	0.000101801	17.5248
CX	D35	OLIG2 23332759 ChIP-Seq OLIGODENDROCYTES Mouse	116/1679	116	CLSTN2;GPR68;CPNE4;CDH6;GJA1;TUBB6;TUBB3;BASP1;MYC;AKT3;DPYSL3;SLC16A7;IL6R;EPHB3;TECTA;POSTN;IL1R2;EPDR1;SOX11;OLFM4;RUNX2;DKK3;CD8A;COL4A1;TNIK;RHCG;NECAB1;ADCYAP1R1;NNMT;MAOB;PDE1A;GMPR;PIK3R1;ARHGAP15;EFNA5;UGT8;DPP6;ST8SIA4;PMAIP1;HAO1;APOB;MSC;CD300LF;S100A11;MARK1;TGFB2;SLC10A2;HTR1B;MICAL2;INHBA;NSG1;DCLK1;BMP4;BMP3;CXCL11;CPS1;PKIA;COL5A2;ITGA11;ZFP64;ID4;CPE;SLC26A7;PTPRT;UCMA;SLC2A2;AD…	0.000107703	17.2244
CX	D35	EP300 20729851 ChIP-Seq FORBRAIN MIDBRAIN LIMB HEART Mouse	95/1313	95	ALAS2;TNFRSF13B;HHIP;SLA;LAMC2;SLC4A1;HOXC11;LGALS3;DUSP10;RASSF4;TUBB3;BASP1;AKT3;DPYSL3;LIPG;ENC1;STAB1;NFKBIZ;LEPR;HMGCS2;EPHB3;RAB8B;TGIF1;TLE2;KSR1;ANXA2;TSC22D1;HGD;ACTN1;EN2;KRT8;SOX11;POU3F1;IL17RD;F3;TLE6;DNM3;ALDH1A3;TUBB2B;KCNQ1;COL6A1;MYH9;IRF5;NUPR1;COL6A5;DNASE1;WDFY4;CREB5;B4GALT5;GRAMD1B;ADCYAP1R1;FOXC1;SLC45A3;LAMA1;PDE1B;CCDC69;GMPR;CXCR4;ADRB1;ATP1A2;CABP1;GATA2;DTX4;EFNA5;MUC1…	0.000114753	17.884
CX	D35	TAL1 30185409 ChIP-Seq K562 Mouse BoneMarrow Leukemia	74/957	74	ALAS2;CIITA;OXTR;CSF3R;TNFAIP2;TNFAIP3;HBB;RASSF4;MYC;GRAP2;NRTN;MAN1A1;CCR6;CCR4;IL6R;CTSB;EMX1;TLE2;CAMK1D;KSR1;PRKCB;ANXA3;TESC;AFAP1;GPR37L1;TNFRSF1B;F3;TLE6;SERPINB6;RUNX1;SLC9A2;FCAMR;MS4A6A;TUBB2B;LOX;MYH9;LCP2;COL6A5;ATF3;CHST2;FBLN7;RGS18;GMPR;NEU3;RELN;IL21R;TM4SF20;SLAMF6;CYTL1;CD14;VILL;STAT5A;LRRC37A3;RIC3;PRELID2;SIGLEC12;PLCL2;LAPTM5;LIF;MICAL2;ABCA8;LHFPL2;GP6;SMAD6;CP;FER1L6;DLK1…	0.000117159	19.0528
CX	D35	MECOM 23826213 ChIP-Seq KASUMI Mouse	107/1527	107	CD84;CSF3R;NCF2;LY75;SLA;ICAM1;TGM1;GPR174;PYCARD;DOCK10;TUBB6;SIT1;TNFSF10;ARL11;RNASE4;PRSS53;MOB3A;GPR162;DEPDC1B;RUFY4;TNIK;NUPR1;CLEC4E;WDFY4;CSF1R;IGSF6;C5AR1;ARHGAP15;SAMSN1;CLEC7A;EIF4EBP1;ST8SIA4;NCKAP1L;S100A10;STAT5A;GGT5;CCDC15;FOSL2;GGCT;PTPRC;ARHGAP30;SELL;REL;CDKN1A;ITGAM;TNFRSF13B;ITGB2;TNFAIP2;TNFAIP3;PTPN22;ITGAL;AFF3;GLIPR1;STAB1;RAC2;OLR1;RPLP2;ITGB7;RAB8B;CD53;TGIF1;ITGA4;ANX…	0.000128	17.1274
CX	D35	SOX2 18692474 ChIP-Seq MEFs Mouse	109/1566	109	EHF;OXTR;NCF2;HHIP;LY75;PVR;CDH6;GJA1;TUBB3;MYC;GRAP2;NRTN;GTSE1;SLC15A1;CLEC11A;RNASE4;SOX11;MIF;CLDN5;ARC;COL4A1;SCNN1A;ACOT1;LMX1B;ABCG1;NNMT;CFH;FBLIM1;PDE1B;PDE1A;TCF7;ADRB1;FBLN1;SOCS3;DPP6;HMOX1;PMAIP1;APOE;CD14;EGR2;BDNF;ABCA4;FN1;SMAD6;ANLN;PKIA;BCL3;ZFP64;CPE;CD22;CTSW;LAMC2;DUSP10;CRTAC1;ENC1;CD38;TIMP1;CTSB;CHST8;HS3ST3B1;GPX2;FOXD1;TSC22D1;ABHD14A;RHOB;FGR;TUBB2B;SLC7A7;SLC7A8;KIFC1;…	0.00014037	16.8511
CX	D35	NANOG 18692474 ChIP-Seq MEFs Mouse	107/1533	107	EHF;NCF2;HHIP;LY75;PVR;TGM1;CDH6;GJA1;CYSLTR1;TUBB3;BASP1;MYC;GRAP2;CYP1B1;LRAT;GTSE1;EPHB3;TECTA;SLC15A1;KRT8;SOX11;SFRP1;ACOT1;LMX1B;CLEC4E;ATF3;ABCG1;NNMT;CFH;PDE1B;HVCN1;PDE1A;FBLN1;SOCS3;DPP6;UBD;EIF4EBP1;PMAIP1;SFN;APOE;CD14;VILL;S100A10;FN1;BMP4;ANLN;PPP1R1A;PKIA;BCL3;PTPRT;ITK;NRP2;GAL3ST1;LAMC2;PTPN22;DBP;CRTAC1;ENC1;RAC2;CD38;CCR6;TIMP1;CHST8;HS3ST3B1;EDN1;FOXD1;KSR1;TNFRSF1B;RHOB;FGR;H…	0.000148389	16.7901
CX	D35	ZFP281 18757296 ChIP-ChIP E14 Mouse	103/1466	103	SERPINE1;BUB1B;ICAM1;GJA1;TUBB3;MYC;NRTN;CLEC11A;SLC6A13;SOX11;GPR162;ARC;EWSR1;NUMBL;SLC45A3;FBLIM1;NXPH4;HVCN1;FOXO6;FBLN1;PIK3R1;GATA2;SEZ6L2;SOCS3;HRH3;EIF4EBP1;SFN;NPTX1;APOE;MSC;EGR2;BCL11B;BDNF;LIF;DCDC2;INHBB;BMP4;MLXIPL;FA2H;PARVG;LHX1;PPP1R1B;BCL3;REL;FXYD6;PCSK2;RYR1;CDKN1A;LAMC2;YBX2;SLC2A4;ITGAL;AFF3;CPZ;RND1;ELAVL3;DBP;ADAMTS1;CD38;DLGAP3;CTSB;EMX1;FOXD1;CAMK1D;TNFRSF12A;TSC22D1;TES…	0.000162004	16.7367
CX	D35	MYC 20876797 ChIP-ChIP MEDULLOBLASTOMA Human	81/1086	81	ROBO3;ITGAM;BNC2;FLT3;HHIP;TNFAIP3;PTPN22;CPZ;HOXC11;MYOM3;CDH6;PYCARD;GJA1;GLIPR1;ADAMTS1;AKT3;ENC1;SLC16A7;NRTN;MAN1A1;PROK1;RAB8B;EMX1;ARL11;IL11;POSTN;SFMBT2;MMP2;EN2;RNASE4;OLFM4;POU3F1;SYN1;HLA-E;CYP39A1;DNM3;MELK;LOX;SCNN1A;MATN1;LMX1B;RHCG;STEAP1;SCG2;COLEC12;RGS18;NRN1;BCL2A1;NXPH4;CABP1;THBS2;THBS1;DDN;C5;GPNMB;CALD1;HAO1;GPC6;RPRM;MARK1;TNFSF18;IRX1;BCL11B;BDNF;DMRT2;ESRRB;NAP1L1;PNMA2…	0.000164156	17.7112
CX	D35	CTNNB1 24651522 ChIP-Seq LGR5+ INTESTINAL STEM Human	18/127	18	MYH7B;TNNC1;CTSZ;EN2;ENTPD8;CXCR4;TREM2;IL17RD;TNFRSF1B;NKD1;NKD2;UGT8;WNT11;SLC7A8;TNIK;LGR6;MYO1F;OXGR1	0.00016754	35.383
CX	D35	TBX2 33478486 ChIP-Seq IMR90 Human Lung	152/2354	152	CNTFR;SLC4A1;CLDN1;RAPGEFL1;ICAM1;LOXL2;SLC8A2;ZC3H12D;PYCARD;MSANTD1;DPYSL3;CYP1B1;LRAT;GTSE1;EPHB1;SLC6A18;ACTN1;SFMBT2;KRT8;POU3F1;LRRC37B;MOB3A;CLDN5;ARC;SFRP2;LOX;CD8A;KCNQ1;SCNN1A;ADAM8;RHCG;WDFY4;ATF3;DSC2;EMID1;ABCG1;HOXB5;BEX2;NRN1;BEX1;HVCN1;TCF7;GATA2;LYPD6;SOCS3;CYP27B1;DPP6;MAP6;CYTL1;SPTBN2;ABCA1;GGT5;TMEM184A;TMEM132E;BCL11B;BDNF;RARRES2;HTR1B;CYBRD1;NSG1;BMP4;BMP3;DIAPH3;RCAN2;FBN…	0.00016754	15.3813
CX	D35	PU.1 20513432 ChIP-Seq MACROPHAGES Mouse	105/1509	105	EHF;CLEC10A;BUB1B;IKZF1;IKZF3;EFEMP2;TNN;BASP1;MYC;ADORA1;CYP1B1;PIM3;EPHB3;GAMT;CASR;COL23A1;ISLR2;FOXP3;LAX1;LEMD2;SLPI;LOX;RUFY4;PTPRCAP;CD300C;ATF3;NNMT;HVCN1;ILDR2;KNG1;PIK3R5;SOCS3;RDH10;NLRP3;NCKAP1L;ABCA1;STAT5A;MYH7B;EGR2;BCL11B;FN1;TRPV2;INHBB;NSG1;FOSL2;ABHD15;GGCT;PTPRC;SELL;LHX1;LCN2;REL;RET;ITGB2;MS4A7;TNFAIP3;CSAD;RND1;ADAMTS4;CASP12;CTSK;DSE;ENC1;ITGB7;SGCG;BATF3;ANXA1;KSR1;ANXA2;…	0.000193883	16.2323
CX	D35	GATA2 19941826 ChIP-Seq K562 Human	111/1618	111	EHF;OXTR;PID1;SPI1;SLC4A1;IKZF1;BEST3;TGM1;TUBB6;RAB42;GRAP2;LEPR;TNFSF10;SCARA5;SFMBT2;COL23A1;KRT8;GPR37L1;POU3F1;TLE6;HLA-E;RUNX1;SLC9A2;SULT2B1;KEL;CD8A;MAP1B;TNIK;LMX1B;EMID1;SLC45A3;NNMT;CLCNKB;GMPR;CACNA1A;PIK3R1;GATA2;SAMSN1;ART3;SPTA1;DSN1;CALD1;RDH10;SLAMF6;CYTL1;CD14;VILL;APOB;S100A11;TNFSF18;TGFB2;SIGLEC12;ABCA9;FN1;MICAL2;GP6;SMAD6;CP;FER1L6;FOSL2;MLXIPL;PTPRC;CILP;ID4;CASS4;FBN1;RYR…	0.000205426	15.9066
CX	D35	SMAD4 21741376 ChIP-Seq EPCs Human	110/1603	110	EHF;OXTR;OLFML2B;CSF3R;NCF2;ZAN;HFE;LY75;BEST3;GJA1;RIMS4;MYC;EPHB1;IL6R;PCDHAC2;TECTA;SLC15A1;TLE2;POSTN;SDS;SCARA5;HGD;USP2;AFAP1;FRMD1;TLE6;LRRC37A;CYP39A1;SFRP1;CLEC4C;ATF3;PLA1A;NXPH4;PDE1A;SLC22A2;CLCNKB;FBLN1;BHLHE22;PIK3R5;CALCR;SLAMF7;KLRC1;ABCA1;MSR1;DNAH12;PRELID2;STIL;BCL11B;WSCD1;MICAL2;ABCA8;LRRC66;FOSL2;ANLN;FA2H;PTPRC;COL5A2;ITGA11;ID4;SNAI2;SLC26A7;FBN1;NRP2;TNFRSF13B;CTSW;CPZ;MY…	0.000219327	15.7911
CX	D35	SMAD3 21741376 ChIP-Seq ESCs Human	107/1552	107	CNTFR;CSF3R;CLSTN2;ZAN;CLEC10A;CDH6;DOCK10;BASP1;SIT1;DPYSL3;PLXNC1;PCDHAC2;SLC15A1;SCARA5;PRKCB;SFMBT2;COL23A1;SOX11;OLFM4;POU3F1;GRIP2;PRSS53;GPR162;SFRP2;RUFY4;TNIK;LMX1B;SCG2;ABCG1;NUMBL;PDE1A;TCF7;GMPR;CACNA1A;PIK3R1;ARHGAP15;EFNA5;LYPD6;SPTA1;DSEL;B4GALNT4;STAT5A;MSR1;TGFB2;TMEM132E;SPHKAP;WSCD1;XRCC2;ESRRB;MICAL2;CYBRD1;TBCB;INHBA;SMAD6;FOSL2;DIAPH3;UBE2T;LHX1;ITGA11;ID4;LGMN;PTPRT;ROBO3;N…	0.000231617	15.7602
CX	D35	TRIM28 17542650 ChIP-ChIP NTERA2 Human	55/668	55	RET;MS4A7;WFDC1;TREM2;CSAD;ENC1;CD38;CCR4;SGCG;CALN1;ANXA2;HGD;ACTN1;FOXL1;SYN1;DKK3;SFRP1;KCNQ1;MATN1;LCP2;BCAT1;CD44;GAS7;NNMT;PDE1B;ADCY2;KCNA5;LTBP2;EFNA5;WNT11;CNR2;NOCT;GPC1;BSND;RGS20;GPC6;CAP2;IRX1;IRX2;BDNF;XRCC2;ABCA4;LSAMP;WNT7A;PNMA2;INHBA;SGPP2;TBX3;BMP4;CD2;KLF6;PARVG;BCL3;ID4;RAMP1	0.000244221	18.7145
CX	D35	SA1 27219007 ChIP-Seq ERYTHROID Human	112/1646	112	CPNE8;CSF3R;CPNE7;SLC4A1;RAPGEFL1;TGM1;PYCARD;GJA1;RIMS4;RAB42;TUBB3;GTSE1;CD96;SFMBT2;CLEC11A;DIO1;POU3F1;LAX1;PRSS53;DKK3;RUNX1;CD8A;ADAM12;ACOT2;S100A4;ADAM8;PTPRCAP;HOXB8;NNMT;NXPH4;PIK3R1;EFNA5;HPX;CYP27B1;CD19;SFN;PRPH;MARK1;EGR2;STIL;TGFB2;BCL11B;BDNF;LIF;FOSL2;ARHGAP30;FXYD4;UBE2T;ITGA11;FXYD6;LGMN;PTPRT;RET;DYRK3;CLIC3;DOC2A;TNFRSF13B;SYCP2;CYP4A22;TMEM52;CPZ;KHK;MYOM3;ELAVL3;CRTAC1;RPLP…	0.000258376	15.3627
CX	D35	CBX2 22325352 ChIP-Seq 293T-Rex Human	109/1595	109	CD84;OLFML2B;CSF3R;ANKRD35;NCF2;LY75;AKR7A3;RAB42;TNN;GJA5;AKT3;CYP1B1;IL6R;PROK1;SLC6A17;IL1R2;SOX11;GPR37L1;POU3F1;ATF3;CD101;CCDC27;FBLN7;CFH;FBLIM1;PDE1A;CLCNKB;CLCNKA;ILDR2;VTCN1;LY9;SPTA1;TMEM125;SLAMF7;SFN;SLAMF6;APOB;S100A11;PROM2;S100A10;MARK1;TNFSF18;STIL;TGFB2;ABCA4;INHBB;SELE;FOSL2;PTPRC;UBE2T;REL;GPR25;NRP2;CYP4A22;CHD5;TMEM52;LAMC2;PTPN22;AFF3;MYOM3;DUSP10;CTSK;ZNF648;HMGCS2;DLGAP3;…	0.000274219	15.3174
CX	D35	LXR 22158963 ChIP-Seq LIVER Mouse	108/1578	108	PID1;OLFML2B;GDA;ACSM5;CLDN1;SLC4A4;CREB3L3;LIPG;LEPR;TNFSF10;SLC16A7;PIM3;SLC34A2;HGD;ACTN1;IL1R2;CLEC11A;SLC6A13;LAX1;MPEG1;DKK3;CYP39A1;ACOT1;ABCG1;SLC45A3;NNMT;CFH;ABCB4;NXPH4;CACNA1A;ILDR2;PIK3R1;HPX;NEU3;APOB;B4GALNT4;S100A10;ABCA1;SLC10A2;RARRES2;RARRES1;FN1;MICAL2;INHBA;SMAD6;CP;FOSL2;GGCT;MLXIPL;CXCL11;CPS1;BCL6;BCL3;NRP2;SLC2A2;SLC2A4;CSAD;KHK;MYOM3;DUSP10;DBP;LBP;HS3ST3B1;TIGD3;FGB;FGA…	0.000278175	15.3041
CX	D35	STAT6 20620947 ChIP-Seq CD4 POS T Human	33/334	33	ITK;IL24;ITGB2;SLA;TNFAIP3;PTPN22;IKZF1;CLDN1;IKZF3;PIK3R5;SOCS3;CALD1;GRAP2;RAC2;CD14;IL6R;S100A11;RAB8B;STAT5A;PPP1R14A;EGR2;BCL11B;ACTN1;SFMBT2;RUNX1;CD2;FCER2;BCL6;MYH9;LCP2;IL7R;CD44;PRTFDC1	0.000283837	22.2863
CX	D35	NFE2L2 20460467 ChIP-Seq MEFs Mouse	67/870	67	CPNE8;EHF;CDKN1A;HFE;ITGB2;SERPINE1;TNC;CD3G;LAMC2;SLC4A4;SLC22A12;GJA1;TUBB3;AKT3;ENC1;CYP1B1;DLGAP1;EPHB3;CTSB;TGIF1;CR2;FOXD1;ANXA1;CAMK1D;NCBP2;OSMR;F3;GRIP2;MPEG1;DCN;CYP39A1;SFRP2;SLPI;COL4A1;MYH9;RHOU;FJX1;FBLIM1;PTGS2;DTX4;EFNA5;ADCY7;CRYZ;SOCS3;SCEL;C6;ADAM23;ST8SIA4;HMOX1;S1PR3;GPC6;CAP2;CDKN2B;TGFB2;PRRX1;ABCA4;FN1;INHBB;LHFPL2;LILRB4;BMP4;KLF6;BCL6;IL7;FAM131B;RCAN2;PTX3	0.000287521	17.1002
CX	D35	NRF2 20460467 ChIP-Seq MEFs Mouse	67/870	67	CPNE8;EHF;CDKN1A;HFE;ITGB2;SERPINE1;TNC;CD3G;LAMC2;SLC4A4;SLC22A12;GJA1;TUBB3;AKT3;ENC1;CYP1B1;DLGAP1;EPHB3;CTSB;TGIF1;CR2;FOXD1;ANXA1;CAMK1D;NCBP2;OSMR;F3;GRIP2;MPEG1;DCN;CYP39A1;SFRP2;SLPI;COL4A1;MYH9;RHOU;FJX1;FBLIM1;PTGS2;DTX4;EFNA5;ADCY7;CRYZ;SOCS3;SCEL;C6;ADAM23;ST8SIA4;HMOX1;S1PR3;GPC6;CAP2;CDKN2B;TGFB2;PRRX1;ABCA4;FN1;INHBB;LHFPL2;LILRB4;BMP4;KLF6;BCL6;IL7;FAM131B;RCAN2;PTX3	0.000287521	17.1002
CX	D35	UBF1/2 26484160 ChIP-Seq FIBROBLAST Human	108/1583	108	RERGL;OLFML2B;CPNE4;HHIP;AQP4;CDH6;BASP1;MYC;LIPG;SLC16A7;PLXNC1;EPHB1;SLC16A5;CALN1;CASR;POSTN;SCARA5;HGD;PRKCB;SFMBT2;IL1R2;POU3F1;GRIP2;CLEC4A;CLEC4C;COL4A1;HOXB8;TSPYL5;FBLIM1;HVCN1;ADRB1;PIK3R1;EFNA5;LYPD6;UGT8;SLCO1B1;DSEL;EIF4EBP1;MYH11;MSC;S100A10;TNFSF18;PRELID2;BCL11B;WSCD1;SLC10A2;ESRRB;ABCA8;ANLN;VNN1;LHX1;TNFSF8;ITGAM;FLT3;CHD5;LAMC2;AFF3;HOXC11;SLC22A12;DSE;ZNF648;ITGB7;SGCG;ANXA1;C…	0.000307143	15.0508
CX	D35	SMAD2/3 21741376 ChIP-Seq EPCs Human	107/1567	107	EHF;HHIP;RIMS4;EDNRA;BASP1;AKT3;PLXNC1;EPHB1;CALN1;EPHB3;SDS;HGD;SFMBT2;COL23A1;DIO1;USP2;AFAP1;SOX11;OLFM4;FRMD1;TLE6;SFRP1;CLEC4C;KCNQ1;ATF3;CLCNKB;GMPR;PIK3R1;BHLHE22;EFNA5;PIK3R5;UGT8;CALCR;ST8SIA4;SLAMF7;KLRC1;APOB;ABCA1;MSR1;PRELID2;WSCD1;MICAL2;LRRC66;FOSL2;ANLN;PTPRC;DIAPH3;COL5A2;ITGA11;SLC26A7;PCSK2;PTPRT;NRP2;CPZ;MYOM3;CASP12;CALB1;ENC1;CTLA4;MAN1A1;CCR4;SGCG;HS3ST3B1;CR2;EDN1;KSR1;ANX…	0.000319773	14.9864
CX	D35	GATA1 30185409 ChIP-Seq K562 Mouse BoneMarrow Leukemia	63/810	63	ALAS2;CIITA;OXTR;CSF3R;TNFAIP2;HBB;MYC;GRAP2;NRTN;MAN1A1;CCR4;IL6R;CTSB;TLE2;CAMK1D;KSR1;PRKCB;ANXA3;TESC;AFAP1;GPR37L1;TNFRSF1B;F3;TLE6;SERPINB6;RUNX1;SLC9A2;FCAMR;MS4A6A;TUBB2B;LOX;MYH9;COL6A5;CHST2;RGS18;GMPR;NEU3;RELN;IL21R;TM4SF20;SLAMF6;CYTL1;CD14;VILL;STAT5A;LRRC37A3;RIC3;PRELID2;SIGLEC12;PLCL2;LAPTM5;LIF;MICAL2;ABCA8;LHFPL2;GP6;SMAD6;CP;FER1L6;FOSL2;TMEM198;CD2;TMEM236	0.000353513	16.8591
CX	D35	JUND 26020271 ChIP-Seq SMOOTH MUSCLE Human	107/1573	107	IL1RN;NCF2;CPNE7;SERPINE1;SLA;BUB1B;SLC4A4;BEST3;CLU;LOXL2;TUBB6;MYC;PIM3;IL6R;IL13RA1;KCTD19;ENTPD8;MIF;TLE6;RUNX2;LRRC37A;DKK3;RUNX1;SFRP1;MAP1B;ADAM12;RHCG;SCG2;ATF3;CD101;C5AR1;GMPR;LTBP2;ART4;C6;RDH10;HMOX1;PMAIP1;SFN;MSC;S100A11;CD276;PRELID2;TGFB2;WSCD1;TRPV2;HTR1B;INHBA;FER1L6;TMEM198;BCL6;PKIA;ITGA11;CYCS;SNAI2;IL7R;SERPINA3;IL24;TNFAIP3;LAMC2;ADAMTS1;CTSK;STBD1;ENC1;CTSB;ANXA1;KSR1;TNFR…	0.00036716	14.6863
CX	D35	CEBPB 20176806 ChIP-Seq MACROPHAGES Mouse	102/1492	102	PID1;NPFFR1;ZAN;SLA;SLC4A1;IKZF1;IKZF3;LGALS3;RASSF4;NIPAL1;CYP1B1;PRND;EPHB3;COL23A1;ISLR2;MPEG1;LOX;RUFY4;ADAM12;S100A4;CD300C;HVCN1;VTCN1;PIK3R5;NLRP3;HAO1;SFN;ABCA1;CCR1;EGR2;TRPV2;SELE;ABHD15;ANLN;FA2H;BCL6;PARVG;SELL;LCN2;REL;GPR25;ITGB2;TREM2;SLC2A4;CD3E;KHK;RND1;C1QTNF4;CTSK;STBD1;DSE;MRC1;RAC2;CASP1;ITGB7;HMGCS2;CCR3;SGCG;TGIF1;BATF3;ANXA1;CAMK1D;KSR1;UGT1A1;ANXA3;TNNC1;INSRR;RHOH;MMP12;…	0.000450042	14.4167
CX	D35	CEBPA 20513432 ChIP-Seq MACROPHAGES Mouse	102/1493	102	NPFFR1;GDA;SLA;SLC4A1;IKZF1;IKZF3;EFEMP2;RAB42;MYC;PIM3;PRND;EPHB3;HGD;COL23A1;ISLR2;EPDR1;MPEG1;LOX;RUFY4;ADAM12;CD300C;HVCN1;ILDR2;ARHGAP15;KNG1;PIK3R5;NLRP3;PMAIP1;HAO1;NCKAP1L;MYH11;CD276;ABCA1;STAT5A;EGR2;TRPV2;INHBB;SELE;GGCT;PTPRC;PARVG;SELL;LCN2;REL;GPR25;CIITA;ITGB2;TREM2;YBX2;SLC2A4;CD3E;CSAD;RND1;C1QTNF4;DSE;TAGAP;MRC1;CASP1;DLGAP1;ITGB7;HMGCS2;SGCG;CD53;SLC13A1;BATF3;FOXD1;ANXA1;KSR1;…	0.000458517	14.3662
CX	D35	NANOG 16518401 ChIP-PET MESCs Mouse	111/1657	111	CLSTN2;LY75;EFEMP2;GJA1;TUBB6;BASP1;MYC;GRAP2;ADORA1;PLXNC1;EPHB1;SLC15A1;PRKCB;ACTN1;SFMBT2;MIF;GPR37L1;LAX1;ARC;SFRP2;CD8A;COL4A6;LMX1B;RHCG;CARD14;SCG2;PLA1A;PDE1B;CABP1;ARHGAP15;SAMSN1;KNG1;SOCS3;DPP6;RDH10;EIF4EBP1;MSC;STRA6;BDNF;XRCC2;ABCA4;ESRRB;LIF;INHBA;PARP14;SMAD6;CP;BMP4;PPP1R1A;IL7;PKIA;ZFP64;CPE;SLC26A7;PTPRT;NRP2;BNC2;MS4A7;SLC2A2;LAMC2;AKAP12;SLC22A12;CRTAC1;ENC1;RAC2;CD38;DLGAP1;…	0.000485298	13.9977
CX	D35	PPARG 20887899 ChIP-Seq 3T3-L1 Mouse	171/2774	171	GDA;ZAN;CLEC10A;SERPINE1;LY75;BUB1B;SLC4A1;ZC3H12D;EFEMP2;EDNRA;TNN;SIT1;MYC;AKT3;ADORA1;CYP1B1;HOXA2;PIM3;PROK1;PCDHAC2;SLC34A2;SLC15A1;SCARA5;CLEC11A;COL23A1;USP2;KRT8;AFAP1;RNASE4;SOX11;LAX1;RUNX2;DKK3;RUNX1;RUFY4;ACOT2;ACOT1;TNIK;ABCG1;ADCYAP1R1;NNMT;ABCB4;PDE1A;SLC22A2;CFI;GMPR;CACNA1A;ADRB1;LTBP2;PIK3R1;CABP1;DTX4;EFNA5;ART3;DSN1;CALD1;UBD;EIF4EBP1;HMOX1;S100A11;S100A10;STAT5A;STIL;BCL11B;X…	0.000535407	12.8226
CX	D35	CTCF 27219007 ChIP-Seq ERYTHROID Human	111/1663	111	CNTFR;SPI1;OLFML2B;CPNE7;SLC4A1;ICAM1;ZC3H12D;EFEMP2;RAB42;BASP1;PLXNC1;IL6R;SFMBT2;DIO1;GPR162;RUFY4;MAP1B;ADAM12;ACOT2;ACOT1;S100A4;ADAM8;PTPRCAP;LMX1B;HOXB8;EMID1;CSF1R;SLC45A3;CFI;ADRB1;LTBP2;EFNA5;MAP6;SFN;NPTX1;APOE;S100A11;PRPH;S100A10;STRA6;STAT5A;LRRC37A3;WSCD1;BDNF;DCDC2;CYBRD1;MLXIPL;MEX3A;ARHGAP30;PPP1R1B;BCL3;ITGA11;PTPRT;RET;B4GALT2;CIITA;CDKN1A;TMEM52;YBX2;SLC2A4;MYOM3;TIGD3;BATF3;…	0.000552884	13.7222
CX	D35	SOX11 22085726 ChIP-Seq ESNs Mouse	101/1484	101	CLSTN2;CLEC10A;HFE;SLA;AQP2;CLDN1;LOXL2;ZC3H12D;CDH6;CYSLTR1;BASP1;NRTN;PRND;FAM81A;ARL11;SLC6A18;SCARA5;CLEC11A;EPDR1;POU3F1;RUFY4;SCNN1A;LMX1B;NPTXR;CLEC4E;EMID1;SLC45A3;PDE1B;ABCB4;HVCN1;FOXO6;BHLHE22;SOCS3;DPP7;NLRP3;VILL;MYH7B;RARRES2;TRPV2;PARP14;DCLK1;FXYD4;BCL3;MYCBPAP;B4GALT2;ITGAM;GAL3ST1;TNFRSF13B;BNC2;TMEM52;YBX2;DBP;HEPH;HMGCS2;DLGAP3;NKX3-1;CTSB;CHST8;FGB;FGA;ANXA2;TSC22D1;ITGA2;PDE…	0.000558569	13.9531
CX	D35	MYB 26560356 ChIP-Seq TH1 Human	108/1610	108	OLFML2B;CSF3R;GPR68;SERPINE1;LY75;SLA;IKZF1;ZC3H12D;PYCARD;DOCK10;SIT1;MYC;IL6R;SLC16A5;ACTN1;SFMBT2;KRT8;ENTPD8;RNASE4;MIF;LAX1;LEMD2;FCAMR;S100A4;CD226;PTPRCAP;STEAP1;ATF3;LY9;SOCS3;ST8SIA4;SLAMF7;HMOX1;SLAMF6;CD276;GGT5;LRRC37A3;EGR2;STIL;BCL11B;CCDC15;TRPV2;FOSL2;PTPRC;ARHGAP30;BCL6;SELL;BCL3;DYRK3;TNFRSF13B;CTSZ;CYP4A22;CTSW;PTPN22;YBX2;C1QTNF4;DUSP10;CRTAC1;ADAMTS1;NFKBIZ;RAC2;CTLA4;RPLP2;I…	0.000560524	13.7446
CX	D35	RCOR3 21632747 ChIP-Seq MESCs Mouse	137/2142	137	CPNE8;GPR68;CPNE4;RXFP2;RAPGEFL1;SLC8A2;C4A;GJA1;RIMS4;CREB3L3;TUBB3;BASP1;SIT1;GRAP2;LRAT;NRTN;CALN1;CASR;PRKCB;ACTN1;CLEC11A;GPR37L1;OLFM4;POU3F1;LEMD2;CLDN5;ARC;MELK;CD8A;COL4A1;SCNN1A;TNIK;NPTXR;RHCG;SCG2;NUMBL;ABCB4;TCF7;FOXO6;CACNA1A;ILDR2;VTCN1;CABP1;DTX4;SEZ6L2;PIK3R5;HPX;SOCS3;DPP6;CALD1;ST8SIA4;PMAIP1;NPTX1;APOB;CD300LF;B4GALNT4;PROM2;STAT5A;TGFB2;ABCA4;ESRRB;LIF;CYBRD1;INHBB;POU2F2;TME…	0.000579719	13.0853
CX	D35	TP53 23651856 ChIP-Seq MEFs Mouse	158/2541	158	NCF2;CCNF;TNC;AQP2;ICAM1;DOCK10;EFEMP2;GJA1;TUBB6;SIT1;GRAP2;LEPR;PIM3;GTSE1;CALN1;GAMT;PRKCB;ACTN1;COL23A1;USP2;RNASE4;MIF;GRIP2;RUNX1;ARC;LOX;KCNQ1;COL4A6;COL8A1;S100A4;ADAM8;TNIK;WDFY4;ADCYAP1R1;NUMBL;FAM114A1;TMEM59L;CLCNKB;CLCNKA;CACNA1A;LTBP2;CABP1;ARHGAP15;LYPD6;SAMSN1;ART3;SOCS3;NEU3;CALD1;EIF4EBP1;INPP5J;PMAIP1;STRA6;TMEM184A;MYH7B;PRELID2;EGR2;TGFB2;CADM4;BCL11B;BDNF;RARRES1;ESRRB;LIF;M…	0.000654601	12.5607
CX	D35	PPARD 21283829 ChIP-Seq MYOFIBROBLAST Human	169/2749	169	OXTR;PID1;CSF3R;SERPINE1;SLC4A4;BEST3;CLU;PVR;LOXL2;SLC8A2;GJA1;TUBB6;RAB42;DMBT1;TUBB3;NIPAL1;BASP1;GJA5;MYC;LIPG;LEPR;SLC16A7;PIM3;EPHB3;ZNF287;POSTN;PRKCB;SFMBT2;DIO1;SOX11;POU3F1;LAX1;GRIP2;RUNX1;SFRP2;MELK;SLPI;MAP1B;ADAM12;SCNN1A;TNIK;LMX1B;RHCG;WDFY4;SCG2;SPTBN4;CFH;ABCB4;TCF7;CFI;FBLN1;ARHGAP15;EFNA5;SAMSN1;SOCS3;NEU3;DSEL;HMOX1;PMAIP1;CYTL1;MSC;CD276;STRA6;SPTBN2;MARK1;ABCA1;DNAH12;BDNF;…	0.000654601	12.4347
CX	D35	KDM2B 26808549 ChIP-Seq K562 Human	111/1673	111	OLFML2B;CCNF;SLC4A1;RAPGEFL1;SLC8A2;TUBB6;TUBB3;MYC;AKT3;PIM3;PLXNC1;IL6R;ACTN1;SFMBT2;IL1R2;VASH2;POU3F1;LEMD2;LRRC37A;HLA-E;SLC9A2;CD8A;LMX1B;WDFY4;ABCG1;NRN1;FBLIM1;NXPH4;TMEM59L;ILDR2;PIK3R1;CABP1;GATA2;SOCS3;SFN;SLAMF6;PRPH;S100A10;SPTBN2;STAT5A;EGR2;LIF;SMAD6;FOSL2;TMEM198;ABHD15;MEX3A;BCL6;LHX1;PPP1R1B;ID4;REEP6;B4GALT2;ROBO3;DYRK3;CDKN1A;ITGB4;ITGB2;IL24;CHD5;TMEM52;ELAVL3;TIFAB;DUSP10;EN…	0.000673156	13.2735
CX	D35	SMAD3 21741376 ChIP-Seq HESCs Human	72/984	72	PCSK2;PTPRT;EHF;TNC;AFF3;CPZ;CLDN1;GRAP2;ZNF648;ENC1;EPHB3;HS3ST3B1;ARL11;SLC34A2;BATF3;EDN1;POSTN;ACTN1;TESC;COL23A1;USP2;AFAP1;LRRC37A;SFRP1;BDH1;NAV3;CHI3L1;RHOU;TNIK;LMX1B;BCAT1;TLR4;ATF3;GAS7;FOXC1;CXCR4;ADCY2;LTBP2;EFNA5;SAMSN1;IL1RL1;SCEL;RASSF10;EIF4EBP1;ST8SIA4;S1PR3;FILIP1L;GPC6;XDH;RPRM;PRELID2;WSCD1;CMTM3;FN1;MICAL2;GAD2;LHFPL2;SMAD6;CP;TBX3;DCLK1;KLF6;DIAPH3;CD5;LHX1;COL5A2;CPE;TNFSF…	0.000675106	14.5939
CX	D35	KDM2B 26808549 ChIP-Seq REH Human	95/1389	95	EPHB6;RERGL;CPNE8;CCDC122;CDKN1A;GAL3ST1;BNC2;SYCP2;GPR68;ITGB2;MS4A7;SLA;LAMC2;SLC4A1;C4B;AKAP12;SLC22A12;BAIAP2L2;ADAMTS2;CALB1;DMBT1;CRTAC1;ADAMTS1;GRAP2;AKT3;TAGAP;NFKBIZ;SLC16A7;CYP1B1;PLXNC1;CCR5;CCR4;EPHB3;HS3ST3B1;TGIF1;EDN1;FOXD1;PRKCB;SFMBT2;SLC2A13;IL16;SLC39A12;POU3F1;LEMD2;RUNX2;VAV1;DCN;CYP39A1;ALDH1A3;SLC7A7;BDH1;SLC7A8;KIFC1;SCNN1A;COL8A1;MYH9;ALPK1;CARD14;ABCG1;CREB5;TSPYL5;GAS7;…	0.000723755	13.5292
CX	D35	MEIS1 26253404 ChIP-Seq OPTIC CUPS Mouse	99/1461	99	OXTR;LY75;SLA;CLDN1;IKZF3;SLC4A4;LOXL2;DPYSL3;LIPG;SLC34A2;CD96;SCARA3;POSTN;SLC6A17;ACTN1;VASH2;SOX11;OLFM4;MPEG1;DKK3;DEPDC1B;CYP2E1;ALPK1;SCG2;NECAB1;PDE1A;BHLHE22;ARHGAP15;SAMSN1;ART4;DPP6;RDH10;TNFSF18;TMEM132E;ABCA4;MICAL2;SELE;PTPRC;PKIA;ITGA11;SNAI2;TNFSF8;SLC26A4;FBN1;PCSK2;NRP2;BNC2;WFDC1;TNFAIP3;CPZ;CASP12;ADAMTS1;ENC1;MRC1;CTLA4;CD38;DLGAP1;ITGB7;SLC13A1;CAMK1D;VWA5A;IL19;TEX15;MYRIP;…	0.000728599	13.3841
CX	D35	CDX2 21074721 ChIP-Seq CACO-2 Mouse	106/1587	106	CD84;OLFML2B;CSF3R;NCF2;AKR7A3;RAB42;DMBT1;TNN;GJA5;AKT3;IL6R;SLC6A17;SFMBT2;DIO1;VASH2;GPR37L1;POU3F1;WDFY4;ATF3;CD101;CCDC27;CFH;FBLIM1;CLCNKB;CLCNKA;ILDR2;ADRB1;VTCN1;LY9;TMEM125;SFN;SLAMF6;S100A11;S100A10;MARK1;TNFSF18;STIL;TGFB2;ABCA4;SELP;PTPRC;FXYD4;UBE2T;SLC22A9;RET;GPR25;CYP4A22;CHD5;TMEM52;LAMC2;MYOM3;DUSP10;CRTAC1;CTSK;ZNF648;HMGCS2;DLGAP3;SGCG;CD53;BATF3;CR2;CAMK1D;CYP4A11;IL19;SLC39A…	0.000728599	13.1933
CX	D35	FOXH1 21741376 ChIP-Seq ESCs Human	106/1589	106	CD84;EHF;NPFFR1;CLSTN2;CLEC10A;CCNF;LOXL2;TUBB6;TNN;MYOZ1;IL6R;PROK1;PCDHAC2;TECTA;SLC34A2;SLC15A1;SLC6A17;USP2;SLC6A13;POU3F1;LAX1;FRMD1;TLE6;DKK3;CLEC4C;ACOT2;COL4A6;CLEC4E;ABCG1;CSF1R;BEX2;KLK1;PDE1A;CLCNKA;PIK3R1;GATA2;SEZ6L2;C2;APOE;VILL;STAT5A;PRELID2;STIL;SIGLEC12;XRCC2;ESRRB;TRPV2;TBCB;CYP4F11;TMEM198;MLXIPL;PTPRC;FXYD4;BCL6;UBE2T;ITGA11;SLC26A7;REN;LGMN;ROBO3;TNFRSF13B;AKAP12;GLIPR1;ENC1…	0.000759368	13.1025
CX	D35	ESR2 21235772 ChIP-Seq MCF-7 Human	34/370	34	RET;SERPINA3;PID1;VTCN1;THBS1;RAPGEFL1;NKD2;SOCS3;GNA14;CALCR;MYC;ENC1;ADORA1;CYP1B1;S1PR3;ATP6V1C2;SPTBN2;CAP2;EDN1;TGFB2;TNFRSF12A;DIO1;ENTPD8;DCDC2;GPR37L1;RHOB;SULT2B1;SLC9A2;PKIB;HPDL;CLCF1;BCL3;MYH9;ANGPTL4	0.000781011	18.1233
CX	D35	TCF3/E2A 22897851 ChIP-Seq JUKARTE6-1 Human	101/1501	101	CD84;EHF;PID1;CLSTN2;HHIP;SLA;GPR174;CDH6;MYC;CALN1;EPHB3;ARL11;SLC34A2;TLE2;COL23A1;OLFM4;POU3F1;DEPDC1B;SFRP2;COL4A1;CYP2E1;PLA1A;NRN1;CFH;TCF7;CLCNKA;FBLN1;LTBP2;PIK3R1;ART3;SLCO1B1;DPP6;C6;DSEL;MAP6;HAO1;CD276;STAT5A;LRRC37A2;SPHKAP;BCL11B;SLC10A2;ESRRB;FN1;LYZ;FOSL2;MEX3A;RCAN2;CASS4;CYCS;SLC22A9;PTPRT;ROBO3;BNC2;SYCP2;CHD5;TNFAIP3;ADRA1D;CALB1;ENC1;NFKBIZ;MAN1A1;CCR4;SGCG;RAB8B;EMX1;GPX2;FO…	0.000788266	13.1328
CX	D35	ZFP281 27345836 ChIP-Seq ESCs Mouse	109/1646	109	CNTFR;PID1;SERPINE1;LY75;BUB1B;IKZF1;IKZF3;TGM1;DOCK10;GJA1;TUBB6;MYC;ADORA1;CYP1B1;PIM3;TLE2;SOX11;TLE6;SLC9A2;EWSR1;TNIK;LMX1B;HOXB5;SLC45A3;FBLIM1;NXPH4;TCF7;FOXO6;CACNA1A;ILDR2;ADRB1;FBLN1;LTBP2;PIK3R1;CABP1;SOCS3;PMAIP1;SFN;MSC;PRPH;ABCA1;GGT5;EGR2;BCL11B;BDNF;FN1;LIF;INHBB;FOSL2;BMP4;MEX3A;ARHGAP30;BCL6;PARVG;LHX1;TREML2;PPP1R1B;BCL3;PCSK2;NRP2;DYRK3;EDA;WFDC1;LAMC2;SLC2A4;CSAD;HOXC11;RND1;…	0.000794436	12.9117
CX	D35	CEBPB 20513432 ChIP-Seq MACROPHAGES Mouse	100/1484	100	OXTR;NPFFR1;CSF3R;ZAN;SLA;BUB1B;IKZF1;IKZF3;C4B;NIPAL1;PIM3;PRND;EPHB3;CASR;COL23A1;ISLR2;EPDR1;MELK;LOX;RUFY4;ADAM12;CD300C;HVCN1;ILDR2;ADRB1;LTBP2;KNG1;NLRP3;PMAIP1;HAO1;NCKAP1L;MYH11;CD14;CD276;ABCA1;CCR1;EGR2;ESRRB;TRPV2;ABHD15;FA2H;PTPRC;PARVG;SELL;CILP;LHX1;ZFP64;LCN2;GPR25;CIITA;ITGB2;MS4A7;TNFAIP3;CD3E;CSAD;RND1;STBD1;DSE;MRC1;RAC2;HMGCS2;SGCG;TGIF1;BATF3;KSR1;ANXA2;UGT1A1;ANXA3;RHOH;F3;M…	0.000797109	13.1139
CX	D35	STAT3 23295773 ChIP-Seq U87 Human	162/2637	162	CPNE8;PID1;CPNE4;HHIP;LY75;IKZF1;CLDN1;SLC4A4;BEST3;CLU;CDH6;GJA1;AKR7A3;CREB3L3;GJA5;GRAP2;LIPG;LEPR;SLC16A7;SLC16A5;IL13RA1;ZNF287;CASR;SCARA5;SLC6A17;PRKCB;ACTN1;SFMBT2;COL23A1;KRT8;DKK3;CYP39A1;KEL;SFRP2;TNIK;LMX1B;WDFY4;FAM114A1;CACNA1A;CABP1;ADAMTS12;ARHGAP15;EFNA5;SAMSN1;DSN1;DPP6;C6;CALCR;CALD1;SLCO1B3;CYTL1;MYH11;APOB;ABCA1;CCR1;DNAH12;SPHKAP;BDNF;RARRES1;ABCA9;FN1;MICAL2;CYBRD1;PARP14;D…	0.000895702	11.8608
CX	D35	RBPJ 21746931 ChIP-Seq IB4 Human	106/1598	106	CD84;OLFML2B;CSF3R;NCF2;AKR7A3;RAB42;TNN;GJA5;AKT3;ADORA1;CYP1B1;IL6R;PROK1;SLC6A17;IL1R2;DIO1;VASH2;SOX11;GPR37L1;POU3F1;CD101;CCDC27;CFH;FBLIM1;CLCNKB;CLCNKA;ILDR2;VTCN1;LY9;TMEM125;SFN;SLAMF6;S100A11;ATP6V1C2;S100A10;MARK1;TNFSF18;STIL;TGFB2;ABCA4;FN1;INHBB;SELE;FOSL2;SELP;PTPRC;NAT8;SELL;UBE2T;REL;B4GALT2;GPR25;CYP4A22;CHD5;TMEM52;LAMC2;PTPN22;MYOM3;DUSP10;CTSK;ZNF648;CTLA4;HMGCS2;DLGAP3;CCR3…	0.000904832	12.7006
CX	D35	EGR1 23403033 ChIP-Seq LIVER Mouse	43/516	43	IL1RN;PID1;NNMT;CFH;C1S;MAOB;HFE;SLC2A2;PIK3R1;CLU;THBS1;KNG1;C4B;C4A;C6;CLEC7A;NIPAL1;CALD1;NLRP3;HAO1;LBP;XDH;FGB;TNFRSF12A;HGD;CCDC15;FGG;SLC6A13;ENTPD8;GPR37L1;FMO4;FOSL2;VNN1;CPS1;IL7;CYP2E1;ALPK1;KLKB1;CLEC2D;HSPA1B;HSPA1A;PLA1A;ATP6V1B1	0.00100861	15.7756
CX	D35	ARNT 22903824 ChIP-Seq MCF-7 Human	63/846	63	RERGL;CLSTN2;SYCP2;MS4A7;TNC;WFDC1;IKZF3;CDH6;BASP1;LEPR;SLC16A7;CYP1B1;IL6R;EMX1;EDN1;KSR1;IL1R2;IL16;FOXL1;SSTR1;ANO4;RUNX2;RUNX1;ARL4C;DNM3;ALDH1A3;ELF4;ADAM12;TLR8;S100A4;CARD14;WDFY4;CNTNAP4;NECAB1;SLC24A3;GMPR;PIK3R1;EFNA5;GNA14;ST8SIA4;FILIP1L;GPC6;RPRM;PRELID2;TGFB2;SLC12A5;SPHKAP;ABCA4;RARRES1;FN1;GP2;INHBB;LHFPL2;GRHL1;SMAD6;CP;FER1L6;TBX3;DCLK1;FOSL2;BCL6;ID4;YPEL2	0.00101581	14.0196
CX	D35	MYC 19915707 ChIP-ChIP AK7 Human	113/1732	113	HFE;PVR;SLC8A2;TUBB6;CREB3L3;MYC;TNFSF10;EPHB3;SLC34A2;SCARA3;ACTN1;SFMBT2;GPR37L1;RUNX1;SULT2B1;GPR162;SFRP2;CD8A;ACOT1;ADAM8;HOXB8;STEAP1;HVCN1;LTBP2;PIK3R1;CABP1;HRH3;SFN;CD14;MSC;MARK1;MSR1;TGFB2;FN1;GP2;PKIB;MLXIPL;ANLN;CXCL11;ARHGAP30;LHX1;BCL3;CYCS;CPE;FBN1;PCSK2;ITGB4;ITGB2;CTSZ;IL24;MS4A7;TNFAIP3;TMEM52;ADAMTS2;DUSP10;DBP;ADAMTS1;STAB1;RAC2;ITGB7;HMGCS2;LBP;DLGAP3;HAVCR1;IL11;KSR1;TSC22D…	0.00103371	12.27
CX	D35	NR3C1 23031785 ChIP-Seq PC12 Mouse	56/730	56	RET;CDKN1A;BNC2;BEST3;CDH6;GJA5;DPYSL3;MUC13;MAN1A1;HAVCR1;OXGR1;RAB8B;APAF1;SCARA5;TNNC1;KRT8;SSTR1;F3;FOXP3;DCN;DKK3;RHOB;MRAP;DNM3;SFRP2;NAV3;MAP1B;TLR7;CRELD2;SCG2;B4GALT5;RGS18;DAPL1;FBLN1;PIK3R1;ADAMTS12;PIK3R5;EXTL1;PTPRZ1;TM4SF20;MYH11;APOB;P2RY12;TPBG;ABCA4;PLCL2;NSG1;SYT13;SMAD6;TBX3;CD2;FA2H;PKIA;LCN2;CPE;THRSP	0.00106283	14.3503
CX	D35	PU 27001747 ChIP-Seq BMDM Mouse	104/1573	104	CD84;PID1;OLFML2B;NCF2;SLA;IKZF1;IKZF3;LOXL2;ZC3H12D;C4B;DOCK10;AKT3;SLC16A7;PIM3;GAMT;ACTN1;IL1R2;COL23A1;VASH2;KRT8;LEMD2;TLE6;SLC9A2;FCAMR;DEPDC1B;RUFY4;ATF3;CSF1R;SLC45A3;ILDR2;PIK3R1;LY9;PIK3R5;RDH10;DSEL;ST8SIA4;NLRP3;SLAMF6;NCKAP1L;STAT5A;TNFSF18;GGT5;EGR2;TGFB2;ABCA9;TRPV2;INHBA;PTPRC;ARHGAP30;BCL6;SELL;UBE2T;TREML2;REL;GPR25;CIITA;NRP2;DYRK3;CDKN1A;ITGB2;MS4A7;TNFAIP3;YBX2;GLIPR1;DSE;ENC…	0.00114058	12.2547
CX	D35	MYB 21317192 ChIP-Seq ERMYB Mouse	58/767	58	CD84;OLFML2B;NCF2;IKZF1;ITGAL;GLIPR1;MYC;CTSK;STBD1;STAB1;NFKBIZ;MUC13;CD33;IL13RA1;RAB8B;APAF1;ITGA4;IL1R2;USP2;ABHD14A;TNFRSF1B;TLE6;RUNX1;RHOB;FGR;SLPI;IRF1;MYH9;LCP2;RHOU;SLC24A3;TCF7;CXCR4;ARHGAP15;DTX4;SAMSN1;THBS1;NFIL3;ST8SIA4;XDH;S100A10;SLC25A24;BCL11B;PLCL2;TRPV2;LHFPL2;LILRB4;TSHR;TMEM154;SELP;ANLN;KLF6;BCL6;SELL;STAC2;RAMP1;MYO1F;GAPT	0.00118361	13.9317
CX	D35	CEBPB 26923725 ChIP-Seq MACROPHAGESS Mouse	97/1450	97	EHF;CLEC10A;CLDN1;GIMAP7;GJA1;CREB3L3;VSIG2;LIPG;ADORA1;TNFSF10;CYP1B1;HOXA2;RUNX1;COL4A1;ADAM12;SCNN1A;ACOT2;ACOT1;ATF3;PLA1A;TSPYL5;FBLIM1;HVCN1;CLCNKB;CLCNKA;FOXO6;UMOD;FBLN1;CABP1;DTX4;SAMSN1;SOCS3;CLEC7A;SFN;EGR2;GP2;PARP14;MLXIPL;BMP3;MEX3A;PPP1R1A;BCL6;IL7;SLC26A7;ROBO3;GPR25;CIITA;NRP2;DYRK3;TNFAIP2;WFDC1;CPZ;MYOM3;SLC22A12;ADAMTS1;CTSK;NFKBIZ;RAC2;CASP1;HMGCS2;LBP;CCR5;CCR3;EMX1;EDN1;ANX…	0.00122414	12.2648
CX	D35	RXRA 24833708 ChIP-Seq LIVER Mouse	96/1434	96	NRP2;DYRK3;PID1;NPFFR1;TNFRSF13B;HFE;TNFAIP2;LAMC2;TREM2;CSAD;CLDN1;RAPGEFL1;C4B;AKAP12;RIMS4;ADAMTS2;DUSP10;CREB3L3;ADAMTS1;STBD1;LIPG;NFKBIZ;SLC25A43;HMGCS2;HAVCR1;TLE2;FOXD1;CAMK1D;SLC6A17;TSC22D1;DIO1;SLC6A13;CNPY1;IL19;RTN4RL2;FOXL1;RHOB;CCNA2;GPR162;TUBB2B;BDH1;EWSR1;RUFY4;IL1B;ACOT2;CHI3L1;ACOT1;DSG3;ANGPTL4;CD300C;DNASE1;STEAP1;BIRC3;PLA1A;HBEGF;B4GALT5;FOXC1;PCOLCE2;TCF7;C5AR1;KNG1;C2;AR…	0.00127691	12.1983
CX	D35	CEBPB 21427703 ChIP-Seq 3T3-L1 Mouse	101/1531	101	OLFML2B;NCF2;GDA;TNC;SLC4A4;EFEMP2;TNN;MYC;HOXA2;PIM3;POSTN;USP2;AFAP1;LAX1;LEMD2;DKK3;SFRP2;SLPI;LOX;ADAM12;ATF3;NRN1;NNMT;ADAMTS12;ART3;CALD1;HMOX1;NLRP3;SFN;STIL;BDNF;ABCA9;FN1;CP;DCLK1;FOSL2;ANLN;FA2H;NAT8;BCL6;BCL3;SNAI2;TNFSF8;ROBO3;NRP2;DYRK3;BNC2;SYCP2;ITGB2;TNFAIP3;ADRA1D;AFF3;RND1;DSE;NFKBIZ;OLR1;RPLP2;CD33;CD53;EDN1;ANXA1;ANXA2;ANXA3;MMP2;IL16;TNFRSF1B;OSMR;DCN;ARL4C;CRY1;MMP19;RHOU;TL…	0.0014833	11.7866
CX	D35	CBX2 27304074 ChIP-Seq ESCs Mouse	48/609	48	FOXC1;SLC24A3;NRN1;COL11A1;CRMP1;ADRB1;GATA2;EFNA5;HOXC11;BARX2;GLIPR1;EXTL1;RELN;RASSF10;CASP1;HOXA2;PLXNC1;NPTX1;FILIP1L;EPHB3;IRX1;EMX1;IRX2;TMEM132E;FOXD1;APAF1;ITGA4;PRRX1;DMRT2;SFMBT2;EN2;GAD2;FOXL1;FMO4;POU3F1;SGPP2;HPDL;IL7;ELF4;LHX1;ALDH1A2;MATN1;RHOU;DSG3;LMX1B;HOXB8;CRLF1;VGLL3	0.00153972	14.0191
CX	D35	LEF1 29337183 ChIP-Seq mESC Mouse Stem	144/2335	144	CPNE8;CNTFR;EHF;NPFFR1;ANKRD35;CLSTN2;CLDN1;IKZF3;CLU;RAPGEFL1;LOXL2;CDH6;PYCARD;LGALS3;GJA1;TUBB6;GJA5;GRAP2;LIPG;SLC16A7;CYP1B1;HOXA2;SCARA3;PRKCB;IL1R2;USP2;KRT8;ENTPD8;CYBB;LAX1;LEMD2;TLE6;MTURN;RUNX2;PRSS53;RUNX1;FCAMR;SULT2B1;DEPDC1B;MAP1B;SCNN1A;ACOT1;TNIK;NUPR1;CARD14;WDFY4;ATF3;ABCG1;CEMIP;SLC22A2;FBLN1;EFNA5;RDH10;SFN;STRA6;TNFSF18;BDNF;ABCA4;SLC52A3;ESRRB;MICAL2;CYBRD1;INHBB;SMAD6;FOSL…	0.0016946	10.8584
CX	D35	PHF8 20622853 ChIP-Seq HELA Human	103/1574	103	CD84;OLFML2B;CSF3R;NCF2;AKR7A3;RAB42;TNN;GJA5;AKT3;IL6R;PROK1;TECTA;POSTN;SLC6A17;SFMBT2;DIO1;VASH2;GPR37L1;POU3F1;DKK3;ATF3;CD101;CCDC27;CFH;FBLIM1;CLCNKB;CLCNKA;ILDR2;VTCN1;LY9;SLCO1B1;TMEM125;SLAMF7;SFN;SLAMF6;S100A10;MARK1;TNFSF18;EGR2;STIL;TGFB2;ABCA4;SELE;PTPRC;UBE2T;B4GALT2;GPR25;CYP4A22;CHD5;TMEM52;LAMC2;PTPN22;MYOM3;ADAMTS4;DUSP10;CRTAC1;ZNF648;HMGCS2;DLGAP3;CD53;CR2;CAMK1D;CYP4A11;IL19;…	0.0016946	11.4654
CX	D35	TCF4 23295773 ChIP-Seq U87 Human	188/3177	188	TSKS;CPNE8;EHF;PID1;CLSTN2;CPNE4;GDA;REG1B;HHIP;AQP6;IKZF1;GIMAP7;BEST3;SLC8A2;DOCK10;GJA1;CYSLTR1;RIMS4;RAB42;TUBB3;BASP1;AKT3;LEPR;SLC16A7;NRTN;EPHB1;CALN1;EPHB3;ZNF287;CD96;KCTD19;CASR;SCARA3;SCARA5;PRKCB;SFMBT2;AFAP1;SOX11;FRMD1;RUNX2;LRRC37A;RUFY4;COL4A1;KCNQ1;COL8A1;TNIK;LMX1B;CLEC4E;DSC2;TSPYL5;CSF1R;ABCB4;PDE1A;SLC22A2;CACNA1A;VTCN1;CABP1;ADAMTS12;ARHGAP15;EFNA5;LYPD6;ART3;KNG1;C2;SLCO1B1…	0.00169784	10.4594
CX	D35	TCF12/HEB 22897851 ChIP-Seq JUKARTE6-1 Human	104/1593	104	OLFML2B;HHIP;LY75;SLA;IKZF1;RXFP2;ICAM1;GPR174;IL6R;PROK1;SLC16A5;SLC34A2;PRKCB;ACTN1;KRT8;RUNX2;DKK3;DEPDC1B;ARC;CYP2E1;RHCG;PLA1A;NNMT;KLRB1;TCF7;CFI;ADRB1;FBLN1;LTBP2;PIK3R1;ART3;ART4;PIK3R5;SOCS3;EIF4EBP1;NPTX1;PRPH;LRRC37A2;ABCA4;ABHD15;ANLN;ITGA11;CASS4;SLC22A9;PTPRT;RET;ITK;ROBO3;CDKN1A;TNFRSF13B;TNFAIP2;TNFAIP3;ADRA1D;TAGAP;ENC1;CCR4;SGCG;GPX2;FOXD1;ITGA4;MMP2;EN2;TEX15;TNFRSF1B;F3;RHOB;H…	0.00170458	11.4137
CX	D35	GATA1 21571218 ChIP-Seq MEGAKARYOCYTES Human	133/2132	133	RERGL;SPI1;CSF3R;SLC4A1;IKZF1;CLU;RAPGEFL1;TGM1;DOCK10;CREB3L3;GRAP2;DPYSL3;LEPR;TNFSF10;PLXNC1;IL6R;FAM81A;CALN1;PRKCB;ACTN1;IL1R2;COL23A1;RNASE4;GPR37L1;TLE6;LRRC37A;DKK3;RUNX1;DEPDC1B;KEL;LOX;EWSR1;CD8A;KCNQ1;TNIK;EMID1;FBLN7;C5AR1;ILDR2;ADRB1;PIK3R1;GATA2;SAMSN1;ART4;PIK3R5;SOCS3;NEU3;C5;DPP6;EIF4EBP1;CD14;VILL;B4GALNT4;CCR1;STAT5A;LRRC37A3;SIGLEC12;RARRES1;ABCA9;LIF;MICAL2;POU2F2;FER1L6;SELE…	0.00178099	10.8656
CX	D35	CUX1 19635798 ChIP-ChIP MULTIPLE CANCER TYPES Human	108/1669	108	CD84;EHF;AQP4;CLU;C4A;CYSLTR1;EDNRA;MYC;TNFSF10;HOXA2;IL13RA1;COL23A1;USP2;RNASE4;SOX11;RUNX1;SLPI;CD226;DSC2;HOXB5;CSF1R;NNMT;CLCNKB;PIK3R1;CABP1;SPTA1;C6;CD14;VILL;EGR2;BDNF;ABCA8;LYZ;CP;PKIB;PTPRC;SELL;TRPV6;PPP1R1B;BCL3;ID4;FXYD6;CD22;LGMN;B4GALT2;ITK;ITGB2;IL24;TNFAIP3;SLC2A2;PTPN22;CD3E;HOXC11;DUSP10;CRTAC1;RAC2;DLGAP1;ITGB7;CD53;HS3ST3B1;EDN1;ANXA3;TNNC1;SSTR1;DCN;SERPINB6;MMP12;CCNA2;FCER…	0.00179357	11.2238
CX	D35	HNFA 21074721 ChIP-Seq CACO-2 Human	103/1578	103	CD84;OLFML2B;CSF3R;ANKRD35;NCF2;AKR7A3;RAB42;DMBT1;TNN;GJA5;AKT3;IL6R;PROK1;SLC6A17;SFMBT2;DIO1;GPR37L1;POU3F1;KCNQ1;ADAM12;ATF3;CD101;CCDC27;CFH;FBLIM1;CLCNKB;CLCNKA;ILDR2;ADRB1;VTCN1;LY9;CYP2C18;SPTA1;TMEM125;SLAMF7;SFN;SLAMF6;S100A10;MARK1;TNFSF18;EGR2;STIL;TGFB2;BDNF;ABCA4;MICAL2;SELP;PTPRC;UBE2T;RET;B4GALT2;GPR25;CYP4A22;CHD5;TMEM52;LAMC2;MYOM3;DUSP10;CTSK;ZNF648;HMGCS2;DLGAP3;CD53;BATF3;CR2…	0.00180189	11.3015
CX	D35	TCF4 22108803 ChIP-Seq LS180 Human	103/1579	103	EHF;OLFML2B;GDA;CLEC10A;GIMAP7;BEST3;DOCK10;BAIAP2L2;RIMS4;GJA5;MYC;HOXA2;CALN1;SLC34A2;POSTN;SLC6A17;IL1R2;CLEC11A;AFAP1;POU3F1;CYP39A1;CLDN5;DEPDC1B;KCNQ1;CD226;LMX1B;ABCG1;ABCB4;NXPH4;TCF7;CLCNKA;FBLN1;EFNA5;SAMSN1;DSN1;EIF4EBP1;HAO1;SLAMF6;KLRC1;EGR2;BCL11B;ABCA4;RARRES1;ESRRB;ABCA8;PARP14;CYP4F12;BMP4;MLXIPL;DIAPH3;ID4;GNB4;RET;CDKN1A;EDA;BNC2;ITGB4;TNFAIP2;TNFAIP3;CASP12;CRTAC1;ENC1;MAN1A1;…	0.00183226	11.2608
CX	D35	NANOG 18347094 ChIP-ChIP MESCs Mouse	93/1399	93	PTPRT;DYRK3;EHF;CDKN1A;ANKRD35;NCF2;HHIP;PVR;RAPGEFL1;GJA1;CYSLTR1;DBP;CRTAC1;TUBB3;BASP1;MYC;GRAP2;DPYSL3;NFKBIZ;RAC2;OLR1;CD38;DLGAP1;NRTN;DLGAP3;TECTA;CHST8;HS3ST3B1;GAMT;SLC15A1;EDN1;KSR1;ACTN1;KRT8;TNFRSF1B;IL17RD;TLE6;MPEG1;RHOB;SLC9A2;HCK;SFRP1;TUBB2B;SLC7A7;SLC7A8;ACOT1;MYH9;BCAT1;CREB5;FBLIM1;LAMA1;HVCN1;PDE1A;RGS16;TCF7;CRMP1;PIK3R1;THBS2;PRRG4;SOCS3;GNA14;DPP6;MUC1;PTPRZ1;CALD1;PDPN;SP…	0.00188787	11.4131
CX	D35	POU5F1 16518401 ChIP-PET MESCs Mouse	61/836	61	RYR1;CNTFR;CLSTN2;SLC2A2;LAMC2;AKAP12;SLC22A12;GJA1;ADAMTS2;CRTAC1;GRAP2;ENC1;DLGAP1;ITGB7;DLGAP3;EPHB1;CD96;FOXD1;CAMK1D;EN2;IRAK3;SOX11;TEX15;MIF;TNFRSF1B;ADAM12;RHOU;LMX1B;HOXB8;CARD14;PLA1A;HOXB5;FOXC1;CFH;TCF7;PIK3R1;ARHGAP15;DPP6;RDH10;GPC1;CXCR3;EIF4EBP1;CSMD1;RHBG;IRX2;ABCA4;ESRRB;PLCL2;LIF;LSAMP;INHBB;SYT13;TBX3;DHRS7;KLF6;NPHS1;ZFP64;MYCBPAP;CD68;CRLF1;KCNK4	0.00194412	12.4623
CX	D35	CDX2 22108803 ChIP-Seq LS180 Human	105/1619	105	EHF;ZAN;PVR;GJA1;NIPAL1;HOXA2;PLXNC1;SLC34A2;SDS;SLC6A17;IL1R2;CLEC11A;COL23A1;USP2;CNPY1;CYBB;POU3F1;DKK3;GPR162;DEPDC1B;KEL;KCTD14;ACOT1;NUPR1;ALPK1;ATF3;ABCG1;NECAB1;ABCB4;NXPH4;TCF7;CLCNKB;ILDR2;LTBP2;PIK3R1;ARHGAP15;SAMSN1;ART3;ART4;C5;RDH10;MAP6;VILL;MSC;CD300LF;PRELID2;ESRRB;TRPV2;MICAL2;LYZ;MLXIPL;RCAN2;SLC26A4;FBN1;TNFRSF13B;ITGB4;TNFAIP3;LAMC2;MYOM3;SLC22A12;DUSP10;ADAMTS1;ENC1;RAC2;CD3…	0.00194412	11.0843
CX	D35	AR 19668381 ChIP-Seq PC3 Human	168/2803	168	CPNE8;CNTFR;EHF;CPNE4;CCNF;AQP2;LOXL2;RIMS4;EDNRA;DMBT1;AKT3;ADORA1;LEPR;PIM3;NRTN;EPHB1;SLC16A5;CALN1;CA13;CD96;SLC15A1;SCARA5;IL1R2;COL23A1;SOX11;POU3F1;FOXP3;LEMD2;LRRC37B;TLE6;RUNX2;DKK3;SULT2B1;SFRP1;MELK;COL4A1;KCNQ1;MAP1B;SCNN1A;COL8A1;CD226;TNIK;LMX1B;CLEC4E;RHCG;SCG2;ATF3;EMID1;CSF1R;NNMT;SLC22A2;GMPR;CACNA1A;ADRB1;PIK3R1;VTCN1;ADAMTS12;EFNA5;LY9;SAMSN1;PIK3R5;SPTA1;UGT8;SOCS3;DPP6;CALD1…	0.00194656	10.3054
CX	D35	PBX1 22567123 ChIP-ChIP OVCAR3 Human	106/1640	106	CPNE8;EHF;ANKRD35;CLSTN2;GDA;REG1B;GIMAP7;LGALS3;DMBT1;GJA5;ADORA1;SLC16A7;HOXA2;SCARA5;HGD;DIO1;SLC6A13;RNASE4;OLFM4;LAX1;LRRC37B;CD8A;COL4A6;CARD14;EMID1;ABCG1;TSPYL5;CCDC27;KLK1;MAOB;PDE1A;CACNA1A;ADRB1;CYP2C18;ART3;FBXO40;C6;PMAIP1;HAO1;SLAMF6;KLRC1;S100A11;S100A10;SPTBN2;BDNF;CP;SELE;BMP4;BMP3;BCL6;PARVG;SLC26A7;ZNF536;TNFSF8;LGMN;RYR1;CDKN1A;SIGLEC9;EDA;MS4A7;SLC2A2;LAMC2;MS4A4A;DUSP10;CTSK…	0.00203803	10.9609
CX	D35	FOXH1 21741376 ChIP-Seq EPCs Human	103/1586	103	EHF;IL1RN;CLEC10A;HFE;LY75;CLDN1;EFEMP2;GJA1;RIMS4;TUBB6;BASP1;ADORA1;MYOZ1;TECTA;ARL11;SCARA5;HGD;DIO1;USP2;SLC6A13;FRMD1;TLE6;SLC9A2;CLEC4C;KEL;ACOT1;CD300C;CLEC4E;CSF1R;BEX2;KLK1;NXPH4;SLC22A2;TCF7;CLCNKB;PIK3R1;EFNA5;C2;HPX;DSN1;C7;RDH10;SFN;SLAMF6;APOB;CD300LF;STAT5A;MSR1;TMEM132E;BCL11B;FN1;LIF;INHBB;ABCA8;LYZ;FOSL2;FA2H;PTPRC;UBE2T;FBN1;PCSK2;DYRK3;TNFRSF13B;SLC2A2;CTSW;ELAVL3;TIFAB;CALB1;…	0.00206048	10.9796
CX	D35	FOXA1 21915096 ChIP-Seq LNCaP-1F5 Human	106/1641	106	OLFML2B;CSF3R;ANKRD35;CLSTN2;CPNE4;CPNE7;IKZF3;SLC4A4;LGALS3;CYSLTR1;TUBB6;MYC;TNFSF10;PLXNC1;IL6R;EPHB3;TECTA;CASR;SLC6A18;HGD;CLEC11A;DIO1;EPDR1;SFRP2;SCNN1A;ADAM8;NUPR1;SLC45A3;PDE1B;ABCB4;NXPH4;ADAMTS12;ARHGAP15;EFNA5;HPX;NEU3;TMEM125;CALD1;EIF4EBP1;CYTL1;VILL;APOB;ATP6V1C2;SPTBN2;PRELID2;GP2;INHBB;INHBA;LYZ;SELE;DIAPH3;BCL6;SNAI2;SLC26A7;SYCP2;IL24;MS4A7;HEPACAM2;TNFAIP3;AKAP12;DUSP10;CTSK;H…	0.00206048	10.9221
CX	D35	SMARCA4 23332759 ChIP-Seq OLIGODENDROCYTES Mouse	130/2089	130	EHF;PID1;CLSTN2;CPNE4;HHIP;CDH6;LGALS3;GJA1;TUBB6;BASP1;MYC;AKT3;DPYSL3;ADORA1;CHP2;SLC16A7;CYP1B1;EPHB1;TECTA;CD96;POSTN;SCARA5;EPDR1;SOX11;GPR37L1;OLFM4;RUNX1;CLDN5;KEL;CD8A;COL4A1;MAP1B;COL8A1;TNIK;RHCG;EMID1;NECAB1;NUMBL;NNMT;ABCB4;PDE1A;ARHGAP15;UGT8;DPP6;C6;ST8SIA4;HMOX1;PMAIP1;HAO1;APOB;MSC;ABCA1;MSR1;TGFB2;WSCD1;SLC10A2;HTR1B;MICAL2;CP;LRRC66;DCLK1;BMP4;FA2H;CXCL11;BCL6;PKIA;COL5A2;ID4;CP…	0.00216176	10.47
CX	D35	KLF5 25053715 ChIP-Seq YYC3 Human	103/1591	103	CPNE8;EHF;PID1;SLA;DOCK10;LGALS3;EFEMP2;AKR7A3;BASP1;DPYSL3;CYP1B1;PIM3;SLC16A5;CALN1;EPHB3;CA13;ZNF287;SLC15A1;TLE2;ACTN1;KRT8;AFAP1;RNASE4;SOX11;GPR37L1;HLA-E;SLC9A2;SLPI;COL4A1;LMX1B;TSPYL5;NECAB1;ADCYAP1R1;SLC22A2;PIK3R1;DTX4;KNG1;SOCS3;SFN;CD300LF;S100A11;PRPH;S100A10;CCR1;LRRC37A3;MSR1;ABCA4;FN1;MICAL2;SMAD6;FOSL2;ANLN;FA2H;BCL6;BCL3;REL;SLC26A7;ZNF536;RYR1;NRP2;DYRK3;CDKN1A;ITGB4;TMEM52;LA…	0.00227103	10.7824
CX	D35	TAL1 26923725 ChIP-Seq HEMANGIOBLAST Mouse	74/1070	74	PTPRT;CNTFR;CITED1;CPNE4;TNC;LAMC2;AFF3;C4B;HEPH;MYC;GRAP2;DPYSL3;DLGAP1;LBP;EPHB1;EDN1;TSC22D1;PRKCB;TESC;VASH2;AFAP1;RTN4RL2;ANO4;IL17RD;LEMD2;RUNX2;RUNX1;ARL4C;TUBB2B;SLC7A8;LCK;COL4A1;MATN1;CD300C;CD44;CNTNAP4;TSPYL5;B4GALT5;NRN1;ATP1A4;CACNA1A;LTBP2;ADCY7;C2;CRYZ;CLEC3B;DPP6;CLEC7A;ADAM23;ST8SIA4;GPC6;ABCA1;GGT5;IRX1;EGR2;TGFB2;WSCD1;LSAMP;INHBA;NSG1;TBX3;BMP4;CD2;KLF6;ARHGAP30;BCL6;CD5;RCAN…	0.00232602	11.4554
CX	D35	SOX2 18692474 ChIP-Seq MESCs Mouse	141/2302	141	EHF;OXTR;OLFML2B;ANKRD35;NCF2;HHIP;LY75;PVR;CDH6;LGALS2;GJA1;TUBB3;MYC;GRAP2;LRAT;PIM3;NRTN;GTSE1;EPHB1;CALN1;SLC15A1;ACTN1;CLEC11A;CNPY1;ISLR2;RNASE4;SOX11;MIF;TLE6;SLC9A2;CLDN5;ARC;COL4A1;SCNN1A;ACOT1;LMX1B;ABCG1;NNMT;CFH;FBLIM1;PDE1B;NXPH4;PDE1A;TCF7;ADRB1;FBLN1;SOCS3;DPP6;CALD1;HMOX1;PMAIP1;APOE;CD14;EGR2;BDNF;ABCA4;FN1;DCDC2;PARP14;SMAD6;ANLN;PKIA;BCL3;ZFP64;CPE;CD22;DYRK3;CTSW;LAMC2;TREM2;A…	0.00237061	10.1642
CX	D35	MEIS1 26923725 ChIP-Seq HEMOGENIC-ENDOTHELIUM Mouse	64/899	64	CPNE8;NRP2;OLFML2B;TNFAIP2;SLA;LAMC2;CD3E;CDH6;SLC22A12;CALB1;CTSK;AKT3;DPYSL3;LEPR;DLGAP1;CCR6;LBP;EPHB1;CHST8;TGIF1;SLC15A1;ANXA2;TSC22D1;SFMBT2;FOXL1;LEMD2;RUNX1;SFRP1;PXDN;RHOU;TNIK;BCAT1;CNTNAP4;GMPR;CACNA1A;UMOD;ADRB1;PIK3R1;EFNA5;BARX2;NKD1;NFIL3;ST8SIA4;NCKAP1L;MYH11;APOB;CSMD1;MSR1;CDKN2B;TGFB2;CADM4;BCL11B;SLC10A2;FN1;CYBRD1;FOSL2;GGCT;SH3RF3;BMP4;ITGA11;TRIM36;CPE;MYCBPAP;RAMP1	0.00257389	11.6101
CX	D35	SMAD3 21741376 ChIP-Seq EPCs Human	85/1272	85	PCSK2;PTPRT;NRP2;DYRK3;EHF;CSF3R;LY75;SLC2A2;CPZ;CDH6;RIMS4;EDNRA;KCNT1;BASP1;AKT3;ENC1;CTLA4;SLC16A7;MAN1A1;EPHB1;IL6R;SGCG;EPHB3;CR2;EDN1;POSTN;HGD;MMP2;COL23A1;IL19;AFAP1;SOX11;MYRIP;OLFM4;DCN;CLEC4C;ALDH1A2;MATN1;MMP19;CHI3L1;ANGPTL4;ATF3;GAS7;RGS18;COL15A1;FOXC1;DAPL1;NXPH4;RGS16;ADCY2;PIK3R1;EFNA5;PIK3R5;CRYZ;IL1RL1;CALCR;RASSF10;ST8SIA4;SLAMF7;KLRC1;APOB;GPC6;RPRM;ABCA1;RIC3;MSR1;PRELID2;I…	0.00265891	10.8418
CX	D35	IRF8 21731497 ChIP-ChIP J774 Mouse	22/219	22	CD53;TGFB2;CSF3R;GDA;GPR68;EN2;CYBB;TREM2;PRCP;PARP14;ADAMTS2;ELF4;UCP2;CASP1;HMOX1;NLRP3;IRF5;CD68;TLR4;XDH;IL18R1;CTSB	0.00267149	16.6016
CX	D35	SMAD 19615063 ChIP-ChIP OVARY Human	13/100	13	BDNF;TNC;MICAL2;LTBP2;CD3G;ABCA8;TBX3;DNM3;DMBT1;NAV3;IL7;IL1B;SAMD3	0.00314715	21.6121
CX	D35	RUNX1 30185409 ChIP-Seq K562 Mouse BoneMarrow Leukemia	27/296	27	ALAS2;CSF3R;GMPR;RELN;RASSF4;MYC;SLAMF6;MAN1A1;IL6R;STAT5A;PRELID2;ANXA3;PLCL2;LAPTM5;GPR37L1;GP6;CP;F3;FOSL2;TMEM198;FCAMR;SLC9A2;TUBB2B;MYH9;REN;LCP2;ATF3	0.0031696	14.5728
CX	D35	MYC 19829295 ChIP-Seq ESCs Human	101/1572	101	PID1;ZAN;IKZF3;CLU;ICAM1;GPR174;GJA1;GRAP2;TNFSF10;CHP2;SLC16A7;PLXNC1;SLC16A5;ARL11;SLC6A17;HGD;ACTN1;ISLR2;SOX11;GRIP2;PRSS53;DKK3;GPR162;SLPI;CARD16;LMX1B;CARD14;DSC2;CSF1R;NUMBL;FAM114A1;ART3;UGT8;NEU3;C5;C7;CLEC7A;EIF4EBP1;HAO1;SLAMF6;CD14;APOB;S100A11;LRRC37A3;TMEM184A;MSR1;EGR2;XRCC2;LIF;TRPV2;MICAL2;TRPV6;RCAN2;PPP1R1B;BCL3;ITGA11;BNC2;MS4A7;CTSW;TRIM6;CCR4;TIGD3;CAMK1D;KSR1;TNNC1;IL19;AB…	0.00318125	10.1386
CX	D35	KLF4 19030024 ChIP-ChIP MESCs Mouse	78/1157	78	PCSK2;NRP2;DYRK3;AKAP12;PYCARD;GJA1;TUBB3;MYC;HOXA2;LRAT;DLGAP3;RAB8B;CHST8;HS3ST3B1;TGIF1;EMX1;CAMK1D;USP2;EN2;ISLR2;ABHD14A;RTN4RL2;MIF;SSTR1;RUNX1;CCNA2;TUBB2B;KCNQ1;COL6A1;COL4A6;LMX1B;NPTXR;BCAT1;FJX1;HOXB5;FOXC1;NXPH4;PDE1A;TMEM59L;CRMP1;CXCR4;GATA2;EFNA5;THBS1;DSN1;RELN;WNT11;RDH10;GPC1;ADAM23;UCP2;SPP1;RGS20;NPTX1;APOE;MEST;PRPH;IRX1;PPP1R14A;IRX2;TGFB2;TMEM132E;PRRX1;BDNF;DMRT2;FN1;GAD2;…	0.00334502	10.5393
CX	D35	NFYB 21822215 ChIP-Seq K562 Human	102/1594	102	OLFML2B;CSF3R;NCF2;AKR7A3;RAB42;DMBT1;TNN;GJA5;AKT3;SLC16A7;IL6R;SLC15A1;SLC6A17;SFMBT2;DIO1;GPR37L1;POU3F1;DKK3;KCNQ1;WDFY4;CD101;CCDC27;CFH;FBLIM1;CLCNKB;CLCNKA;ILDR2;ADRB1;VTCN1;LY9;SPTA1;TMEM125;SFN;SLAMF6;MARK1;TNFSF18;EGR2;STIL;TGFB2;BDNF;ABCA4;MICAL2;SELP;PTPRC;UBE2T;RET;GPR25;CYP4A22;CHD5;TMEM52;LAMC2;MYOM3;CASP12;DUSP10;CRTAC1;ZNF648;DLGAP3;CD53;BATF3;CR2;CAMK1D;CYP4A11;SLC39A12;TNFRSF1B…	0.00339613	9.98733
CX	D35	TCF3 18347094 ChIP-ChIP MESCs Mouse	103/1613	103	EHF;HHIP;CDH6;GJA1;CYSLTR1;TNN;BASP1;MYC;GRAP2;TECTA;SLC15A1;HGD;ACTN1;KRT8;ISLR2;SOX11;MPEG1;RUNX1;SLC9A2;CYP39A1;SFRP1;SLPI;ACOT1;HOXB8;ATF3;SLC45A3;FBLIM1;HVCN1;PDE1A;TCF7;FOXO6;FBXO40;SOCS3;DPP6;S100A11;ATP6V1C2;S100A10;STRA6;BDNF;FN1;HTR1B;FOSL2;BMP4;BCL6;PKIA;ZFP64;PTPRT;ITK;DYRK3;TNFAIP3;LAMC2;CPZ;HOXC11;AKAP12;CRTAC1;CASP1;OLR1;CD38;DLGAP3;EDN1;TNFRSF12A;ABHD14A;TNFRSF1B;IL17RD;HCK;TUBB2B…	0.0034194	9.94993
CX	D35	VDR 24763502 ChIP-Seq THP-1 Human	71/1034	71	RET;B4GALT2;CIITA;CDKN1A;SPI1;BNC2;ITGB2;CTSZ;LAMC2;IKZF1;AFF3;GJA1;TUBB6;DUSP10;BASP1;MYC;AKT3;ENC1;CD38;PIM3;CCR6;IL6R;SLC13A1;CR2;ANXA3;IL1R2;CLEC11A;COL23A1;USP2;RHOH;F3;VAV1;RUNX1;ELF4;MYH9;S100A4;LCP2;IRF5;SCG2;GAS7;TLR2;SLC45A3;PDE1B;EFNA5;NKD2;GNA14;MUC1;TRIM46;TM4SF20;SUSD3;NLRP3;CD14;DCAF12;CCR1;EGF;SIGLEC12;DMRT2;LAPTM5;INHBA;FER1L6;LILRB4;FOSL2;BMP4;LRG1;DIAPH3;BCL6;UBE2T;CASS4;ESYT3;…	0.00342954	10.6708
CX	D35	GF1 26923725 ChIP-Seq HPCs Mouse	74/1089	74	RYR1;TNFRSF13B;GPR68;ITGB4;CPNE4;TNC;LAMC2;ADRA1D;AFF3;C4B;CASP12;CRTAC1;GRAP2;DPYSL3;ENC1;MRC1;ADORA1;TNFSF10;CTLA4;DLGAP1;PLXNC1;FAM81A;TGIF1;CASR;EDN1;TSC22D1;SFMBT2;SOX11;FOXL1;TLE6;RUNX1;SLC7A8;LCK;COL4A1;MATN1;ALPK1;TLR4;CDH17;ATF3;CNTNAP4;B4GALT5;NNMT;LAMA1;PDE1B;ATP1A4;PIK3R1;EFNA5;ADCY7;C2;CRYZ;HPX;SOCS3;CLEC3B;ADAM23;ST8SIA4;NCKAP1L;ABCA1;MSR1;CDKN2B;GP2;HTR1B;SYT13;NSG1;TBX3;TMEM154;SH…	0.00356662	10.4912
CX	D35	NFYA 21822215 ChIP-Seq K562 Human	101/1579	101	CPNE8;EHF;OLFML2B;CSF3R;NCF2;RXFP2;AKR7A3;RAB42;TNN;GJA5;AKT3;PLXNC1;IL6R;SFMBT2;DIO1;GPR37L1;POU3F1;FCAMR;COL4A1;KCNQ1;ADAM12;WDFY4;CD101;CCDC27;SLC45A3;CFH;FBLIM1;CLCNKB;CLCNKA;ADRB1;VTCN1;LY9;SPTA1;SLCO1B1;TMEM125;SFN;SLAMF6;MARK1;TNFSF18;EGR2;STIL;TGFB2;ABCA4;MICAL2;PTPRC;UBE2T;SLC22A9;RET;GPR25;CYP4A22;CHD5;TMEM52;LAMC2;MYOM3;CASP12;DUSP10;ZNF648;DLGAP3;CD53;BATF3;CR2;CAMK1D;CYP4A11;SLC39A12…	0.00357379	9.87776
CX	D35	SPI1 26923725 ChIP-Seq MACROPHAGESS Mouse	95/1469	95	EPHB6;RYR1;ROBO3;GPR25;CIITA;NRP2;DYRK3;EHF;GAL3ST1;CLEC10A;SLA;SLC2A4;CSAD;RND1;SLC22A12;C4A;TUBB6;ADAMTS2;RAB42;RASSF4;VSIG2;SIT1;STBD1;GJA5;ADORA1;TNFSF10;CD38;NRTN;PLXNC1;HMGCS2;CCR5;IL11;SLC15A1;CAMK1D;NCBP2;MMP2;SLC2A13;DIO1;RTN4RL2;MIF;MYRIP;LAX1;RUNX1;RHOB;MMP12;ARL4C;FGR;ALDH1A3;SCNN1A;CRY1;ACOT1;ANGPTL4;CD300C;DNASE1;ATF3;BIRC3;COL15A1;RGS14;HVCN1;C5AR1;TMEM59L;CLCNKA;GMPR;ADRB1;CABP1;D…	0.00357379	9.9761
CX	D35	JARID1B-DAIN 22020125 ChIP-Seq ESCs Mouse	95/1470	95	RET;RERGL;RYR1;CLIC3;CITED1;CCNF;IKZF1;RAPGEFL1;AKAP12;LGALS3;EFEMP2;TUBB6;TUBB3;ADAMTS1;CYP1B1;HOXA2;LBP;MYOZ1;PCDHAC2;FGB;EMX1;CAMK1D;GPR34;APAF1;SLC2A13;TESC;COL23A1;ENTPD8;MYRIP;GRIP2;VAV1;FGR;CLDN5;SFRP1;ARC;SFRP2;MELK;ITGAD;ELF4;KIFC1;ALDH1A2;ANGPTL3;MATN1;MYH9;HOXB8;A3GALT2;ATF3;CHST2;BIRC3;ATP6V1B1;HBEGF;B4GALT5;RGS18;RGS14;RGS16;CLCNKB;GMPR;ADRB1;BARX2;KNG1;TMEM125;GPC1;RGS20;CYTL1;CD14;…	0.0036339	9.93734
CX	D35	FOXO1 25302145 ChIP-Seq T-LYMPHOCYTE Mouse	102/1599	102	NPFFR1;GPR68;SLA;BUB1B;IKZF1;IKZF3;GIMAP7;ICAM1;ZC3H12D;DOCK10;GRAP2;AKT3;DPYSL3;CALN1;IL13RA1;SLC15A1;CNPY1;MPEG1;RUNX1;CLDN5;DEPDC1B;MELK;CD8A;CD101;ABCG1;CSF1R;IGSF6;TCF7;C5AR1;PIK3R1;ARHGAP15;LY9;ART4;PIK3R5;SOCS3;SLAMF6;S100A11;PROM2;S100A10;ABCA1;STAT5A;TMEM132E;FOSL2;SELP;PKIB;PTPRC;BCL6;IL7R;TNFRSF13B;MS4A7;TNFAIP3;PTPN22;CD3E;AFF3;KCNT1;SGCA;TAGAP;NFKBIZ;RAC2;MUC13;ITGB7;HS3ST3B1;TGIF1;C…	0.00363555	9.80406
CX	D35	PCGF2 27294783 ChIP-Seq NPCs Mouse	30/346	30	NRP2;PID1;CXCR4;DOCK10;GPC1;DSEL;ADAM23;ST8SIA4;TM4SF20;CTLA4;SPHKAP;FN1;IL19;INHBB;GPR37L1;SGPP2;TMEM198;FCAMR;SLC9A2;ARL4C;COL3A1;CRYGA;PTPRC;CPS1;RUFY4;UBE2T;COL5A2;LGR6;RAMP1;SCG2	0.00363555	13.4227
CX	D35	FLI1 21867929 ChIP-Seq TH2 Mouse	96/1496	96	ITK;NPFFR1;GPR68;ITGB2;TNFAIP3;IKZF1;IKZF3;BEST3;ZC3H12D;AKAP12;CDH6;GJA1;ADAMTS2;GLIPR1;CREB3L3;DSE;SLC16A7;PLXNC1;OXGR1;HS3ST3B1;TLE2;EDN1;FOXD1;APAF1;KSR1;TSC22D1;SLC2A13;COL23A1;EPDR1;IRAK3;SOX11;MIF;SSTR1;OLFM4;ANO4;OSMR;IL17RD;DCN;RUNX1;RHOB;DEPDC1B;NAV3;IRF1;PXDN;ASPG;COL6A1;CRY1;MMP19;LCP2;DOCK2;EMID1;GAS7;FOXC1;NRN1;NXPH4;TCF7;GMPR;ADCY2;PIK3R1;SOCS3;C6;PTCHD3;S1PR3;APOB;GPC6;SAMD3;CAP2;…	0.00421359	9.62836
CX	D35	AHR 22903824 ChIP-Seq MCF-7 Human	44/577	44	NECAB1;MS4A7;WFDC1;PIK3R1;EFNA5;IKZF3;CDH6;GNA14;BASP1;LEPR;ST8SIA4;CYP1B1;SLC16A7;GPC6;IL6R;RPRM;PRELID2;EDN1;KSR1;IL1R2;ABCA4;RARRES1;FN1;INHBB;LHFPL2;SSTR1;ANO4;GRHL1;SMAD6;FER1L6;RUNX2;FOSL2;RUNX1;ARL4C;DNM3;ALDH1A3;BCL6;ELF4;ADAM12;ID4;S100A4;WDFY4;YPEL2;CNTNAP4	0.0042766	11.4191
CX	D35	ESR1 30970003 ChIP-Seq MCF-7 Human BreastCancer	61/868	61	SERPINA3;ROBO3;EHF;ECI1;ITGB2;ACSM5;YBX2;RAPGEFL1;KCNT1;SGCA;NFKBIZ;CYP1B1;PIM3;CCR6;CCR3;ANXA2;ANXA3;ABCC8;ACTN1;DNAAF1;CLEC11A;RHOH;DKK3;SLC9A2;SULT2B1;TUBB2B;IRF1;PXDN;SCNN1A;RHOU;PLA1A;COLEC12;SPTBN4;C5AR2;FOXO6;FBLN1;ADCY7;DPP6;GPNMB;GPC1;SH3BP2;TIFA;SYNDIG1;RAB29;GPC6;CD276;ATP6V1C2;STRA6;TPBG;FN1;TRPV2;MICAL2;FMO4;GRHL1;DCLK1;PKIB;FXYD4;MGP;BCL3;CD22;PRR35	0.0042766	10.4969
CX	D35	ESR1 21235772 ChIP-Seq MCF-7 Human	20/200	20	ABCA1;RET;EDN1;TNFRSF12A;DCDC2;VTCN1;RAPGEFL1;RND1;PKIB;GNA14;CALCR;CLCF1;ENC1;BCL3;ADORA1;CYP1B1;ATF3;CD44;CAP2;RPRM	0.0044458	15.1482
CX	D35	SOX9 26525672 ChIP-Seq Limbbuds Mouse	68/993	68	NRP2;PID1;NCF2;TNFAIP3;AFF3;BEST3;ZC3H12D;AKAP12;ADAMTS4;GJA1;DUSP10;SGCA;AKT3;DSE;ADORA1;CTLA4;SLC16A7;PLXNC1;HS3ST3B1;TLE2;KSR1;COL23A1;SOX11;GPR37L1;ANO4;TLE6;DCN;SLC9A2;ARL4C;DNM3;EWSR1;PXDN;CRY1;CHI3L1;ACOT1;DOCK2;GAS7;RGS18;CCDC69;CXCR4;ATP1A2;RDH10;DSEL;GPC1;PTCHD3;NPTX1;APOB;MSC;EGR2;TGFB2;PRRX1;BCL11B;WSCD1;FN1;INHBB;NAP1L1;FMO4;DLK1;TMEM198;COL3A1;CPS1;LHX1;COL5A2;STAC2;REL;MYCBPAP;SLC2…	0.0044458	10.1506
CX	D35	GATA3 21878914 ChIP-Seq MCF-7 Human	100/1574	100	EHF;IL1RN;OXTR;ANKRD35;NCF2;CLEC10A;CLDN1;LOXL2;CDH6;EFEMP2;BAIAP2L2;FADS6;NIPAL1;MYC;PCDHAC2;KCTD19;SDS;SLC6A17;AFAP1;MIF;LEMD2;DKK3;ADAM12;ACOT1;PTPRCAP;ATF3;CLCNKB;PIK3R1;SAMSN1;ART3;CALCR;NCKAP1L;VILL;LRRC37A3;PRELID2;STIL;ESRRB;CYP4F11;PKIB;FXYD4;CASS4;REN;CD22;SLC22A9;SERPINA3;CDKN1A;GAL3ST1;DOC2A;ITGB4;CTSW;CSAD;CPZ;TRIM6;DUSP10;DBP;DSE;MUC13;BATF3;CR2;APAF1;UGT1A1;BTN3A1;PDE4C;FCER2;MMRN1…	0.00449545	9.4065
CX	D35	SPI1 20176806 ChIP-Seq THIOMACROPHAGE Mouse	80/1209	80	RET;RYR1;ITGB2;MS4A7;SERPINE1;TNFAIP3;TREM2;IKZF1;RND1;MYOM3;C4B;CASP12;SIT1;CTSK;STBD1;GRAP2;ENC1;MRC1;CASP1;PIM3;HMGCS2;TGIF1;GAMT;ANXA1;UGT1A1;TNNC1;INSRR;VASH2;ENTPD8;ISLR2;F3;RUNX1;MMP12;HPDL;SLC7A7;RUFY4;ASPG;MMP19;LCP2;RHOU;PTPRCAP;CD300C;CLEC4E;CD44;BIRC3;PLA1A;IGSF6;FBLIM1;HVCN1;SEMA3G;PRCP;DTX4;LY9;KNG1;ART4;PIK3R5;NKD2;GNA14;DSN1;CNR2;RDH10;TRIM46;NLRP3;NCKAP1L;CD14;CD300LF;SLC25A24;SL…	0.00453817	9.76468
CX	D35	SMAD4 21741376 ChIP-Seq ESCs Human	101/1595	101	CSF3R;GPR68;NCF2;CLEC10A;ICAM1;RAB42;TNN;SIT1;DPYSL3;IL6R;PROK1;PCDHAC2;TECTA;GAMT;SLC15A1;SCARA5;POU3F1;TLE6;LRRC37A;CYP39A1;GPR162;TNIK;SCG2;CCDC27;NUMBL;TCF7;CLCNKB;PIK3R1;GATA2;LY9;SPTA1;NEU3;CALD1;SFN;CD276;B4GALNT4;SPTBN2;STAT5A;TGFB2;TBCB;GP6;ALOX15B;ABHD15;UBE2T;LHX1;REL;GAPT;CIITA;DOC2A;TNFRSF13B;ITGB4;CHD5;ADRA1D;CPZ;ELAVL3;AKAP12;KCNT1;NFKBIZ;MUC13;CCR6;RAB8B;CHST8;TGIF1;CAMK1D;APAF1;A…	0.00468492	9.30269
CX	D35	BRD4 27068464 ChIP-Seq AML-cells Mouse	101/1597	101	CD84;NCF2;GDA;PVR;DOCK10;TUBB6;PIM3;PLXNC1;GAMT;ARL11;SLC6A18;ACTN1;IL1R2;CYBB;MIF;OLFM4;LEMD2;MPEG1;RUNX1;SLPI;WDFY4;ATF3;CD101;HVCN1;C5AR1;SAMSN1;C2;PIK3R5;SOCS3;CLEC7A;RDH10;DSEL;ST8SIA4;NLRP3;APOE;S100A10;GGT5;EGR2;ABCA9;TRPV2;INHBA;PTPRC;ARHGAP30;PARVG;UBE2T;LHX1;REL;NRP2;DYRK3;CDKN1A;TNFRSF13B;SYCP2;ITGB2;TNFAIP3;STAB1;NFKBIZ;MUC13;CD33;CD53;HS3ST3B1;EDN1;APAF1;ITGA4;KSR1;TNFRSF12A;RHOB;ARL…	0.00485411	9.23283
CX	D35	OCT4 18692474 ChIP-Seq MEFs Mouse	104/1655	104	CNTFR;EHF;OXTR;HHIP;LY75;PVR;CDH6;GJA1;CYSLTR1;TUBB3;VSIG2;MYC;GRAP2;LIPG;PRND;SLC15A1;SOX11;MIF;CLDN5;SFRP1;SFRP2;SCNN1A;ACOT1;LMX1B;ABCG1;NNMT;CFH;PDE1B;ABCB4;PDE1A;TCF7;SOCS3;NEU3;PMAIP1;SFN;APOE;CD14;STRA6;EGR2;BCL11B;BDNF;FN1;LIF;SMAD6;MLXIPL;PKIA;UBE2T;BCL3;ZFP64;LCN2;GNB4;CD22;LGMN;PTPRT;CDKN1A;CTSW;ELAVL3;SLC22A12;DUSP10;ENC1;CD38;CCR6;TIMP1;HS3ST3B1;FOXD1;TSC22D1;SSTR1;TNFRSF1B;RHOB;FGR;…	0.00505908	9.10969
CX	D35	GATA3 26560356 ChIP-Seq TH2 Human	100/1583	100	IL1RN;OLFML2B;NPFFR1;NCF2;CLU;PVR;DOCK10;NIPAL1;TNFSF10;IL6R;FAM81A;SLC34A2;SLC6A18;COL23A1;RNASE4;LAX1;LRRC37B;CD226;ADAM8;ALPK1;BEX2;PDE1A;PIK3R1;ARHGAP15;LY9;SAMSN1;KNG1;FBXO40;SLCO1B1;SOCS3;CYP27B1;C6;ST8SIA4;S100A11;LRRC37A3;EGR2;TGFB2;BCL11B;CCDC15;TRPV2;MICAL2;CYP4F11;PTPRC;VNN1;ARHGAP30;CASS4;SNAI2;IL7R;B4GALT2;GPR25;ITGAM;BNC2;TNFAIP3;LAMC2;PTPN22;TREM2;CRTAC1;STAB1;NFKBIZ;RAC2;CCR3;RAB8…	0.00526496	9.09049
CX	D35	FOXA1 26769127 ChIP-Seq PDAC-Cell Line Human	104/1658	104	CPNE8;EHF;PID1;ANKRD35;NCF2;HFE;BUB1B;IKZF3;RXFP2;LGALS3;NIPAL1;VSIG2;AKT3;LIPG;IL6R;ACTN1;AFAP1;RNASE4;ADAM8;CYP2E1;CARD16;NUPR1;RHCG;ATF3;DSC2;SLC45A3;NNMT;CFH;ADRB1;PIK3R1;DTX4;CYP2C18;CYP27B1;RDH10;PMAIP1;VILL;CD300LF;S100A11;S100A10;STRA6;SPTBN2;MARK1;TNFSF18;EGR2;STIL;TGFB2;BCL11B;TRPV2;DCDC2;SMAD6;CP;SELP;BMP3;NAT8;FXYD6;CCDC122;SERPINA3;GAL3ST1;LAMC2;TRIM6;GLIPR1;ADAMTS1;ENC1;CD38;BATF3;F…	0.00529696	9.00894
CX	D35	BRD4 25478319 ChIP-Seq HGPS Human	110/1770	110	EHF;OXTR;GPR68;NCF2;SLA;BUB1B;SLC4A4;BEST3;LOXL2;DOCK10;TUBB6;BASP1;MYC;AKT3;DPYSL3;LEPR;CYP1B1;SLC16A5;ARL11;TMEM178B;KRT8;AFAP1;GRIP2;RUNX2;DKK3;RUNX1;MELK;COL4A1;ADAM12;SCNN1A;COL8A1;TNIK;STEAP1;TSPYL5;FBLN7;CACNA1A;LTBP2;PIK3R1;ADAMTS12;EFNA5;LYPD6;UGT8;SOCS3;DSN1;CALD1;HMOX1;S100A11;CD276;S100A10;ABCA1;STAT5A;LRRC37A3;SPHKAP;HTR1B;MICAL2;INHBA;SMAD6;FER1L6;DCLK1;PKIB;LACC1;IL7;UBE2T;ID4;CASS…	0.00529696	8.92871
CX	D35	GATA1 19941826 ChIP-Seq K562 Human	48/654	48	RYR1;OXTR;DYRK3;PID1;SPI1;SLC45A3;NNMT;GMPR;TNFAIP3;SLC4A1;PIK3R1;SAMSN1;TGM1;IL1RL1;RELN;RASSF10;RAC2;SLAMF6;CYTL1;MAN1A1;VILL;CTSB;RIC3;KSR1;SIGLEC12;TESC;COL23A1;LAPTM5;MICAL2;RHOH;GPR37L1;GP6;TNFRSF1B;SMAD6;FER1L6;FOSL2;RUNX1;MLXIPL;KRT19;KEL;BDH1;SLC7A8;ELF4;MAP1B;MYH9;TNIK;CHST2;SIGLEC6	0.00552862	10.458
CX	D35	FOXA2 19822575 ChIP-Seq HepG2 Human	151/2553	151	CPNE8;PID1;CSF3R;CLSTN2;CLEC10A;SERPINE1;LY75;BUB1B;CLDN1;CLU;LOXL2;TGM1;RIMS4;EDNRA;CREB3L3;RASSF4;AKT3;LEPR;PLXNC1;IL6R;PRND;SLC16A5;GAMT;SCARA5;AFAP1;RUNX2;DKK3;RUNX1;SULT2B1;SFRP1;DEPDC1B;KCNQ1;SCNN1A;CARD16;TNIK;NUPR1;FBLN7;FAM114A1;ABCB4;PDE1A;SLC22A2;FBLN1;ARHGAP15;C2;HPX;DPP6;CALD1;INPP5J;CD14;VILL;APOB;SPTBN2;ABCA1;MYH7B;STIL;FN1;DCDC2;MICAL2;LYZ;CYP4F11;CP;CYP4F12;MLXIPL;PTPRC;PPP1R1A;C…	0.00563087	8.43644
CX	D35	STAT3 19079543 ChIP-ChIP MESCs Mouse	49/672	49	NRP2;ITGB4;CTSZ;IKZF1;ITGAL;ICAM1;ENC1;ADORA1;RAC2;CYP1B1;NRTN;HS3ST3B1;EMX1;FGA;POSTN;FOXD1;SLC6A13;IL16;FOXL1;SYN1;ARL4C;DEPDC1B;SFRP1;IRF1;LMX1B;HOXB8;STEAP1;SCG2;ATF3;GAS7;TCF7;GATA2;DCST1;SOCS3;DPP6;MUC1;EXTL1;NFIL3;P2RY12;EGR2;TMEM132E;DMRT2;NSG1;KAZALD1;FOSL2;LHX1;MNDA;EPPK1;MYO1G	0.00563726	10.3407
CX	D35	STAT1 17558387 ChIP-Seq HELA Human	87/1349	87	TSKS;PCSK2;IL1RN;TNFRSF13B;NCF2;ZAN;MS4A7;AQP6;LAMC2;PTPN22;SLC2A4;CPZ;RXFP2;ICAM1;C4B;PYCARD;ADAMTS2;DMBT1;CRTAC1;ADAMTS1;CTSK;NFKBIZ;MUC13;PIM3;CCR6;HAVCR1;EPHB1;CCR3;EPHB3;CD53;HS3ST3B1;TGIF1;COX8C;FOXD1;GPR34;APAF1;ANXA2;IL1R2;EN2;CNPY1;MIF;TNFRSF1B;ANO4;RUNX2;MPEG1;HPDL;KEL;MYH9;RHOU;PTPRCAP;NUPR1;VGLL3;COLEC12;RGS18;SASH3;ATP1A4;ASB15;KNG1;NKD1;CRYZ;IL1RL1;GNA14;CLEC3B;RELN;MYH11;APOB;FILIP…	0.00574612	9.1041
CX	D35	EWS-ERG 20517297 ChIP-Seq CADO-ES1 Human	58/830	58	PCSK2;GPR25;CD84;OXTR;LOXL2;RIMS4;DUSP10;TNN;ZNF648;SLC16A7;IL6R;CCR3;SCARA3;ITGA4;PRKCB;SLC2A13;DIO1;USP2;VASH2;KRT8;SOX11;HOXB8;CDH17;DSC2;HBEGF;KLRB1;TCF7;GMPR;CXCR4;ADRB1;LTBP2;ADAMTS12;NKD1;PIK3R5;HPX;NEU3;IL1RL1;INPP5J;RGS20;GPC6;MARK1;LRRC37A3;SLC12A5;CCDC15;ABCA9;GP6;FER1L6;CYP4F12;LILRB5;KRT19;NPHS1;BCL6;ZFP64;EPPK1;TNFSF8;LGR6;SLC26A4;SLC22A9	0.00593873	9.8029
CX	D35	SALL4 18804426 ChIP-ChIP MESCs Mouse	54/761	54	RET;DYRK3;HHIP;LY75;CDH6;AKAP12;GJA1;CYSLTR1;BASP1;CD38;EDN1;FOXD1;SLC2A13;TESC;ISLR2;SOX11;MYRIP;LEMD2;RHOB;HCK;TUBB2B;SFRP1;SLC7A7;COL4A1;RHOU;LMX1B;NPTXR;BCAT1;BIRC3;B4GALT5;FOXC1;FBLIM1;LAMA1;PDE1A;RGS16;CXCR4;CRMP1;THBS2;PDPN;SPP1;HMOX1;S100A10;MARK1;IRX2;BDNF;FN1;GAD2;PARP14;BMP4;ANLN;ZFP64;TRIM36;CCDC3;VIM	0.00603993	9.92286
CX	D35	KLF1 20508144 ChIP-Seq FETAL-LIVER-ERYTHROID Mouse	60/868	60	ALAS2;NPFFR1;CD3G;SLC4A1;AQP4;IKZF1;SLC2A4;LGALS3;KCNT1;CALB1;FADS6;LIPG;CCR4;CTSB;HS3ST3B1;COX8C;EDN1;CAMK1D;SLC2A13;COL23A1;MIF;POU3F1;F3;RUNX1;CCNA2;DEPDC1B;KEL;MELK;NAV3;COL4A6;CYP2E1;BCAT1;STEAP1;TLR4;B4GALT5;CCDC27;RGS14;GMPR;EFNA5;ADCY7;CRYZ;NEU3;GNA14;UCP2;NRIP3;VILL;APOB;B4GALNT4;PRPH;TMEM184A;MYH7B;GCGR;TMEM154;FA2H;TREML2;COL5A2;ITGA11;TRIM36;PTX3;CD244	0.00635677	9.57419
CX	D35	CTCF 26484167 ChIP-Seq Bcells Mouse	96/1521	96	PTPRT;RYR1;NRP2;TNFRSF13B;ANKRD35;WFDC1;YBX2;SLC2A4;CLU;ICAM1;KHK;PYCARD;CRTAC1;NIPAL1;MYC;MYOZ1;PRND;HS3ST3B1;BATF3;CR2;EDN1;FOXD1;ABCC8;PDE4C;IRAK3;RTN4RL2;TLE6;VAV1;RHOB;DEPDC1B;BDH1;SLPI;LOX;RUFY4;ELF4;KIFC1;COL6A1;BPI;ADAM8;LMX1B;HOXB8;RHCG;FJX1;IGSF6;NXPH4;RGS16;SEMA3G;FOXO6;CXCR4;LTBP2;PIK3R1;CABP1;LY9;PIK3R5;CRYZ;MUC1;NFIL3;CNR2;GPNMB;HRH3;GPC1;SH3BP2;TRIM46;ST8SIA4;NPTX1;APOE;S100A11;PRP…	0.00641046	8.73115
CX	D35	POU3F2 20337985 ChIP-ChIP 501MEL Human	85/1319	85	EPHB6;PCSK2;ITK;CD84;REG1B;HFE;MS4A7;HBB;PTPN22;IKZF3;SLC4A4;RXFP2;AKAP12;CALB1;ADAMTS1;BASP1;AKT3;LEPR;SLC16A7;MAN1A1;PROK1;SGCG;CA13;SLC13A1;FGB;POSTN;ANXA1;FGG;DCN;CCNA2;DNM3;MMRN1;NAV3;ALDH1A2;CRY1;ANGPTL3;CLDN16;CLEC4E;SCG2;BIRC3;CREB5;TSPYL5;RGS18;CFH;COL11A1;PDE1A;PTGS2;SAMSN1;SPTA1;UGT8;RELN;C7;SLCO1B3;SPP1;ST8SIA4;HAO1;KLRC1;RPRM;P2RY12;IRX1;CDKN2B;TRAT1;ABCA9;FN1;LSAMP;PNMA2;CP;SELE;PKI…	0.00647424	8.88796
CX	D35	NR3C1 21868756 ChIP-Seq MCF10A Human	61/887	61	CCDC122;CIITA;NRP2;EHF;PID1;TNFRSF13B;BNC2;TNC;SLA;SLC4A4;AKAP12;RIMS4;ADAMTS2;EDNRA;CALB1;FADS6;ZNF648;TGIF1;SLC13A1;EDN1;CAMK1D;BTN3A1;COL23A1;TEX15;F3;DKK3;RHOB;ARL4C;SFRP2;CRY1;MATN1;RHOU;LMX1B;NPTXR;BCAT1;B4GALT5;RGS18;PCOLCE2;SLC22A2;ILDR2;EFNA5;NKD2;SOCS3;ST8SIA4;TMEM207;HAO1;GPC6;SLC25A24;PRRX1;FN1;ABHD15;BMP4;BMP3;KLF6;BCL6;PKIA;UBE2T;COL5A2;PNPLA3;GNB4;SNAI2	0.00650219	9.46882
CX	D35	LMO2 26923725 ChIP-Seq MACROPHAGESS Mouse	29/346	29	GRAMD1B;TNFRSF13B;PRCP;ADCY7;THBS1;RND1;CTSK;MRC1;SUSD3;DLGAP1;CCR5;FAM81A;ABCA1;SLC15A1;SLC6A17;DCN;TBX3;RUNX1;RHOB;SH3RF3;SELP;BMP3;ADAM12;ACOT2;MATN1;TRIM36;LMX1B;STEAP1;YPEL2	0.006547	11.6141
CX	D35	TBL1 22424771 ChIP-Seq 293T Human	99/1579	99	OLFML2B;CSF3R;AKR7A3;RAB42;TNN;GJA5;AKT3;PLXNC1;IL6R;TECTA;SLC15A1;SFMBT2;POU3F1;DKK3;KCNQ1;ADAM12;WDFY4;ATF3;CD101;CCDC27;NNMT;FBLIM1;CLCNKB;CLCNKA;ADRB1;VTCN1;LY9;SLCO1B1;TMEM125;SLAMF6;S100A10;MARK1;TNFSF18;EGR2;STIL;TGFB2;BCL11B;WSCD1;ABCA4;ESRRB;MICAL2;PTPRC;UBE2T;LGMN;RET;GPR25;CYP4A22;CHD5;TMEM52;LAMC2;MYOM3;DUSP10;CRTAC1;ZNF648;DLGAP3;CD53;CAMK1D;APAF1;CYP4A11;SLC39A12;SSTR1;TNFRSF1B;F3;D…	0.00659267	8.61021
CX	D35	PPARG 20176806 ChIP-Seq THIOMACROPHAGE Mouse	47/645	47	CDKN1A;DYRK3;CLEC10A;SLA;CXCR4;TNFAIP3;YBX2;ATP1A2;DTX4;LY9;KNG1;PIK3R5;RND1;ADAMTS4;C4B;SOCS3;RIMS4;WNT11;GRAP2;AKT3;MRC1;DSE;CYP1B1;PIM3;HMGCS2;PRND;CCR3;RAB8B;GALNT6;BATF3;TNNC1;GRHL1;LILRB3;SELE;KLF6;ASPG;ANGPTL3;CYCS;MYH9;LCP2;SIGLEC1;VIM;BCAT1;CDO1;CLEC2D;CD244;CD44	0.00673083	9.96728
CX	D35	NRF2 31884422 ChIP-Seq A549 Human Lung Carcinoma	98/1563	98	NCF2;CLU;CDH6;DOCK10;GJA1;LURAP1L;GJA5;MYC;PIM3;NRTN;PLXNC1;PCDHAC2;CD96;HGD;ACTN1;SFMBT2;IL1R2;LRRC37A;ARC;LOX;RUFY4;ADAM12;COL4A6;CARD14;SCG2;SPTBN4;NUMBL;FBLIM1;GMPR;FBLN1;PIK3R1;ADAMTS12;EFNA5;LY9;HPX;DSN1;RDH10;SYNDIG1;ST8SIA4;HMOX1;PMAIP1;SFN;NPTX1;TNFSF18;PRELID2;ABCA9;LIF;CYP4F11;CP;BCL3;SLC26A7;SLC26A4;FBN1;NRP2;ITGB4;IL24;TNFAIP3;CSAD;CALB1;ENC1;STAB1;CCR4;CCR3;CHST8;CD53;HS3ST3B1;TGIF1…	0.00687489	8.53752
CX	D35	SOX2 19829295 ChIP-Seq ESCs Human	99/1584	99	OXTR;NPFFR1;CSF3R;CLEC10A;AQP2;RAPGEFL1;RAB42;DPYSL3;CYP1B1;PLXNC1;MYOZ1;FAM81A;PCDHAC2;CALN1;KCTD19;OLFM4;POU3F1;FRMD1;CLEC4C;LOX;COL4A6;TNIK;CLEC4E;DSC2;CSF1R;BEX2;PDE1A;EFNA5;C5;C6;TMEM125;SLAMF7;SFN;SLAMF6;KLRC1;PRPH;TGFB2;WSCD1;BDNF;RARRES1;TBCB;INHBA;CP;GGCT;FA2H;PTPRC;VNN1;SELL;UBE2T;ID4;LGMN;RET;CCDC122;EDA;ITGB2;PTPN22;MS4A4A;GLIPR1;CASP12;ENC1;CD38;MAN1A1;DLGAP3;OXGR1;CHST8;HS3ST3B1;CR2…	0.0071231	8.44502
CX	D35	NANOG 19829295 ChIP-Seq ESCs Human	99/1584	99	OXTR;NPFFR1;CSF3R;CLEC10A;AQP2;RAPGEFL1;RAB42;DPYSL3;CYP1B1;PLXNC1;MYOZ1;FAM81A;PCDHAC2;CALN1;KCTD19;OLFM4;POU3F1;FRMD1;CLEC4C;LOX;COL4A6;TNIK;CLEC4E;DSC2;CSF1R;BEX2;PDE1A;EFNA5;C5;C6;TMEM125;SLAMF7;SFN;SLAMF6;KLRC1;PRPH;TGFB2;WSCD1;BDNF;RARRES1;TBCB;INHBA;CP;GGCT;FA2H;PTPRC;VNN1;SELL;UBE2T;ID4;LGMN;RET;CCDC122;EDA;ITGB2;PTPN22;MS4A4A;GLIPR1;CASP12;ENC1;CD38;MAN1A1;DLGAP3;OXGR1;CHST8;HS3ST3B1;CR2…	0.0071231	8.44502
CX	D35	EGR1 19032775 ChIP-ChIP M12 Human	20/210	20	C1QB;EGR2;SLC15A1;RGS14;SOX11;PRCP;CYP4F11;CLDN1;FOSL2;BMP4;CYSLTR1;CRYGA;SLPI;CASP1;HOXA2;SLAMF7;PTPRCAP;EPHB1;IL18R1;KCNK3	0.0071231	13.0873
CX	D35	IKZF1 21737484 ChIP-ChIP HCT116 Human	14/125	14	IRX1;TRPV2;ATP1A4;POU2F2;ARHGAP30;CALD1;FXYD6;IRF5;CCR6;IL6R;SIGLEC6;CALN1;KCNK4;SLC25A35	0.00716589	15.619
CX	D35	NANOG 18700969 ChIP-ChIP MESCs Mouse	19/196	19	CNTFR;FN1;THBS2;RHOB;AKAP12;HCK;SOCS3;GJA1;SFRP1;SLC7A7;ENC1;ADAM23;SPP1;CYP1B1;CD38;PMAIP1;VIM;BCAT1;ABCG1	0.00735363	13.2528
CX	D35	NANOG 18692474 ChIP-Seq MESCs Mouse	130/2172	130	EHF;ANKRD35;NCF2;HHIP;LY75;PVR;RAPGEFL1;TGM1;CDH6;BAIAP2L2;GJA1;CYSLTR1;RASSF4;TUBB3;BASP1;MYC;GRAP2;CYP1B1;LRAT;GTSE1;CALN1;EPHB3;TECTA;SLC15A1;ACTN1;KRT8;SOX11;GPR37L1;TLE6;SLC9A2;SFRP1;ACOT1;LMX1B;CLEC4E;ATF3;ABCG1;NNMT;CFH;PDE1B;HVCN1;PDE1A;FBLN1;PIK3R5;SOCS3;DPP6;CALD1;UBD;EIF4EBP1;PMAIP1;SFN;APOE;CD14;VILL;S100A10;FN1;DCDC2;BMP4;ANLN;PPP1R1A;PKIA;BCL3;PTPRT;ITK;NRP2;DYRK3;GAL3ST1;LAMC2;PTPN…	0.00738599	8.03925
CX	D35	NANOG 16153702 ChIP-ChIP HESCs Human	70/1057	70	TSKS;TNC;BUB1B;CSAD;AQP2;CLDN1;MS4A4A;ADAMTS4;GJA1;TRIM6;CALB1;GRAP2;DPYSL3;NFKBIZ;CYP1B1;LRAT;LBP;EPHB3;SLC13A1;TLE2;ANXA1;TNFRSF12A;TSC22D1;HGD;MMP2;SLC9A2;SFRP1;SFRP2;SCNN1A;COL4A6;COL8A1;BCAT1;HOXB5;FOXC1;SLC24A3;CACNA1A;PRCP;FBLN1;PTGS2;THBS2;BARX2;THBS1;CRYZ;FBXO40;SOCS3;GNA14;SRPX2;CALD1;CLEC7A;ST8SIA4;RGS20;APOB;MSC;KCNJ1;GPC6;HLA-DQA1;S100A11;RPRM;STRA6;IRX2;CDX4;PKLR;SLC10A2;GAD2;FMO4;P…	0.00780209	8.77104
CX	D35	SOX11 23321250 ChIP-ChIP Z138-A519-JVM2 Human	54/773	54	OLFML2B;TNFRSF13B;BNC2;CITED1;ITGB2;SERPINE1;TNFAIP3;RND1;CDH6;TUBB6;EDNRA;CALB1;CREB3L3;SGCA;ADORA1;CCR6;HAVCR1;SLC34A2;TLE2;FOXD1;ANXA2;TSC22D1;COL23A1;EN2;IL17RD;SERPINB6;SULT2B1;CLEC4C;SFRP2;ACOT1;IRF5;ATF3;DSC2;NUMBL;FOXC1;NRN1;RGS14;SLC43A3;CXCR4;ATP1A2;CABP1;PIK3R5;LILRA5;DPP6;ST8SIA4;APOB;CTHRC1;ABCA1;PPP1R14A;GP6;KAZALD1;TBX3;BCL6;SIGLEC8	0.0078811	9.23447
CX	D35	AR 25329375 ChIP-Seq VCAP Human	93/1481	93	PTPRT;RYR1;GPR25;NRP2;EHF;PID1;BNC2;NCF2;GDA;HFE;TNFAIP3;DOCK10;LGALS3;EDNRA;BASP1;STBD1;MYC;TAGAP;CYP1B1;PLXNC1;EPHB1;SGCG;ARL11;CD96;ANXA1;ITGA4;SFMBT2;TESC;PDE4C;SOX11;RTN4RL2;OSMR;F3;LEMD2;MELK;BDH1;COL4A1;KCNQ1;MAP1B;PXDN;CNTNAP4;COLEC12;RGS18;GRAMD1B;FOXC1;SLC24A3;DAPL1;ADCY2;LTBP2;PIK3R1;EFNA5;BARX2;SAMSN1;GNA14;DPP6;C6;RELN;C7;CALD1;ADAM23;CARNS1;SH3BP2;TMEM207;PMAIP1;NRIP3;NPTX1;GPC6;DCA…	0.00819013	8.24279
CX	D35	DPY 21335234 ChIP-Seq ESCs Mouse	98/1575	98	ANKRD35;TNC;AQP6;IKZF1;AQP2;GJA1;FADS6;SIT1;ADORA1;PIM3;PLXNC1;MYOZ1;PRND;IL1R2;CLEC11A;COL23A1;SOX11;GPR37L1;LAX1;RUFY4;ATF3;NRN1;SLC45A3;CLCNKA;FBLN1;PIK3R1;BHLHE22;TMEM125;RDH10;DSEL;ST8SIA4;INPP5J;HMOX1;APOB;MSC;PRPH;STAT5A;MYH7B;BCL11B;WSCD1;BDNF;FN1;TRPV2;POU2F2;BMP4;BCL6;UBE2T;PPP1R1B;REL;SLC26A4;NRP2;DYRK3;CDKN1A;TNFRSF13B;TNFAIP3;KHK;ELAVL3;SGCA;DSE;DLGAP1;TIMP1;DLGAP3;TSC22D1;TESC;PDE4C…	0.00829955	8.1456
CX	D35	P300 19829295 ChIP-Seq ESCs Human	99/1594	99	NPFFR1;CSF3R;CLSTN2;HHIP;CDH6;GJA1;CYSLTR1;NIPAL1;BASP1;DPYSL3;LIPG;PLXNC1;PCDHAC2;SLC15A1;PRKCB;AFAP1;SOX11;POU3F1;SFRP1;MAP1B;ADAM12;COL8A1;PDE1A;PIK3R1;ARHGAP15;EFNA5;SAMSN1;PIK3R5;DPP6;DSEL;ST8SIA4;HMOX1;MSC;S100A10;ABCA1;MSR1;EGR2;TGFB2;SPHKAP;SLC10A2;XRCC2;HTR1B;TBCB;SMAD6;BMP3;FA2H;PTPRC;VNN1;DIAPH3;PKIA;ID4;PCSK2;GPR25;BNC2;PTPN22;ENC1;DLGAP1;HS3ST3B1;TGIF1;SLC13A1;COX8C;EDN1;ANXA1;ITGA4;…	0.00831671	8.12255
CX	D35	FOXM1 26456572 ChIP-Seq MCF-7 Human	99/1595	99	RERGL;EHF;OLFML2B;ANKRD35;CLSTN2;GPR68;CCNF;TNC;CLDN1;SLC4A4;LGALS3;BASP1;GJA5;MYC;AKT3;TNFSF10;SLC16A7;CYP1B1;GTSE1;HGD;SFMBT2;KRT8;AFAP1;RUNX1;DEPDC1B;SFRP2;TNIK;LMX1B;CD101;NECAB1;PIK3R1;VTCN1;EFNA5;LYPD6;CALCR;ST8SIA4;S100A11;S100A10;ABCA1;STAT5A;TGFB2;WSCD1;RARRES1;CP;SELE;PKIB;BCL6;PKIA;UBE2T;COL5A2;REL;SLC26A7;ZNF536;TNFSF8;SYCP2;MS4A7;CD3E;AFF3;CSAD;DUSP10;ENC1;NFKBIZ;MAN1A1;SLC13A1;EDN1;…	0.00844002	8.09088
CX	D35	SA1 27219007 ChIP-Seq Bcells Human	101/1633	101	OLFML2B;CSF3R;ANKRD35;TGM1;EFEMP2;AKR7A3;RAB42;RASSF4;ADORA1;CHP2;NRTN;IL6R;KRT8;GRIP2;PRSS53;FCAMR;CLEC4C;KCNQ1;ACOT2;S100A4;ADAM8;CYP2E1;SLC45A3;IGSF6;CFH;FBLIM1;HVCN1;CLCNKB;ILDR2;TMEM125;SFN;NCKAP1L;S100A11;B4GALNT4;PRPH;S100A10;MARK1;EGR2;CADM4;WSCD1;LHX1;LGMN;CIITA;DYRK3;TNFRSF13B;IL24;CHD5;TMEM52;CTSW;YBX2;ITGAL;HOXC11;MYOM3;ADAMTS4;RPLP2;DLGAP3;CAMK1D;TNFRSF12A;FCRL6;MMP2;INSRR;IL19;RTN4R…	0.0084975	8.04815
CX	D35	SETDB1 19884257 ChIP-Seq MESCs Mouse	101/1634	101	OXTR;OLFML2B;CLU;C4B;TUBB3;HOXA2;LRAT;PLXNC1;SLC15A1;SFMBT2;LEMD2;TLE6;DKK3;SLPI;CD8A;COL4A1;LMX1B;HOXB8;NECAB1;NUMBL;NRN1;KLK1;ABCB4;NXPH4;SLC22A2;C5AR1;UMOD;FBLN1;LTBP2;C6;CALD1;NLRP3;SLAMF6;CCR1;STAT5A;PRELID2;ABCA9;LIF;HTR1B;MICAL2;TBCB;POU2F2;MEX3A;BCL6;IL7;PPP1R1B;BCL3;ITGA11;CPE;FXYD6;GAPT;DYRK3;SYCP2;HEPACAM2;WFDC1;CHD5;TNFAIP3;ADRA1D;HOXC11;RND1;SLC22A12;TIFAB;TAGAP;ENC1;NFKBIZ;HMGCS2;CH…	0.00862139	8.01715
CX	D35	PRDM14 20953172 ChIP-Seq ESCs Human	87/1374	87	RET;ITK;EHF;OLFML2B;CLSTN2;GDA;HHIP;LY75;TNFAIP3;SLC4A4;CDH6;BASP1;ENC1;CTLA4;MAN1A1;PLXNC1;CCR5;MYOZ1;CCR4;IL6R;NKX3-1;GPX2;ITGA4;PRKCB;TEX15;TNFRSF1B;RUNX2;ARL4C;NAV3;COL4A1;IRF1;PXDN;CRY1;MATN1;COL8A1;LCP2;TNIK;RHCG;CARD14;CHST2;CD44;COLEC12;NRN1;KLRB1;RGS14;DAPL1;CCDC69;TCF7;ADRB1;PIK3R1;THBS1;NKD2;CLEC3B;DPP6;RASSF10;CLEC7A;DSEL;CD19;SH3BP2;TIFA;KLRC1;GPC6;IRX1;LRRC37A2;TMEM132E;BCL11B;CMTM3…	0.00868075	8.18972
CX	D35	P63 20808887 ChIP-Seq KERATINOCYTES Human	99/1598	99	TSKS;OXTR;SERPINE1;LGALS3;VSIG2;MYC;LRAT;NRTN;SLC16A5;ARL11;SDS;HGD;GPR37L1;LAX1;CLEC4A;SCNN1A;LMX1B;NUPR1;NPTXR;CARD14;SCG2;EMID1;CSF1R;KLK1;MAOB;NXPH4;CLCNKB;CLCNKA;ADRB1;FBLN1;PIK3R1;GATA2;C2;SPTA1;FBXO40;DSN1;S100A11;STRA6;SPTBN2;TMEM132E;BCL11B;CYBRD1;INHBB;ABCA8;CYP4F11;LRRC66;BMP4;UBE2T;LCN2;GAPT;B4GALT2;ALAS2;CHD5;CD3G;CTSW;YBX2;AFF3;STBD1;HMGCS2;TIGD3;EMX1;CR2;ANXA2;ABCC8;ITGA2;MMP2;PDE4…	0.00878491	7.99647
CX	D35	GF1B 26923725 ChIP-Seq HPCs Mouse	82/1284	82	RYR1;ROBO3;NRP2;OXTR;ITGB4;TNC;AFF3;CSAD;SLC4A4;GJA1;EDNRA;CRTAC1;GRAP2;DPYSL3;ENC1;TNFSF10;CTLA4;DLGAP1;PIM3;PLXNC1;TGIF1;CASR;EDN1;TSC22D1;MMP2;INSRR;FOXL1;SSTR1;OSMR;TLE6;RUNX1;DNM3;KIFC1;COL4A1;ADAM12;ANGPTL3;MATN1;COL8A1;CDH17;ATF3;CD44;EMID1;CREB5;B4GALT5;GRAMD1B;FOXC1;NRN1;RGS14;LAMA1;HVCN1;UMOD;PTGS2;DCST1;EFNA5;ADCY7;CRYZ;LILRA5;SOCS3;DSN1;CLEC3B;RDH10;ADAM23;ST8SIA4;NCKAP1L;PTCHD3;PPP1R…	0.00900355	8.19342
CX	D35	CEBPA 23403033 ChIP-Seq LIVER Mouse	35/454	35	NNMT;CFH;TNFAIP3;DTX4;KNG1;ICAM1;TGM1;HPX;SLC25A48;HMOX1;APOB;XDH;SLC16A5;FGB;SLC34A2;FGA;UGT1A1;USP2;IRAK3;SLC51B;OSMR;SMAD6;TMEM154;ABHD15;MRAP;DHRS7;LRG1;BCL6;CPS1;PKIA;LCN2;ACOT1;MMP19;CLEC2D;ATF3	0.00905661	9.91361
CX	D35	GATA3 21867929 ChIP-Seq CD8 Mouse	88/1397	88	SYCP2;HFE;MS4A7;LY75;BUB1B;SLC2A2;CD3G;TREM2;IKZF1;RIMS4;GLIPR1;SGCA;FADS6;CRTAC1;NIPAL1;ENC1;MRC1;ADORA1;LBP;GAMT;SLC6A18;UGT1A1;NCBP2;ACTN1;PDE4C;VASH2;IRAK3;FOXL1;ANO4;DUSP9;SYN1;MPEG1;ARC;ANGPTL3;NUPR1;HOXB8;A3GALT2;ABCG1;ATP6V1B1;CREB5;COLEC12;CSF1R;COL15A1;RGS14;NXPH4;HVCN1;CACNA1A;ATP1A2;NKD1;DSN1;SRPX2;DPP7;CNR2;GPNMB;GPC1;ADAM23;BSND;HAO1;MYH11;ATP6V1C2;MARK1;ABCA1;STAT5A;PPP1R14A;XRCC2;…	0.0093437	8.01947
CX	D35	CTCF 18555785 ChIP-Seq MESCs Mouse	73/1123	73	CPNE8;CCDC122;SYCP2;CPNE4;GDA;TNFAIP3;ADRA1D;SLC2A4;CLDN1;CLU;KHK;DPYSL3;CYP1B1;EPHB1;PRND;EPHB3;RAB8B;KCTD19;EDN1;CAMK1D;ITGA4;SCARA5;COL23A1;CNPY1;EPDR1;IRAK3;DKK3;CCNA2;DEPDC1B;SLC7A7;RUFY4;ALDH1A2;ACOT2;RHOU;ANGPTL4;STEAP1;ABCG1;BIRC3;HOXB5;NNMT;LAMA1;FOXO6;CXCR4;PRCP;LTBP2;DTX4;THBS1;PIK3R5;CRYZ;NKD2;PRRG4;SOCS3;GNA14;MUC1;WNT11;TRIM46;MYH11;MEST;RPRM;PPP1R14A;BCL11B;TPBG;WNT7A;POU2F2;TSHR;N…	0.00962966	8.22046
CX	D35	TAL1 20566737 ChIP-Seq PRIMARY FETAL LIVER ERYTHROID Mouse	93/1492	93	ALAS2;NRP2;GPR68;GDA;CPNE7;ITGB2;TNFAIP2;SLA;SLC4A1;AQP4;IKZF1;ITGAL;AFF3;BAIAP2L2;CASP12;TNN;TUBB3;MYC;GRAP2;ENC1;RAC2;MUC13;ITGB7;PLXNC1;CCR5;SGCG;CTSB;TGIF1;TIGD3;SLC15A1;CR2;SDS;ITGA4;KSR1;UGT1A1;TSC22D1;IL1R2;ISLR2;RHOH;GPR37L1;RUNX1;DEPDC1B;KEL;BDH1;LCP2;CD226;CLEC4E;DOCK2;CD44;ABCG1;BIRC3;B4GALT5;SASH3;NRN1;SLC45A3;NNMT;SLC43A3;ABCB4;GMPR;PRCP;ATP1A2;PIK3R1;GATA2;ARHGAP15;SAMSN1;ADCY7;SCEL…	0.0096507	7.88075
CX	D35	SMAD4 19686287 ChIP-ChIP HaCaT Human	27/326	27	CDKN1A;SERPINE1;TNC;LTBP2;LAMC2;THBS1;ENC1;CASP1;OLR1;RPLP2;SFN;S100A10;TGIF1;EDN1;ANXA1;ANXA2;ITGA4;UGT1A1;ITGA2;KRT19;KLF6;CLCF1;SNAI2;CYP2E1;BCAT1;DSC2;PNPLA2	0.00975625	10.5255
CX	D35	LMO2 26923725 ChIP-Seq HEMOGENIC-ENDOTHELIUM Mouse	94/1517	94	RYR1;NRP2;TNFRSF13B;CLSTN2;GPR68;TNC;AFF3;ELAVL3;SLC22A12;CASP12;STBD1;DPYSL3;MRC1;LEPR;CTLA4;DLGAP1;LBP;FAM81A;OXGR1;CASR;SLC15A1;EDN1;FOXD1;TSC22D1;TESC;IL1R2;VASH2;FOXL1;GPR37L1;ANO4;RUNX1;RHOB;ARL4C;HPDL;BDH1;SLC7A8;COL4A1;IL1B;ADAM12;ACOT2;LCP2;ANGPTL4;TNIK;LMX1B;CD300C;ATF3;CHST2;CD44;GAS7;B4GALT5;COLEC12;GRAMD1B;IGSF6;CACNA1A;ADRB1;ADCY7;THBS1;C2;CRYZ;HPX;SOCS3;CLEC3B;DPP6;PTPRZ1;NFIL3;CLE…	0.0107867	7.66648
CX	D35	PCGF4 22325352 ChIP-Seq 293T-Rex Human	98/1594	98	CD84;PID1;OLFML2B;CSF3R;NCF2;DOCK10;AKR7A3;RAB42;TNN;GJA5;AKT3;IL6R;PROK1;SLC6A17;IL1R2;DIO1;SOX11;GPR37L1;POU3F1;SCG2;ATF3;CD101;CCDC27;CFH;FBLIM1;PDE1A;CLCNKB;CLCNKA;ILDR2;VTCN1;LYPD6;SPTA1;TMEM125;SFN;SLAMF6;APOB;S100A10;MARK1;TNFSF18;STIL;TGFB2;SPHKAP;ABCA4;CYBRD1;INHBB;FOSL2;PTPRC;NAT8;MEX3A;UBE2T;COL5A2;REL;B4GALT2;GPR25;CYP4A22;CHD5;TMEM52;LAMC2;AFF3;MYOM3;DUSP10;ZNF648;CTLA4;DLGAP3;CD53;C…	0.0110737	7.55575
CX	D35	RUNX1 22897851 ChIP-Seq JUKARTE6-1 Human	98/1594	98	CD84;EHF;OLFML2B;ANKRD35;NCF2;ZAN;SLA;CLDN1;PVR;LOXL2;ZC3H12D;RIMS4;DMBT1;FADS6;SIT1;DPYSL3;MYOZ1;IL6R;ARL11;KCTD19;LAX1;GRIP2;PRSS53;GPR162;CARD14;PLA1A;NNMT;KLRB1;TCF7;CLCNKA;GMPR;LTBP2;PIK3R1;ADAMTS12;ART4;CLEC7A;NPTX1;CD14;KLRC1;TMEM184A;GP6;SMAD6;UBE2T;BCL3;IL7R;SERPINA3;CIITA;ITGB2;SLC2A4;AFF3;RAC2;MAN1A1;CCR4;EMX1;FGA;GPX2;FCRL6;EN2;TEX15;DUSP9;SERPINB6;HPDL;IRF1;PXDN;CRY1;DSG3;DNASE1;CD44…	0.0110737	7.55575
CX	D35	CSB 26484114 ChIP-Seq FIBROBLAST Human	98/1594	98	CNTFR;ANKRD35;TNC;CDH6;LGALS3;RIMS4;EDNRA;RAB42;MYC;DPYSL3;IL6R;DIO1;SLC6A13;RNASE4;SLC9A2;CLEC4A;SFRP1;SFRP2;CD8A;ADAM12;SCNN1A;ALPK1;RHCG;PLA1A;NUMBL;NNMT;CLCNKA;LTBP2;ART4;DSN1;CLEC7A;S100A10;SPTBN2;CADM4;RARRES1;TRPV2;HTR1B;INHBB;MLXIPL;PPP1R1B;CASS4;MYCBPAP;REN;TNFRSF13B;WFDC1;KHK;RND1;SLC22A12;CASP12;CTSK;STBD1;LBP;CTSB;TIGD3;FGB;ANXA2;IL19;RTN4RL2;FOXL1;OSMR;MMP12;CCNA2;MRAP;FGR;CHI3L1;MYH…	0.0110737	7.55575
CX	D35	KDM2B 26808549 ChIP-Seq SIL-ALL Human	101/1652	101	GPR68;BEST3;EFEMP2;CREB3L3;TUBB3;MYC;AKT3;NRTN;IL6R;ACTN1;SFMBT2;CLEC11A;RNASE4;LRRC37B;RUNX1;PTPRCAP;TNIK;NPTXR;SCG2;EMID1;CD101;ABCG1;NRN1;KLK1;ILDR2;GATA2;SOCS3;EIF4EBP1;SFN;CYTL1;S100A11;CD276;B4GALNT4;S100A10;STAT5A;EGR2;BCL11B;SMAD6;FOSL2;BCL6;PARVG;UBE2T;BCL3;B4GALT2;ROBO3;DYRK3;FLT3;ITGB2;TNFAIP2;CD3E;KHK;DUSP10;NKX3-1;CTSB;CAMK1D;ITGA4;KSR1;TNFRSF12A;SLC2A13;TESC;RHOH;ABHD14A;TNFRSF1B;AR…	0.0113492	7.47568
CX	D35	P300 27268052 ChIP-Seq Bcells Human	98/1596	98	SPI1;ANKRD35;CPNE4;ZAN;SLA;SLC4A1;GIMAP7;PVR;ICAM1;RIMS4;AKR7A3;SIT1;SLC25A43;GTSE1;IL6R;SLC6A18;SLC6A13;GPR37L1;PRSS53;LRRC37A;GPR162;ARC;TNIK;HOXB8;ABCG1;FBLIM1;CLCNKB;GMPR;ART4;SOCS3;CLEC7A;NCKAP1L;CD14;KLRC1;CD300LF;CD276;B4GALNT4;MARK1;DNAH12;BCL11B;GP6;POU2F2;FER1L6;BMP3;MEX3A;BCL6;REL;SLC22A9;PTPRT;SERPINA3;NRP2;DOC2A;CHD5;SLC22A12;CALB1;BTN3A1;MMP2;CYP4A11;EN2;OSMR;SERPINB6;MRAP;HPDL;TMEM…	0.011394	7.49578
CX	D35	KAP1 22055183 ChIP-Seq ESCs Mouse	66/1009	66	IL1RN;CPNE7;SERPINE1;LAMC2;AFF3;IKZF3;C4B;CALB1;DPYSL3;CD38;PRND;CAMK1D;UGT1A1;INSRR;SLC39A12;MIF;MYRIP;DEPDC1B;ITGAD;ACOT2;MMP19;ACOT1;ADAM8;CHST2;ABCG1;BIRC3;PLA1A;VGLL3;LILRA6;C1S;COL11A1;HVCN1;SLC22A2;C5AR1;FBLN1;KNG1;ART4;CRYZ;GNA14;CLEC3B;RELN;TMEM125;CALD1;UBD;SH3BP2;RGS20;SLAMF6;MYH11;S1PR3;MEST;EGF;RARRES1;TRPV2;CYBRD1;TBCB;SGPP2;FA2H;DHRS7;NAT8;BCL3;STAC2;PNPLA3;EPPK1;MNDA;CD244;YPEL2	0.0124611	7.83605
CX	D35	CLOCK 20551151 ChIP-Seq 293T Human	30/382	30	CDKN1A;BEX1;SERPINE1;AQP4;ATP1A2;SLC2A4;CLU;DPP7;DBP;CALD1;PIM3;XDH;S100A10;ABCA1;ANXA2;TSC22D1;ACTN1;USP2;NAP1L1;SMAD6;RUNX2;MRAP;CLDN5;BCL6;COL4A1;COL6A1;PNPLA3;ACOT1;MYH9;ANGPTL4	0.0126753	9.42861
CX	D35	GATA1 19941827 ChIP-Seq MEL Mouse	90/1453	90	RYR1;ALAS2;CD84;DYRK3;EHF;CSF3R;ANKRD35;CCNF;TNFAIP2;SLA;SLC4A1;PTPN22;IKZF1;AFF3;AQP2;ICAM1;KHK;TUBB3;RAC2;CD38;DLGAP1;ITGB7;NRTN;PLXNC1;CCR5;CCR4;CCR3;PROK1;SGCG;EPHB3;GAMT;ITGA4;KSR1;UGT1A1;ABCC8;USP2;FOXP3;RUNX2;RUNX1;DNM3;DEPDC1B;SLC7A7;KEL;BDH1;EWSR1;S100A4;LCP2;CD226;DNASE1;DOCK2;ATF3;BIRC3;GAS7;B4GALT5;CCDC27;RGS18;SASH3;COL15A1;SLC43A3;GMPR;PRCP;GATA2;EFNA5;ADCY7;ART4;GNA14;DPP6;MUC1;REL…	0.0127841	7.37934
CX	D35	FOXP2 21765815 ChIP-ChIP NEURO2A Mouse	50/726	50	NRP2;BUB1B;LGALS3;EDNRA;CREB3L3;DMBT1;HOXA2;DLGAP1;CCR4;TECTA;OXGR1;CD53;ARL11;UGT1A1;TNNC1;COL23A1;ISLR2;SLC39A12;OLFM4;KEL;STEAP1;FOXC1;NRN1;CCDC69;CACNA1A;PRCP;PIK3R1;THBS2;NFIL3;CNR2;CSMD1;MEST;GPC6;P2RY13;PKLR;SLC10A2;TPBG;HTR1B;INHBB;NSG1;INHBA;SELP;COL3A1;KLF6;CRYGA;PPP1R1B;REL;CYCS;THRSP;CLEC2D	0.0133733	8.12803
CX	D35	TAL1 21186366 ChIP-Seq BM-HSCs Mouse	91/1477	91	ITK;NPFFR1;TNFRSF13B;GPR68;ITGB2;TNFAIP3;IKZF1;ZC3H12D;AKAP12;GJA1;ADAMTS2;GLIPR1;CREB3L3;DSE;ENC1;SLC16A7;PLXNC1;HAVCR1;OXGR1;HS3ST3B1;GAMT;SLC15A1;TLE2;EDN1;FOXD1;APAF1;KSR1;TSC22D1;COL23A1;EPDR1;IRAK3;SOX11;MIF;SSTR1;ANO4;DCN;RHOB;DEPDC1B;NAV3;IRF1;PXDN;ASPG;COL6A1;CRY1;MMP19;LCP2;DOCK2;EMID1;GAS7;FOXC1;NRN1;NXPH4;GMPR;ADCY2;PIK3R1;RANBP3L;NFIL3;PTCHD3;S1PR3;APOB;FILIP1L;SAMD3;CAP2;GGT5;IRX1;I…	0.0139851	7.20421
CX	D35	KLF5 20875108 ChIP-Seq MESCs Mouse	97/1593	97	OXTR;CSF3R;GDA;REG1B;HHIP;LY75;TGM1;CDH6;LIPG;CHP2;NRTN;MYOZ1;EPDR1;RNASE4;SOX11;OLFM4;MELK;ADAM12;SPTBN4;IGSF6;ABCB4;HVCN1;ADRB1;ADAMTS12;ARHGAP15;DTX4;SEZ6L2;NEU3;DSEL;ST8SIA4;SLAMF7;MAP6;CD14;MSC;TNFSF18;LRRC37A2;MICAL2;CYBRD1;POU2F2;FOSL2;BMP4;BMP3;MEX3A;SELL;LHX1;HLA-DRA;CYCS;FXYD6;MYCBPAP;TNFSF8;RET;RYR1;ITGAM;MS4A7;TNFAIP3;SLC2A4;CPZ;CALB1;DSE;ENC1;TGIF1;EMX1;KSR1;TSC22D1;FGG;F3;RHOB;MS4A6…	0.0147381	7.04395
CX	D35	KLF4 18358816 ChIP-ChIP MESCs Mouse	78/1238	78	RET;DYRK3;CDKN1A;LY75;CTSW;LAMC2;ICAM1;AKAP12;PYCARD;ADAMTS4;LGALS3;EFEMP2;TUBB3;MYC;ADORA1;RPLP2;CD38;CCR6;MYOZ1;EPHB3;HS3ST3B1;SLC15A1;TLE2;CAMK1D;ANXA2;UGT1A1;ACTN1;EN2;KRT8;ISLR2;IRAK3;TLE6;ARL4C;HCK;SFRP1;DEPDC1B;TUBB2B;LOX;EWSR1;KIFC1;COL4A1;IRF5;NUPR1;NPTXR;ATF3;B4GALT5;KLK1;CACNA1A;ADRB1;FBLN1;CABP1;EFNA5;THBS2;CYP27B1;GPC1;SPP1;TRIM46;RGS20;SFN;APOE;B4GALNT4;RPRM;CMTM3;BDNF;GCGR;FN1;PARP…	0.0147381	7.27697
CX	D35	TOP2B 26459242 ChIP-Seq MCF-7 Human	96/1575	96	CCDC122;OLFML2B;HHIP;TNC;HEPACAM2;SLA;TNFAIP3;CTSW;ADRA1D;CDH6;CALB1;BASP1;ZNF648;CD38;CYP1B1;MAN1A1;LBP;HAVCR1;EPHB1;CCR4;IL6R;SGCG;EPHB3;SLC13A1;CASR;SCARA3;EDN1;ANXA1;SLC6A18;CAMK1D;APAF1;HGD;ITGA2;SFMBT2;TESC;COL23A1;VWA5A;IRAK3;SOX11;SSTR1;ANO4;OSMR;SLC9A2;CYP39A1;DNM3;SFRP2;NAV3;MAP1B;ALPK1;STEAP1;TLR4;CHST2;CNTNAP4;VGLL3;FOXC1;CFH;ABCB4;CRMP1;PIK3R1;ADAMTS12;GATA2;ARHGAP15;EFNA5;THBS2;SAMS…	0.0148613	7.0298
CX	D35	UBF1/2 26484160 ChIP-Seq HMECs Human	98/1614	98	RERGL;OLFML2B;CPNE7;LOXL2;RAB42;DMBT1;MYC;HOXA2;EPHB3;POU3F1;LRRC37B;FRMD1;PRSS53;SULT2B1;GPR162;COL4A1;ADAM12;SCNN1A;S100A4;CD226;LMX1B;NUPR1;FBLN7;NUMBL;NNMT;FBLIM1;CABP1;GATA2;SOCS3;CYP27B1;MAP6;SFN;VILL;S100A11;PRPH;S100A10;ABCA1;LRRC37A3;EGR2;TGFB2;BDNF;FN1;MICAL2;CYBRD1;INHBA;PARP14;POU2F2;FOSL2;BCL6;TRPV6;UBE2T;BCL3;REEP6;B4GALT2;CDKN1A;ITGB4;TNFAIP2;TNFAIP3;PTPN22;KHK;MYOM3;DUSP10;STBD1;E…	0.0151351	6.97352
CX	D35	STAT5A 24692510 ChIP-Seq Epithelium Mouse Mammary	117/1977	117	CPNE8;EHF;GDA;ECI1;SERPINE1;TNC;IKZF1;CLU;TGM1;PYCARD;LURAP1L;RASSF4;MYC;LIPG;CYP1B1;PROK1;SLC6A18;HGD;OLFM4;SLC51B;RUNX1;SLPI;ACOT1;ADAM8;TNIK;NUPR1;ALPK1;CSF1R;SLC45A3;PDE1A;C5AR2;ADRB1;PIK3R1;EFNA5;ART4;PIK3R5;SOCS3;DSN1;DPP6;CALD1;EIF4EBP1;ST8SIA4;NCKAP1L;APOE;CD14;ATP6V1C2;PROM2;TNFSF18;GGT5;TMEM184A;PRELID2;SLC52A3;IFNLR1;PARP14;CP;DCLK1;GGCT;BCL6;LCN2;TNFSF8;CCDC122;NRP2;DYRK3;CDKN1A;TNFRS…	0.0153951	6.77624
CX	D35	FLI1 26923725 ChIP-Seq HEMOGENIC-ENDOTHELIUM Mouse	89/1446	89	ROBO3;GPR68;CLEC10A;TNFAIP2;WFDC1;SLC4A1;SLC2A4;KHK;MYOM3;ELAVL3;DOCK10;LGALS2;RIMS4;CASP12;TIFAB;CREB3L3;FADS6;ADAMTS1;VSIG2;SIT1;STBD1;NFKBIZ;ADORA1;CCR6;PLXNC1;GTSE1;NKX3-1;EPHB3;TECTA;TSC22D1;MMP2;SLC6A13;F3;LEMD2;TLE6;RUNX1;ALDH1A3;HPDL;SFRP1;LCK;IL1B;ADAM12;ACOT1;ANGPTL4;CRELD2;CD44;EMID1;BIRC3;CNTNAP4;HBEGF;FBLN7;GRAMD1B;PCOLCE2;CCDC69;C5AR1;CACNA1A;KCNA5;FBLN1;BARX2;SAMSN1;ADCY7;C2;SOCS3;…	0.0153951	7.03104
CX	D35	FOXA1 21572438 ChIP-Seq LNCaP Human	96/1578	96	EPHB6;CCDC122;SERPINA3;NRP2;EHF;ANKRD35;HHIP;CTSW;LAMC2;CSAD;CLDN1;RXFP2;ZC3H12D;TGM1;PYCARD;ADAMTS4;DOCK10;EFEMP2;BAIAP2L2;TIFAB;CALB1;STBD1;TNFSF10;CYP1B1;HOXA2;PLXNC1;HAVCR1;PRND;CCR3;NKX3-1;EPHB3;TSC22D1;SFMBT2;CYBB;MYRIP;OLFM4;LRRC37B;DKK3;SFRP2;NAV3;LOX;MAP1B;ALDH1A2;TLR8;CD226;ANGPTL4;LMX1B;ALPK1;FJX1;WDFY4;CD44;TSPYL5;LILRA6;FOXC1;DAPL1;TSGA10IP;NXPH4;SEMA3G;ATP1A4;ADCY7;ASB15;DDN;CLEC3B;…	0.0154346	6.94402
CX	D35	ERA 27197147 ChIP-Seq ENDOMETRIOID-ADENOCARCINOMA Human	55/822	55	CIITA;EHF;OLFML2B;CSF3R;GAL3ST1;AFF3;RAPGEFL1;LGALS2;TRIM6;DUSP10;ADORA1;CYP1B1;MAN1A1;CCR6;CALN1;EPHB3;SLC34A2;FOXD1;KSR1;ANXA3;COL23A1;CNPY1;SOX11;FOXL1;GPR37L1;BDH1;PXDN;SCNN1A;ACOT2;MATN1;RHOU;SCG2;CD44;CREB5;TSPYL5;B4GALT5;SASH3;NNMT;GMPR;FBLN1;PIK3R1;THBS1;PMAIP1;HAO1;SLC25A24;MARK1;IRX1;PPP1R14A;XRCC2;LIF;KLF6;KRT19;CILP;BCL3;CD22	0.0154856	7.62017
CX	D35	TCF3 18692474 ChIP-Seq MEFs Mouse	43/611	43	PTPRT;CNTFR;PDE1B;PDE1A;LY75;THBS2;PVR;SOCS3;GNA14;GJA1;CYSLTR1;MUC1;MYC;GRAP2;ADAM23;PDPN;SPP1;CD38;PMAIP1;GPC6;SLC15A1;CDX4;FOXD1;FN1;GAD2;TNFRSF1B;RHOB;FGR;CD2;CLDN5;ANLN;CD4;SLC7A7;SLPI;NPHS1;KIFC1;ACOT1;TRIM36;LMX1B;VIM;BCAT1;ABCG1;HBEGF	0.0158896	7.97832
CX	D35	GRHL2 25758223 ChIP-Seq PLACENTA Mouse	53/788	53	OLFML2B;UCMA;CLEC10A;KHK;CDH6;TUBB6;BASP1;NFKBIZ;HMGCS2;CCR4;CTSB;CA13;FGB;DIO1;INSRR;RHOH;RNASE4;GRIP2;MPEG1;CCNA2;TMEM213;SLC7A8;CD8A;TLR8;FJX1;CARD14;ADCYAP1R1;PCOLCE2;KCNA5;LYPD6;UGT8;SCEL;DSEL;CXCR3;SPP1;NRIP3;CADM4;BCL11B;GCGR;TMEM176A;ESRRB;ABCA9;CYBRD1;CYP4F11;GRHL1;FER1L6;LILRB4;SH3RF3;KLF6;LHX1;ESYT3;VIM;FCGR2B	0.0160464	7.59552
CX	D35	STAT5 23275557 ChIP-Seq MAMMARY-EPITHELIUM Mouse	59/897	59	CPNE8;CCDC122;CDKN1A;SERPINE1;TNC;TGM1;PYCARD;TRIM6;CASP12;DBP;RASSF4;CYP1B1;LBP;PROK1;SLC6A18;HGD;TNNC1;VWA5A;OLFM4;CYP39A1;BDH1;NAV3;IRF1;ACOT1;TNIK;NUPR1;ALPK1;TLR4;BIRC3;CREB5;GRAMD1B;IGSF6;FAM114A1;RGS14;PIK3R1;SOCS3;GNA14;DPP6;MUC1;EXTL1;EIF4EBP1;CD14;XDH;DCAF12;PROM2;TMEM184A;PRELID2;PARP14;CP;DCLK1;GGCT;KLF6;BCL6;STAC2;LCN2;TRIM36;TNFSF8;IL18R1;SLC25A35	0.0164535	7.38297
CX	D35	SMAD3 22036565 ChIP-Seq ESCs Mouse	56/844	56	NRP2;DYRK3;ANKRD35;BNC2;TREM2;PVR;GJA1;CRTAC1;CD38;DLGAP1;ITGB7;DLGAP3;EPHB3;CHST8;SLC15A1;CAMK1D;KSR1;ACTN1;CNPY1;IRAK3;IL17RD;SYN1;TLE6;CYP39A1;FGR;SFRP1;SLC7A7;KCNQ1;ALDH1A2;MYH9;LMX1B;ABCG1;FBLIM1;PDE1B;HVCN1;CRMP1;SOCS3;GNA14;DPP6;MUC1;PDPN;SPP1;RGS20;KCNJ1;GPC6;MYH7B;ABCA4;ESRRB;FN1;GAD2;TBX3;NPHS1;BCL3;CCDC3;KCNK3;MYO1F	0.0167829	7.41066
CX	D35	E2A 27217539 ChIP-Seq RAMOS-Cell Line Human	97/1603	97	GPR68;BEST3;PVR;ICAM1;TUBB6;TUBB3;NRTN;PLXNC1;CLEC11A;COL23A1;USP2;VASH2;TLE6;ARC;SCNN1A;ACOT1;COL8A1;PTPRCAP;WDFY4;ABCG1;NUMBL;KLK1;TCF7;ARHGAP15;HPX;SOCS3;DPP7;CD19;HMOX1;SFN;SLAMF6;MYH11;NPTX1;B4GALNT4;ABCA1;LRRC37A3;POU2F2;ABHD15;BMP3;FA2H;PTPRC;BCL3;ID4;REL;SNAI2;TNFSF8;IL7R;DYRK3;CDKN1A;TNFRSF13B;ITGB2;YBX2;ITGAL;CD3E;AFF3;CSAD;CPZ;KHK;DSE;RAC2;CD38;CCR6;CR2;IL16;NAV3;LCK;CRELD2;CDH17;CNTNA…	0.0167829	6.76282
CX	D35	AR 20517297 ChIP-Seq VCAP Human	97/1604	97	EHF;ANKRD35;SLC4A1;CLU;RXFP2;CDH6;LGALS3;TNN;PLXNC1;IL13RA1;TECTA;SDS;CLEC11A;LRRC37B;SFRP1;COL4A1;KCNQ1;TNIK;LMX1B;NNMT;SLC22A2;ADRB1;ADAMTS12;LY9;SAMSN1;ART4;SOCS3;HRH3;CLEC7A;HAO1;NCKAP1L;NPTX1;S100A11;STRA6;SPTBN2;MARK1;TMEM132E;BCL11B;ABCA9;CYBRD1;INHBB;TMEM198;GGCT;BMP4;PKIB;MLXIPL;DIAPH3;ZFP64;LCN2;PCSK2;ALAS2;NRP2;CITED1;ITGB4;CTSW;PTPN22;CD3E;CSAD;CALB1;OLR1;CCR3;NKX3-1;FGA;GPX2;FOXD1;AN…	0.0169803	6.73523
CX	D35	ESR1 20056654 ChIP-Seq MCF-7 Human BreastCancer	55/827	55	ROBO3;ECI1;ITGB2;IL24;YBX2;SGCA;CYP1B1;CCR3;EDN1;KSR1;SLC6A17;SFMBT2;PDE4C;KRT8;FRMD1;SLC9A2;SULT2B1;TUBB2B;KCNQ1;SCNN1A;CHI3L1;ADAM8;RHCG;COLEC12;SPTBN4;FOXC1;C5AR2;RGS16;NKD2;DSN1;MUC1;RASSF10;KCNJ1;SLC25A24;CAP2;S100A10;RPRM;ABCA1;DMRT2;TPBG;GAD2;CYP4F11;GRHL1;DCLK1;GGCT;BMP4;PKIB;LRG1;NAT8;MGP;BCL3;VIM;CD22;YPEL2;PRR35	0.0169803	7.39367
CX	D35	TP63 22573176 ChIP-Seq HFKS Human	185/3315	185	TSKS;CPNE8;CD84;IL1RN;ANKRD35;GPR68;GDA;CPNE7;HHIP;CLEC10A;CCNF;TNC;BUB1B;IKZF1;BEST3;C4B;PYCARD;DOCK10;C4A;BAIAP2L2;LGALS2;RIMS4;EDNRA;GRAP2;LIPG;TNFSF10;CHP2;SLC25A43;PLXNC1;IL6R;FAM81A;PROK1;SLC16A5;GAMT;SCARA3;SCARA5;USP2;KRT8;ENTPD8;AFAP1;MIF;LEMD2;FRMD1;SFRP1;DEPDC1B;RUFY4;KCNQ1;ADAM12;DSC2;ABCG1;FBLIM1;NXPH4;TCF7;GMPR;FBLN1;LTBP2;DTX4;SOCS3;HRH3;INPP5J;SLAMF7;MAP6;SFN;SLAMF6;NPTX1;VILL;S10…	0.0169803	6.25796
CX	D35	NANOG 18358816 ChIP-ChIP MESCs Mouse	57/865	57	DYRK3;HHIP;CCNF;LAMC2;CD3E;CSAD;AKAP12;GJA1;TUBB3;BASP1;GRAP2;DPYSL3;ENC1;RPLP2;CD38;CCR6;HS3ST3B1;FGB;SLC15A1;EDN1;MIF;TLE6;SLC9A2;HCK;SFRP1;TUBB2B;SLC7A7;KIFC1;ALDH1A2;MYH9;CRELD2;KLK1;RGS14;RGS16;THBS2;SOCS3;PDPN;SPP1;RGS20;MSC;IRX1;EGF;FN1;HTR1B;GAD2;TBX3;BMP4;FXYD4;PPP1R1A;PKIA;LHX1;BCL3;STAC2;VIM;FCGR2B;MYO1G;PNPLA2	0.017665	7.25585
CX	D35	CREB1 26743006 ChIP-Seq LNCaP-abl Human	98/1626	98	CLU;ICAM1;EFEMP2;BAIAP2L2;TUBB6;CYP2D6;TUBB3;NRTN;PLXNC1;SFMBT2;CLEC11A;KRT8;CNPY1;MIF;GPR37L1;SFRP2;ACOT2;NUPR1;CLEC4E;RHCG;SPTBN4;SLC45A3;BEX1;PDE1B;NXPH4;TCF7;ADRB1;LTBP2;PIK3R1;GATA2;DTX4;EFNA5;SOCS3;TMEM125;EIF4EBP1;HAO1;SFN;VILL;APOB;S100A11;PRPH;PROM2;LRRC37A3;EGR2;BCL11B;WSCD1;DCDC2;INHBB;MEX3A;SELL;SNAI2;REN;CDKN1A;SYCP2;IL24;TNFAIP2;TMEM52;LAMC2;SLC2A4;RND1;ELAVL3;TRIM6;SGCA;ADAMTS1;CTS…	0.017665	6.64231
CX	D35	EP300 21415370 ChIP-Seq HL-1 Mouse	42/600	42	NRP2;OLFML2B;PCOLCE2;SLA;GMPR;TNFAIP3;THBS2;SLC4A4;BARX2;ASB15;RND1;DOCK10;GNA14;GJA5;DPYSL3;APOB;EPHB3;CAP2;SCARA3;SLC6A17;TSC22D1;CMTM3;ANXA3;IL1R2;ABCA4;MICAL2;FOXL1;LHFPL2;CP;TBX3;ARL4C;SFRP1;PARVG;COL4A1;IL7;RCAN2;ALDH1A2;COL5A2;RHOU;PTX3;LGR6;TSPYL5	0.0182949	7.65086
CX	D35	CTBP1 25329375 ChIP-Seq LNCAP Human	58/885	58	CPNE8;PID1;ADRA1D;CLU;CDH6;BASP1;NFKBIZ;DLGAP1;MAN1A1;TSC22D1;PRKCB;ANXA3;SLC2A13;SSTR1;POU3F1;VAV1;RUNX1;ADAM12;MATN1;CYP2E1;TNIK;DOCK2;TLR4;VGLL3;COL15A1;FOXC1;NNMT;PDE1B;CACNA1A;CXCR4;ADCY2;LTBP2;PIK3R1;DTX4;EFNA5;ART3;SCEL;DPP6;NFIL3;CLEC7A;RDH10;HAO1;CSMD1;PROM2;IRX1;TMEM184A;MSR1;DMRT2;PLCL2;ABCA8;SYT13;LHFPL2;POU2F2;TSHR;BMP4;FXYD4;ZFP64;LGMN	0.0182949	7.15081
CX	D35	NCOR 22424771 ChIP-Seq 293T Human	95/1572	95	CIITA;EHF;CLSTN2;UCMA;CHD5;LAMC2;GIMAP7;ELAVL3;CDH6;PYCARD;ADAMTS4;TUBB6;CREB3L3;NIPAL1;ITGB7;NRTN;IL6R;CHST8;CD53;KCTD19;CASR;SCARA5;ANXA2;TSC22D1;HGD;ITGA2;USP2;FOXL1;ANO4;RUNX2;MPEG1;LRRC37A;HLA-E;RHOB;ALDH1A3;SLC7A8;KIFC1;IRF1;DNASE1;HOXB8;STEAP1;FJX1;CDH17;HLA-DQB2;ATP6V1B1;TLR2;SPTBN4;C1S;C5AR1;GMPR;ILDR2;SEZ6L2;CYP2C18;ADCY7;THBS1;NKD1;HPX;UGT8;FBXO40;C6;BSND;TRIM46;SLAMF7;MAP6;MYH11;REM2;…	0.0182949	6.59349
CX	D35	OCT1 27270436 ChIP-Seq PROSTATE Human	96/1591	96	TSKS;CNTFR;SERPINA3;EHF;OXTR;GAL3ST1;ANKRD35;GPR68;ITGB4;TNFAIP2;ADRA1D;RAPGEFL1;SLC22A12;RIMS4;CALB1;DUSP10;SIT1;STBD1;GRAP2;ZNF648;ENC1;ADORA1;PLXNC1;EPHB1;SGCG;EPHB3;TGIF1;SLC15A1;ANXA1;SLC6A18;KSR1;ANXA2;BTN3A1;ANXA3;SFMBT2;RHOH;IL16;SOX11;RTN4RL2;SSTR1;OSMR;LEMD2;LRRC37B;LRRC37A;MRAP;GPR162;COL4A1;SCNN1A;ANGPTL3;MMP19;ALPK1;FJX1;ABCG1;CREB5;GAS7;C1S;RGS14;DAPL1;ABCB4;ADCY2;PIK3R1;BARX2;LILRA…	0.0182949	6.58222
CX	D35	MYCN 27167114 ChIP-Seq NEUROBLASTOMA Human	96/1594	96	B4GALT2;DYRK3;UCMA;ITGB2;CCNF;TMEM52;ADRA1D;ITGAL;HOXC11;SLC4A4;ELAVL3;EFEMP2;CALB1;RAB42;TUBB3;STBD1;ADORA1;PRND;FAM81A;EPHB3;TIGD3;GPX2;FOXD1;CAMK1D;FCRL6;SFMBT2;SLC2A13;TESC;INSRR;PDE4C;SLC6A13;RNASE4;IRAK3;RTN4RL2;MIF;POU3F1;LRRC37B;DCN;DNM3;CLDN5;HPDL;CLEC4C;MAP1B;ACOT2;ADAM8;RHOU;PTPRCAP;LMX1B;FJX1;CNTNAP4;B4GALT5;NRN1;HVCN1;TMEM59L;GATA2;EFNA5;LYPD6;THBS1;DDN;SPTA1;CYP27B1;C6;EXTL1;WNT11;H…	0.0191749	6.50097
CX	D35	ZFP57 27257070 ChIP-Seq ESCs Mouse	50/744	50	PCSK2;NRP2;CLSTN2;TNFAIP3;CLDN1;CDH6;DUSP10;ADAMTS1;DPYSL3;NFKBIZ;HS3ST3B1;CR2;ANXA1;ANXA2;OLFM4;DCN;NAV3;BCAT1;STEAP1;SCG2;CNTNAP4;VGLL3;LILRA6;SLC24A3;CFH;DAPL1;COL11A1;PDE1A;CXCR4;PRCP;ARHGAP15;THBS1;PTPRZ1;DSEL;MSC;CSMD1;GPC6;RPRM;MSR1;PRRX1;SPHKAP;SLC10A2;LSAMP;CYBRD1;POU2F2;SELE;CXCL11;CPS1;SNAI2;SLC26A4	0.0193185	7.23337
CX	D35	PPARG 20176806 ChIP-Seq 3T3-L1 Mouse	84/1369	84	GPR25;CIITA;NRP2;CDKN1A;NPFFR1;EDA;ZAN;CLEC10A;TNFAIP3;ADRA1D;YBX2;AFF3;IKZF3;RXFP2;AKAP12;SLC22A12;LGALS2;GJA1;EDNRA;MYC;ENC1;NFKBIZ;MUC13;HOXA2;PIM3;PRND;SCARA3;BATF3;CAMK1D;UGT1A1;ANXA3;TESC;KRT8;AFAP1;RUNX2;MPEG1;RHOB;NAV3;COL4A1;PXDN;ADAM12;COL6A1;MYH9;BCAT1;CRELD2;CREB5;COL15A1;NNMT;SLC24A3;CCDC69;PDE1A;ADRB1;ATP1A2;PIK3R1;ADAMTS12;BARX2;SAMSN1;THBS1;KNG1;GNA14;DSN1;ADAM23;SH3BP2;HAO1;ABCA1…	0.0195045	6.58571
CX	D35	SALL4 18804426 ChIP-ChIP XEN Mouse	47/693	47	RET;FOXC1;DYRK3;IGSF6;EDA;PDE1B;SLC43A3;LAMA1;LOXL2;PRRG4;SOCS3;LGALS3;GJA1;CAPN6;FADS6;CALD1;LIPG;UCP2;HMOX1;SUSD3;GPC6;STRA6;SLC34A2;EDN1;STIL;EGF;INSRR;RNASE4;LHFPL2;MYRIP;TNFRSF1B;DUSP9;F3;TBX3;FOSL2;CCNA2;ANLN;CXCL11;KLF6;SLC7A7;COL4A1;PKIA;DNASE1;VIM;NPTXR;TLR4;B4GALT5	0.0203861	7.20865
CX	D35	FOXA1 25329375 ChIP-Seq VCAP Human	95/1580	95	PCSK2;NRP2;EHF;ANKRD35;ITGB4;AQP6;TNFAIP3;CLDN1;RXFP2;TGM1;ADAMTS4;BAIAP2L2;AKR7A3;CALB1;CRTAC1;BASP1;STBD1;TNFSF10;PLXNC1;HAVCR1;CCR4;CCR3;NKX3-1;SDS;FOXD1;ITGA4;TSC22D1;SFMBT2;IL1R2;KRT8;IL16;GPR37L1;MYRIP;SFRP2;MMRN1;LOX;LCK;CRY1;COL8A1;ANGPTL4;LMX1B;HOXB8;FJX1;CD44;CNTNAP4;PCOLCE2;FBLIM1;SLC43A3;DAPL1;NXPH4;SEMA3G;ATP1A4;ADRB1;SAMSN1;ADCY7;ART3;ASB15;DDN;HPX;SOCS3;RASSF10;CARNS1;PDPN;TM4SF20;…	0.0204831	6.37687
CX	D35	FOXA1 27270436 ChIP-Seq PROSTATE Human	95/1580	95	PCSK2;NRP2;EHF;ANKRD35;ITGB4;AQP6;TNFAIP3;CLDN1;RXFP2;TGM1;ADAMTS4;BAIAP2L2;AKR7A3;CALB1;CRTAC1;BASP1;STBD1;TNFSF10;PLXNC1;HAVCR1;CCR4;CCR3;NKX3-1;SDS;FOXD1;ITGA4;TSC22D1;SFMBT2;IL1R2;KRT8;IL16;GPR37L1;MYRIP;SFRP2;MMRN1;LOX;LCK;CRY1;COL8A1;ANGPTL4;LMX1B;HOXB8;FJX1;CD44;CNTNAP4;PCOLCE2;FBLIM1;SLC43A3;DAPL1;NXPH4;SEMA3G;ATP1A4;ADRB1;SAMSN1;ADCY7;ART3;ASB15;DDN;HPX;SOCS3;RASSF10;CARNS1;PDPN;TM4SF20;…	0.0204831	6.37687
CX	D35	SMC4 20622854 ChIP-Seq HELA Human	93/1544	93	SPI1;CLIC3;DOC2A;TNFRSF13B;ITGB4;CCNF;CTSZ;SLA;BUB1B;CHD5;IKZF3;MYOM3;C1QTNF4;CDH6;LGALS2;RIMS4;KCNT1;BASP1;GJA5;GRAP2;CCR4;IL6R;SLC6A18;SCARA5;SLC6A17;SLC6A13;ABHD14A;OSMR;POU3F1;F3;GRIP2;GPR162;HCK;ARC;RUFY4;IRF5;ADAM8;CYP2E1;LMX1B;HOXB8;DOCK2;CARD14;B4GALT5;ADCYAP1R1;CCDC69;KCNA5;ADCY2;ADAMTS12;EFNA5;ART3;LILRA5;NKD2;SPTA1;SOCS3;NEU3;DSN1;RANBP3L;CLEC3B;C6;C7;HRH3;CD19;NPTX1;RHBG;DCAF12;S100A1…	0.0210817	6.34353
CX	D35	EWS-FLI1 20517297 ChIP-Seq SK-N-MC Human	34/470	34	CD84;RGS16;ITGB2;TNC;SLA;BHLHE22;LOXL2;ADAMTS2;BASP1;MYC;ZNF648;CHP2;CTLA4;MUC13;MSC;EPHB1;SGCG;APAF1;ITGA4;KRT8;PNMA2;CP;FER1L6;ARC;BCL6;ITGA11;ZFP64;SNAI2;TNFSF8;ANGPTL4;TNIK;SLC26A4;MYO1F;TSPYL5	0.0226738	7.51156
CX	D35	FLI1 26923725 ChIP-Seq MACROPHAGESS Mouse	89/1473	89	RET;DYRK3;TNFRSF13B;CLEC10A;LY75;SLC4A1;IKZF1;SLC2A4;CLDN1;IKZF3;KHK;RND1;BAIAP2L2;CREB3L3;RASSF4;CRTAC1;CTSK;NFKBIZ;ADORA1;DLGAP1;EPHB1;FAM81A;CCR3;TGIF1;SCARA5;VASH2;RTN4RL2;ANO4;RUNX1;RHOB;SLC9A2;ARL4C;CCNA2;HCK;SLC7A8;EWSR1;BPI;ANGPTL4;TNIK;EMID1;ABCG1;BIRC3;HBEGF;C1S;RGS14;SLC43A3;TCF7;ATP1A4;FOXO6;FBLN1;CABP1;ADAMTS12;DTX4;ADCY7;PIK3R5;SOCS3;SCEL;RDH10;IL21R;SFN;NCKAP1L;PTCHD3;NPTX1;XDH;SLC…	0.0226827	6.25262
CX	D35	SMARCD1 25818293 ChIP-Seq ESCs Mouse	100/1683	100	CLSTN2;SLA;BUB1B;IKZF1;SLC4A4;DOCK10;RIMS4;AKT3;DPYSL3;TNFSF10;SLC16A7;EPHB1;CALN1;PRKCB;SFMBT2;COL23A1;CNPY1;RUNX2;RUNX1;KCNQ1;ADAM12;COL4A6;TNIK;ALPK1;CSF1R;NUMBL;BEAN1;CFH;PDE1A;TMEM59L;CACNA1A;CABP1;ADAMTS12;LYPD6;ART3;DPP6;S100A11;CD276;ATP6V1C2;PRELID2;ABCA9;FA2H;CXCL11;CILP;IL7;RCAN2;CPE;SLC26A7;PTPRT;RET;ITGAM;DOC2A;BNC2;FLT3;HEPACAM2;CHD5;PTPN22;AFF3;ADAMTS4;HEPH;DSE;TIMP1;KSR1;MMP2;SLC3…	0.0229555	6.13235
CX	D35	OLIG2 26023283 ChIP-Seq AINV15 Mouse	95/1588	95	ROBO3;GPR25;NRP2;EDA;DOC2A;BNC2;CITED1;NCF2;HHIP;CHD5;YBX2;ELAVL3;CDH6;LGALS2;TUBB6;KCNT1;RASSF4;TUBB3;MYC;ENC1;CYP1B1;HOXA2;NRTN;PLXNC1;EPHB1;EPHB3;TECTA;HS3ST3B1;TGIF1;TLE2;EDN1;FOXD1;CAMK1D;ACTN1;IL1R2;VWA5A;EN2;KRT8;ENTPD8;SSTR1;F3;LAX1;DCN;ARL4C;CCNA2;HPDL;TUBB2B;SFRP2;COL4A1;ADAM12;NUPR1;BCAT1;FJX1;WDFY4;TLR4;CHST2;EMID1;HOXB5;VGLL3;B4GALT5;NUMBL;SLC45A3;RGS14;LAMA1;CCDC69;RGS16;CACNA1A;CXC…	0.0229838	6.16615
CX	D35	HTT 18923047 ChIP-ChIP STHdh Human	24/304	24	FGB;GALNT6;BEX2;DOC2A;GCGR;MS4A7;SOX11;UMOD;SAMSN1;CLU;VAV1;C2;PKIB;CTLA4;TLR8;NRIP3;THRSP;CYP2E1;DSG3;XDH;SCG2;TECTA;FBN1;MYO1G	0.0239834	8.11351
CX	D35	SALL4 22934838 ChIP-ChIP CD34+ Human	67/1067	67	EPHB6;GPR25;NCF2;TNFAIP3;AQP4;AFF3;CLDN1;GJA1;DMBT1;HEPH;FADS6;GRAP2;DPYSL3;LIPG;ENC1;PRND;FAM81A;PCDHAC2;RAB8B;EDN1;TSC22D1;MMP2;SLC6A13;IL19;EPDR1;F3;RUNX2;RUNX1;FCAMR;IL1B;BCAT1;CD44;TLR2;SLC24A3;IGSF6;C1S;CFH;SLC43A3;PDE1B;CXCR4;CABP1;PTGS2;ASB15;C2;CRYZ;GNA14;TIFA;ST8SIA4;RGS20;NCKAP1L;KCNJ1;ATP6V1C2;STRA6;CCR1;EGR2;CYBRD1;PNMA2;INHBA;GRHL1;PKIB;BCL6;SELL;COL5A2;ID4;NEK10;REL;CYCS	0.0249726	6.33792
CX	D35	CEBPB 26923725 ChIP-Seq HEMOGENIC-ENDOTHELIUM Mouse	88/1461	88	B4GALT2;DYRK3;PID1;ANKRD35;CPNE4;TNFAIP3;LAMC2;SLC4A1;AFF3;SLC4A4;BAIAP2L2;ADAMTS2;CTSK;MYC;AKT3;ENC1;NFKBIZ;ADORA1;CTLA4;DLGAP1;HMGCS2;CCR3;CALN1;SLC34A2;SLC15A1;ANXA2;TSC22D1;TESC;RTN4RL2;FOXL1;SSTR1;F3;RUNX1;RHOB;SFRP1;DEPDC1B;KIFC1;COL4A1;IL1B;ALDH1A2;ADAM12;SCNN1A;IRF5;TNIK;ABCG1;B4GALT5;COLEC12;RGS18;SLC45A3;SLC24A3;C1S;PCOLCE2;GMPR;CACNA1A;GATA2;PTGS2;DTX4;THBS1;ART4;SCEL;DSN1;ST8SIA4;NPTX…	0.0250791	6.07358
CX	D35	PU.1 20513432 ChIP-Seq Bcells Mouse	91/1520	91	RET;ROBO3;CSF3R;CPNE7;CLEC10A;HEPACAM2;SLA;BUB1B;SLC4A1;YBX2;IKZF1;AFF3;MYOM3;ADAMTS4;TNN;NIPAL1;SIT1;MYC;AKT3;TAGAP;CYP1B1;DLGAP1;PIM3;ITGB7;SGCG;GAMT;BATF3;UGT1A1;PDE4C;IRAK3;FOXL1;LEMD2;MMP12;FCAMR;DNM3;EWSR1;IRF1;MYH9;LCP2;CDH17;CD44;EMID1;PDE1B;ILDR2;CXCR4;KNG1;PIK3R5;PRRG4;SOCS3;MUC1;EXTL1;CNR2;GPNMB;RDH10;EIF4EBP1;SLAMF7;NLRP3;CD14;S1PR2;FILIP1L;XDH;GALNT6;KCNJ10;PRRX1;BCL11B;GCGR;ESRRB;PL…	0.0258737	5.99119
CX	D35	ESET 19884257 ChIP-Seq ESCs Mouse	83/1369	83	ROBO3;CDKN1A;OXTR;OLFML2B;UCMA;GPR68;FLT3;ZAN;BUB1B;TNFAIP3;AFF3;HOXC11;RND1;SLC22A12;TIFAB;NFKBIZ;MUC13;PLXNC1;CCR4;KCTD19;FOXD1;TSC22D1;SFMBT2;DIO1;PDE4C;MYRIP;POU3F1;RUNX2;DKK3;ARL4C;CCNA2;DNM3;CLDN5;BDH1;CD8A;COL4A1;IRF1;BPI;LMX1B;CARD14;CD101;BIRC3;HOXB5;NECAB1;PCOLCE2;ABCB4;SEMA3G;GMPR;KCNA5;FBLN1;EFNA5;C6;TMEM125;CALD1;CARNS1;SPP1;IL21R;NLRP3;RGS20;PTCHD3;GPC6;RHBG;MEST;REM2;RPRM;MARK1;STA…	0.0260141	6.05291
CX	D35	NFE2L2 22581777 ChIP-Seq LYMPHOBLASTOID Human	31/425	31	COLEC12;CDKN1A;CPNE4;CCDC69;TNFAIP2;ILDR2;TNFAIP3;CDH6;LGALS3;HEPH;TM4SF20;DLGAP1;S1PR2;RPRM;TGIF1;IRX2;SCARA5;IL1R2;SFMBT2;LAPTM5;LHFPL2;POU3F1;MPEG1;DCN;RUNX1;BMP4;COL4A1;LHX1;IRF1;COL8A1;SLC25A35	0.0267944	7.25466
CX	D35	ZIC3 20872845 ChIP-ChIP MESCs Mouse	21/259	21	COLEC12;TMEM132E;LAMA1;ACTN1;GAD2;IL17RD;SMAD6;THBS2;GJA1;KLF6;SLC7A7;PPP1R1A;BASP1;LHX1;IRF1;PDPN;CD38;CHI3L1;LMX1B;VIM;CHST2	0.0273233	8.0737
CX	D35	KLF4 26769127 ChIP-Seq PDAC-Cell Line Human	99/1678	99	OLFML2B;ANKRD35;NCF2;SERPINE1;AQP4;LGALS3;GJA1;TUBB3;VSIG2;AKT3;LIPG;PIM3;IL6R;ACTN1;KRT8;AFAP1;RUNX1;DEPDC1B;LOX;ACOT2;ACOT1;S100A4;ADAM8;CYP2E1;NUPR1;RHCG;ATF3;DSC2;SLC45A3;FBLIM1;CLCNKB;ADRB1;DTX4;CYP2C18;CYP27B1;EIF4EBP1;SFN;SLAMF6;VILL;CD300LF;S100A11;SPTBN2;TNFSF18;EGR2;STIL;TGFB2;BDNF;CCDC15;DCDC2;MEX3A;ARHGAP30;UBE2T;FXYD6;LGMN;B4GALT2;ROBO3;NRP2;SYCP2;ITGB4;HBB;TMEM52;MYOM3;RPLP2;BATF3;F…	0.0278079	5.7936
CX	D35	RXR 22108803 ChIP-Seq LS180 Human	31/428	31	CD84;TNFRSF13B;ABCB4;LY75;GMPR;ILDR2;BARX2;SCEL;GJA1;DPP6;DUSP10;RASSF10;MYC;HMOX1;S1PR2;KCNJ1;SGCG;ANXA2;PRRX1;SLC10A2;SLC6A13;LSAMP;MICAL2;RHOH;CYP4F12;DLK1;FOSL2;ARL4C;KLF6;REL;CARD14	0.0291194	7.05035
CX	D35	BCL6 25482012 ChIP-Seq CML-JURL-MK1 Human	95/1605	95	B4GALT2;SERPINA3;CIITA;SPI1;CLSTN2;UCMA;ITGB4;CYP4A22;TNFAIP2;ITGAL;ZC3H12D;TIFAB;CALB1;DUSP10;MYC;FAM81A;EPHB3;CTSB;KSR1;SLC6A17;BTN3A1;CYP4A11;COL23A1;SLC6A13;CYBB;RHOH;SSTR1;GPR37L1;TNFRSF1B;LRRC37B;GRIP2;VAV1;SERPINB6;RHOB;TMEM213;SLC7A8;SLPI;IRF1;ASPG;ANGPTL3;IRF5;TNIK;ABCG1;CREB5;HBEGF;B4GALT5;SASH3;CSF1R;NUMBL;C1S;RGS14;SLC43A3;CCDC69;CLCNKB;SEMA3G;EFNA5;LILRA4;LILRA5;NKD2;CLEC3B;MUC1;GPNM…	0.0291954	5.73727
CX	D35	SPI1 26923725 ChIP-Seq HPCs Mouse	88/1473	88	RYR1;NRP2;DYRK3;CLEC10A;HFE;IL24;BUB1B;CD3G;SLC4A1;CSAD;RND1;TRIM6;RAB42;VSIG2;STBD1;NFKBIZ;ADORA1;TNFSF10;CTLA4;PLXNC1;LBP;CCR5;FAM81A;CCR3;HGD;DIO1;RTN4RL2;MIF;ANO4;RUNX1;MMP12;CCNA2;FGR;GPR162;HCK;SLC7A8;EWSR1;PXDN;CRY1;MMP19;TNIK;CD300C;EMID1;BIRC3;HBEGF;B4GALT5;SLC45A3;DAPL1;PDE1B;PDE1A;TCF7;CLCNKA;ADRB1;CABP1;DCST1;SAMSN1;ADCY7;C2;PRRG4;SOCS3;CLEC3B;EXTL1;DPP7;ADAM23;UCP2;INPP5J;HMOX1;NPTX1…	0.0297042	5.75671
CX	D35	LDB1 21186366 ChIP-Seq BM-HSCs Mouse	86/1435	86	PTPRT;RET;BNC2;HHIP;ZAN;ITGB2;LY75;ACSM5;IKZF1;SLC2A4;AQP2;RAPGEFL1;ADAMTS4;C4A;GJA1;CYSLTR1;GLIPR1;CASP12;KCNT1;CREB3L3;CTSK;CASP1;CD38;MUC13;PRND;SLC16A5;UGT1A1;VWA5A;EN2;SLC6A13;RTN4RL2;SYP;FCAMR;SULT2B1;HPDL;DEPDC1B;TUBB2B;MMRN1;PXDN;TLR7;BCAT1;ALPK1;STEAP1;COLEC12;SASH3;COL15A1;ADCYAP1R1;FAM114A1;SLC43A3;HVCN1;PDE1A;DCST1;NKD1;DDN;FBXO40;DSN1;PTPRZ1;CNR2;DSEL;SH3BP2;BSND;S1PR3;S1PR2;XDH;SAMD…	0.0297042	5.77421
CX	D35	SOX3 22085726 ChIP-Seq MUSCLE Mouse	87/1459	87	DYRK3;FLT3;CPNE7;TNC;CHD5;CTSW;PTPN22;CSAD;IKZF3;ZC3H12D;TGM1;CDH6;SLC22A12;LGALS2;DMBT1;CREB3L3;FADS6;TNN;ADAMTS1;MYC;TNFSF10;PIM3;ITGB7;MYOZ1;SLC16A5;CTSB;TIGD3;FGA;CR2;GPX2;FOXD1;ENTPD8;SYN1;GRIP2;RUNX1;CLDN5;BDH1;SLPI;RHOU;PTPRCAP;ANGPTL4;NUPR1;NPTXR;CLEC4E;TLR2;COL15A1;NRN1;CFH;PDE1B;FOXO6;CXCR4;ADCY2;FBLN1;WNT11;PTPRZ1;NFIL3;HRH3;CD19;CARNS1;SH3BP2;IL21R;TM4SF20;HMOX1;S1PR3;CSMD1;XDH;RHBG;R…	0.0321072	5.6361
CX	D35	SPI1 23547873 ChIP-Seq NB4 Human	152/2723	152	CD84;SPI1;NCF2;CLEC10A;AQP6;BUB1B;IKZF1;AQP2;IKZF3;SLC4A4;ICAM1;PYCARD;LGALS2;TUBB3;TNFSF10;PIM3;PLXNC1;IL6R;SLC16A5;CA13;ARL11;SDS;SCARA5;PRKCB;IL1R2;CLEC11A;MIF;RUNX1;GPR162;RUFY4;S100A4;CYP2E1;PTPRCAP;CD300C;CD101;ABCG1;CSF1R;HVCN1;C5AR1;PIK3R1;GATA2;SEZ6L2;SAMSN1;PIK3R5;EIF4EBP1;ST8SIA4;SLAMF7;NLRP3;SLAMF6;NCKAP1L;MYH11;CD14;VILL;CD300LF;S100A11;PRPH;STRA6;CCR1;SIGLEC12;TRPV2;CYBRD1;LYZ;GGCT;…	0.0321072	5.29461
CX	D35	KLF4 19829295 ChIP-Seq ESCs Human	94/1593	94	RET;RYR1;GPR25;CLIC3;BNC2;NCF2;ITGB2;TNFAIP2;SLA;WFDC1;CHD5;IKZF1;IKZF3;KHK;LOXL2;MYOM3;SLC22A12;TUBB6;KCNT1;CREB3L3;FADS6;BASP1;GRAP2;RAC2;LRAT;SGCG;GAMT;CR2;EDN1;CAMK1D;HGD;FCRL6;SFMBT2;TESC;KRT8;RNASE4;SOX11;FOXL1;POU3F1;TLE6;DCN;RUNX1;RHOB;HCK;SLC7A8;COL4A1;MAP1B;CHI3L1;MYH9;IRF5;WDFY4;SCG2;ATF3;ABCG1;GAS7;COLEC12;SASH3;NUMBL;FOXC1;SLC24A3;DAPL1;PDE1B;CRMP1;ADCY2;ADRB1;FBLN1;PIK3R1;VTCN1;EFNA…	0.0321072	5.5716
CX	D35	CTBP2 25329375 ChIP-Seq LNCAP Human	51/790	51	PCSK2;RERGL;OXTR;PID1;GDA;BEST3;CDH6;BASP1;SLC16A7;DLGAP1;MAN1A1;CHST8;BATF3;ANXA1;SFMBT2;CYP2E1;LMX1B;TLR4;VGLL3;GRAMD1B;NECAB1;LAMA1;COL11A1;CACNA1A;ATP1A2;PIK3R1;EFNA5;BARX2;SAMSN1;ADCY7;MS4A6E;DPP6;DSEL;CARNS1;ST8SIA4;SUSD3;CSMD1;GPC6;CAP2;PROM2;IRX1;PRELID2;TMEM132E;PLCL2;CP;TBX3;DIAPH3;PKIA;LHX1;ZFP64;ID4	0.0339487	6.00524
CX	D35	TP63 30713093 ChIP-Seq Epithelial Human Tongue SCC	120/2100	120	EPHB6;CPNE8;IL1RN;SERPINE1;TNC;AQP6;BUB1B;BEST3;RAPGEFL1;ZC3H12D;TGM1;EDNRA;RASSF4;TNN;TUBB3;SLC16A7;PLXNC1;EPHB1;KRT8;SLC6A13;MIF;POU3F1;LAX1;GRIP2;ADAM12;SCNN1A;COL4A6;ADAM8;NUPR1;CARD14;ATF3;FBLN7;FBLIM1;TCF7;TMEM59L;VTCN1;GATA2;LYPD6;CYP27B1;CALD1;CLEC7A;PMAIP1;SFN;PROM2;STRA6;STAT5A;STIL;CFAP70;ABCA4;RARRES1;SLC52A3;MICAL2;INHBA;GCSAM;CYP4F11;FOSL2;BMP4;CXCL11;BCL6;LHX1;PPP1R1B;ZFP64;LCN2;TN…	0.0340552	5.32076
CX	D35	AR 22383394 ChIP-Seq PROSTATE CANCER Human	91/1540	91	RERGL;EHF;BNC2;GDA;TNFAIP2;HEPACAM2;TNFAIP3;AFF3;CLDN1;SLC4A4;CLU;AKAP12;LGALS3;DUSP10;BASP1;DSE;LEPR;TNFSF10;SLC16A7;EPHB1;IL6R;FAM81A;NKX3-1;SCARA5;HGD;SFMBT2;SLC2A13;SSTR1;MYRIP;ANO4;DCN;LRRC37A;SLC9A2;ARL4C;ALDH1A3;COL4A1;MAP1B;PXDN;RHOU;TNIK;LMX1B;DOCK2;TLR4;CNTNAP4;GAS7;VGLL3;RGS18;NECAB1;NNMT;FAM114A1;MAOB;DAPL1;LAMA1;ADAMTS12;EFNA5;BARX2;THBS1;UGT8;NEU3;RANBP3L;RELN;NFIL3;DSEL;MAP6;PMAIP1…	0.0340552	5.48749
CX	D35	SOX2 22085726 ChIP-Seq NPCs Mouse	85/1430	85	NRP2;DYRK3;IL1RN;GAL3ST1;DOC2A;CLEC10A;HFE;AQP6;LAMC2;CSAD;GIMAP7;BEST3;KHK;CDH6;LGALS3;LGALS2;MYC;GRAP2;ENC1;ADORA1;TNFSF10;MUC13;TIMP1;HMGCS2;LBP;PCDHAC2;TECTA;SLC13A1;SDS;HGD;SFMBT2;IL1R2;EN2;DCN;DKK3;RUNX1;GPR162;NAV3;COL4A1;ACOT1;DSG3;TLR2;C1QB;NRN1;RGS14;TCF7;CLCNKA;GMPR;KCNA5;UMOD;VTCN1;ADAMTS12;ARHGAP15;PIK3R5;NKD2;CLEC3B;EXTL1;CALD1;CLEC7A;PDPN;SPP1;SLAMF7;RGS20;STRA6;ABCA1;TMEM184A;MYH7…	0.0364745	5.42221
CX	D35	PCGF2 27294783 ChIP-Seq ESCs Mouse	28/385	28	NRP2;PID1;AFF3;DOCK10;IL1RL1;RDH10;DSEL;GPC1;ADAM23;ST8SIA4;TM4SF20;CTLA4;RGS20;MSC;SPHKAP;IL1R2;FN1;INHBB;SGPP2;SLC9A2;ARL4C;COL3A1;CRYGA;CPS1;RUFY4;COL5A2;SCG2;IL18R1	0.0364801	6.65687
CX	D35	SOX9 24532713 ChIP-Seq HFSC Mouse	73/1203	73	EPHB6;CPNE8;OXTR;TNC;AFF3;CLDN1;PYCARD;SLC25A48;LGALS3;EDNRA;HOXA2;EPHB1;PRND;POSTN;SCARA5;ANXA2;UGT1A1;ITGA2;ACTN1;USP2;ANO4;POU3F1;DKK3;RUNX1;RHOB;CYP39A1;DNM3;SFRP1;DEPDC1B;COL4A1;KCNQ1;IRF1;MYH9;S100A4;DSG3;TNIK;DOCK2;WDFY4;CD44;EMID1;CREB5;CCDC27;FOXO6;GMPR;VTCN1;LYPD6;BARX2;ART3;SCEL;GPNMB;TM4SF20;APOE;GPC6;XDH;ATP6V1C2;ABCA1;ABCA4;LAPTM5;MICAL2;INHBB;TBCB;LHFPL2;FOSL2;MAB21L3;KLF6;ITGA11;I…	0.0365316	5.52233
CX	D35	DNAJC2 21179169 ChIP-ChIP NT2 Human	49/758	49	PCSK2;RYR1;ROBO3;DOC2A;GPR68;HBB;SLC4A1;IKZF3;PYCARD;GLIPR1;DUSP10;VSIG2;MYC;DLGAP1;NRTN;TECTA;ABCC8;GPR162;ELF4;FJX1;TLR4;BIRC3;CREB5;NRN1;NXPH4;TMEM59L;CLCNKA;CRMP1;GATA2;BARX2;KNG1;SOCS3;CNR2;CD300LF;PPP1R14A;P2RY10;EGR2;SLC12A5;SELE;TBX3;CD4;LRG1;BCL6;TRPV6;NPHS1;PPP1R1B;RAMP1;CRLF1;PNPLA2	0.0367132	5.87286
CX	D35	STAT3 22323479 ChIP-Seq MACROPHAGE Mouse	5/32	5	SOCS3;DSEL;BCL3;CRY1;PIK3R1	0.0370288	15.5121
CX	D35	CEBPB 26923725 ChIP-Seq MESODERM Mouse	52/814	52	B4GALT2;CPNE4;TMEM52;AKAP12;ADAMTS2;CD38;CALN1;OXGR1;TGIF1;EDN1;CAMK1D;APAF1;ANXA2;SLC2A13;TESC;RUNX1;FCAMR;SFRP1;DEPDC1B;IL1B;CHI3L1;IRF5;RHOU;DOCK2;CNTNAP4;CREB5;PCOLCE2;CLCNKA;ADCY2;GATA2;ART4;ST8SIA4;TM4SF20;NPTX1;CSMD1;GPC6;DCAF12;MSR1;PRELID2;DMRT2;SLC10A2;XRCC2;TPBG;GP2;PNMA2;SMAD6;TMEM154;FXYD4;BCL6;PARVG;MYCBPAP;MYO1G	0.0374237	5.76622
CX	D35	PPAR 26484153 ChIP-Seq NCI-H1993 Human	59/945	59	EPHB6;NRP2;EHF;CDKN1A;GDA;SERPINE1;TNFAIP2;TNFAIP3;DUSP10;BASP1;LIPG;CYP1B1;MAN1A1;SLC16A5;ANXA1;ITGA2;KRT8;AFAP1;TNFRSF1B;OSMR;F3;TLE6;DCN;HPDL;NAV3;PXDN;ANGPTL3;MYH9;ANGPTL4;BIRC3;CNTNAP4;HBEGF;C5AR1;FBLN1;DTX4;EFNA5;NKD2;TM4SF20;PMAIP1;ABCA1;TNFSF18;BCL11B;RARRES1;LIF;PNMA2;INHBA;LHFPL2;SMAD6;TMEM154;SLC4A9;MEX3A;BCL6;TRPV6;UBE2T;REN;TNFSF8;IL7R;YPEL2;FBN1	0.0387503	5.58106
CX	D35	GATA3 24758297 ChIP-Seq MCF-7 Human	95/1629	95	EPHB6;CDKN1A;IL1RN;PID1;CSF3R;ANKRD35;CPNE7;ITGB2;IL24;MS4A7;CLU;ZC3H12D;DMBT1;SGCA;CTSK;HMGCS2;CCR5;SLC16A5;GPX2;EDN1;ANXA2;ANXA3;ITGA2;SFMBT2;SLC2A13;KRT8;IL19;AFAP1;RNASE4;CCNA2;SULT2B1;CLDN5;ALDH1A3;HPDL;SFRP2;SLC7A8;IRF1;ADAM12;ACOT2;KCTD14;RHOU;DNASE1;PRTFDC1;HOXB5;TSPYL5;HBEGF;COLEC12;SASH3;CSF1R;FOXC1;RGS16;CFI;PIK3R1;VTCN1;PTGS2;ARHGAP15;CYP2C18;BARX2;CALCR;NFIL3;CNR2;SH3BP2;RHBG;S100A11…	0.0399761	5.17353
CX	D35	POU5F1 26923725 ChIP-Seq MESODERM Mouse	29/406	29	EHF;NRP2;NRN1;CLSTN2;NXPH4;ADCY2;THBS2;RDH10;CARNS1;PMAIP1;CCR5;CSMD1;OXGR1;MARK1;PRKCB;TESC;TEX15;LHFPL2;SH3RF3;SELL;CILP;ADAM12;LMX1B;ALPK1;TLR4;YPEL2;CNTNAP4;B4GALT5;CREB5	0.0399761	6.34679
CX	D35	TEAD4 26923725 ChIP-Seq HEMANGIOBLAST Mouse	29/406	29	EHF;NRP2;NRN1;CLSTN2;NXPH4;ADCY2;THBS2;RDH10;CARNS1;PMAIP1;CCR5;CSMD1;OXGR1;MARK1;PRKCB;TESC;TEX15;LHFPL2;SH3RF3;SELL;CILP;ADAM12;LMX1B;ALPK1;TLR4;YPEL2;CNTNAP4;B4GALT5;CREB5	0.0399761	6.34679
CX	D35	GATA2 21571218 ChIP-Seq MEGAKARYOCYTES Human	57/911	57	CDKN1A;OXTR;ITGAM;SERPINE1;SLC4A1;IKZF1;AFF3;CLU;SLC8A2;DUSP10;FADS6;TNFSF10;DLGAP1;IL6R;KSR1;TSC22D1;PRKCB;MMP2;COL23A1;AFAP1;RHOH;IL16;LAX1;TLE6;FGR;ELF4;KCNQ1;MATN1;MYH9;CYP2E1;LMX1B;CD44;ABCG1;SLC22A2;GMPR;GATA2;EFNA5;ART3;NKD2;SOCS3;CYP27B1;DPP6;HRH3;SPP1;NPTX1;CSMD1;CAP2;TMEM132E;RARRES1;MICAL2;PNMA2;DLK1;CD2;EPPK1;TNFSF8;MNDA;SIGLEC7	0.0406527	5.50882
CX	D35	POU5F1 18347094 ChIP-ChIP MESCs Mouse	91/1555	91	PTPRT;DYRK3;EHF;HHIP;LAMC2;IKZF3;AKAP12;CDH6;BAIAP2L2;GJA1;CYSLTR1;DUSP10;MYC;GRAP2;LIPG;ENC1;CD38;DLGAP1;DLGAP3;HS3ST3B1;SLC15A1;CAMK1D;ACTN1;EN2;SOX11;IL17RD;RUNX2;SLC9A2;CCNA2;HCK;SFRP1;TUBB2B;SLC7A7;EWSR1;LCK;SCNN1A;COL4A6;ACOT1;BCAT1;FJX1;ATF3;HOXB5;GAS7;GRAMD1B;PCOLCE2;CFH;FBLIM1;HVCN1;PDE1A;RGS16;TCF7;CRMP1;CXCR4;EFNA5;THBS2;PRRG4;FBXO40;SOCS3;GNA14;DPP6;MUC1;HRH3;ADAM23;PDPN;SPP1;RGS20;GP…	0.041273	5.13296
CX	D35	EWS 26573619 ChIP-Seq HEK293 Human	43/656	43	RGS18;FOXC1;BCL2A1;VTCN1;CPZ;EFNA5;AFF3;SLC4A4;CYP2C18;ZC3H12D;CDH6;GNA14;DPP6;PTPRZ1;MYC;TIFA;FILIP1L;CSMD1;GPC6;LRRC37A3;LRRC37A2;EDN1;ANXA1;APAF1;SPHKAP;TPBG;ESRRB;VASH2;IRAK3;NAP1L1;RHOB;ARL4C;CCNA2;ANLN;DIAPH3;NAV3;IL7;MAP1B;ZFP64;ID4;CD68;CNTNAP4;VGLL3	0.0416915	5.73014
CX	D35	ISL1 27105846 ChIP-Seq CPCs Mouse	77/1293	77	NRP2;CDKN1A;NPFFR1;CITED1;HHIP;TNC;CDH6;GJA1;EDNRA;DBP;HEPH;MYC;ENC1;NFKBIZ;SLC16A7;DLGAP1;CCR4;EPHB3;CHST8;HS3ST3B1;TGIF1;EMX1;CASR;TLE2;ACTN1;TESC;USP2;KRT8;AFAP1;SOX11;GPR37L1;IL17RD;SLC7A7;NAV3;PXDN;ADAM12;KCTD14;GRAMD1B;FOXC1;C1S;DAPL1;LAMA1;COL11A1;GMPR;CXCR4;ADAMTS12;EFNA5;LYPD6;NEU3;WNT11;CALD1;SLAMF6;CYTL1;GPC6;CAP2;ABCA1;STAT5A;TMEM184A;TGFB2;SLC12A5;BCL11B;WSCD1;TMEM176B;TPBG;ABCA4;HTR…	0.0448476	5.10091
CX	D35	TP63 17297297 ChIP-ChIP HaCaT Human	5/34	5	CDKN1A;GPX2;ITGB4;PMAIP1;SFN	0.0459701	13.5789
CX	D35	KDM2B 26808549 ChIP-Seq JURKAT Human	96/1660	96	CNTFR;ROBO3;DYRK3;GPR68;ITGB4;HHIP;ITGB2;SLC2A4;CD3E;AQP2;CLU;DUSP10;DBP;TUBB3;ADAMTS1;VSIG2;SIT1;MYC;AKT3;RPLP2;PIM3;NRTN;PLXNC1;IL6R;HS3ST3B1;BATF3;FOXD1;SLC6A18;CAMK1D;ITGA4;ACTN1;SFMBT2;CLEC11A;INSRR;ISLR2;RNASE4;SOX11;RTN4RL2;DKK3;HLA-E;RUNX1;ARL4C;FGR;ALDH1A3;TUBB2B;IRF1;MAP1B;PXDN;COL6A1;MATN1;CYP2E1;BCAT1;HOXB8;FJX1;FOXC1;NRN1;NXPH4;CCDC69;RGS16;TMEM59L;CXCR4;GATA2;DTX4;EFNA5;PIK3R5;NKD2;…	0.0462497	4.91029
CX	D35	SMAD1 26771354 ChIP-Seq mESC Mouse Stem	61/994	61	NRP2;CDKN1A;CCNF;SERPINE1;YBX2;IKZF1;BEST3;RND1;GJA1;TRIM6;LURAP1L;ADAMTS1;DLGAP3;CFAP44;TGIF1;SLC15A1;TSC22D1;IL17RD;LAX1;HCK;ACOT1;RHOU;BCAT1;VGLL3;NECAB1;SPTBN4;ADCYAP1R1;NUMBL;LAMA1;HVCN1;CACNA1A;CABP1;C2;DPP6;EXTL1;EIF4EBP1;HMOX1;MAP6;PMAIP1;RGS20;S1PR2;MSC;CSMD1;GPC6;MEST;PPP1R14A;CMTM3;ESRRB;FN1;PARP14;TMEM154;BMP4;MLXIPL;RGCC;UBE2T;BCL3;REL;TRIM36;VIM;FCGR2B;CLEC2D	0.0468709	5.18196
CX	D35	CTCF 33576154 ChIP-Seq Human PerigastricLN ProstateCancer	130/2328	130	EPHB6;CPNE8;CNTFR;OXTR;CPNE7;ECI1;AQP6;CLDN1;CLU;ICAM1;BAIAP2L2;BASP1;MYC;DPYSL3;CYP1B1;GTSE1;IL6R;PRND;EPHB3;CA13;GAMT;CD96;SCARA5;IL1R2;CLEC11A;COL23A1;KRT8;RNASE4;LRRC37B;MOB3A;RUNX1;GPR162;CD8A;STEAP1;HOXB5;SPTBN4;CEMIP;CACNA1A;LTBP2;PIK3R1;CABP1;GATA2;DTX4;ART4;HPX;SOCS3;INPP5J;NPTX1;APOE;CD14;APOB;PRPH;ABCA1;LRRC37A3;TMEM184A;MYH7B;BDNF;DCDC2;PARP14;FOSL2;MLXIPL;VNN1;BCL6;SELL;PTPRT;RET;ROB…	0.0482801	4.69067
MD	D7	SUZ12 20075857 ChIP-Seq MESCs Mouse	505/3611	505	COL12A1;ABAT;CWH43;SLC4A4;GLDN;ELK3;GCSH;PREX1;GJA3;DPYSL3;CYP1B1;LRAT;MLYCD;XYLB;PRIMA1;GAMT;GSTK1;PRKCB;AFAP1;UNC5C;PRKCA;HPCAL4;DKK2;CH25H;RBP4;CLDN3;PRR16;PRR15;FREM2;HS3ST3A1;SHMT2;SHOX2;AGAP2;GATA5;THY1;ADAMTS17;ALX1;PROM1;NXNL2;ZBTB7C;LYN;NGFR;PLK5;CADM4;FZD2;PLK2;STARD10;SLC16A11;TYSND1;TMEM196;FLI1;SLC16A14;SLC6A5;MEX3B;PCDHB2;PCDHB5;PCDHB4;DCHS1;FAT4;DZIP1;SFXN5;ARHGAP9;CDKN1C;KCNC3;ELN…	3.07955e-21	96.4553
MD	D7	IRF8 27001747 ChIP-Seq BMDM Mouse	255/1500	255	IFITM3;IL1RN;CISD3;ELK3;LGALS3;RASSF4;C3AR1;EPSTI1;GLUL;CMKLR1;MCCC2;RSAD2;PRKCB;SFMBT2;SERPINF1;SLC11A1;BTC;LACTB2;ACOT1;ALPK1;HPN;CDCA7;CFP;PLA2G7;PCDH17;SKA1;SLAMF9;SLAMF8;ST8SIA4;HMOX1;SLAMF6;NCKAP1L;AMZ1;NXNL2;LYN;BARD1;MSR1;XCR1;FZD5;ERLIN1;PYCR1;SLC16A14;CCDC88B;FAM111A;CYP26A1;SQLE;GPR183;TREML2;GPR18;SFXN5;FERMT3;GAPT;DENND1B;NRP2;SH3KBP1;CTSZ;PEPD;JPH1;SMPD3;ESM1;GLIPR1;CASP12;TIFAB;SCM…	7.6547e-20	107.036
MD	D7	FOXM1 23109430 ChIP-Seq U2OS Human	65/226	65	TOP2A;ARHGAP11A;ARHGAP11B;CCNF;KIF14;HJURP;HMGB2;MKI67;LMNB1;CDC20;LGALS3;LGALS1;PTTG1;NUF2;NUSAP1;PIM1;SNIP1;PIM3;PDK2;CEP55;DLGAP5;GAS2L3;CKAP2L;CKAP2;KIF23;CDC25B;CCNA2;ASPM;ESPL1;DEPDC1;ELMO1;KIF2C;KIF20A;KIF20B;CDCA2;TROAP;TTK;HMMR;CENPA;NCAPH;AURKB;AURKA;CCNB2;CCNB1;RACGAP1;CCDC85C;ECT2;FAM83D;RRM2;SPAG5;UBE2C;PLK1;ATAD2;FAM111A;TPX2;CENPF;KIF18A;KIF18B;PRC1;CDK1;NCAPD2;MXD3;SNTB1;CDKN3;SPC…	1.45442e-14	150.366
MD	D7	SUZ12 18692474 ChIP-Seq MESCs Mouse	239/1531	239	CPNE4;COL12A1;SLC4A4;GLDN;LGALS3;FRAT1;EDNRB;GJA3;CYP1B1;LRAT;CPNE2;SOX9;EPHA4;SFMBT2;UNC5C;PRKCA;DKK2;RUNX2;RUNX1;CH25H;RBP4;SFRP1;CD109;PPP1R3D;PRR16;HS3ST3A1;PCDH10;SHOX2;GATA5;PCDH17;CRHR1;ST8SIA4;CD14;PROM1;ZBTB7C;LYN;NGFR;FZD2;FLI1;SLC16A14;SLC6A5;CYP26A1;ID4;SFXN1;FAT4;CDKN1C;NRP2;KCNC4;GRIK4;TCF21;SLC35F1;GRIK2;JPH1;SLC6A4;SMPD3;C1QTNF4;NEFL;DLGAP1;TNFAIP8L3;RNF152;CHST8;VAV3;GPR37;FOXD1;…	4.987e-14	68.5477
MD	D7	SUZ12 18974828 ChIP-Seq MESCs Mouse	242/1564	242	CPNE8;THSD7B;COL12A1;ICAM5;IKZF1;SLC4A4;GLDN;EDNRB;GJA3;CYP1B1;LRAT;CPNE2;SOX9;B2M;PRIMA1;EPHA4;EPHA7;SFMBT2;AFAP1;UNC5C;HPCAL4;DKK2;RUNX1;CH25H;RBP4;CLDN3;SFRP2;PRR16;PRR15;KCTD12;ANKRA2;FREM2;HS3ST3A1;PCDH10;SHOX2;GATA5;THY1;CRHR1;PCDH17;GJC1;ADAMTS17;ST8SIA4;CD14;PROM1;TRPM6;ZBTB7C;LYN;FZD2;SLC16A11;DDIT4L;FLI1;SLC16A14;SLC6A5;CYP26A1;ID4;FAT4;CDKN1C;NRP2;KCNC4;TCF21;SLC35F1;GRIK2;JPH1;TRAM2;S…	7.29176e-14	66.6966
MD	D7	BACH1 22875853 ChIP-PCR HELA AND SCP4 Human	187/1127	187	IFITM1;CSF1;LST1;ABAT;RGS2;CCND2;EDNRB;AKT3;CHEK1;PIM1;TNFRSF8;CYP1B1;LRAT;IL12A;OIP5;PLXNC1;ACAD10;B2M;SCN1B;ZNF287;ZBP1;IGFBP3;WNT5A;HLA-B;HLA-C;PRKCA;MYO7A;HLA-F;HPCAL4;RUNX2;HLA-E;CLEC4A;SFRP1;CLDN3;ARMCX2;MFNG;ELMO1;TIMELESS;CYP2E1;MASP1;CD300C;NPTXR;SCG2;PLA1A;ABCB1;NNMT;SLC26A1;EBI3;CLCNKB;PIK3R3;CACNA1C;WDR62;NDRG1;ART3;RHOBTB1;C2;PIK3R5;HSD11B1;SNTG2;KLRK1;UBD;CDH22;HMOX1;NCKAP1L;ASL;CLS…	2.43177e-13	68.8861
MD	D7	MTF2 20144788 ChIP-Seq MESCs Mouse	344/2488	344	TDRKH;CPNE8;THSD7B;COL12A1;LST1;ICAM5;IKZF1;SLC4A4;GLDN;LGALS3;FRAT1;EDNRA;EDNRB;GJA3;CYP1B1;LRAT;CPNE2;SOX9;ACAD11;B2M;DLEU7;SCN1B;PRIMA1;EPHA4;EPHA7;PAQR4;SFMBT2;UNC5C;PRKCA;GCAT;DKK2;RUNX1;CH25H;RBP4;SFRP1;CLDN3;SFRP2;CD109;PPP1R3D;PRR16;ACOT1;PRR15;KCTD12;FREM2;HS3ST3A1;SHMT2;PCDH10;HPN;SHOX2;TSHZ2;LPAR1;GATA5;APCDD1;CRHR1;PCDH17;ADAMTS17;ST8SIA4;ALX1;CD14;PROM1;TRPM6;ZBTB7C;STAT5A;LYN;NGFR;F…	4.46259e-13	55.7062
MD	D7	RXR 22158963 ChIP-Seq LIVER Mouse	234/1546	234	ERRFI1;IFITM2;TMEM183A;CHIC1;PID1;CISD1;WDR89;TSKU;FRAT1;PDK2;XYLB;GAMT;STARD4;PAQR7;IAH1;RSAD2;SLC6A13;CMBL;CPT1B;AZGP1;CLDN3;LACTB2;ACOT2;ACOT1;CYP2E1;IDO2;HPD;ACOT4;CES1;CFD;SLC22A6;SLC22A5;CFH;RETSAT;SHMT2;HPN;SDSL;AFMID;TSPAN4;ASL;DECR2;PCK1;DECR1;LHPP;STAT5A;GSTM3;FZD5;SLC10A1;STARD10;FN1;ERLIN1;TYSND1;BRI3BP;CP;PRDX6;LRP2BP;CYP26A1;BHMT;PAH;NOSTRIN;SFXN1;HRG;CPEB4;DPYS;ADK;LRRC3;CSAD;TRAM2…	1.84283e-12	57.9159
MD	D7	SUZ12 18692474 ChIP-Seq MEFs Mouse	170/1019	170	GALNT14;CLSTN2;CSF1;COL12A1;LOXL4;SLC4A4;CLGN;LGALS3;FRAT1;CCND2;EDNRB;GJA3;CDH2;SALL3;TNFRSF8;CYP1B1;SLC16A9;PLXNC1;SOX9;PHLDA2;EPHA4;SEMA6A;IGFBP5;TMOD2;LMO2;WNT5A;TAP1;UNC5C;PRKCA;POU3F1;DKK2;RUNX2;RUNX1;CH25H;RBP4;SFRP1;CACNB3;CACNB4;LOX;COL4A1;ADAM12;PRR16;PKP1;LMX1B;HS3ST3A1;KCNE3;PCDH10;CTTNBP2;SHOX2;GPR88;SLC1A1;SLC1A2;CHRD;GATA5;TNFRSF11A;CACNA1C;RHOBTB1;CRHR1;CACNA1G;THPO;ST8SIA4;NDN;NP…	2.11895e-12	63.7704
MD	D7	LXR 22158963 ChIP-Seq LIVER Mouse	233/1578	233	ERRFI1;PID1;CISD1;ABAT;WDR89;SLC4A4;TSKU;PPP2R1B;SEPHS2;XYLB;PRIMA1;GSTK1;PAQR7;IAH1;RSAD2;SLC6A13;CMBL;CH25H;AZGP1;CLDN3;ACOT1;IDO2;HPD;ACOT4;CES1;SLC22A6;SLC22A5;CFH;TEX264;FUT10;SDSL;PPCS;ADAMTS17;APOB;DECR2;PCK1;PROM1;TRPM6;LHPP;GSTM3;FZD5;SLC10A1;STARD10;FN1;ERLIN1;TYSND1;CP;PRDX6;CYP26A1;BHMT;PAH;ID2;SCN2B;CPEB4;DENND1B;NRP2;HIBADH;DPYS;KIF14;ADK;LRRC3;CSAD;ROBO1;C1QTNF3;GLT1D1;CSRP2;ACADM;…	2.51802e-11	51.0645
MD	D7	MECOM 23826213 ChIP-Seq KASUMI Mouse	225/1527	225	IFITM3;TTLL10;ALKBH6;GPR174;C3AR1;IL12A;CPNE2;B2M;SEPHS2;WDHD1;ARL11;PAQR7;ENTPD5;TFR2;LACTB2;BTK;IGSF6;SHMT2;GIPR;MGST3;SHOX2;EBI3;THY1;SAMSN1;MICAL1;INPP5D;SLAMF9;ST8SIA4;TSPAN4;NCKAP1L;ASL;STAT5A;ERLIN1;RAB27A;CIDEB;BRI3BP;PRDX6;FLI1;CCDC88B;MEX3B;CCDC88C;GPR18;FERMT3;ARHGAP9;PTPRN;PPP1R18;AACS;GPR132;GLIPR1;GNGT2;STAB1;RAC2;CD37;TNFAIP8L2;IKBKE;HTATIP2;RAB8B;CD53;MAP4K1;VAV3;TMEM150B;FCER1G;R…	7.69439e-11	48.6772
MD	D7	PBX 27287812 ChIP-Seq EMBYONIC-LIMB Mouse	220/1490	220	TDRKH;ERRFI1;PRF1;DMP1;IFIT2;LGALS3;EDNRA;RASSF4;DPYSL3;PRSS8;SOX9;SEPHS2;SCN1B;CMKLR1;SERPINF1;SLC11A1;MIF;CMBL;ASRGL1;RUNX2;RUNX1;BTC;CCDC80;PADI2;PRR15;FREM1;LRPAP1;GIPR;PCDH10;TSHZ2;AGAP2;CLCNKA;LYPD2;THY1;LPAR4;NCAPH;MICAL1;COL1A2;AKR1B10;PTK7;GIPC2;GPR18;CDKN1C;PYGB;NRP2;PTPRQ;DPYS;CTSW;LRRC32;CLDN22;C1QTNF3;SCML4;C1QTNF6;ADAMTSL2;DLGAP1;CD37;TNFAIP8L3;CCR6;IKBKE;CD33;DUSP5;MYBPC1;NFAM1;IL1…	1.06208e-10	48.0142
MD	D7	PPARA 22158963 ChIP-Seq LIVER Mouse	227/1552	227	ERRFI1;IL1RN;TMEM183A;PID1;COL12A1;CISD1;ABAT;WDR89;TSKU;ZC3H12D;MLYCD;SEPHS2;GLUL;PDK2;GSTK1;GBP5;IAH1;RSAD2;SERPINF1;SLC11A1;HNF1A;CMBL;GCAT;AZGP1;RBP4;CLDN3;LACTB2;ACOT1;IDO2;HPD;MMADHC;ACOT4;CES1;SLC22A6;SLC22A5;CFH;SHMT2;HPN;SDSL;HSD11B1;CHST12;AFMID;CEP72;HMOX1;APOB;DECR2;PCK1;DECR1;LHPP;ZBTB7C;FZD5;ADHFE1;STARD10;FN1;ERLIN1;TYSND1;BRI3BP;CP;PRDX6;CYP26A1;BHMT;ID2;SFXN1;SFXN5;DPYS;ADK;LRRC3…	1.0881e-10	47.3496
MD	D7	SMAD1 18555785 ChIP-Seq ESCs Mouse	217/1483	217	PID1;TMEM183A;THSD7B;AKT3;HMCN1;GLUL;EPHA4;SFMBT2;SLC11A1;PASK;LACTB2;MMADHC;FREM2;NECAB3;CFH;MGST3;SH2D2A;SP140;STXBP1;GATA5;NCAPH;HSD11B1;NEU2;DSN1;INPP5D;SLAMF9;SLAMF8;ST8SIA4;SLC19A3;SLAMF6;PCK1;BARD1;PLK4;MYH7B;FZD5;ADHFE1;PYHIN1;FN1;PRDX6;F13B;DENND1B;PYGB;NRP2;PTPRN;KIF14;FMN2;JPH1;TRAM2;C1QTNF4;KCNT2;B3GALT2;NUF2;CTLA4;IKBKE;RNF152;FCER1G;FCRL6;CYP7B1;PRSS12;FAHD2A;GFRA4;GJD2;TMEM37;HCK;D…	3.20312e-10	45.2327
MD	D7	NMYC 18555785 ChIP-Seq ESCs Mouse	219/1510	219	PID1;TMEM183A;THSD7B;PREX1;AKT3;HMCN1;B2M;GLUL;EPHA4;SFMBT2;PASK;LACTB2;ALPK1;MMADHC;CFH;PCDH10;MGST3;STXBP1;SHOX2;TSHZ2;CDCA7;GATA5;NCAPH;HSD11B1;NEU2;DSN1;INPP5D;SLAMF9;SLAMF8;ST8SIA4;SLC19A3;SLAMF6;BARD1;FZD5;FAM78A;ADHFE1;PYHIN1;FN1;CDC7;PRDX6;SLC16A14;NOSTRIN;F13B;DENND1B;PYGB;NRP2;PTPRN;KIF14;FMN2;JPH1;TRAM2;KCNT2;B3GALT2;ADAMTSL2;NUF2;CTLA4;IKBKE;RNF152;FCER1G;KCND3;FCRL6;CYP7B1;F3;FAHD2A;…	5.60405e-10	43.6655
MD	D7	CTCF 18555785 ChIP-Seq ESCs Mouse	216/1492	216	PID1;TMEM183A;THSD7B;PREX1;AKT3;HMCN1;GLUL;EPHA4;SFMBT2;SLC11A1;PASK;LACTB2;CFH;MGST3;STXBP1;TSHZ2;CDCA7;NCAPH;HSD11B1;NEU2;DSN1;INPP5D;SLAMF9;SLAMF8;ST8SIA4;SLC19A3;SLAMF6;PCK1;BARD1;FZD5;ADHFE1;PYHIN1;FN1;PRDX6;TPX2;F13B;FAT4;DENND1B;PYGB;NRP2;PTPRN;KIF14;FMN2;JPH1;TRAM2;KCNT2;B3GALT2;ADAMTSL2;MRC1;NUF2;CTLA4;IKBKE;RNF152;FCER1G;FCRL6;NSUN6;CYP7B1;FAHD2A;GFRA4;TMEM37;HCK;DEPDC7;IVD;KIF2C;SGK2;T…	8.81315e-10	42.6404
MD	D7	CDX2 21402776 ChIP-Seq INTESTINAL-VILLUS Mouse	218/1514	218	PID1;TMEM183A;THSD7B;PREP;PRF1;ABCA13;ELK3;ZC3H12D;NIPAL4;SPIC;AKT3;HMCN1;GLUL;EPHA4;SLC11A1;PRKCA;PASK;LACTB2;SLC22A5;CFH;MGST3;SP140;HSD11B1;NEU2;TRPM2;TSPAN8;MICAL1;INPP5D;SLAMF9;SLAMF8;ST8SIA4;SLC19A3;SLAMF6;SLC19A1;BARD1;FZD5;ADHFE1;FN1;PRDX6;SLC16A14;PAH;CCDC88C;F13B;CPEB4;DENND1B;NRP2;PTPRQ;PTPRN;KIF14;LRRC3;TCF21;SLC35F1;GRIK2;FMN2;JPH1;TRAM2;SLC6A4;AKAP12;NHSL1;CSRP2;KCNT2;SCML4;B3GALT2;…	1.10952e-09	41.8732
MD	D7	SOX2 18555785 ChIP-Seq ESCs Mouse	217/1508	217	IL1RN;PID1;TMEM183A;THSD7B;PREX1;AKT3;HMCN1;GLUL;EPHA4;SFMBT2;SLC11A1;PASK;SFRP2;LACTB2;MMADHC;CFH;MGST3;SP140;SHOX2;TSHZ2;CDCA7;NCAPH;HSD11B1;NEU2;DSN1;INPP5D;SLAMF9;ST8SIA4;SLC19A3;SLAMF6;BARD1;FZD5;FAM78A;ADHFE1;PYHIN1;FN1;PRDX6;SLC16A14;TPX2;NOSTRIN;F13B;DENND1B;PYGB;NRP2;PTPRN;KCNC4;KIF14;FMN2;JPH1;TRAM2;KCNT2;B3GALT2;MRC1;NUF2;CTLA4;IKBKE;RNF152;FCER1G;KCND3;FCRL6;TACR3;NSUN6;F3;FAHD2A;GFRA…	1.24353e-09	41.5363
MD	D7	CEBPD 21427703 ChIP-Seq 3T3-L1 Mouse	198/1349	198	ERRFI1;AHCYL2;PID1;IFITM2;SPARC;COL12A1;PRF1;GRPR;IFIT3;EPS8;EDNRA;LGALS1;PEG10;AKT3;CYP1B1;LONP2;SOX9;ACAD10;SLC12A8;EPHA7;UNC5C;DKK2;RUNX1;CH25H;CCDC80;PPP1R3C;PRR16;MMADHC;CDCA2;PCDH10;MGST3;SP140;LPAR4;ADAMTS12;PLA2G7;CHST12;TRPM3;FZD2;PLK2;PYHIN1;FN1;CDC7;CP;ANLN;TPX2;COL1A2;GIPC2;CORO6;SFXN5;NRP2;HIBADH;PTPRQ;GRIK2;FMN2;ROBO1;SMPD3;NUF2;GPR135;VAV3;ANXA2;GSTO1;GFRA1;TMEM174;TLR1;KIF2C;MAPT;…	1.7042e-09	41.73
MD	D7	SUZ12 27294783 ChIP-Seq ESCs Mouse	231/1657	231	ICAM5;IKZF1;SPATA20;NIPAL4;FRAT1;EDNRB;AKT3;CYP1B1;HMCN1;SOX9;PRIMA1;GAMT;EPHA7;PAQR4;SFMBT2;AFAP1;MYO7A;SFRP2;PRR16;ACOT1;PRR15;KCTD12;A3GALT2;HPD;SHMT2;PCDH10;STXBP1;SHOX2;TSHZ2;AGAP2;THY1;CRHR1;PCDH17;PIK3R5;TRPM2;ST8SIA4;TSPAN4;ALX1;KCNN4;PROM1;ZBTB7C;STAT5A;FZD2;FAM78A;SLC16A11;TMEM196;FLI1;SLC16A14;SLC6A5;CCDC88B;CYP26A1;PCDHB2;ID2;ID4;CORO6;PCDHB5;FAT4;ARHGAP9;CDKN1C;NRP2;KCNC3;PTPRN;AATK;…	5.1971e-09	37.4837
MD	D7	HNFA 21074721 ChIP-Seq CACO-2 Human	222/1578	222	RSC1A1;ERRFI1;TTLL10;PRF1;IPP;MKI67;CDC20;EDNRB;AKT3;HMCN1;GLUL;GBP5;PAQR7;SFMBT2;MYO7A;HPCAL4;HSPG2;CH25H;PADI2;KIF20B;CFH;MGST3;CLCNKB;CLCNKA;PIK3R3;IQGAP3;HSD11B1;PPCS;SLAMF9;SLAMF6;RIMKLA;LHPP;GSTM3;PYHIN1;CDC7;PRDX6;FLI1;CYP26A1;GIPC2;ECHDC2;F13B;DENND1B;KCNC4;KIF14;ADK;GRIK4;TMEM52;FMN2;KIF17;KCNT2;B3GALT2;CTSK;NUF2;ACADM;IKBKE;ZNF365;VAV3;CD53;DUSP5;KCND3;AGTRAP;NSUN6;F3;DPYD;DEPDC1;EXOC6;…	5.1971e-09	37.7686
MD	D7	OCT4 21477851 ChIP-Seq ESCs Mouse	215/1517	215	PID1;SPARC;TMEM183A;THSD7B;PREP;PRF1;IKZF1;ABCA13;ELK3;ZC3H12D;NIPAL4;AKT3;HMCN1;SOX9;GLUL;EPHA4;SLC11A1;MIF;PASK;LACTB2;VDAC1;HS3ST3A1;CFH;MGST3;SP140;HSD11B1;NEU2;TRPM2;TSPAN8;INPP5D;SLAMF9;SLAMF8;ST8SIA4;SLC19A3;SLAMF6;SLC19A1;STAT5A;BARD1;FZD5;ADHFE1;PYHIN1;INTS2;FN1;PRDX6;SLC16A14;PAH;F13B;CPEB4;DENND1B;NRP2;PTPRQ;PTPRN;KIF14;LRRC3;TCF21;SLC35F1;FMN2;JPH1;TRAM2;AKAP12;NHSL1;KCNT2;SCML4;B3GAL…	5.1971e-09	37.9898
MD	D7	SOX6 21985497 ChIP-Seq MYOTUBES Mouse	213/1504	213	PID1;SPARC;TMEM183A;THSD7B;PREP;PRF1;ELK3;ZC3H12D;SPIC;AKT3;HMCN1;GLUL;EPHA4;SLC11A1;MIF;PASK;LACTB2;SLC22A5;CFH;MGST3;SP140;HSD11B1;NEU2;TRPM2;TSPAN8;MICAL1;INPP5D;SLAMF9;SLAMF8;ST8SIA4;SLC19A3;SLAMF6;SLC19A1;BARD1;FZD2;PLK5;FZD5;ADHFE1;PYHIN1;FN1;SLC16A11;PRDX6;SLC16A14;PAH;F13B;DENND1B;NRP2;PTPRQ;PTPRN;KIF14;LRRC3;TCF21;SLC35F1;GRIK2;FMN2;JPH1;TRAM2;AKAP12;NHSL1;CSRP2;KCNT2;SCML4;B3GALT2;NUF2;…	6.54617e-09	37.4742
MD	D7	SOX2 21211035 ChIP-Seq LN229 Gbm	340/2673	340	CPNE8;CPNE4;COL12A1;IKZF1;ABCA13;TSKU;IL27RA;CDC20;SPIC;PREX1;RASSF4;AKT3;LONP2;IL12A;HMCN1;SOX9;GTSE1;SLC12A8;PRIMA1;GSTK1;EPHA4;EPHA7;STARD6;SFMBT2;MCCC1;SLC6A13;UNC5C;PRKCA;HLA-G;DKK2;HLA-E;RUNX1;BTC;SFRP1;CD109;PPP1R3D;BTK;PRR16;PRR15;LAP3;PRR11;LRPAP1;GCDH;HS3ST3A1;PCDH10;STXBP1;SP140;HPN;TSHZ2;GATA5;IQGAP3;ART3;UGT8;ADAMTS17;AFMID;ST8SIA4;CEP72;APOB;TRPM3;SLC19A1;DECR1;ZBTB7C;STAT5A;MSR1;FZ…	1.14093e-08	32.7317
MD	D7	FOXM1 25889361 ChIP-Seq OE33 AND U2OS Human	126/784	126	CCNF;RTKN2;HJURP;BUB1B;MKI67;CDC20;EPS8;RGS5;FRAT1;LGALS1;PTTG1;PIM1;NUSAP1;SNIP1;PIM3;OIP5;GTSE1;PDK2;GAS2L3;PASK;KNSTRN;CDC25B;KIF20A;KIF20B;PRR11;ASF1B;CDCA2;PARPBP;CDCA3;CDCA5;TROAP;ARHGAP19;NCAPG;PIK3R3;WDR62;HMMR;IQGAP3;NCAPH;CCNB2;CCNB1;RACGAP1;ERI2;AFMID;ECT2;FAM83D;PLK4;MPST;MYH7B;STIL;UBE2C;ARHGEF39;PLK1;FAM111A;ANLN;TPX2;SEPSECS;KIF18A;KIF18B;KIF4A;UBE2T;CDK1;CYCS;PXMP4;MXD3;TOP2A;KIF1…	2.32908e-08	40.218
MD	D7	PU1 27457419 ChIP-Seq LIVER Mouse	211/1510	211	PID1;TMEM183A;THSD7B;PREX1;AKT3;IL12A;HMCN1;GLUL;EPHA4;SFMBT2;SLC11A1;PASK;SFRP2;LACTB2;MMADHC;CFH;MGST3;SP140;STXBP1;CDCA7;NCAPH;HSD11B1;NEU2;INPP5D;SLAMF9;SLAMF8;ST8SIA4;SLC19A3;SLAMF6;PCK1;BARD1;FZD5;FAM78A;ADHFE1;PYHIN1;FN1;PRDX6;SLC16A14;TPX2;NOSTRIN;F13B;DENND1B;PYGB;NRP2;CLIC3;PTPRN;CTSZ;KIF14;FMN2;JPH1;TRAM2;C1QTNF4;KCNT2;B3GALT2;MRC1;NUF2;CTLA4;IKBKE;RNF152;FCER1G;FCRL6;TACR3;NSUN6;F3;GF…	2.32908e-08	34.5367
MD	D7	STAT3 18555785 ChIP-Seq ESCs Mouse	209/1495	209	PID1;TMEM183A;THSD7B;PREX1;AKT3;HMCN1;GLUL;GBP5;EPHA4;SFMBT2;PASK;DKK2;SFRP2;LACTB2;MMADHC;CFH;MGST3;TSHZ2;CDCA7;HSD11B1;NEU2;INPP5D;SLAMF9;SLAMF8;ST8SIA4;SLC19A3;SLAMF6;RIMKLA;BARD1;FZD5;ADHFE1;PYHIN1;FN1;PRDX6;SLC16A14;NOSTRIN;F13B;FAT4;DENND1B;PYGB;NRP2;KCNC4;KIF14;FMN2;JPH1;TRAM2;KCNT2;B3GALT2;MRC1;NUF2;CTLA4;IKBKE;RNF152;VAV3;KCND2;KCND3;FCRL6;TACR3;NSUN6;F3;FAHD2A;GFRA4;GJD2;TMEM37;DEPDC7;I…	2.62038e-08	34.2836
MD	D7	CMYC 18555785 ChIP-Seq ESCs Mouse	209/1499	209	PID1;TMEM183A;THSD7B;PREX1;AKT3;HMCN1;GLUL;GBP5;EPHA4;SFMBT2;AFAP1;DKK2;PPA2;LACTB2;ALPK1;MMADHC;ENPEP;CFH;PCDH10;MGST3;SP140;TSHZ2;CDCA7;LPAR1;HSD11B1;NEU2;INPP5D;SLAMF9;SLAMF8;ST8SIA4;SLC19A3;SLAMF6;BARD1;FZD5;FAM78A;ADHFE1;PYHIN1;FN1;DDIT4L;PRDX6;SLC16A14;GIPC2;F13B;DENND1B;PYGB;NRP2;PTPRN;KCNC4;KIF14;FMN2;JPH1;TRAM2;KCNT2;B3GALT2;NUF2;CTLA4;IKBKE;RNF152;FCER1G;MME;KCND3;FCRL6;NSUN6;FAHD2A;GFR…	3.14781e-08	33.7908
MD	D7	SOX2 20726797 ChIP-Seq SW620 Human	257/1931	257	CPNE8;ERRFI1;IFITM1;IL1RN;ACSM3;PRF1;CALML4;CLDN2;ALKBH6;IL27RA;ELK3;IFIT2;PREX1;LGALS1;PEG10;DPYSL3;AP1S2;CYP1B1;PRSS8;ACAD11;GLUL;WDHD1;EPHA4;SERPINF1;PRKCA;RUNX2;HLA-E;RUNX1;SIGIRR;BTC;RBP4;CLDN3;PPA2;LACTB2;CD109;PPP1R3D;ACOT2;PADI2;KCTD12;CDCA2;ABCB1;CFH;SHMT2;PEX11A;APCDD1;TRPM2;UGT8;TSPAN8;PPCS;CEP72;ASL;CD14;PROM1;ZBTB7C;LYN;MYH7B;NGFR;PLK2;STARD10;FN1;NETO2;LYZ;FAM111A;SQLE;AKR1B10;ID2;G…	3.14781e-08	32.1706
MD	D7	SMRT 22465074 ChIP-Seq MACROPHAGES Mouse	218/1580	218	IL1RN;PID1;LST1;IKZF1;CISD3;ELK3;ZC3H12D;LGALS3;PREX1;LGALS1;GLUL;PDK2;CMKLR1;STARD4;SLC11A1;PASK;RUNX2;CH25H;CLDN3;LACTB2;PRR15;VDAC1;KCTD12;ALPK1;NUMBL;IGSF6;CFH;MGST3;CDCA7;PIK3R5;TRPM2;TSPAN8;MICAL1;INPP5D;SLAMF9;SLAMF8;ST8SIA4;NCKAP1L;SLAMF6;CD14;FAM78A;PLK2;ERLIN1;BRI3BP;CP;FAM111A;PARVG;TREML2;GPR18;FERMT3;CPEB4;ARHGAP9;DENND1B;SH3KBP1;CTSZ;SLC6A4;GLIPR1;TIFAB;GNGT2;SCML4;MRC1;CTLA4;CD37;A…	3.14781e-08	33.326
MD	D7	OCT4 18555785 ChIP-Seq ESCs Mouse	208/1492	208	PID1;TMEM183A;THSD7B;PREX1;AKT3;HMCN1;B2M;GLUL;GBP5;EPHA4;SFMBT2;PASK;DKK2;PPA2;LACTB2;MMADHC;FREM2;CFH;PCDH10;MGST3;TSHZ2;CDCA7;HSD11B1;NEU2;INPP5D;SLAMF9;SLAMF8;ST8SIA4;SLC19A3;SLAMF6;BARD1;FZD5;FAM78A;ADHFE1;PYHIN1;FN1;PRDX6;SLC16A14;TPX2;GIPC2;F13B;DENND1B;PYGB;NRP2;KIF14;FMN2;JPH1;TRAM2;KCNT2;B3GALT2;NUF2;CTLA4;IKBKE;RNF152;FCER1G;MME;KCND3;FCRL6;NSUN6;F3;FAHD2A;GFRA4;GJD2;TMEM37;DEPDC7;IVD;…	3.19564e-08	33.6031
MD	D7	JARID2 20064375 ChIP-Seq MESCs Mouse	145/951	145	GALNT14;CLSTN2;CSF1;COL12A1;IKZF1;ESPN;SLC4A4;KLHL31;DOCK10;FRAT1;GJA3;CDH2;SALL3;MACROD1;CYP1B1;CPNE2;PLXNC1;SOX9;SLC16A2;EPHA7;SCARA3;SEMA6A;IGFBP5;ATG9B;LMO2;WNT5A;UNC5C;SHISA3;POU3F1;RUNX2;SFRP1;CACNB4;COL4A1;PPP1R3D;ADAM12;PRR16;PKP1;KCTD12;LMX1B;NPTXR;FREM2;HS3ST3A1;PCDH10;SHOX2;GPR88;AGAP2;SLC1A2;DNAJC22;GATA5;TNFRSF11A;CACNA1C;GLIS1;PCDH17;RHOBTB1;CRHR1;ITPRIPL2;UBD;CDH22;ALX1;NPTX1;NXPH1…	3.93865e-08	36.5387
MD	D7	NFKB1 27076634 ChIP-Seq BEAS2B Human Lung Inflammation	456/3823	456	TSKS;MAP10;SPI1;PID1;COL12A1;IPP;CWH43;SLC4A4;ABCA13;ELK3;EPS8;SPIC;MTBP;PREX1;LURAP1L;EPSTI1;CYP1B1;DHRS4L2;STARD4;PRKCB;UNC5C;PRKCA;DKK2;PRR16;PRR11;CDCA2;ABCB1;TEX26;THY1;ADAMTS12;HACD4;GJC1;HSD11B1;UGT8;ADAMTS17;SYNDIG1;SLC19A3;HMOX1;ALX1;NXNL2;SLC19A1;ZBTB7C;LYN;FZD5;PLK2;FN1;ERLIN1;RMDN2;LYZ;PRDX6;TMEM196;FLI1;MEX3B;GIPC2;TNFSF8;FAT4;CPEB4;PYGB;SIGLEC9;DPYS;ELN;BHLHE41;ADK;PTH1R;FMN2;LRRC32…	4.00459e-08	28.5331
MD	D7	P300 18555785 ChIP-Seq ESCs Mouse	208/1499	208	PID1;TMEM183A;THSD7B;PREX1;AKT3;IL12A;HMCN1;GLUL;EPHA4;SFMBT2;SLC11A1;PASK;PPA2;LACTB2;ALPK1;MMADHC;FREM2;CFH;MGST3;SP140;TSHZ2;CDCA7;NCAPH;HSD11B1;INPP5D;SLAMF9;SLAMF8;ST8SIA4;SLC19A3;SLAMF6;BARD1;FZD5;FAM78A;PYHIN1;FN1;PRDX6;SLC16A14;F13B;DENND1B;PYGB;NRP2;KIF14;FMN2;JPH1;TRAM2;KCNT2;B3GALT2;MRC1;NUF2;CTLA4;IKBKE;RNF152;FCER1G;MME;FCRL6;NSUN6;F3;FAHD2A;GFRA4;GJD2;TMEM37;DEPDC7;IVD;SGK2;CRB2;RNA…	4.25846e-08	32.7564
MD	D7	SA1 27219007 ChIP-Seq Bcells Human	223/1633	223	RSC1A1;IFITM2;TMEM183A;TTLL10;IPP;CISD3;CDC20;RASSF4;DHRS4L2;SOX9;GBP5;PAQR7;PAQR4;ENTPD5;MYO7A;HNF1A;HSPG2;DKK2;SIGIRR;CH25H;STX1B;ACOT2;PADI2;CYP2E1;FREM2;IGSF6;CFH;AGAP2;CLCNKB;THY1;SDSL;NCAPH;PPCS;SLAMF9;ALX1;NCKAP1L;RIMKLA;LHPP;GSTM3;CADM4;ERLIN1;SLC16A11;TYSND1;FLI1;SLC6A5;ECHDC2;DCHS1;KCNC4;TMEM52;CTSW;FMN2;LRRC32;KIF17;TRIM5;RNF151;DUSP5;BATF2;FCER1G;KCND3;FCRL6;TUBB;INSRR;AGTRAP;EMP3;NCR…	4.25846e-08	32.2021
MD	D7	PPARG 20176806 ChIP-Seq MACROPHAGES Mouse	160/1083	160	KCNG1;GALNT14;PID1;ACSM3;NCF4;IPP;SLA;DMP1;WDR89;MKI67;SLC4A4;EPS8;DOCK10;PREX1;SPIC;FGF7;CCND2;SPATA22;AKT3;CYP1B1;PIM3;PLXNC1;HMCN1;SLC16A2;ENPP6;GLUL;CMKLR1;GAS2L3;LMO2;WNT5A;ASRGL1;RUNX2;MPEG1;TRAIP;RUNX1;BTC;CCDC80;CLEC4D;MFNG;ADAM12;ELMO1;KCTD12;LMX1B;FREM1;KANK4;CDCA2;CALCRL;HTRA3;INSIG1;STXBP1;SLC1A2;LY96;SLC1A4;SAMSN1;KNG1;PIK3R5;CNN2;SOCS3;CCNB2;TRPM2;DSN1;TSPAN8;SLAMF9;CDH22;ST8SIA4;LP…	4.53144e-08	34.698
MD	D7	P53 22387025 ChIP-Seq ESCs Mouse	209/1511	209	PID1;TMEM183A;THSD7B;PREX1;AKT3;IL12A;HMCN1;GLUL;EPHA4;SFMBT2;SLC11A1;PASK;PPA2;LACTB2;MMADHC;FREM2;CFH;MGST3;SP140;SHOX2;TSHZ2;CDCA7;LPAR1;HSD11B1;NEU2;INPP5D;SLAMF9;SLAMF8;ST8SIA4;SLC19A3;SLAMF6;BARD1;FZD5;ADHFE1;PYHIN1;FN1;PRDX6;SLC16A14;NOSTRIN;F13B;FAT4;DENND1B;PYGB;NRP2;PTPRN;KIF14;FMN2;JPH1;TRAM2;KCNT2;B3GALT2;NUF2;CTLA4;IKBKE;RNF152;VAV3;FCER1G;MME;KCND3;FCRL6;TACR3;NSUN6;CYP7B1;GFRA4;TME…	4.53144e-08	32.3491
MD	D7	RNF2 18974828 ChIP-Seq MESCs Mouse	158/1066	158	GALNT14;CLSTN2;COL12A1;SLC4A4;RIMS4;CCND2;CDH2;SALL3;CYP1B1;SIRPA;LRAT;SLC16A9;PLXNC1;SOX9;SLC16A2;PRIMA1;EPHA4;EPHA7;SEMA6A;IGFBP5;SFMBT2;LMO2;WNT5A;UNC5C;POU3F1;HPCAL4;DKK2;RUNX1;SFRP1;CLDN3;SFRP2;CACNB4;LOX;COL4A1;ADAM12;PKP1;PRR15;KCTD12;LMX1B;FREM2;HS3ST3A1;RETSAT;PCDH10;SHOX2;GPR88;SLC1A2;CHRD;GATA5;GLIS1;PCDH17;CACNA1H;RHOBTB1;CRHR1;CACNA1G;THPO;CDH22;NPTX1;NXPH1;MSC;PROM1;ZBTB7C;LYN;FZD2;…	4.53144e-08	34.8088
MD	D7	EZH2 18974828 ChIP-Seq MESCs Mouse	158/1066	158	GALNT14;CLSTN2;COL12A1;SLC4A4;RIMS4;CCND2;CDH2;SALL3;CYP1B1;SIRPA;LRAT;SLC16A9;PLXNC1;SOX9;SLC16A2;PRIMA1;EPHA4;EPHA7;SEMA6A;IGFBP5;SFMBT2;LMO2;WNT5A;UNC5C;POU3F1;HPCAL4;DKK2;RUNX1;SFRP1;CLDN3;SFRP2;CACNB4;LOX;COL4A1;ADAM12;PKP1;PRR15;KCTD12;LMX1B;FREM2;HS3ST3A1;RETSAT;PCDH10;SHOX2;GPR88;SLC1A2;CHRD;GATA5;GLIS1;PCDH17;CACNA1H;RHOBTB1;CRHR1;CACNA1G;THPO;CDH22;NPTX1;NXPH1;MSC;PROM1;ZBTB7C;LYN;FZD2;…	4.53144e-08	34.8088
MD	D7	ESRRB 18555785 ChIP-Seq ESCs Mouse	207/1496	207	PID1;TMEM183A;THSD7B;PREX1;AKT3;IL12A;HMCN1;GLUL;EPHA4;SFMBT2;PASK;LACTB2;CFH;MGST3;STXBP1;TSHZ2;GATA5;NCAPH;HSD11B1;NEU2;DSN1;INPP5D;SLAMF9;SLAMF8;ST8SIA4;SLC19A3;SLAMF6;PCK1;BARD1;FZD5;FAM78A;PYHIN1;FN1;DDIT4L;PRDX6;SLC16A14;TPX2;NOSTRIN;F13B;DENND1B;PYGB;NRP2;PTPRN;KCNC4;KIF14;FMN2;JPH1;TRAM2;KCNT2;B3GALT2;NUF2;CTLA4;IKBKE;RNF152;FCER1G;FCRL6;F3;FAHD2A;GFRA4;TMEM37;HCK;DEPDC7;IVD;DPYD;CRB2;RNA…	5.13589e-08	32.095
MD	D7	AR 19668381 ChIP-Seq PC3 Human	348/2803	348	CPNE8;CPNE4;CCNF;COL12A1;MLC1;SPATA20;ABCA13;PREX1;FRAT1;EDNRA;AKT3;EPSTI1;CPNE2;HMCN1;SOX9;ACAD11;GLUL;PDK2;SCN1B;SLC12A8;CMKLR1;PRIMA1;EPHA4;EPHA7;PRKCA;MYO7A;CMBL;HLA-F;HLA-G;HPCAL4;RUNX2;SIGIRR;BTC;AZGP1;SFRP1;CLDN3;MTHFD1;PADI2;KCTD12;GPM6A;ABCB1;FUT10;TSHZ2;PIK3R3;ADAMTS12;APCDD1;SAMSN1;CRHR1;PCDH17;PIK3R5;UGT8;ADAMTS17;SLC19A3;MAP7;MAP6;B4GALNT3;RAB11FIP3;SLC19A1;LHPP;TYSND1;FLI1;SLC6A5;MS…	6.85543e-08	28.3552
MD	D7	ZFX 18555785 ChIP-Seq ESCs Mouse	205/1485	205	PID1;TMEM183A;THSD7B;PREX1;AKT3;HMCN1;GLUL;EPHA4;SFMBT2;PASK;LACTB2;MMADHC;CFH;MGST3;TSHZ2;CDCA7;GATA5;NCAPH;HSD11B1;NEU2;INPP5D;SLAMF9;ST8SIA4;SLC19A3;SLAMF6;BARD1;MYH7B;FZD5;FAM78A;ADHFE1;PYHIN1;FN1;DDIT4L;PRDX6;TPX2;F13B;DENND1B;PYGB;NRP2;PTPRN;KIF14;FMN2;JPH1;TRAM2;KCNT2;B3GALT2;NUF2;CTLA4;IKBKE;RNF152;FCER1G;KCND3;FCRL6;NSUN6;FAHD2A;GFRA4;GJD2;TMEM37;HCK;DEPDC7;IVD;CRB2;RNASEL;CXCR4;PTGS2;CS…	7.1449e-08	31.3724
MD	D7	KLF4 18555785 ChIP-Seq ESCs Mouse	205/1486	205	PID1;TMEM183A;THSD7B;PREX1;AKT3;HMCN1;GLUL;EPHA4;SFMBT2;SLC11A1;PASK;DKK2;LACTB2;MMADHC;CFH;MGST3;STXBP1;TSHZ2;NCAPH;HSD11B1;NEU2;INPP5D;SLAMF9;SLAMF8;ST8SIA4;SLC19A3;SLAMF6;PCK1;BARD1;PLK4;FZD5;FAM78A;PYHIN1;FN1;PRDX6;SLC16A14;TPX2;F13B;DENND1B;PYGB;NRP2;PTPRN;KIF14;FMN2;JPH1;TRAM2;KCNT2;B3GALT2;ADAMTSL2;MRC1;NUF2;CTLA4;IKBKE;RNF152;FCER1G;FCRL6;F3;FAHD2A;GFRA4;TMEM37;HCK;DEPDC7;IVD;CRB2;RNASEL;…	7.31668e-08	31.256
MD	D7	TCFCP2L1 18555785 ChIP-Seq ESCs Mouse	208/1513	208	ERRFI1;PID1;TMEM183A;THSD7B;PREX1;AKT3;IL12A;HMCN1;GLUL;CMKLR1;EPHA4;SFMBT2;UNC5C;DKK2;PPA2;LACTB2;MMADHC;FREM2;ENPEP;CFH;PCDH10;MGST3;SP140;SHOX2;TSHZ2;CDCA7;LPAR1;PIK3R3;INPP5D;SLAMF9;SLAMF8;ST8SIA4;SLC19A3;SLAMF6;BARD1;FZD5;PYHIN1;FN1;DDIT4L;PRDX6;SLC16A14;NOSTRIN;F13B;FAT4;DENND1B;PYGB;NRP2;KIF14;FMN2;JPH1;TRAM2;KCNT2;B3GALT2;NUF2;CTLA4;IKBKE;RNF152;VAV3;FCER1G;MME;KCND3;TACR3;NSUN6;CYP7B1;F3…	7.31668e-08	31.1182
MD	D7	AR 21909140 ChIP-Seq LNCAP Human	52/238	52	ERRFI1;ACSM3;ADK;PIK3CD;MCM10;CALML4;GHR;PBK;RAC3;MCCC2;CKAP2L;KIF23;LIFR;HPCAL4;DCK;KLF15;ASRGL1;CCNA2;MTHFD1;DEPDC1;MCM4;KIF20A;LCP1;DTL;FKBP5;DDC;CDCA2;NNMT;LAMA3;PPM1K;IQGAP3;NDRG1;TSPAN8;E2F1;HMOX1;MPZL1;BARD1;CYP2J2;ATAD2;CDC7;ISG15;CP;SLC16A14;NDC80;KBTBD11;ANLN;TPX2;XPOT;POLE2;TACC3;SERPINI1;FGFR3	8.07329e-08	52.8807
MD	D7	WT1 25993318 ChIP-Seq PODOCYTE Human	358/2909	358	IFITM1;IL1RN;AHCYL2;PID1;CCNF;MKI67;EDNRA;LGALS1;EDNRB;AKT3;LONP2;CYP1B1;MLYCD;HMCN1;ACAD11;DLEU7;SLC12A8;CMKLR1;PRIMA1;EPHA4;EPHA7;PAQR4;SLC11A1;MYO7B;SLC6A13;AFAP1;UNC5C;PRKCA;RUNX2;RUNX1;MTHFD1;MAP1A;PPP1R3D;ACOT2;PRR15;KCTD12;FREM1;ALDH7A1;FREM2;PLA1A;LRPAP1;ENPEP;NECAB3;GIPR;FUT10;TSHZ2;CDCA7;PIK3R3;THY1;APCDD1;SAMSN1;CRHR1;INPP5D;SLAMF9;SLAMF8;MAP7;CEP72;HMOX1;MAP6;APOB;B4GALNT3;DECR2;PCK1;…	9.46694e-08	27.4514
MD	D7	E2F1 18555785 ChIP-Seq ESCs Mouse	209/1528	209	PID1;TMEM183A;THSD7B;PREX1;AKT3;HMCN1;GLUL;EPHA4;SFMBT2;PASK;DKK2;PPA2;LACTB2;MMADHC;FREM2;ENPEP;CFH;MGST3;SP140;STXBP1;SHOX2;TSHZ2;CDCA7;HSD11B1;INPP5D;SLAMF9;SLAMF8;ST8SIA4;SLC19A3;SLAMF6;BARD1;FZD5;FAM78A;FN1;PRDX6;SLC16A14;NOSTRIN;F13B;FAT4;SERPINI1;DENND1B;PYGB;NRP2;PTPRN;KCNC4;KIF14;FMN2;JPH1;TRAM2;KCNT2;B3GALT2;NUF2;CTLA4;IKBKE;RNF152;VAV3;FCER1G;KCND3;FCRL6;NSUN6;CYP7B1;F3;MLF1;GFRA4;TMEM…	9.53758e-08	30.3976
MD	D7	NANOG 18555785 ChIP-Seq ESCs Mouse	208/1522	208	PID1;TMEM183A;THSD7B;PREX1;AKT3;IL12A;HMCN1;GLUL;EPHA4;SFMBT2;UNC5C;DKK2;SFRP2;PPA2;LACTB2;ALPK1;FREM1;MMADHC;FREM2;ENPEP;CFH;MGST3;SP140;TSHZ2;CDCA7;LPAR1;HSD11B1;INPP5D;SLAMF9;ST8SIA4;SLC19A3;SLAMF6;BARD1;FZD5;FAM78A;PYHIN1;FN1;DDIT4L;PRDX6;SLC16A14;COL1A2;GIPC2;NOSTRIN;F13B;FAT4;DENND1B;PYGB;NRP2;KIF14;FMN2;JPH1;TRAM2;GLT1D1;KCNT2;B3GALT2;NUF2;CTLA4;IKBKE;RNF152;VAV3;FCER1G;MME;KCND3;FCRL6;TAC…	1.08674e-07	30.1027
MD	D7	PCGF4 22325352 ChIP-Seq 293T-Rex Human	216/1594	216	RSC1A1;ERRFI1;PID1;TTLL10;IPP;CDC20;AKT3;HMCN1;GLUL;GBP5;PAQR7;UNC5C;HPCAL4;HSPG2;PADI2;MMADHC;CFH;MGST3;CDCA7;CLCNKB;CLCNKA;PIK3R3;IQGAP3;HSD11B1;PPCS;INPP5D;SLAMF6;APOB;RIMKLA;BARD1;PYHIN1;CDC7;PRDX6;MEX3A;ID2;GIPC2;ECHDC2;SFXN5;RAD18;DENND1B;KCNC4;KIF14;TMEM52;FMN2;KIF17;ROBO1;SULT1C3;KCNT2;B3GALT2;NUF2;FLVCR1;CTLA4;ACADM;IKBKE;VAV3;CD53;KCND3;AGTRAP;F3;RNF144A;DPYD;PXDN;DEPDC1;KIF2C;TLR5;C1QB…	1.08674e-07	29.8184
MD	D7	EBF1 22473956 ChIP-Seq LYMPHODE Mouse	206/1505	206	IL1RN;PID1;TMEM183A;THSD7B;PREX1;AKT3;HMCN1;GLUL;EPHA4;SFMBT2;SLC11A1;PASK;LACTB2;MMADHC;CFH;MGST3;SP140;STXBP1;TSHZ2;CDCA7;HSD11B1;NEU2;DSN1;INPP5D;SLAMF9;SLAMF8;ST8SIA4;SLC19A3;SLAMF6;BARD1;FZD5;FAM78A;ADHFE1;PYHIN1;FN1;PRDX6;SLC16A14;NOSTRIN;F13B;FAT4;DENND1B;NRP2;PTPRN;KCNC4;KIF14;FMN2;JPH1;TRAM2;AACS;KCNT2;B3GALT2;ADAMTSL2;MRC1;NUF2;CTLA4;IKBKE;RNF152;MME;KCND3;FCRL6;NSUN6;F2;FAHD2A;GFRA4;TM…	1.10291e-07	30.0713
MD	D7	NFYA 21822215 ChIP-Seq K562 Human	214/1579	214	CPNE8;RSC1A1;ERRFI1;TTLL10;PRF1;IPP;MKI67;AKT3;HMCN1;GLUL;CMKLR1;GBP5;PAQR7;SFMBT2;HPCAL4;HSPG2;PADI2;KIF20B;CFH;CLCNKB;CLCNKA;PIK3R3;TSPAN8;PPCS;SLAMF6;RIMKLA;LHPP;PYHIN1;CDC7;PRDX6;SLC6A5;CYP26A1;PAH;GIPC2;ECHDC2;DENND1B;KCNC4;KIF14;ADK;GRIK4;TMEM52;FMN2;LRRC32;KIF17;CASP12;KCNT2;B3GALT2;NUF2;FLVCR1;ACADM;IKBKE;HTATIP2;ZNF365;VAV3;CD53;DUSP5;KCND3;AGTRAP;NSUN6;SORCS1;F3;ANO1;DPYD;DEPDC1;GAS2;EX…	1.22186e-07	29.5611
MD	D7	NR3C1 27076634 ChIP-Seq BEAS2B Human Lung Inflammation	375/3084	375	MAP10;CPNE8;ERRFI1;PID1;ECI2;COL12A1;PREP;PRF1;IKZF1;SLC4A4;ABCA13;ELK3;EPS8;PREX1;LGALS1;LURAP1L;RASSF4;EPSTI1;PIEZO2;CYP1B1;IL12A;KIF21A;SOX9;VSTM5;PDK2;CMKLR1;GAMT;PRKCG;EPHA4;STARD4;IAH1;SFMBT2;SERPINF1;HLA-B;HOGA1;CMBL;HSPG2;HLA-E;RUNX1;BTC;STX1B;SFRP1;SFRP2;PPP1R3C;LACTB2;CD109;PRR16;PRR15;KCTD12;ANKRA2;HPD;ALDH7A1;MMADHC;ACOT4;GPM6A;ENPEP;HS3ST3A1;TEX264;FUT10;SHOX2;TSHZ2;CDCA7;LPAR1;PIK3R…	1.35204e-07	26.4238
MD	D7	CRX 20693478 ChIP-Seq RETINA Mouse	204/1492	204	PID1;SPARC;TMEM183A;THSD7B;PREP;PRF1;CISD1;IKZF1;ELK3;ZC3H12D;SPIC;AKT3;HMCN1;GLUL;EPHA4;IAH1;SLC11A1;MIF;PASK;LACTB2;CFH;MGST3;SP140;HSD11B1;NEU2;TRPM2;TSPAN8;INPP5D;SLAMF9;SLAMF8;ST8SIA4;SLC19A3;SLAMF6;SLC19A1;BARD1;NGFR;FZD2;FZD5;ADHFE1;PYHIN1;FN1;PRDX6;SLC16A14;PAH;F13B;CPEB4;DENND1B;NRP2;PTPRN;KIF14;TCF21;SLC35F1;GRIK2;FMN2;JPH1;TRAM2;AKAP12;NHSL1;CSRP2;KCNT2;SCML4;B3GALT2;NUF2;CTLA4;IKBKE;R…	1.35497e-07	29.594
MD	D7	NR1H3 23393188 ChIP-Seq ATHEROSCLEROTIC-FOAM Human	91/537	91	TOP2A;IL1RN;OLFML2B;CLSTN2;SLC35F2;NCF4;RNF19B;PIK3CD;GLDN;CNDP2;SULT1C2;HK3;LYL1;GLIPR1;PTTG1;BASP1;CTSK;EPSTI1;PIM1;RAC3;TNFAIP8L3;PLS1;VAV3;PAQR7;CD93;TUBB;PRKCA;TMEM37;CACNB3;COL4A1;CKS2;MCM3;HCLS1;MCM4;COL6A3;S100A4;SLC25A10;ALDOC;L2HGDH;MCM6;CRELD2;DOCK2;TNFRSF21;ABCG1;FKBP5;C1QB;PDXK;SLC22A5;RGS19;UNC93B1;CCL3L3;ODC1;EBI3;DENND3;CST7;PLA2G7;HLA-DMB;CBS;MICAL1;GNG7;CCL3;SLAMF8;TBC1D13;HYI;S…	2.09384e-07	36.5644
MD	D7	Nerf2 26677805 ChIP-Seq MACROPHAGESS Mouse	146/993	146	CD84;SAMD9L;OLFML2B;RTKN2;PREP;MKI67;TSKU;DOCK10;LGALS3;RGS2;EDNRB;BASP1;ARHGDIB;C3AR1;PIM1;SLC16A9;CPNE2;ENPP6;GLUL;SEPHS2;CMKLR1;ARL11;EPHA7;PRKCB;SFMBT2;SLC11A1;ACOT12;RUNX2;MPEG1;RUNX1;BTC;CH25H;CCDC80;CLEC4D;ELMO1;CD300C;CD274;NUMBL;HVCN1;C5AR1;PIK3R3;THADA;PLA2G7;GLIS1;PCDH17;ITPRIPL2;INPP5D;TAC4;HMOX1;NLRP3;PLK2;IDH1;IL31RA;INHBA;PRDX6;TMEM196;SLC16A14;ARHGAP23;DAB2;SELL;ID2;TBXAS1;GIPC2;C…	2.29194e-07	30.9655
MD	D7	CDX2 21074721 ChIP-Seq CACO-2 Mouse	213/1587	213	RSC1A1;ERRFI1;TTLL10;PRF1;IPP;MKI67;CDC20;AKT3;HMCN1;GLUL;GBP5;PAQR7;SFMBT2;HPCAL4;HSPG2;CH25H;PADI2;KIF20B;CFH;MGST3;CLCNKB;CLCNKA;PIK3R3;PPCS;SLAMF9;SLAMF6;RIMKLA;LHPP;PYHIN1;CDC7;PRDX6;FLI1;CYP26A1;GIPC2;ECHDC2;F13B;DENND1B;KCNC4;KIF14;TMEM52;FMN2;KIF17;KCNT2;B3GALT2;CTSK;NUF2;FLVCR1;ACADM;IKBKE;ZNF365;VAV3;CD53;KCND3;AGTRAP;NSUN6;SORCS1;F3;DPYD;DEPDC1;EXOC6;KIF2C;TLR5;C1QB;C1QA;RNASEL;OAT;SGM…	2.69166e-07	27.8113
MD	D7	RING1B 27294783 ChIP-Seq ESCs Mouse	220/1651	220	CPNE8;ICAM5;IKZF1;LGALS1;EDNRB;PEG10;CYP1B1;KIF21A;SOX9;GBP5;EPHA4;PAQR4;SFMBT2;MIF;DKK2;CLDN3;ACOT1;VDAC1;KCTD12;IDO2;FREM2;SLC22A5;HS3ST3A1;SHMT2;PCDH10;SHOX2;AGAP2;CLCNKB;CRHR1;PCDH17;PCBP4;CHST12;MICAL1;ST8SIA4;ALX1;KCNN4;PROM1;ZBTB7C;NGFR;CDT1;PLK5;FZD2;FZD5;FN1;IL31RA;DDIT4L;PRDX6;FLI1;SLC6A5;CYP26A1;ID2;ID4;DZIP1;XKR5;ARHGAP9;NRP2;KCNC3;LRRC3;TCF21;GRIK2;PTH1R;FMN2;LRRC32;JPH1;GLI3;SLC6A4;…	2.73067e-07	27.5539
MD	D7	EZH2 27294783 ChIP-Seq NPCs Mouse	150/1032	150	CD84;PID1;OLFML2B;TMEM183A;THSD7B;NCF2;GOLT1A;RTKN2;PREP;HJURP;ALDH1L2;ELK3;ZC3H12D;RGS4;DOCK10;RGS5;CAPN8;RGS2;AKT3;TNR;SLC16A9;PLXNC1;HMCN1;ROS1;GLUL;EPHA4;TOR3A;GAS2L3;IGFBP5;SLC11A1;LAX1;LACTB2;PKP1;SCG2;CFH;MGST3;SP140;LY96;ILDR2;TNFRSF11A;RHOBTB1;NEU2;TMEM26;ESPNL;INPP5D;SLAMF9;ST8SIA4;SLC19A3;SLAMF6;CACNA1S;MSC;LONRF2;MARK1;BARD1;SEC16B;FZD5;ADHFE1;PYHIN1;IDH1;FN1;FBXO36;TDRD5;PRDX6;ESR1;S…	2.92905e-07	30.0512
MD	D7	SUZ12 18555785 ChIP-Seq ESCs Mouse	202/1491	202	PID1;TMEM183A;THSD7B;PREX1;AKT3;HMCN1;GLUL;GBP5;EPHA4;SFMBT2;DKK2;PPA2;LACTB2;MMADHC;CFH;MGST3;TSHZ2;CDCA7;HSD11B1;NEU2;DSN1;INPP5D;SLAMF9;SLAMF8;ST8SIA4;SLC19A3;SLAMF6;BARD1;FZD5;FAM78A;PYHIN1;FN1;DDIT4L;PRDX6;SLC16A14;F13B;FAT4;DENND1B;PYGB;NRP2;PTPRN;KCNC4;KIF14;FMN2;JPH1;TRAM2;KCNT2;B3GALT2;NUF2;CTLA4;IKBKE;RNF152;VAV3;FCER1G;FCRL6;CYP7B1;FAHD2A;GFRA4;GJD2;TMEM37;HCK;DEPDC7;IVD;CRB2;RNASEL;CX…	2.99742e-07	27.8174
MD	D7	SUZ12 18555785 ChIP-Seq MESCs Mouse	130/866	130	THSD7B;CSF1;COL12A1;IKZF1;SLC4A4;GLDN;LOXL2;RGS2;EDNRB;PEG10;LRAT;SLC16A9;PLXNC1;SOX9;SLC16A2;PHLDA2;SCN1B;EPHA7;SEMA6A;PAQR4;IGFBP5;SFMBT2;IGFBP3;UNC5C;DKK2;RBP4;CACNB4;LOX;COL4A1;PRR16;PKP1;LMX1B;HS3ST3A1;GPR88;SLC1A2;CHRD;GATA5;TNFRSF11A;PCDH17;GJC1;TMEM26;THPO;ADAMTS17;CDH22;NPTX1;NPTX2;MSC;PROM1;MARK1;LYN;FZD2;ZBTB16;PLK2;SLC16A11;FLI1;CYP26A1;PLCXD3;GDNF;LHX1;UST;ID4;FAT4;HPSE;SLC26A4;FGFR3…	3.90613e-07	30.5445
MD	D7	JARID2 20075857 ChIP-Seq MESCs Mouse	152/1055	152	THSD7B;NCF2;PREP;IKZF1;SLC4A4;DOCK10;CCND2;SALL3;CYP1B1;LRAT;KIF21A;CPNE2;PLXNC1;SOX9;XYLB;SEMA6A;IGFBP5;LMO2;WNT5A;LIFR;SHISA3;POU3F1;RUNX1;CH25H;CLDN3;CACNB4;LOX;COL4A1;PPP1R3D;PKP1;KCTD12;LMX1B;NPTXR;FREM2;HS3ST3A1;PCDH10;SHOX2;GPR88;SLC1A2;DNAJC22;GATA5;GLIS1;PCDH17;RHOBTB1;CRHR1;CACNA1G;ITPRIPL2;TRPM2;TMEM125;CDH22;ALX1;NPTX1;NXPH1;ZBTB7C;WNT4;MARK1;TMEM132C;FZD2;PLK5;UBE2C;ZBTB16;PLK2;SELE;…	3.98795e-07	29.1357
MD	D7	RBPJ 21746931 ChIP-Seq IB4 Human	213/1598	213	TDRKH;RSC1A1;ERRFI1;TTLL10;IPP;CDC20;AKT3;CYP1B1;IL12A;HMCN1;GLUL;GBP5;PAQR7;MYO7B;HPCAL4;HSPG2;PADI2;MMADHC;CFH;MGST3;CLCNKB;CLCNKA;PIK3R3;IQGAP3;NCAPH;HSD11B1;PPCS;SLAMF9;SLAMF6;RIMKLA;GSTM3;PYHIN1;FN1;CDC7;PRDX6;GIPC2;ECHDC2;F13B;DENND1B;KCNC4;KIF14;TMEM52;FMN2;KIF17;SULT1C3;KCNT2;CTSK;NUF2;FLVCR1;CTLA4;ACADM;IKBKE;VAV3;CD53;KCND3;INSRR;AGTRAP;TMEM40;AMPD1;F3;DPYD;PXDN;DEPDC1;KIF2C;TLR5;C1QB;C…	4.23672e-07	26.707
MD	D7	RNF2 27304074 ChIP-Seq ESCs Mouse	169/1205	169	KCNG1;SAMD9L;GALNT14;NAB2;IKZF1;ESPN;KLHL31;ELK3;DOCK10;CCND2;GJA3;CDH2;SALL3;AKT3;CYP1B1;LRAT;KIF21A;NRCAM;PLXNC1;SOX9;PHLDA2;PRIMA1;EPHA7;SEMA6A;PAQR4;IGFBP5;ATG9B;IGFBP3;WNT5A;SHISA3;POU3F1;SRCIN1;RUNX1;CH25H;RBP4;CACNB3;SFRP2;PPP1R3D;ADAM12;PKP1;PRR15;KCTD12;LMX1B;NPTXR;FREM2;CTTNBP2;INSIG1;SHOX2;GPR88;AGAP2;SLC1A2;CHRD;DNAJC22;GATA5;ILDR2;NDRG1;PCDH17;RHOBTB1;CRHR1;CACNA1G;ITPRIPL2;SOCS3;FAM…	4.23672e-07	28.1456
MD	D7	ZFP57 27257070 ChIP-Seq ESCs Mouse	115/744	115	CLSTN2;PLOD2;SPIC;RGS5;FGF7;RGS2;CDH2;FAM174B;PEG10;DPYSL3;HMCN1;SLC12A8;PPFIA2;NANOS1;EPHA4;EPHA7;CD180;UNC5C;ASRGL1;FRMD5;NEIL3;PRR16;KCTD12;SCG2;MMADHC;GPM6A;CDCA2;CFH;PCDH10;FUT10;SP140;GPR88;PCDH17;TMEM26;SNTG2;FGGY;TTC21B;SLC19A3;MSC;MSR1;KLHL25;SLC4A10;CYBRD1;GGH;POU2F2;TMEM196;SELE;MSRA;MEX3B;CPS1;GDNF;F13B;KLRD1;MAP3K13;SLC26A4;NRP2;NCAPG2;SLC35F1;FMN2;GRIK2;JPH1;AACS;MYOM2;ROBO1;SCML2;C…	4.82373e-07	31.0363
MD	D7	TCF21 26020271 ChIP-Seq SMOOTH MUSCLE Human	216/1629	216	CPNE8;ERRFI1;WDR89;TSKU;IFIT2;LGALS1;CYP1B1;MLYCD;DHRS4L2;SERPINF1;HSPG2;CCDC80;PPP1R3C;KCTD12;PLA1A;CFD;NUMBL;STXBP1;GATA5;ADAMTS12;SKA1;NEU2;SLAMF9;SLAMF8;HMOX1;AMZ1;FN1;SLC16A11;CDC7;COL1A1;CCDC88B;ANLN;PTK7;ID2;GPR183;ID4;ECHDC2;DCHS1;SERPINI1;FERMT3;NRP2;BHLHE41;WFDC1;SECTM1;SULT1C2;C1QTNF6;SLC22A18;TNFAIP8L3;IKBKE;CEP55;RAB8B;DUSP5;CHST7;TMEM150A;MME;ANXA2;VWA5A;AGTRAP;TMEM40;EMP3;F2;BDH2;P…	4.87666e-07	26.2611
MD	D7	EZH2 27294783 ChIP-Seq ESCs Mouse	218/1649	218	THSD7B;ICAM5;IKZF1;SPATA20;NIPAL4;EDNRB;GJA3;PEG10;CYP1B1;KIF21A;SOX9;PRIMA1;EPHA7;PAQR4;SFMBT2;UNC5C;PRKCA;MYO7A;SFRP2;PRR15;SHMT2;PCDH10;HPN;SHOX2;AGAP2;CRHR1;PCDH17;SLAMF8;ST8SIA4;ALX1;PCK1;PROM1;RIMKLA;PLK5;FZD2;FAM78A;SLC16A11;DDIT4L;NETO2;FLI1;SLC16A14;SLC6A5;CYP26A1;MEX3B;PCDHB2;ID2;PCDHB5;SFXN1;ARHGAP9;CDKN1C;NRP2;DPYS;KCNC4;LRRC3;AATK;TCF21;SLC35F1;GRIK2;PTH1R;LRRC32;JPH1;GLI3;SLC6A4;SMP…	5.24672e-07	26.0382
MD	D7	IRF8 21731497 ChIP-ChIP J774 Mouse	47/219	47	RTP4;CD274;ERCC6L;CSF3R;GPR88;PLEK;CDCA7;DAPP1;PLD4;TREM2;PRCP;PPM1K;AIF1;USP18;HK3;HMGCL;RGS2;ADAMTS2;SLITRK1;CASP1;HMOX1;LPXN;NLRP3;CLSPN;GBP2;HTATIP2;CD53;MARCKSL1;XCR1;MLKL;DTX3L;GINS3;LY86;CYBB;ABHD14B;TM6SF1;IRGM;USF1;BTC;ELF4;TLR9;IRF5;ITGA5;CD68;TLR4;FREM2;GPR18	5.25961e-07	45.465
MD	D7	ETV1 20927104 ChIP-Seq GIST48 Human	211/1588	211	RSC1A1;ERRFI1;THSD7B;TTLL10;IPP;AKT3;CYP1B1;HMCN1;GLUL;GBP5;PAQR7;HPCAL4;HSPG2;PADI2;CFH;MGST3;CDCA7;CLCNKB;CLCNKA;PIK3R3;NCAPH;PPCS;INPP5D;SLAMF9;SLAMF6;APOB;RIMKLA;BARD1;PYHIN1;CDC7;PRDX6;ID2;GIPC2;ECHDC2;F13B;SFXN5;RAD18;DENND1B;KCNC4;KIF14;TMEM52;FMN2;KIF17;KCNT2;B3GALT2;CTSK;NUF2;FLVCR1;ACADM;IKBKE;VAV3;CD53;KCND3;AGTRAP;F3;RNF144A;TMEM37;DPYD;PXDN;DEPDC1;KIF2C;TLR5;C1QB;C1QA;RNASEL;ODC1;PTA…	5.79798e-07	25.9632
MD	D7	NFYB 21822215 ChIP-Seq K562 Human	211/1594	211	RSC1A1;ERRFI1;TTLL10;IPP;MKI67;AKT3;HMCN1;GLUL;GBP5;PAQR7;SFMBT2;MYO7A;HPCAL4;HSPG2;PPP1R3C;PADI2;KIF20B;CFH;CLCNKB;CLCNKA;PIK3R3;PPCS;SLAMF6;B4GALNT3;RIMKLA;LHPP;PYHIN1;CDC7;PRDX6;GIPC2;ECHDC2;F13B;DENND1B;SLC35F2;KCNC4;BHLHE41;KIF14;ADK;GRIK4;TMEM52;FMN2;KIF17;CASP12;KCNT2;B3GALT2;NUF2;ACADM;IKBKE;ZNF365;VAV3;CD53;KCND3;AGTRAP;GFRA1;NSUN6;F3;ANO1;DPYD;DEPDC1;EXOC6;KIF2C;TLR5;C1QB;GRAMD1B;C1QA;R…	7.67603e-07	25.3864
MD	D7	FOXM1 26456572 ChIP-Seq MCF-7 Human BreastCancer	81/478	81	TOP2A;ARHGAP11B;CCNF;MS4A7;HJURP;KIF14;HMGB2;CSAD;MKI67;GLI3;LMNB1;EPS8;CDC20;PREX1;DUSP10;SPR;PTTG1;C1QTNF6;NUF2;MACROD1;PIM1;SNIP1;GTSE1;CEP55;VAV3;ZBP1;GAS2L3;CKAP2L;MCCC1;CKAP2;KIF23;CHD1L;KNSTRN;CDC25B;IQCH;CCNA2;ASPM;ESPL1;CKS2;KIF2C;KIF20A;KIF20B;FREM2;CDCA2;PARPBP;UHRF1;TROAP;HMMR;CENPA;NCAPH;SLC7A2;CCNB2;CCNB1;CCDC85C;RACGAP1;ECT2;FAM83D;DECR1;GINS1;FZD2;RRM2;UBE2C;PLK1;ATAD2;TYSND1;NR1H…	1.00067e-06	32.769
MD	D7	PHF8 20622853 ChIP-Seq HELA Human	208/1574	208	RSC1A1;ERRFI1;TTLL10;PRF1;IPP;CDC20;AKT3;HMCN1;GLUL;GBP5;PAQR7;SFMBT2;HPCAL4;HSPG2;CH25H;PPP1R3C;PADI2;CFH;MGST3;CLCNKB;CLCNKA;PIK3R3;IQGAP3;PPCS;SLAMF6;RIMKLA;PYHIN1;CDC7;PRDX6;CYP26A1;GIPC2;ECHDC2;F13B;SLC22A8;DENND1B;KCNC4;KIF14;ADK;TMEM52;FMN2;KIF17;AACS;KCNT2;B3GALT2;NUF2;ACADM;ZNF365;VAV3;CD53;KCND3;AGTRAP;AMPD1;NSUN6;F3;DPYD;DEPDC1;EXOC6;KIF2C;TLR5;C1QB;GRAMD1B;C1QA;RNASEL;SGMS1;PTAFR;CD5L…	1.06436e-06	24.7705
MD	D7	SUZ12 16625203 ChIP-ChIP MESCs Mouse	137/944	137	NAB2;COL12A1;LOXL3;ESPN;RGS2;FRAT1;CCND2;CDH2;PEG10;CYP1B1;LRAT;SLC16A9;PLXNC1;SOX9;SLC16A2;PHLDA2;PPFIA2;PRIMA1;EPHA7;SEMA6A;PAQR4;IGFBP5;TMOD2;WNT5A;UNC5C;PRKCA;HPCAL4;DKK2;CH25H;RBP4;SFRP1;CACNB3;SFRP2;COL4A1;SLC9A9;PKP1;LMX1B;PCDH10;ABHD3;NTM;SHOX2;CHRD;GATA5;THY1;TNFRSF11A;CRHR1;CACNA1G;THPO;CDH22;ST8SIA4;NPTX1;CD14;IGFBP6;NPTX2;FZD2;TGFB1;SLC16A11;CDC6;FLI1;CYP26A1;PLCXD3;GDNF;UST;FGF18;HPS…	1.07629e-06	27.3136
MD	D7	RUNX1 27457419 ChIP-Seq LIVER Mouse	197/1475	197	IL1RN;PID1;TMEM183A;THSD7B;AKT3;IL12A;HMCN1;GLUL;EPHA4;SFMBT2;SLC11A1;PASK;LACTB2;MMADHC;CFH;MGST3;SP140;STXBP1;CDCA7;GATA5;HSD11B1;NEU2;DSN1;INPP5D;SLAMF9;SLAMF8;ST8SIA4;SLC19A3;SLAMF6;BARD1;FZD5;FAM78A;ADHFE1;PYHIN1;FN1;PRDX6;SLC16A14;TPX2;F13B;DENND1B;NRP2;PTPRN;KIF14;FMN2;JPH1;TRAM2;KCNT2;B3GALT2;MRC1;NUF2;CTLA4;IKBKE;RNF152;FCER1G;MME;FCRL6;NSUN6;F2;TMEM37;DEPDC7;IVD;TLR5;CRB2;RNASEL;CXCR4;P…	1.07629e-06	24.9813
MD	D7	REST 21632747 ChIP-Seq MESCs Mouse	228/1765	228	CHIC1;CPNE4;CCNF;TMEM200C;CISD1;ABAT;MKI67;ABCA13;GLDN;IL27RA;SPIC;LGALS3;MTBP;LONP2;CYP1B1;CMKLR1;PRIMA1;EPHA4;PRKCB;PRKCA;HNF1A;CPT1B;ASRGL1;HPD;TEX264;SHOX2;WDR62;THY1;CFP;SDSL;CRHR1;PCDH17;SKA1;PIK3R5;APOB;RAB11FIP3;TRPM3;SLC19A1;GP2;SLC6A5;MSRA;MEX3B;PAH;ID4;DCHS1;IGSF9B;SFXN5;GAPT;CDKN1C;SH3KBP1;KCNC3;GRIK4;GRIK2;FMN2;GLI3;ROBO1;SMPD3;GLT1D1;SCML2;RAC2;NEFL;DLGAP1;TNFAIP8L3;CHST8;TCF19;KCND…	1.47174e-06	23.6282
MD	D7	FOXM1 26456572 ChIP-Seq MCF-7 Human	209/1595	209	CCNF;WDR89;MKI67;SLC4A4;TSKU;GLDN;CDC20;EPS8;LGALS3;PREX1;GJA3;AKT3;LONP2;CYP1B1;IL12A;HMCN1;SOX9;ACAD11;GTSE1;DLEU7;PDK2;MCCC2;EPHA4;SFMBT2;MCCC1;AFAP1;DKK2;RUNX1;SFRP2;VDAC1;KIF20A;ALDH7A1;FREM2;CDCA7;KLRK1;RACGAP1;ST8SIA4;MAP7;B4GALNT3;PROM1;A2M;AMZ1;SLC19A1;STAT5A;LYN;IL31RA;CP;LRP2BP;CCDC88C;CORO6;NOX4;F13B;TNFSF8;FAT4;SERPINI1;RAD18;CPEB4;HIBADH;DPYS;CSAD;GLI3;NUF2;ACADM;ZNF365;VAV3;MYBPC1;…	1.78078e-06	23.6497
MD	D7	RING1B 27294783 ChIP-Seq NPCs Mouse	213/1632	213	SPARC;CISD1;PREP;ABAT;IKZF1;PEG10;AKT3;AP1S2;CYP1B1;KIF21A;HMCN1;SOX9;GLUL;EPHA4;EPHA7;SFMBT2;UNC5C;ASRGL1;RBP4;VDAC1;SHMT2;PCDH10;SHOX2;TSHZ2;APCDD1;PLA2G7;CRHR1;PCDH17;GJC1;PCBP4;CHST12;AFMID;TSPAN4;ALX1;CD14;DECR2;PCK1;LHPP;ZBTB7C;STAT5A;NGFR;PLK5;FZD2;FZD5;IL31RA;NETO2;PRDX6;FLI1;SLC16A14;SLC6A5;MEX3B;ID2;ID4;IGSF9B;DENND1B;NRP2;BHLHE41;LRRC3;TCF21;SLC35F1;PTH1R;FMN2;LRRC32;PEPD;JPH1;GNGT2;CS…	1.79078e-06	23.5236
MD	D7	TP63 23658742 ChIP-Seq EP156T Human	351/2937	351	TDRKH;CPNE8;ERRFI1;TMEM183A;THSD7B;MLC1;CWH43;SPATA20;SLC4A4;TSKU;ELK3;ZC3H12D;NIPAL4;LGALS3;PEG10;EPSTI1;CYP1B1;KIF21A;DLEU7;CMKLR1;GBP5;STARD4;PAQR7;SERPINF1;AFAP1;HSPG2;HLA-E;BTC;CH25H;CCDC80;SFRP2;MTHFD1;CD109;KCTD12;ALDH7A1;MMADHC;GPM6A;SLC22A5;TSHZ2;CDCA7;GATA5;APCDD1;SAMSN1;ART3;PCDH17;KLRK1;MAP7;SLAMF6;NXNL2;LHPP;MSR1;NGFR;XCR1;PLK2;PYHIN1;FN1;IL31RA;ERLIN1;TYSND1;CDC7;NETO2;CP;SLC6A5;CYP…	1.97417e-06	21.4184
MD	D7	STAT3 20064451 ChIP-Seq CD4+T Mouse	124/843	124	KCNG1;COL16A1;CSF1;CCNF;IKZF1;WDR89;ZC3H12D;GPR174;RGS5;SALL3;SIT1;PIM1;TNFRSF8;IL12A;KNTC1;PLXNC1;ENPP6;SEPHS2;CMKLR1;PRIMA1;SFMBT2;CD180;LMO2;CMBL;CACNB3;SLC9A9;FSCN1;DPEP1;VDAC1;SCG2;FKBP5;LRPAP1;FUT10;TCF7;THY1;MRO;RASGRP4;TMEM26;KLRK1;UBD;KIF3C;KLRC1;STAT5A;ATP8B4;XCR1;KLHL25;PYHIN1;RAB27A;INHBA;PRDX6;ARHGAP25;FLI1;DAB2;PTPRC;MEX3A;ARHGAP30;ID2;UST;ALB;TNFSF8;DZIP1;DENND1B;ITGAM;MS4A7;TREM2;…	1.97417e-06	26.5105
MD	D7	NFE2 27457419 ChIP-Seq LIVER Mouse	111/735	111	CD84;PID1;OLFML2B;TMEM183A;THSD7B;NCF2;GOLT1A;DOCK10;RGS4;RGS5;CAPN8;RGS2;AKT3;TNR;HMCN1;GLUL;TOR3A;EPHA4;IGFBP5;SLC11A1;PASK;LAX1;LACTB2;PKP1;SCG2;CFH;MGST3;SP140;ILDR2;LY96;TNFRSF11A;NEU2;ESPNL;INPP5D;SLAMF9;SLC19A3;ST8SIA4;SLAMF6;MSC;LONRF2;MARK1;BARD1;SEC16B;FZD5;ADHFE1;IDH1;FN1;FBXO36;TDRD5;PRDX6;SLC16A14;PTPRC;CPS1;SELL;UBE2T;COL5A2;F13B;DENND1B;NRP2;PTPRN;HTR2B;KIF14;SLC40A1;LAMC2;FMN2;JPH…	2.27706e-06	27.0146
MD	D7	CBX2 22325352 ChIP-Seq 293T-Rex Human	208/1595	208	RSC1A1;ERRFI1;TTLL10;IPP;AKT3;CYP1B1;HMCN1;GLUL;GBP5;EPHA4;PAQR7;MYO7B;HPCAL4;HSPG2;PADI2;MMADHC;CFH;MGST3;CDCA7;CLCNKB;CLCNKA;PIK3R3;IQGAP3;NCAPH;PPCS;INPP5D;SLAMF9;SLAMF6;APOB;RIMKLA;PYHIN1;CDC7;PRDX6;ID2;GIPC2;ECHDC2;F13B;SFXN5;RAD18;DENND1B;NRP2;KCNC4;KIF14;TMEM52;FMN2;KIF17;SULT1C3;KCNT2;B3GALT2;CTSK;NUF2;FLVCR1;ACADM;IKBKE;VAV3;CD53;KCND3;INSRR;AGTRAP;F3;RNF144A;DPYD;PXDN;DEPDC1;KIF2C;TLR5;…	2.56417e-06	22.8553
MD	D7	CJUN 26792858 ChIP-Seq BT549 Human	204/1564	204	ERRFI1;PID1;SPARC;PREP;PRF1;DMP1;CLDN2;ELK3;IFIT2;GCSH;LGALS3;ISLR;PEG10;EPSTI1;CPNE2;HMCN1;SOX9;MCCC2;AFAP1;CMBL;RUNX1;CCDC80;MTHFD1;CD109;PRR16;PADI2;KCTD12;IDO2;CDCA2;SLC22A5;ABCB1;HS3ST3A1;TEX264;SHOX2;TSHZ2;THY1;NEU2;KLRK1;HMOX1;FN1;IL31RA;NETO2;CP;MSRA;PM20D2;AKR1B10;PARVG;PTK7;PNOC;FAT4;SFXN5;RAD18;GAPT;PYGB;SLC35F2;ADK;SECTM1;GLI3;ROBO1;CHAF1B;NHSL1;KCNT2;MRC1;PBK;HAVCR1;RNF152;ZNF365;VAV…	3.29113e-06	22.4468
MD	D7	ZFP281 27345836 ChIP-Seq ESCs Mouse	212/1646	212	PID1;SPARC;LST1;CISD1;IKZF1;SPATA20;ELK3;GCSH;LGALS1;CYP1B1;SOX9;GLUL;EPHA4;PRKCA;CPT1B;HSPG2;MTHFD1;LACTB2;KCTD12;CDCA3;SHMT2;PCDH10;HPN;AGAP2;PLA2G7;CRHR1;NCAPH;GJC1;RACGAP1;PCBP4;CHST12;MICAL1;SLC19A3;ALX1;PLK5;FZD2;FZD5;FN1;SLC16A11;CDC6;PRDX6;COL1A1;SLC6A5;MEX3A;PARVG;PTK7;ID2;TREML2;NOSTRIN;ECHDC2;DCHS1;IGSF9B;DZIP1;ARHGAP9;DENND1B;NRP2;PTPRN;KIF14;WFDC1;AATK;PTH1R;FMN2;CSAD;JPH1;GLI3;SLC6A…	4.78703e-06	21.5556
MD	D7	SMC3 22415368 ChIP-Seq MEFs Mouse	201/1546	201	CPNE8;ERRFI1;IFITM2;PID1;COL12A1;CWH43;SPATA20;SLC4A4;ELK3;IFIT2;EDNRA;CYP1B1;CPNE2;SOX9;XYLB;SCN1B;GBP5;EPHA4;IAH1;AFAP1;UNC5C;PRKCA;MYO7A;HSPG2;DKK2;RUNX1;CCDC80;SFRP2;PPP1R3C;LACTB2;PADI2;KIF20B;CFD;IGSF6;RETSAT;PCDH10;MGST3;NCAPG;ADAMTS17;AFMID;SLAMF8;APOB;NGFR;FZD5;PLK2;FN1;SLC16A11;CDC6;COL1A1;CCDC88B;ID2;CCDC88C;FAT4;DZIP1;GPR18;XKR5;SCN2B;NRP2;DPYS;ELN;GRIK4;ROBO1;SLC6A4;C1QTNF6;SLC22A18;…	4.98059e-06	21.6833
MD	D7	RELA 24523406 ChIP-Seq FIBROSARCOMA Human	152/1104	152	IL1RN;SPI1;CSF1;NAB2;PRF1;TNC;DMP1;CLDN2;WDR89;TSKU;IFI44L;EPS8;PYCARD;DOCK10;LGALS3;LGALS1;CCND2;PIM1;IL12A;NRCAM;SOX9;B2M;SLC16A5;HLA-B;TAP1;HNF1A;ESCO2;HLA-A;HSPG2;SRCIN1;HLA-G;ADAM19;SLFN12;FSCN1;S100A6;BTK;S100A4;CYP2E1;ALPK1;CD274;ABCB1;NNMT;EBI3;C2;FAM83G;ERI2;MAP7;LPXN;HMOX1;ECT2;STAT5A;TFPI2;FN1;TNFRSF10B;RAB27A;INHBA;LYZ;BRI3BP;SELE;FAM111A;CXCL10;COL1A2;HPSE;GCLM;CXCL9;ITGB2;NXT2;CSAD;…	5.02366e-06	22.9993
MD	D7	EBF1 22473956 ChIP-Seq BONE MARROW Mouse	196/1502	196	PID1;TMEM183A;THSD7B;PREX1;AKT3;IL12A;HMCN1;GLUL;EPHA4;EPHA7;SFMBT2;SLC11A1;UNC5C;PASK;DKK2;SFRP2;LACTB2;ALPK1;MMADHC;FREM2;ENPEP;CFH;PCDH10;MGST3;SP140;TSHZ2;CDCA7;HSD11B1;NEU2;INPP5D;SLAMF9;ST8SIA4;SLC19A3;SLAMF6;BARD1;FZD5;FAM78A;ADHFE1;FN1;PRDX6;SLC16A14;NOSTRIN;F13B;DENND1B;PYGB;NRP2;PTPRN;KIF14;FMN2;JPH1;TRAM2;KCNT2;B3GALT2;ADAMTSL2;MRC1;NUF2;CTLA4;IKBKE;RNF152;VAV3;MME;KCND3;NSUN6;CYP7B1;M…	5.28385e-06	21.6355
MD	D7	LXR 22292898 ChIP-Seq THP-1 Human	208/1614	208	ERRFI1;IL1RN;SPI1;TMEM183A;CCNF;ICAM5;CWH43;CALML4;TSKU;GLDN;SPIB;CDC20;ISLR;CYP1B1;PRSS8;EPHA4;PAQR4;MCCC1;UNC5C;MYO7A;CMBL;SFRP1;VDAC1;GCDH;NUMBL;SHMT2;FUT10;PEX11A;WDR62;THY1;MICAL1;SLAMF9;AMZ1;NXNL2;SLC19A1;LYN;CDT1;FAM78A;RAB27A;PYCR1;PBX4;GP6;FLI1;SLC16A14;DCHS1;IGSF9B;ARHGAP9;CDKN1C;CLIC3;KCNC4;LRRC3;JPH1;KIF17;GABRR2;TIFAB;ADAMTSL2;STAB1;CCR6;CCR5;IKBKE;DLGAP5;INSRR;AGTRAP;RNF144A;SGK2;CR…	5.6734e-06	21.2302
MD	D7	CDX2 22108803 ChIP-Seq LS180 Human	208/1619	208	RSC1A1;ERRFI1;IPP;ABAT;EPS8;EPSTI1;IL12A;MLYCD;HMCN1;MS4A12;ACAD10;DLEU7;SDS;RSAD2;HLA-C;LGALS14;MYO7A;HNF1A;ASRGL1;DKK2;AZGP1;MTHFD1;ACOT1;VDAC1;IDO2;ALPK1;FREM1;GCDH;SLC22A5;RETSAT;STXBP1;MGST3;EBI3;TSHZ2;LPAR1;CLCNKB;SAMSN1;ART3;SKA1;INPP5D;CEP72;MAP6;RAB11FIP3;TRPM3;NXNL2;GSTM3;CDC7;LYZ;PRDX6;COL1A2;AKR1B10;GIPC2;NOSTRIN;F13B;GPR18;RAD18;KCNC3;ELN;BHLHE41;SULT1C2;C1QTNF3;NHSL1;GNGT2;RAC2;CD38…	7.00426e-06	20.8187
MD	D7	IRF8 22096565 ChIP-ChIP GC-B Human	34/150	34	RTP4;CIITA;NCF4;CTSZ;SECTM1;SDSL;ADCY7;IFIT3;IFIT2;SPIB;EPSTI1;CD37;APOL1;APOL3;APOL2;LMO2;HLA-B;LY86;HLA-C;TAP1;NR1H3;INHBA;MPEG1;RUNX1;DHRS4;PSMB9;FAM111A;PNKD;OAS1;OAS3;SLC25A30;TLR4;GPR18;UMODL1	7.47726e-06	40.1502
MD	D7	GATA6 21074721 ChIP-Seq CACO-2 Mouse	203/1575	203	TDRKH;RSC1A1;ERRFI1;TTLL10;PRF1;IPP;CDC20;AKT3;HMCN1;GLUL;GBP5;PAQR7;SFMBT2;HPCAL4;HSPG2;PPP1R3C;PADI2;CFH;SH2D2A;MGST3;CLCNKB;CLCNKA;PIK3R3;IQGAP3;HSD11B1;PPCS;SLAMF9;SLAMF6;RIMKLA;GSTM3;PYHIN1;CDC7;PRDX6;MEX3A;GIPC2;ECHDC2;F13B;DENND1B;KCNC4;KIF14;TMEM52;KIF17;KCNT2;B3GALT2;CTSK;NUF2;FLVCR1;ACADM;TNFAIP8L2;IKBKE;CEP55;ZNF365;VAV3;CD53;KCND3;AGTRAP;F3;DPYD;DEPDC1;KIF2C;C1QB;C1QA;RNASEL;SGMS1;PTA…	7.51563e-06	20.743
MD	D7	NCOR 22465074 ChIP-Seq MACROPHAGES Mouse	206/1604	206	IFITM3;PID1;LST1;CISD1;PREP;MKI67;ELK3;IFIT2;ZC3H12D;LGALS3;PREX1;B2M;GLUL;GAMT;GBP5;PAQR7;ENTPD5;SLC11A1;RUNX1;LACTB2;ACOT2;VDAC1;KCTD12;IGSF6;CFH;SP140;PIK3R3;SAMSN1;PIK3R5;TRPM2;CHST12;MICAL1;INPP5D;SLAMF9;ST8SIA4;NCKAP1L;SLAMF6;CD14;KCNN4;LYN;MSR1;FAM78A;PLK2;ERLIN1;PRDX6;CYP26A1;PARVG;GPR18;RAD18;FERMT3;ARHGAP9;NRP2;CTSZ;KIF14;SLC6A4;GLIPR1;TIFAB;GNGT2;SCML4;STAB1;RAC2;CD38;TNFAIP8L2;IKBKE;V…	7.88825e-06	20.5749
MD	D7	PPARD 23176727 ChIP-Seq KERATINOCYTES Mouse	36/164	36	ABHD1;THY1;PRICKLE1;SLC4A4;CACNA1G;ADAMTS2;TMEM125;CSRP2;GPR153;CBS;OLFML3;ARHGDIB;PHLDA2;PLTP;TEAD2;HTATIP2;E2F8;POSTN;SMOX;ATAD2;ABHD14B;PLA2G4A;PCOLCE;PRKCA;ABHD14A;LAX1;COL1A1;GGCT;DEPDC7;COL6A2;ADM2;MFAP2;MASP1;FAT4;TRIP13;ALDH9A1	7.9256e-06	38.2894
MD	D7	TBL1 22424771 ChIP-Seq 293T Human	203/1579	203	RSC1A1;ERRFI1;TTLL10;AKT3;HMCN1;GLUL;CMKLR1;PAQR7;SFMBT2;HSPG2;PPP1R3C;PADI2;KIF20B;CLCNKB;CLCNKA;PIK3R3;THY1;PPCS;SLAMF9;SLAMF6;RIMKLA;LHPP;CDC7;PRDX6;SLC6A5;CYP26A1;GIPC2;ECHDC2;DENND1B;KCNC4;KIF14;ADK;GRIK4;TMEM52;FMN2;KIF17;KCNT2;B3GALT2;NUF2;ACADM;IKBKE;ZNF365;VAV3;CD53;DUSP5;KCND3;AGTRAP;GFRA1;NSUN6;SORCS1;F3;ANO1;DPYD;DEPDC1;EXOC6;KIF2C;TLR5;C1QB;GRAMD1B;C1QA;RNASEL;OAT;SGMS1;PTAFR;CD5L;PR…	8.68582e-06	20.4139
MD	D7	NFE2L2 20460467 ChIP-Seq MEFs Mouse	124/870	124	CPNE8;RASL11B;PREP;TNC;SLC4A4;TSKU;IFIT3;RGS4;SPIC;FGF7;EDNRB;CDH2;TUBB3;AKT3;ARHGDIB;CYP1B1;MLYCD;SLC16A9;ENTPD5;SERPINF1;IGFBP3;WNT5A;LIFR;GRIP2;MPEG1;BTC;CLDN3;SFRP2;COL4A1;FSCN1;FETUB;MMADHC;CES1;FBLIM1;DAPP1;SLC1A4;SOCS3;ZMAT4;ST8SIA4;HMOX1;GSTM3;ATP8B4;IDH1;FN1;NETO2;PBX4;BRI3BP;PRDX6;ESR1;ARHGAP23;SLC6A5;COL1A2;COL5A1;GDNF;PAH;TBXAS1;GIPC2;CNTN1;FAT4;GCLM;NIT2;RTP4;PYGB;EIF4E3;ITGB2;ADK;SL…	8.89014e-06	22.7105
MD	D7	NRF2 20460467 ChIP-Seq MEFs Mouse	124/870	124	CPNE8;RASL11B;PREP;TNC;SLC4A4;TSKU;IFIT3;RGS4;SPIC;FGF7;EDNRB;CDH2;TUBB3;AKT3;ARHGDIB;CYP1B1;MLYCD;SLC16A9;ENTPD5;SERPINF1;IGFBP3;WNT5A;LIFR;GRIP2;MPEG1;BTC;CLDN3;SFRP2;COL4A1;FSCN1;FETUB;MMADHC;CES1;FBLIM1;DAPP1;SLC1A4;SOCS3;ZMAT4;ST8SIA4;HMOX1;GSTM3;ATP8B4;IDH1;FN1;NETO2;PBX4;BRI3BP;PRDX6;ESR1;ARHGAP23;SLC6A5;COL1A2;COL5A1;GDNF;PAH;TBXAS1;GIPC2;CNTN1;FAT4;GCLM;NIT2;RTP4;PYGB;EIF4E3;ITGB2;ADK;SL…	8.89014e-06	22.7105
MD	D7	PAX3-FKHR 20663909 ChIP-Seq RHABDOMYOSARCOMA Human	129/918	129	RERGL;ERRFI1;PID1;ABAT;FRY;DOCK10;PREX1;EDNRB;RASSF4;BASP1;PIM1;AP1S2;HMCN1;SLC16A2;NUDT12;PPFIA2;NANOS1;EPHA4;EPHA7;IL4R;SEMA6A;PRKCA;POU3F1;HSPG2;DKK2;RUNX2;RUNX1;CCDC80;MYCN;ELMO1;PKP1;SCG2;CARD11;ENPEP;PCDH10;FUT10;CDCA7;KLHL13;VTCN1;PCDH17;RHOBTB1;FGGY;NXPH1;NPTX2;APOB;TRPM3;LYN;PLK2;SLC4A10;DDIT4L;MCC;GP6;SEPSECS;MEX3B;IRAK1BP1;DIAPH3;NOSTRIN;FAT4;RAD18;PRR5;RTP4;ARHGAP11B;NRP2;MEGF10;TREM2…	1.13744e-05	21.9286
MD	D7	LMO2 26923725 ChIP-Seq HEMANGIOBLAST Mouse	183/1404	183	KCNG1;PID1;RASL11B;THSD7B;CPNE4;GOLT1A;PREP;TNC;SAT2;FRY;MKI67;ABCA13;IFIT3;EPS8;EDNRA;DMBT1;CDH2;SALL3;BASP1;PEG10;DPYSL3;TNFRSF8;SNIP1;KNTC1;PLXNC1;HMCN1;TMSB10;GLUL;ZBP1;CDKL3;EPHA4;SEMA6A;RSAD2;PRKCB;CD180;WNT5A;UNC5C;LIFR;POU3F1;SRCIN1;MR1;THNSL2;DKK2;RUNX1;FRMD5;MYCN;COL4A1;CD109;ELMO1;CD300C;IDO2;ALPK1;BLK;CALCRL;FUT10;SP140;NTM;TSHZ2;LPAR1;PIK3R3;SLC1A4;THADA;MRO;IQGAP3;NDRG1;C2;CACNA1G;S…	1.23207e-05	20.0929
MD	D7	EZH2 27304074 ChIP-Seq ESCs Mouse	106/722	106	GALNT14;COL12A1;CYSLTR1;CCND2;CDH2;SALL3;FAM174B;LRAT;PLXNC1;SOX9;SLC16A2;GLUL;EPHA7;SEMA6A;IGFBP5;SFMBT2;WNT5A;POU3F1;DKK2;SFRP1;DOK2;PRR15;PKP1;KCTD12;LMX1B;NPTXR;FREM2;PCDH10;CTTNBP2;SHOX2;GPR88;AGAP2;DNAJC22;GATA5;CACNA1C;CRHR1;PCDH17;CACNA1H;CACNA1G;TMEM125;CDH22;ALX1;NPTX1;CACNA1S;NXPH1;MSC;WNT4;TMEM132C;PLK5;ESR1;FLI1;SCRT1;CYP26A1;MEX3B;GDNF;LHX1;FAT4;SDK2;FBN1;CDKN1C;NRP2;EIF4E3;WNT2B;KC…	1.34618e-05	22.6818
MD	D7	SOX9 25088423 ChIP-ChIP EMBRYONIC GONADS Mouse	206/1619	206	SPARC;THSD7B;CPNE4;CCNF;COL12A1;ICAM5;SLC4A4;GJA3;AP1S2;CYP1B1;MLYCD;ACAD11;GTSE1;PDK2;CMKLR1;MCCC2;EPHA4;PAQR4;RSAD2;MYO7A;DKK2;SIGIRR;CDCA5;HPN;PIK3R5;TRPM2;RACGAP1;ST8SIA4;HMOX1;ALX1;B4GALNT3;DECR2;NXNL2;BARD1;CDT1;CADM4;FZD5;RAB27A;PYCR1;SLC16A11;MEX3A;COL1A2;ID2;PNOC;ECHDC2;FAT4;SLC22A8;CDKN1C;CLIC3;KCNC3;WFDC1;AATK;SLC35F1;CTSW;GLI3;SLC6A4;GPR132;CSRP2;CTSK;ADAMTSL2;DLGAP1;CCR6;CEP55;KCND2;…	1.38986e-05	19.3833
MD	D7	TCF3/E2A 22897851 ChIP-Seq JUKARTE6-1 Human	193/1501	193	ERRFI1;PID1;CWH43;GRPR;ELK3;GPR174;GJA3;CPNE2;HMCN1;SOX9;DLEU7;ARL11;EPHA7;PAQR7;CCDC80;SFRP2;CYP2E1;KCTD12;CES2;CES1;PLA1A;ENPEP;CFH;SH2D2A;TSHZ2;CLCNKA;GATA5;ART3;MAP6;B4GALNT3;PROM1;AMZ1;TRPM3;ZBTB7C;STAT5A;FZD2;INTS2;FN1;LYZ;COL1A2;MEX3A;PTK7;PAH;F13B;DENND1B;NCAPG2;GRIK2;FMN2;PEPD;MYOM2;ROBO1;GPR132;ESM1;NHSL1;KCNT2;RNF152;RAB8B;VAV3;GPR37;FOXD1;SYK;NFAM1;VWA5A;GFRA1;PDCD1LG2;TMEM174;TMC3;RN…	1.51122e-05	19.449
MD	D7	SMAD4 21799915 ChIP-Seq A2780 Human	264/2167	264	CPNE8;AHCYL2;PID1;THSD7B;CPNE4;COL12A1;TMEM200C;CWH43;GRPR;SLC4A4;ZC3H12D;FRAT1;LONP2;KIF21A;CPNE2;HMCN1;SOX9;PRKCB;SFMBT2;AFAP1;UNC5C;PRKCA;DKK2;CCDC80;PPA2;CD109;VDAC1;KIF20B;MMADHC;SLC22A6;ABCB1;FUT10;SH2D2A;MGST3;LPAR1;HSD11B1;TSPAN8;ST8SIA4;APOB;B4GALNT3;PROM1;TRPM3;MSR1;MYH7B;CDC7;PRDX6;MSRA;PCDHB2;GIPC2;PNOC;CORO6;SFXN1;DCHS1;TNFSF8;CPEB4;DENND1B;PYGB;NRP2;HIBADH;SH3KBP1;DPYS;KCNC3;KCNC4;K…	1.51782e-05	18.3864
MD	D7	P300 19829295 ChIP-Seq ESCs Human	203/1594	203	THSD7B;GRPR;GLDN;EDNRB;DPYSL3;EPSTI1;AP1S2;LONP2;GLUL;EPHA4;EPHA7;PRKCB;AFAP1;MYO7A;DKK2;SFRP1;PRR16;KCTD12;FREM1;MMADHC;ENPEP;CDCA2;HS3ST3A1;PCDH10;FUT10;TSHZ2;CDCA7;LPAR1;THY1;SAMSN1;PIK3R5;ST8SIA4;MAP7;HMOX1;ALX1;TRPM3;LYN;MSR1;FZD5;PYHIN1;CDC7;FLI1;LRP2BP;CYP26A1;ID2;GPR183;ID4;FAT4;FKBP10;HIBADH;SH3KBP1;KIF14;ADK;GRIK2;FMN2;GLI3;SLC6A4;NHSL1;KCNT2;DLGAP1;AASS;GPR135;VAV3;ANKDD1A;GPR37;KCND2;…	1.51782e-05	19.2177
MD	D7	GATA6 21074721 ChIP-Seq CACO-2 Human	202/1585	202	RSC1A1;ERRFI1;TTLL10;IPP;CDC20;AKT3;HMCN1;GLUL;GBP5;PAQR7;HPCAL4;HSPG2;PADI2;CFH;MGST3;CLCNKB;CLCNKA;PIK3R3;IQGAP3;HSD11B1;PPCS;SLAMF9;SLAMF6;RIMKLA;GSTM3;PYHIN1;CDC7;PRDX6;MEX3A;GIPC2;ECHDC2;F13B;DENND1B;KCNC4;KIF14;TMEM52;FMN2;KIF17;KCNT2;B3GALT2;CTSK;NUF2;FLVCR1;ACADM;IKBKE;VAV3;CD53;KCND3;INSRR;AGTRAP;AMPD1;F3;DPYD;DEPDC1;KIF2C;TLR5;C1QB;C1QA;RNASEL;PTAFR;CD5L;PTGS2;GPR153;OLFML3;CTNNA3;MPZL1…	1.51782e-05	19.2147
MD	D7	NR0B1 18358816 ChIP-ChIP MESCs Mouse	161/1210	161	IFITM1;IFITM2;SPARC;LY75;BEST3;SPIC;FRAT1;TUBB3;BASP1;PIM1;SIRPA;GLUL;SEPHS2;SCN1B;GBP5;CDKL3;EPHA4;PAQR4;ENTPD5;SFMBT2;SLC11A1;CD180;MYO7B;PCOLCE;LIFR;POU3F1;GCAT;ADAM19;SFRP1;MYCN;CCNE1;GPD1;FSCN1;ELMO1;PADI2;VDAC1;FREM2;ABCG1;NUMBL;CDCA3;RETSAT;KLK1;ABHD3;TEX264;MGST3;PLD4;FBLN1;HMMR;CFP;SOCS3;ZFP57;PPCS;AFMID;TBC1D13;SLC19A3;CDH24;NPTX2;A2M;ECT2;MSC;PLTP;STAT5A;MPST;UBE2C;EPHX2;IDH1;FN1;DDIT4…	1.51782e-05	20.0795
MD	D7	CEBPA 20513432 ChIP-Seq MACROPHAGES Mouse	192/1493	192	NCF4;LOXL3;IPP;SLA;DMP1;IKZF1;WDR89;GCSH;SPIC;ISLR;RGS2;PTTG1;C3AR1;PIM3;CPNE2;GLUL;CMKLR1;LAG3;PAQR7;CD93;MATK;EPDR1;PCOLCE;WBP11;MPEG1;CDC25B;CCDC80;CACNB4;CLEC4D;LOX;PRR15L;ADAM12;GPD1;CD300E;KIF20A;CD300C;ANKRA2;ALDH7A1;NECAB3;CDCA3;ABHD3;HVCN1;INSIG1;SH2D2A;SP140;STXBP1;GPR88;LPAR1;SLC1A2;LY96;ILDR2;SLC1A4;CSF2RB;GPR84;THADA;PLA2G7;NDRG1;KNG1;PIK3R5;NEU2;CNN2;TRPM2;CCNB1;MICAL1;SLAMF9;TAC4;C…	1.51782e-05	19.3694
MD	D7	YAP1 20516196 ChIP-Seq MESCs Mouse	232/1868	232	ERRFI1;AHCYL2;ANKLE1;THSD7B;TTLL10;MKI67;ABCA13;EDNRA;DPYSL3;CPNE2;SOX9;GLUL;DLEU7;SLC12A8;PRIMA1;EPHA4;STARD4;EPHA7;PRKCB;AFAP1;UNC5C;PRKCA;ASRGL1;DKK2;RUNX1;NEIL3;CLDN3;SFRP2;PPA2;CD109;ACOT1;FREM2;ENPEP;PCDH10;FUT10;SHOX2;SAMSN1;CRHR1;PCDH17;ADAMTS17;AFMID;ST8SIA4;APOB;B4GALNT3;A2M;ZBTB7C;MSR1;CDT1;FZD2;STARD10;FN1;SLC16A11;SLC16A14;SLC6A5;MSRA;ID2;PNOC;ID4;TNFSF8;FAT4;SFXN5;XKR5;PTPRQ;SH3KBP1…	1.67413e-05	18.5337
MD	D7	SRY 25088423 ChIP-ChIP EMBRYONIC GONADS Mouse	310/2614	310	CPNE8;ANKLE1;PID1;TRIL;LST1;ICAM5;CWH43;GRPR;SLC4A4;SPIB;EDNRB;GJA3;DPYSL3;EPSTI1;AP1S2;CYP1B1;GTSE1;SCN1B;CMKLR1;PRIMA1;WDHD1;EPHA4;STARD6;PAQR4;RSAD2;PRKCB;SERPINF1;MYO7A;HNF1A;CPT1B;SIGIRR;CLDN3;MTHFD1;LACTB2;CD109;CFD;GCDH;NUMBL;LPAR1;AGAP2;CLCNKB;PIK3R3;ADAMTS12;SDSL;SKA1;PCBP4;ADAMTS17;ST8SIA4;SLC19A3;DECR2;KCNN4;PROM1;TRPM6;TRPM3;SLC10A5;NGFR;CDT1;CADM4;FZD5;ADHFE1;PLK1;FN1;PYCR1;SLC16A11;…	1.77812e-05	17.6215
MD	D7	SA1 27219007 ChIP-Seq ERYTHROID Human	208/1646	208	CPNE8;ERRFI1;IFITM1;TMEM183A;TRIL;PRF1;TSKU;CISD3;CDC20;FRAT1;CHEK1;PRSS8;GTSE1;GLUL;CMKLR1;GBP5;SFMBT2;HPCAL4;HSPG2;GCAT;RUNX1;SIGIRR;CH25H;CCDC80;PPA2;MAP1A;ACOT2;ACOT4;CFD;PCDH10;HPN;CRHR1;TSPAN4;CEP72;ALX1;PROM1;RIMKLA;GSTM3;FZD5;PYCR1;TYSND1;CDC7;NETO2;COL1A1;SLC6A5;CYP26A1;MEX3B;CORO6;ECHDC2;FERMT3;ARHGAP9;CLIC3;ELN;KCNC4;BHLHE41;KIF14;AATK;TMEM52;FMN2;RNF151;TNFAIP8L2;CCR5;IKBKE;DUSP5;KCND…	1.81676e-05	18.7085
MD	D7	SPI1 23547873 ChIP-Seq NB4 Human	321/2723	321	IFITM1;AHCYL2;SPI1;ANKLE1;IFITM2;ECI2;LST1;CISD1;IPP;IKZF1;CALML4;WDR89;MKI67;SLC4A4;ELK3;IFIT2;MILR1;FRAT1;LGALS1;CHEK1;AP1S2;MS4A14;ACAD10;B2M;ARL11;SDS;PAQR7;PRKCB;MCCC1;MIF;GCAT;RUNX1;BTK;PADI2;PRR15;CYP2E1;KIF20B;CES2;CES1;CFD;CDCA5;EBI3;PIK3R3;CFP;SAMSN1;CRHR1;NCAPH;PIK3R5;TRPM2;PPCS;INPP5D;ST8SIA4;TSPAN4;MAP7;NCKAP1L;SLAMF6;ASL;CD14;LYN;NGFR;CDT1;SIGLEC12;PLK1;LYZ;BRI3BP;FLI1;CCDC88B;FAM11…	1.89738e-05	17.404
MD	D7	SA1 22415368 ChIP-Seq MEFs Mouse	197/1549	197	CPNE8;IFITM2;PID1;COL12A1;IL27RA;IFIT2;EDNRA;GJA3;SOX9;PDK2;GBP5;EPHA4;EPHA7;IAH1;SFMBT2;AFAP1;UNC5C;LACTB2;ACOT2;KIF20B;CFD;RETSAT;LPAR1;NCAPG;ADAMTS17;AFMID;APOB;DECR2;ZBTB7C;PLK4;NGFR;FZD5;PLK2;ADHFE1;FN1;SLC16A11;TYSND1;CIDEB;CDC6;COL1A1;MSRA;COL1A2;ID2;CCDC88C;FAT4;HRG;XKR5;FERMT3;CDKN1C;NRP2;ELN;KCNC4;GRIK4;GLI3;SLC6A4;AKAP12;C1QTNF6;NUF2;RAC3;CEP55;KCND2;MME;KIF23;CYP7B1;VAV1;TLR1;CD200R1;…	2.21532e-05	18.5016
MD	D7	TP53 20018659 ChIP-ChIP R1E Mouse	126/909	126	CCNF;COL12A1;PLOD2;ESPN;TSKU;EPS8;TUBB6;CCND2;SALL3;CYP1B1;SIRPA;SOX9;ACAD11;GTSE1;SLC12A8;NANOS1;EPHA7;SEMA6A;IGFBP5;ATG9B;LMO2;WNT5A;TAP1;COX6B2;POU3F1;RUNX1;CACNB3;MTHFD1;PPP1R3C;LOX;COL4A1;PKP1;ACOT1;LMX1B;FREM2;SLC22A6;HS3ST3A1;RETSAT;PCDH10;SHOX2;GPR88;GATA5;NCAPH;ART3;PCDH17;CACNA1H;CRHR1;SCUBE3;CDH22;NPTX1;CD14;PLTP;ZBTB7C;FZD2;ZBTB16;PLK2;TNFRSF10B;CIDEB;DDIT4L;FLI1;CYP26A1;IRAK1BP1;GDNF…	2.62292e-05	19.9801
MD	D7	GATA2 20887958 ChIP-Seq HPC-7 Mouse	172/1324	172	ERRFI1;CD84;TMEM183A;NCF2;KDM1B;CCNF;LY75;HJURP;RNF19B;ABAT;IKZF1;GPR174;LGALS3;RGS2;FGF7;LGALS1;BASP1;CHEK1;ARHGDIB;C3AR1;PIM1;IL12A;MLYCD;PRSS8;SEPHS2;SCN1B;MCCC2;PAQR7;STARD6;ADPRHL1;SLC11A1;TMOD2;CHD1L;SRCIN1;GRIP2;PDGFRL;STX1B;DOK2;CLEC4D;PPA2;NAAA;ELMO1;S100A4;ALDH7A1;ACOT4;ABCG1;PLA1A;FKBP5;CD274;RETSAT;KCNE3;UBA7;INSIG1;FUT10;CSF2RB;FBLN1;RASGRP4;C2;PHF21B;HSD11B1;CNN2;KLRK1;RACGAP1;INPP5…	2.74462e-05	18.5543
MD	D7	E2F7 22180533 ChIP-Seq HELA Human	14/38	14	FANCI;HCN3;ATAD2;CDCA7;BRCA1;CDC6;FANCD2;PIM1;MCM3;CENPM;MCM4;MCM5;MCM6;DTL	2.77476e-05	70.6092
MD	D7	CTCF 27219007 ChIP-Seq Bcells Human	205/1633	205	CPNE8;ERRFI1;IFITM1;SPI1;CWH43;CALML4;SPATA20;CISD3;CDC20;FRAT1;DHRS4L2;PRSS8;HMCN1;SOX9;EPHA4;PAQR7;PRKCB;MYO7B;AFAP1;MIF;CPT1B;HSPG2;SIGIRR;STX1B;ACOT2;PADI2;KCTD12;FREM2;SLC22A6;TEX264;CLCNKB;PIK3R3;IQGAP3;INPP5D;TSPAN4;MAP6;ALX1;CD14;DECR2;LHPP;FZD2;SLC16A11;TYSND1;CDC7;CCDC88B;CYP26A1;GIPC2;CCDC88C;ECHDC2;IGSF9B;DZIP1;SLC22A8;FERMT3;ARHGAP9;DENND1B;ELN;KCNC4;BHLHE41;ADK;GRIK4;WFDC1;TMEM52;FM…	3.18641e-05	17.6572
MD	D7	MNX1 26342078 ChIP-Seq MIN6-4N Mouse	194/1533	194	CPNE8;PID1;SPARC;IKZF1;ABCA13;KIF21A;SOX9;GLUL;SLC12A8;EPHA7;PAQR7;SERPINF1;SLC11A1;LACTB2;LYPD2;CRHR1;NEU2;TRPM2;SLAMF8;CD14;ZBTB7C;LHPP;BARD1;PLK4;FZD2;PLK5;PLK2;PLK1;FN1;IL31RA;SLC16A11;CDC6;PRDX6;COL1A1;SQLE;MEX3B;MEX3A;GIPC2;CCDC88C;CORO6;DZIP1;ARHGAP9;FKBP10;NRP2;KIF14;PTH1R;FMN2;HIF3A;JPH1;AACS;AKAP12;CSRP2;STAB1;CTLA4;DLGAP1;CD37;RNF152;MAP4K1;MYBPC1;FOXD1;TMEM150A;FCRL6;TMEM40;RHOH;IVD;A…	3.48947e-05	17.6529
MD	D7	PU 27001747 ChIP-Seq BMDM Mouse	198/1573	198	TMEM183A;PID1;LST1;IKZF1;WDR89;CISD3;IFIT3;ELK3;ZC3H12D;AKT3;HMCN1;GLUL;DLEU7;GAMT;SLC11A1;PASK;CH25H;LACTB2;KCTD12;SLC22A5;SHMT2;MGST3;CDCA7;PIK3R5;NEU2;HSD11B1;TRPM2;TSPAN8;MICAL1;INPP5D;SLAMF9;ST8SIA4;NCKAP1L;SLAMF6;SLC19A1;STAT5A;BARD1;FZD5;ADHFE1;PYHIN1;TYSND1;PRDX6;COL1A1;PTK7;GPR183;TREML2;CPEB4;ARHGAP9;DENND1B;NRP2;PTPRN;LRRC3;TRAM2;SLC6A4;ESM1;GLIPR1;NHSL1;GNGT2;CSRP2;STAB1;CTLA4;IKBKE;F…	3.88332e-05	17.3825
MD	D7	IRF8 22096565 ChIP-ChIP GC-B Mouse	73/463	73	RTP4;ERCC6L;NCF4;SLA;SECTM1;BRCA1;MTBP;HK3;TUBB3;EPSTI1;CASP1;CD37;B2M;MYBL1;RAB8B;CD53;ZBP1;GBP5;DTX3L;ENTPD5;TAP1;EMP3;TRAF1;TNFRSF1B;BTC;PREPL;ELF4;BTK;TLR9;ELMO1;IRF7;IRF5;ASPA;TLR4;CD274;CLEC12A;PIK3R3;DAPP1;TTK;PPM1K;CENPA;AIF1;LTBP1;USP18;RHOBTB1;AURKB;FGD2;LPXN;IL12RB1;GBP2;GBP1;GBP4;BARD1;P2RY12;P2RY10;PRRX1;MLKL;STAT1;ATAD2;PHF11;FBXO36;LY86;PRDX6;ARHGAP25;IRGM;ASS1;USF1;PSMB9;CXCL10;MA…	3.93758e-05	22.2163
MD	D7	GATA2 19941826 ChIP-Seq K562 Human	202/1618	202	SPI1;PID1;ICAM5;IKZF1;TSKU;CPNE2;HMCN1;ACAD10;GLUL;CMKLR1;RSAD2;SFMBT2;CMBL;HPCAL4;HSPG2;HLA-E;RUNX1;CLDN3;TFR2;HPD;ALDH7A1;HS3ST3A1;TSHZ2;CLCNKB;GATA5;SAMSN1;ART3;DSN1;TSPAN8;CHST12;INPP5D;SLAMF6;CD14;APOB;PCK1;LHPP;LYN;CDT1;SIGLEC12;FN1;GP6;CP;COL1A1;CCDC88B;MEX3B;CILP;NOSTRIN;ID4;CPEB4;KIF14;SECTM1;SCML4;RAC2;FLVCR1;IKBKE;ZNF366;VAV3;KCND2;MME;PLLP;NFAM1;VWA5A;RHOH;NSUN6;SORCS1;F3;TMEM174;KIF2…	5.20266e-05	16.7762
MD	D7	CUX1 19635798 ChIP-ChIP MULTIPLE CANCER TYPES Human	207/1669	207	COL12A1;PREP;DMP1;IFIT2;MTBP;PREX1;EDNRA;EDNRB;CHEK1;B2M;MCCC2;HLA-B;HLA-C;HLA-A;CPT1B;RUNX1;PPP1R3D;KIF20A;ALDH7A1;CES2;SLC22A5;CDCA3;GIPR;PCDH10;STXBP1;MGST3;CDCA7;CLCNKB;RACGAP1;CD14;PCK1;LYN;RAB27A;CDC7;LYZ;CP;TPX2;ID4;PCDHB5;SERPINI1;HRG;ADK;GRIK2;BRCA1;ROBO1;CHAF1A;RAC2;NEFL;DLGAP1;TEAD2;CD53;DUSP5;TNNC1;TACR3;EMP3;TLR1;TFEC;TLR9;KIF2C;TLR4;GAS7;CAPS2;C1QB;OAT;CTF1;NR1I2;PRICKLE1;APOL4;HLA-…	6.07156e-05	16.4233
MD	D7	SUZ12 27294783 ChIP-Seq NPCs Mouse	95/658	95	DENND1B;NRP2;CD84;PID1;OLFML2B;THSD7B;NCF2;HTR2B;KIF14;SLC40A1;LAMC2;FMN2;JPH1;TRAM2;PIK3C2B;DOCK10;RGS4;RGS5;CAPN8;RGS2;DUSP10;KCNT2;EXO1;B3GALT2;AKT3;NUF2;CTLA4;TNR;HMCN1;IKBKE;RNF152;GLUL;MYBL1;TOR3A;EPHA4;IGFBP5;PLA2G4A;TMEM37;ZAP70;AIM2;LACTB2;MCM3;PKP1;XCL1;CHI3L1;TLR5;SCG2;RGS18;RNASEL;CFH;SP140;ILDR2;LY96;CXCR4;TNFRSF11A;PTGS2;NEU2;ESPNL;INPP5D;CREG2;SLC19A3;ST8SIA4;SLAMF6;CACNA1S;MSC;LON…	7.54369e-05	18.9491
MD	D7	FOXM1 32153563 ChIP-Seq SKOV3 Human Ovary OvarianCancer	32/154	32	IFITM1;NRP2;SPARC;CLIC3;C1S;C1R;TROAP;LAMA3;CAPG;MKI67;PKMYT1;NDRG1;CENPA;IGFBP6;PHLDA2;FAM83D;KCNN4;PTGIS;GDF15;BNIP3;MX1;HLA-B;ISG15;SOD3;ASRGL1;OAS1;OAS2;SCD;CTH;IRF7;KIF20A;CDKN3	7.90259e-05	29.0182
MD	D7	E2F4 17652178 ChIP-ChIP JURKAT Human	89/608	89	ARHGAP9;TOP2A;HMGB2;SLA;BUB1B;MCM10;BRCA1;FOXM1;MKI67;LMNB1;MTBP;EXO1;CHEK1;PBK;PIM1;NUSAP1;KNTC1;GTSE1;B2M;RHOH;ESCO2;MASTL;IQCG;TRAIP;RUNX1;SENP1;CCNA2;ASPM;DDX19A;MTHFD1;ESPL1;FANCD2;ACOX1;MCM3;TIMELESS;BIRC5;MCM4;MCM5;KIF2C;KIF20A;PRR11;DTL;ASF1B;CDCA2;CDCA3;CDCA5;TROAP;LEF1;CDCA7;ARHGAP19;CXCR4;TTK;HMMR;IQGAP3;CENPA;AURKB;RAD51AP1;CCNB2;PGRMC1;CCNB1;FGD6;RACGAP1;CHST12;TTC21B;ST8SIA4;CLSPN;B…	8.14694e-05	19.0817
MD	D7	SMAD4 21741376 ChIP-Seq EPCs Human	199/1603	199	ERRFI1;TMEM183A;PRF1;GRPR;IFIT3;EPSTI1;AP1S2;SOX9;CMKLR1;PRIMA1;WDHD1;EPHA4;STARD4;EPHA7;SDS;AFAP1;UNC5C;MYO7A;SFRP1;PRR16;VDAC1;PRR11;CES1;PLA1A;HS3ST3A1;STXBP1;CLCNKB;CRHR1;PIK3R5;MAP7;DECR2;NXNL2;PLK4;GSTM3;MSR1;PYHIN1;RAB27A;FLI1;ANLN;ALDH6A1;ID2;PNOC;NOSTRIN;ID4;DZIP1;XKR5;FKBP10;NRP2;DPYS;SLC35F1;CTSW;JPH1;CLDN22;CTLA4;CCR5;GPR135;DUSP5;KCND2;MME;NFAM1;VWA5A;TMEM40;TACR3;SORCS1;SERPINB9;MLF…	8.29758e-05	15.9166
MD	D7	E2A 27217539 ChIP-Seq RAMOS-Cell Line Human	199/1603	199	TDRKH;TMEM183A;CISD1;PRF1;IFIT3;ELK3;NIPAL4;GCSH;CPNE2;PRSS8;MS4A12;SEPHS2;IAH1;SERPINF1;MCCC1;CMBL;LACTB2;ACOT1;HPD;NUMBL;NECAB3;KLK1;STXBP1;SHOX2;RACGAP1;CHST12;HMOX1;SLAMF6;KCNN4;LYN;CDT1;FAM78A;BRI3BP;FLI1;CCDC88B;PNOC;CCDC88C;ID4;CD27;TNFSF8;SERPINI1;XKR5;CPEB4;PYGB;ELN;KCNC4;SECTM1;CSAD;LRRC32;TRAM2;SCML2;ADAMTSL2;RAC2;CD38;CD37;CCR6;ZNF367;DUSP5;SYK;MME;NFAM1;SERPINB9;EMP3;CKS2;CRELD2;TMEM…	8.29758e-05	15.9166
MD	D7	SMRT 27268052 ChIP-Seq Bcells Human	200/1621	200	SPI1;CCNF;ICAM5;IKZF1;IFIT3;AKT3;MLYCD;GTSE1;ACAD10;DLEU7;STARD4;IAH1;PRKCB;SFMBT2;MYO7B;AZGP1;SFRP2;MTHFD1;CFD;TSHZ2;LPAR1;PIK3R3;LPAR4;CRHR1;NEU2;ERI2;INPP5D;SLAMF9;ST8SIA4;MAP7;B4GALNT3;TRPM6;AMZ1;NXNL2;LHPP;XCR1;PYHIN1;GP6;PRDX6;TPX2;MEX3A;PARVG;ID2;CPEB4;PYGB;HIBADH;SH3KBP1;KCNC4;BHLHE41;WFDC1;PTH1R;SULT1C3;SCML4;ZNF365;VAV3;DUSP5;ANKDD1A;CHST7;FOXD1;GPR34;BTN3A1;NFAM1;TMEM40;SERPINB9;PDCD1L…	0.000114702	15.331
MD	D7	DPY 21335234 ChIP-Seq ESCs Mouse	195/1575	195	IFITM3;IFITM2;THSD7B;PREP;IKZF1;SPATA20;SPIC;PREX1;PRSS8;HMCN1;PDK2;SLC12A8;EPHA4;LACTB2;KCTD12;GIPR;STXBP1;MGST3;CLCNKA;CRHR1;GJC1;MICAL1;ST8SIA4;SLC19A3;HMOX1;APOB;PROM1;ZBTB7C;STAT5A;BARD1;MYH7B;FN1;SLC16A11;SLC16A14;COL1A1;CCDC88B;ID2;CORO6;PCDHB5;DZIP1;CPEB4;DENND1B;FKBP10;NRP2;PTPRN;KCNC4;KIF14;TCF21;SLC35F1;FMN2;HIF3A;JPH1;TRAM2;KCNT2;DLGAP1;CD37;TIMP1;TNFAIP8L2;RNF152;CEP55;GPR135;EMP3;RH…	0.00011822	15.3294
MD	D7	KDM2B 26808549 ChIP-Seq REH Human	175/1389	175	RERGL;CPNE8;SAMD9L;GALNT14;RASL11B;DSCC1;SLA;FRY;MKI67;ABCA13;TSKU;NIPAL4;EDNRB;DMBT1;AKT3;CYP1B1;TNR;KIF21A;PLXNC1;GLUL;SLC12A8;PPFIA2;EPHA4;GAS2L3;UNC5CL;PRKCB;SFMBT2;SERPINF1;CD180;UNC5C;POU3F1;PDGFRL;RUNX2;ADAM19;MYCN;SHPK;CD109;ELMO1;PADI2;CMPK2;GEMIN6;ALPK1;CARD11;ABCG1;CES1;GPM6A;ENPEP;HS3ST3A1;INSIG1;SP140;SHOX2;TSHZ2;ARHGAP19;DAPP1;TNFRSF11A;CACNA1C;NDRG1;LTBP1;CHST12;UBD;ZMAT4;ADAMTS17;…	0.000121447	15.5565
MD	D7	RUNX2 22187159 ChIP-Seq PCA Human	314/2722	314	SPARC;ACSM3;TRIL;COL12A1;PREP;ABAT;IKZF1;CWH43;GRPR;SPIC;PREX1;EDNRA;GJA3;PPP2R1B;DPYSL3;CYP1B1;KIF21A;MLYCD;SOX9;ACAD10;DLEU7;CMKLR1;GBP5;EPHA4;STARD4;SDS;PRKCB;AFAP1;LGALS14;DKK2;HLA-E;RUNX1;CH25H;SFRP2;LGALS13;KCTD12;KIF20B;MMADHC;ENPEP;CDCA2;HS3ST3A1;PCDH10;SHOX2;LPAR1;GATA5;APCDD1;SAMSN1;IQGAP3;PCDH17;HSD11B1;UGT8;TSPAN8;CHST12;INPP5D;CEP72;SLAMF6;CD14;B4GALNT3;A2M;GSTM3;PLK2;FN1;RAB27A;CDC7…	0.000131102	14.137
MD	D7	SMARCD1 25818293 ChIP-Seq ESCs Mouse	206/1683	206	RSC1A1;AHCYL2;THSD7B;ACSM3;COL12A1;DMP1;IKZF1;CWH43;GRPR;SLC4A4;ABCA13;PREX1;EDNRB;AKT3;DPYSL3;CHEK1;LONP2;XYLB;SLC12A8;PRKCB;ENTPD5;SFMBT2;RUNX2;RUNX1;PRR16;VDAC1;ALPK1;KIF20B;ALDH7A1;FREM2;LRPAP1;GPM6A;NUMBL;CDCA2;CFH;MGST3;ADAMTS12;APCDD1;ART3;INPP5D;KCNN4;PROM1;RIMKLA;ZBTB7C;BARD1;PLK4;PLK1;CDC6;FLI1;MSRA;CILP;NOX4;DZIP1;DENND1B;SH3KBP1;DPYS;KIF14;ADK;GRIK4;SLC35F1;JPH1;TRAM2;GLI3;ROBO1;KCNT2…	0.000136226	14.9113
MD	D7	STAT4 19710469 ChIP-ChIP TH1 Mouse	135/1027	135	IFITM3;NAB2;CCNF;SLA;ESPN;ELK3;CNDP2;CDC20;DOCK10;CYSLTR1;CCND2;RASSF4;NUSAP1;TNFRSF8;KNTC1;ACAA1;B2M;SEPHS2;ZBP1;GBP5;LAG3;PAQR4;ADPRHL1;SLC11A1;TAP1;WBP11;PASK;CPT1B;RUNX1;ADAM19;ELMO1;ALPK1;CD274;SLC1A2;SLC1A4;THY1;CORO1A;PIK3R5;SOCS3;KLRK1;SLAMF8;LPXN;IGFBP6;KLRC1;KCNN4;TRPM6;STAT5A;BARD1;ATP8B4;ACBD4;TGFB1;KLRC2;KLRC3;IDH1;PHF11;RAB27A;NKG7;CDC7;CDC6;PRDX6;ARHGAP25;SCRT1;CXCL10;TPX2;DAB2;ARH…	0.000151759	15.8892
MD	D7	VDR 24787735 ChIP-Seq THP-1 Human	94/663	94	TDRKH;COL16A1;ITGAM;NCF2;PLEK;LAMC2;IKZF1;GLI3;SMPD3;PREX1;NHSL1;ARL5C;DUSP10;SALL3;BASP1;B3GALT2;HYDIN;TNR;CD38;SIRPA;ROS1;ZNF521;DLEU7;ZNF366;CMKLR1;SLC13A1;GSTK1;ANKDD1A;STARD4;HMGCS1;ADPRHL1;CD93;IGFBP3;SFMBT2;LMO2;RHOH;PDCD1LG2;ADAM19;TMEM37;ELF4;IRF5;MCTP2;CARD11;ASF1B;GAS7;FKBP5;FTL;SLC25A13;MCPH1;OAT;TEX264;USP10;INSIG1;NTM;SHOX2;COL11A2;PTAFR;CXCR4;PRICKLE1;NDRG1;FSTL5;FGGY;RAB20;MAT2A;H…	0.000157865	17.1837
MD	D7	STAT3 24763339 ChIP-Seq IMN-ESCs Mouse	175/1398	175	AHCYL2;SAMD9L;IFITM1;NAB2;PRF1;ABAT;ABCA13;FGF7;CDH2;BASP1;PIM1;LRAT;KIF21A;SLC16A9;CPNE2;PRSS8;PLXNC1;GLUL;NUDT12;PPFIA2;CMKLR1;PRIMA1;ZBP1;TOR3A;EPHA7;GAS2L3;SEMA6A;IGFBP5;SFMBT2;IGFBP3;AFAP1;PRKCA;LIFR;POU3F1;PDGFRL;FRMD5;DOK2;FANCD2;ELMO1;CMPK2;GEMIN6;KCTD12;LAP3;KIF20B;ASF1B;LRPAP1;ENPEP;PCDH10;SHOX2;TSHZ2;CDCA7;LPAR1;CHRD;SLC1A4;FBLN1;PKMYT1;LTBP1;PCDH17;FGGY;TMEM125;MICAL1;ZMAT4;SLC19A3;CD…	0.00016821	14.9131
MD	D7	REST 18959480 ChIP-ChIP MESCs Mouse	207/1701	207	CPNE4;CCNF;SPATA20;IL27RA;LGALS3;AKT3;CYP1B1;CPNE2;ACAD11;DLEU7;XYLB;CMKLR1;PRIMA1;EPHA4;EPHA7;PAQR7;UNC5C;PRKCA;CPT1B;ASRGL1;SFRP2;PPP1R3C;ACOT2;ACOT1;CYP2E1;ANKRA2;HPD;CES1;GPM6A;CDCA2;SHMT2;TEX264;SHOX2;EBI3;THY1;CRHR1;ART3;PCDH17;RACGAP1;NCKAP1L;KCNN4;TRPM3;FZD2;GP2;CDC7;SLC16A14;SLC6A5;MSRA;PARVG;PAH;ID4;CORO6;SFXN1;RAD18;FKBP10;PTPRN;GRIK4;GRIK2;AACS;GLI3;GLT1D1;SCML2;GPR132;RAC2;NEFL;DLGAP…	0.000180557	14.3736
MD	D7	ZFP281 18757296 ChIP-ChIP E14 Mouse	182/1466	182	IFITM2;SPARC;CLSTN3;NAB2;BUB1B;ESPN;CCND2;TUBB3;PEG10;PIM1;PHLDA2;GLUL;SEMA6A;STARD6;IGFBP5;SLC6A13;PCOLCE;MYO7A;COX6B2;DKK2;ADAM19;CACNB3;CLDN3;ARMCX2;MYCN;CCNE1;GPD1;FSCN1;VDAC1;LAP3;FKBP5;NUMBL;CDCA2;SLC26A1;SHMT2;FBLIM1;PCDH10;HVCN1;CHRD;PIK3R3;FBLN1;THY1;CACNA1H;RASGRP4;CACNA1G;SOCS3;TMEM26;SCUBE3;PCBP4;PPCS;AFMID;TSPAN4;TBC1D13;TAC4;NPTX1;MSC;PLTP;SLC38A4;FZD2;TGFB1;KLHL25;UBE2C;IDH1;STARD1…	0.000183347	14.6371
MD	D7	FOXH1 21741376 ChIP-Seq ESCs Human	195/1589	195	IFITM2;CCNF;WDR89;MKI67;SPIC;FRAT1;AP1S2;MLYCD;MS4A12;SLC6A13;HLA-C;LGALS14;MYO7A;HLA-F;HLA-G;STX1B;RBP4;ACOT2;PRR15;FREM2;ASF1B;GPM6A;KLK1;STXBP1;CLCNKA;C2;NEU2;TRPM2;TRPM3;LHPP;STAT5A;NGFR;FZD2;SIGLEC12;PYHIN1;PLK1;CDC6;CYP26A1;ALDH6A1;GPR183;SFXN1;SLC22A8;FERMT3;FKBP10;JPH1;AKAP12;SULT1C2;CHAF1B;GLIPR1;NHSL1;SLC22A18;RAB8B;CHST8;ANKDD1A;GSTO1;BGN;AGTRAP;GPR31;KIF23;SERPINB9;PDCD1LG2;ANO1;DEPDC…	0.000187594	14.4197
MD	D7	CTBP2 25329375 ChIP-Seq LNCAP Human	108/790	108	RERGL;PID1;ANKLE1;COL12A1;TMEM200C;RNF19B;PLOD2;CWH43;BEST3;CDH2;BASP1;IL12A;SOX9;NUDT12;STARD4;SEMA6A;SFMBT2;CD180;PRR16;CYP2E1;LMX1B;KIF20B;SLC22A6;HS3ST3A1;PCDH10;LPAR1;CACNA1C;SAMSN1;SYCE1;FGGY;ZMAT4;ST8SIA4;ALX1;NXPH1;SLC38A4;TMEM132C;ATP8B4;INTS2;CP;IGSF11;CYP26A1;DIAPH3;COL5A1;GDNF;LHX1;PNOC;ZFP64;ID4;ACO1;GRIK2;MYOM2;LMNB1;ROBO1;GLT1D1;FCGR3B;PTER;KCNT2;LRRTM3;B3GALT2;EMILIN3;DLGAP1;AASS;…	0.0001899	16.1468
MD	D7	BMI1 19503595 ChIP-Seq MEFsC Mouse	77/521	77	KCNG1;ITGAM;TCF21;MLC1;ABAT;HIF3A;LRRC32;ALDH1L2;PIK3CG;HK2;PYCARD;SPN;AKAP12;PANX2;RGS5;HHEX;ESM1;RGS2;LRRTM3;PHYHD1;TNFRSF8;PRSS8;SLC16A9;B2M;SEPHS2;CHST8;PLEKHG4;PCDHGA7;TRPC3;DCXR;HPCAL4;DDX19A;VCAN;SFRP2;PSRC1;MPPED1;GPD1;CAT;TLR9;DPEP2;PKP1;XCL1;CD300E;MCM5;LAP3;HPD;ASPA;ZP2;LTK;SLC22A5;FBLIM1;SH2D2A;SEMA3G;CLCNKA;NLRC3;GPR84;FAM83G;RAB20;HSD17B2;LPXN;EPS8L3;A2M;LAMB3;SLC10A1;GLYCTK;CARD9;S…	0.000196164	17.5458
MD	D7	VDR 24763502 ChIP-Seq THP-1 Human	135/1034	135	TDRKH;SPI1;COL16A1;NCF4;IKZF1;FRY;WDR89;PREX1;TUBB6;FRAT1;SALL3;BASP1;AKT3;AP1S2;TNR;SIRPA;PIM3;PHLDA2;ROS1;IL6R;DLEU7;STARD4;CD93;LMO2;RUNX1;ADAM19;DOK2;S100A6;S100A4;KCTD12;SCG2;CARD11;FTL;CFD;INSIG1;NTM;SHOX2;ARHGAP19;PIK3R3;GPR84;CORO1A;NDRG1;TRPM2;FGGY;MICAL1;INPP5D;HYI;NLRP3;TNFRSF14;CD14;SLC19A1;CDT1;ATP8B4;SIGLEC12;RAB27A;CIDEB;INHBA;FLI1;DIAPH3;FES;ID2;UBE2T;UST;CASS4;GPR18;CPEB4;CIITA;K…	0.000197054	15.2722
MD	D7	NRF2 31884422 ChIP-Seq A549 Human Lung Carcinoma	192/1563	192	ERRFI1;NCF2;TRIL;DSCC1;ECI2;COL12A1;PREP;HJURP;LOXL4;PLOD2;DMP1;CLDN2;CXCL13;TSKU;KLHL31;DOCK10;LURAP1L;PPP2R1B;TNFRSF8;NRCAM;PIM3;PLXNC1;SOX9;PLS1;NANOS1;TOR3A;IL4R;SFMBT2;IGFBP3;LMO2;PRKCA;SHISA3;WBP11;SRCIN1;HSPG2;BTC;CH25H;NEIL3;MTHFD1;LOX;ADAM12;MAP1A;FSCN1;DPEP2;SCG2;CARD11;FTL;CES1;BLK;NUMBL;HS3ST3A1;FBLIM1;TEX264;HTRA3;FUT10;MGST3;NTM;LPAR1;SLC1A2;PLD4;FBLN1;MRO;ADAMTS12;NDRG1;NCAPH;RHOBT…	0.000197054	14.3107
MD	D7	SPI1 26923725 ChIP-Seq MACROPHAGESS Mouse	182/1469	182	ERRFI1;ERCC6L;NAB2;RTKN2;LOXL3;SLA;RNF19B;GPR62;ALKBH6;FGF7;TUBB6;PPP2R1B;RASSF4;FAM174B;SIT1;MACROD1;TNFRSF8;IL12A;KIF21A;SLC25A42;PLXNC1;XYLB;SLC12A8;ZBP1;CDKL3;DIO1;PRKCA;MIF;LAX1;MR1;GCAT;RUNX1;CH25H;MFNG;ACOT1;CD300E;IGFALS;CD300C;ALDH7A1;ACOT4;FREM2;FKBP5;CALCRL;RETSAT;GIPR;ABHD3;CDCA5;HVCN1;C5AR1;DNAJC22;CLCNKA;GATA5;SLC1A4;THY1;WDR62;SAMSN1;CRHR1;PHF21B;HSD11B1;SOCS3;FAM83G;PCBP4;AFMID;CD…	0.000197054	14.4363
MD	D7	PBX1 22567123 ChIP-ChIP OVCAR3 Human	200/1640	200	TDRKH;CPNE8;IFITM1;LGALS3;PREX1;SOX9;SEPHS2;GLUL;EPHA7;SLC6A13;HLA-A;HLA-G;HSPG2;PPP1R3D;PADI2;ALDH7A1;FREM2;CES1;LRPAP1;GPM6A;ENPEP;CDCA3;KLK1;SHMT2;ART3;HSD11B1;ADAMTS17;SLAMF6;LHPP;FZD2;ADHFE1;CIDEB;CP;MSRA;AKR1B10;PARVG;DCHS1;TNFSF8;SFXN5;RAD18;TOP2A;SIGLEC9;KCNC4;JPH1;MS4A4A;SULT1C3;SULT1C2;C1QTNF3;CHAF1B;GLT1D1;ESM1;CHAF1A;SCML4;CTSK;CD38;TNFAIP8L3;CCR5;IKBKE;ZNF365;CHST8;CHST7;GPR37;IL18;T…	0.000206301	14.1276
MD	D7	IRF1 21803131 ChIP-Seq MONOCYTES Human	47/276	47	CD274;TRIM50;KIAA1191;HIBADH;UBA7;LEF1;NLRC5;DDX60;IFIT3;IFIT2;CNDP2;AFF2;PYCARD;APOL4;TRIM5;EPSTI1;TNFRSF14;HAVCR1;APOL1;IL12RB1;B2M;GBP1;APOL2;PLS1;P2RY12;ZBP1;SLC13A1;SEC16B;PLA2G2D;DTX3L;MCCC1;NR1H3;TAP1;ISG15;TMEM174;FLI1;USF1;BATF;PSMB9;FAM111A;NPHS2;OAS3;RHOJ;KLRD1;MDGA1;LIMS2;UMODL1	0.000208844	20.4721
MD	D7	PPARG 20176806 ChIP-Seq 3T3-L1 Mouse	171/1369	171	AHCYL2;CLSTN3;COL12A1;RTKN2;CIB2;DMP1;MKI67;EPS8;NIPAL4;SPIC;RGS2;FGF7;EDNRA;LGALS1;CCND2;EDNRB;PPP2R1B;PIM3;HMCN1;SLC12A8;EPHA7;SCARA3;CD93;CD180;WNT5A;AFAP1;CMBL;DKK2;RUNX2;MPEG1;BTC;ADAM19;AZGP1;ARMCX2;COL4A1;MFNG;ADAM12;GPD1;KCTD12;FKBP5;CD274;NNMT;HTRA3;INSIG1;FUT10;CDCA7;ARHGAP19;CSF2RB;TNFRSF11A;ADAMTS12;NDRG1;SAMSN1;KNG1;RHOBTB1;TRPM2;DSN1;LPXN;TAC4;CEP72;B4GALNT3;PROM1;SLC19A1;ZBTB7C;SLC…	0.000216214	14.391
MD	D7	EGR1 20690147 ChIP-Seq ERYTHROLEUKEMIA Human	532/4931	532	TSKS;TDRKH;SPI1;ABAT;ALKBH6;ABCA13;TSKU;GLDN;ELK3;GCSH;PREX1;GJA3;AKT3;DPYSL3;MLYCD;CMKLR1;PRIMA1;PRKCG;WDHD1;STARD4;SDS;PRKCA;HPCAL4;HSPG2;SIGIRR;CLDN3;TFR2;PRR16;PADI2;HPD;ASF1B;CFD;ABCB1;RETSAT;SHMT2;SHOX2;CLCNKB;GATA5;WDR62;ADAMTS12;NCAPH;ADAMTS17;CEP72;AMZ1;SLC19A1;LHPP;MYH7B;NGFR;FZD2;IL31RA;GP2;PBX4;GP6;PRDX6;COL1A1;FAM111A;SQLE;CILP;GIPC2;DCHS1;SFXN5;CDKN1C;DENND1B;KCNC3;ELN;KCNC4;ADK;LRR…	0.000221622	12.5135
MD	D7	FOXH1 21741376 ChIP-Seq EPCs Human	194/1586	194	RSC1A1;IL1RN;IFITM2;TMEM183A;SPARC;TMEM200C;MKI67;CISD3;IFIT3;ISLR;FRAT1;AP1S2;SEPHS2;ARL11;WDHD1;SLC11A1;SLC6A13;PRKCA;HLA-F;HPCAL4;ACOT1;KCTD12;FREM1;KLK1;SHMT2;FUT10;CLCNKB;LYPD2;SDSL;CRHR1;NCAPH;C2;NEU2;DSN1;INPP5D;SLAMF6;ASL;APOB;AMZ1;STAT5A;PLK4;MSR1;FZD2;PYHIN1;FN1;RAB27A;CDC6;LYZ;GPR183;CCDC88C;FARSA;SLC22A8;HRG;FKBP10;CTSW;TRAM2;MYOM2;TIFAB;CCR5;CEP55;DUSP5;BGN;NSUN6;KIF23;DEPDC7;ALDOC;V…	0.000221622	14.0271
MD	D7	CTBP1 25329375 ChIP-Seq LNCAP Human	118/885	118	CPNE8;PID1;COL12A1;CWH43;WDR89;RGS5;FGF7;CDH2;BASP1;IL12A;KIF21A;PRSS8;SOX9;NUDT12;MCCC2;EPHA4;STARD4;CD93;PRKCB;AKR1E2;CD180;CHD1L;POU3F1;HLA-G;PDGFRL;RUNX1;MTHFD1;ADAM12;CYP2E1;CCDC152;CDCA2;HS3ST3A1;NNMT;PCDH10;ABHD3;SH2D2A;TSHZ2;ART3;ITPRIPL2;SCUBE3;ZMAT4;B4GALNT3;TRPM6;SLC19A1;ZBTB7C;SLC38A4;MSR1;TMEM132C;FZD2;ZBTB16;IL31RA;NETO2;SYT9;POU2F2;FLI1;TNFRSF10D;CYP26A1;COL1A2;PAH;TBXAS1;PNOC;ZFP6…	0.000235964	15.2591
MD	D7	SPI1 22096565 ChIP-ChIP GC-B Mouse	134/1032	134	CD84;ERCC6L;COL16A1;NCF2;NCF4;LST1;SPIB;TUBB3;CPNE2;B2M;GAMT;CD180;CYBB;WBP11;BTC;PREPL;PPA2;PPP1R3C;BTK;DPEP2;ELMO1;TIMELESS;PADI2;KCTD12;ASF1B;BLK;KCNE3;LY96;PIK3R3;DAPP1;PLD4;GPR84;CFP;SAMSN1;RHOBTB1;PIK3R5;RAD51AP1;TMEM26;PCBP4;CHST12;INPP5D;SLAMF9;LPXN;SLAMF6;NCKAP1L;CD300LF;LYN;TGFB1;PHF11;TRPV2;INHBA;CP;PRDX6;ARHGAP25;QDPR;CXCL10;ALDH6A1;IRAK1BP1;ID2;SERPINI1;RNF183;GPR18;ARHGAP11A;CTSZ;PL…	0.000257169	14.6864
MD	D7	NANOG 16518401 ChIP-PET MESCs Mouse	201/1657	201	IFITM3;IFITM1;IFITM2;CHIC1;SPARC;LST1;PREP;PRF1;EPS8;SPIC;ISLR;FRAT1;PEG10;PRSS8;EPHA4;EPHA7;STARD6;PAQR4;PRKCB;SFMBT2;UNC5C;MIF;CLDN3;SFRP2;MTHFD1;HPD;ALDH7A1;PLA1A;CDCA2;CDCA3;SHOX2;CDCA7;SAMSN1;DECR2;PROM1;TRPM3;FZD2;FZD5;RAB27A;CP;SQLE;TPX2;PAH;ECHDC2;F13B;RAD18;NRP2;HIBADH;SLC35F2;DPYS;KIF14;ADK;TCF21;SLC35F1;GRIK2;GLI3;AKAP12;C1QTNF3;CHAF1B;GNGT2;SCML4;RAC2;NEFL;CD38;DLGAP1;IKBKE;TCF19;MAP4…	0.000257741	13.6626
MD	D7	MYB 26560356 ChIP-Seq TH1 Human	196/1610	196	TDRKH;RSC1A1;IFITM1;IPP;IKZF1;CISD3;IFIT3;ZC3H12D;CDC20;LGALS1;GJA3;B2M;GLUL;GBP5;SFMBT2;SERPINF1;MCCC1;MIF;GCAT;SIGIRR;CCDC80;MAP1A;KIF20B;FREM2;SHMT2;MGST3;PIK3R3;TRPM2;CHST12;ADAMTS17;ST8SIA4;HMOX1;SLAMF6;ASL;B4GALNT3;GSTM3;CDT1;PYHIN1;RAB27A;CDC7;BRI3BP;PRDX6;FLI1;CYP26A1;AKR1B10;CCDC88C;CORO6;CD27;ARHGAP9;DENND1B;CTSZ;KIF14;SECTM1;CTSW;C1QTNF4;GPR132;SCML4;RAC2;RAC3;CTLA4;ACADM;IKBKE;RAB8B;D…	0.000259625	13.6924
MD	D7	KLF4 19829295 ChIP-Seq ESCs Human	194/1593	194	TDRKH;ICAM5;IKZF1;TSKU;EPS8;SPIC;PREX1;LRAT;MLYCD;XYLB;PRIMA1;GAMT;WDHD1;SFMBT2;RUNX1;SIGIRR;VDAC1;FREM1;CFD;NUMBL;CDCA2;LYPD2;APCDD1;NCAPH;HSD11B1;TRPM2;TSPAN4;MAP7;HMOX1;PCK1;CADM4;CDC6;PTK7;FAT4;DZIP1;RAD18;CDKN1C;CLIC3;HIBADH;DPYS;ELN;KIF14;WFDC1;GLI3;SMPD3;GLT1D1;C1QTNF6;RAC2;PBK;NEFL;MAP4K1;DUSP5;BATF2;METRN;FCRL6;BGN;GFRA1;EMP3;HCK;MPPED1;EXOC6;MGLL;GAS7;LILRA1;RECQL4;GPNMB;CHRNE;CKM;GK;CA…	0.000276577	13.597
MD	D7	HTT 18923047 ChIP-ChIP STHdh Human	50/304	50	CHIC1;MS4A7;FOXM1;FRAT1;IBSP;CTLA4;TECTA;GBP5;STARD6;LMO2;TMEM40;MYO7A;KIF22;KCNAB2;BAAT;VAV1;BTC;GCHFR;CLEC4D;SLC7A9;CDH11;TLR8;CD300E;CYP2E1;DSG3;SCG2;TNFRSF21;MATN2;TMEM45A;GPM6A;HMMR;SAMSN1;LTBP1;C2;CCNB1;KLRK1;CLCA2;PLK4;KLRC2;KLRC3;EPHX2;HSD3B1;GSTZ1;PLCXD3;XPNPEP1;ADM2;PMFBP1;CPEB4;FBN1;MYO1G	0.000286684	18.9076
MD	D7	SMAD2/3 21741376 ChIP-Seq EPCs Human	191/1567	191	GALNT14;TMEM183A;THSD7B;TMEM200C;PREP;FRY;GRPR;CXCL13;IFIT3;RGS4;ISLR;RIMS4;EDNRA;BASP1;AKT3;SIRPA;KNTC1;PLXNC1;SOX9;ENPP6;ACAD10;DLEU7;PRIMA1;EPHA4;GAS2L3;EPHA7;SDS;SEMA6A;CD93;IGFBP5;SFMBT2;IGFBP3;DIO1;AFAP1;UNC5C;PRKCA;LIFR;SHISA3;SRCIN1;FRMD1;SLFN12;SFRP1;CLEC4C;ELMO1;CMPK2;CDCA2;HS3ST3A1;PCDH10;INSIG1;STXBP1;GPR88;SLC1A1;CDCA7;CLCNKB;HMMR;KLHL13;CRHR1;PCDH17;PIK3R5;TMEM25;UGT8;SNTG2;FGGY;ST8…	0.000297592	13.4848
MD	D7	SOX11 22085726 ChIP-Seq ESNs Mouse	182/1484	182	ANKLE1;SPARC;RASL11B;CLSTN2;SLA;LOXL4;CXCL13;ESPN;CISD3;KLHL31;LOXL2;ZC3H12D;RGS2;CYSLTR1;LGALS1;EDNRB;BASP1;C3AR1;TNR;KIF21A;SOX9;ACAD11;ENPP6;PDK2;ZBP1;ARL11;EPHA4;IGFBP5;EPDR1;HNF1A;POU3F1;HPCAL4;CACNB3;NEIL3;PPA2;SHPK;LMX1B;IDO2;NPTXR;CLEC4E;ALDH7A1;KCNE1;CALCRL;SLC22A5;RETSAT;HVCN1;CDCA7;PIK3R3;MRO;IQGAP3;NCAPH;SKA1;RHOBTB1;PHF21B;GJC1;SOCS3;SNTG2;ESPNL;FGGY;NLRP3;VILL;CLSPN;RAB11FIP3;LONRF2…	0.000316652	13.4654
MD	D7	ESR1 17901129 ChIP-ChIP LIVER Mouse	56/354	56	CXCL9;SPO11;SLC40A1;ICAM5;FRAT1;CAPN8;ALDH2;C1QTNF6;PIM1;PIM3;B2M;SEPHS2;NUDT12;SDS;MME;GPX7;CHD1L;GCAT;SLC25A15;MTHFD1;ACOX1;BIRC5;HAGH;ASPA;SLC22A6;DDC;NNMT;PRKAA2;SDSL;CENPA;BPHL;KNG1;CPN1;NT5E;CBS;HSD17B2;PCK1;SLC17A1;LYN;GDF15;IDH1;NR1H4;FMO2;FAH;PRDX6;ASS1;GNMT;SOD1;CYP26A1;GRHPR;PAH;SMOC1;NAGS;GCLM;LIMS2;CPEB4	0.000316652	17.8445
MD	D7	TP53 18474530 ChIP-ChIP U2OS Human	95/687	95	NRP2;TMEM183A;RASL11B;THSD7B;NAB2;PLEK;GRIK2;FRY;ABCA13;JPH1;TSPAN11;TRAM2;GLI3;TUBB6;CCND2;SPR;DSE;EPSTI1;NEFL;TNR;UPP2;RNF152;NANOS1;EPHA4;STARD4;GRID2;POSTN;SEMA6A;ANXA2;IGFBP5;SFMBT2;MMP2;CD180;LIFR;PRSS12;DKK2;RUNX1;EVC;PPP1R3C;CD109;CDH11;COL6A3;ASPA;TRIM55;CSF1R;NNMT;SEMA3A;PIK3R3;CXCR4;FBLN1;VWCE;CACNA1C;CYP3A4;NTN1;LTBP1;CYP3A7;P2RY6;MTHFD1L;ALOX5;ZMAT4;IL21R;MGAT3;KCNN4;CSMD1;GPC6;FAM83…	0.000317806	15.3004
MD	D7	SOX9 26525672 ChIP-Seq Limbbuds Mouse	129/993	129	PID1;SPARC;THSD7B;NCF2;RTKN2;PREP;WDR89;BEST3;ELK3;ZC3H12D;AKT3;TNR;PLXNC1;HMCN1;SOX9;GLUL;PDK2;PPFIA2;PRIMA1;CDKL3;EPHA4;GAS2L3;PRKCA;PASK;ADAM19;MYCN;TIMELESS;ACOT1;CMPK2;PRR11;HS3ST3A1;RHOBTB1;CACNA1G;TMEM26;TSPAN8;MICAL1;NPTX1;APOB;MSC;LONRF2;NGFR;SEC16B;FZD2;ADHFE1;IDH1;FN1;TYSND1;TRPV3;PRDX6;ESR1;ARHGAP23;COL1A1;CPS1;ID2;PAH;LHX1;UST;COL5A2;CCDC88C;CDK1;SLC26A4;SDK2;CPEB4;TOP2A;NRP2;PTPRQ;S…	0.000325935	14.2364
MD	D7	MYC 19915707 ChIP-ChIP AK7 Human	208/1732	208	ERRFI1;IPP;MLC1;SPATA20;MKI67;ALKBH6;EPS8;IL12A;CPNE2;GLUL;CMKLR1;PAQR7;SFMBT2;PRKCA;MYO7A;PASK;RUNX1;CH25H;CCDC80;SFRP2;ACOT1;LRPAP1;HS3ST3A1;CDCA5;GATA5;LYPD2;PCDH17;NEU2;TRPM2;KLRK1;ADAMTS17;AFMID;CD14;DECR2;PLK4;GSTM3;MSR1;STARD10;FN1;IL31RA;GP2;CIDEB;BRI3BP;COL1A1;ANLN;PCDHB2;GIPC2;NOSTRIN;ECHDC2;F13B;DZIP1;SLC22A8;SFXN5;DPYS;ELN;CTSZ;TMEM52;JPH1;TRAM2;GPR132;STAB1;RAC2;PBK;CD37;ACADM;HAVCR1…	0.000325935	13.1077
MD	D7	SALL4 22934838 ChIP-ChIP CD34+ Human	137/1067	137	NCF2;COL12A1;IPP;SPATA20;ABCA13;GLDN;PREX1;MTBP;RGS2;EDNRB;DMBT1;PTTG1;DPYSL3;ARHGDIB;PIM1;PRSS8;B2M;SLC6A13;EPDR1;RUNX2;RUNX1;BTC;CH25H;ELMO1;TIMELESS;KIF20A;MASP1;CARD11;IGSF6;CFH;TEX264;MGST3;THADA;PLA2G7;C2;HSD11B1;SCUBE3;SLAMF9;ST8SIA4;TAC4;CDH24;NCKAP1L;IGFBP6;B4GALNT3;PCK1;GSTM3;CYBRD1;INHBA;CDC6;SLC16A14;TNFRSF10D;MSRA;GDNF;SELL;ID2;COL5A2;GIPC2;ID4;CYCS;KLRD1;MAP3K13;NIT2;SCN2B;CPEB4;ARH…	0.000334144	14.0073
MD	D7	CEBPB 20176806 ChIP-Seq THIOMACROPHAGE Mouse	150/1189	150	GALNT14;NCF4;CCNF;LOXL3;IPP;DMP1;IKZF1;IL27RA;SPIC;MTBP;FAM3B;PIM3;GSTK1;GAS2L3;PAQR7;GRIP2;CDC25B;RUNX1;AZGP1;CLEC4D;PRR15L;DPEP2;S100A4;CD300C;CLEC4E;PRR11;CDCA2;FBLIM1;ABHD3;CDCA5;HVCN1;SH2D2A;SP140;SLC1A2;CLCNKA;GATA5;CSF2RB;GPR84;TNFRSF11A;KNG1;PIK3R5;NEU2;CCNB1;CHST12;SLAMF9;LPXN;NLRP3;NCKAP1L;CACNA1S;PCK1;LYN;ACBD4;TRPV2;CDC6;ABHD15;COL1A1;ANLN;MEX3B;SELL;TBXAS1;SERPINI1;DZIP1;SDK2;CPEB4;P…	0.000361564	13.6214
MD	D7	SOX2 19829295 ChIP-Seq ESCs Human	192/1584	192	IFITM3;ANKLE1;CSF3R;SIRPG;PREP;PLOD2;KLHL34;GRPR;WDR89;CNDP2;SPIC;RGS2;PTTG2;DPYSL3;CYP1B1;SIRPA;PLXNC1;SLC16A9;STARD6;WNT5A;MCCC1;HLA-C;LIFR;SHISA3;MYO7A;HLA-A;POU3F1;HLA-F;FRMD1;CLEC4C;PREPL;CCDC80;LOX;MAP1A;FSCN1;CD300E;MASP1;CLEC4E;CSF1R;FUT10;MGST3;CDCA7;SLC1A4;CACNA1C;TNFRSF11A;APCDD1;PCDH17;NEU2;TMEM125;TSPAN8;ZMAT4;MAP7;NDN;SLAMF6;KLRC1;ECT2;RIMKLA;PLK4;CYP2J2;ATP8B4;AGXT2;PYHIN1;LY86;INH…	0.000368041	13.0226
MD	D7	NANOG 19829295 ChIP-Seq ESCs Human	192/1584	192	IFITM3;ANKLE1;CSF3R;SIRPG;PREP;PLOD2;KLHL34;GRPR;WDR89;CNDP2;SPIC;RGS2;PTTG2;DPYSL3;CYP1B1;SIRPA;PLXNC1;SLC16A9;STARD6;WNT5A;MCCC1;HLA-C;LIFR;SHISA3;MYO7A;HLA-A;POU3F1;HLA-F;FRMD1;CLEC4C;PREPL;CCDC80;LOX;MAP1A;FSCN1;CD300E;MASP1;CLEC4E;CSF1R;FUT10;MGST3;CDCA7;SLC1A4;CACNA1C;TNFRSF11A;APCDD1;PCDH17;NEU2;TMEM125;TSPAN8;ZMAT4;MAP7;NDN;SLAMF6;KLRC1;ECT2;RIMKLA;PLK4;CYP2J2;ATP8B4;AGXT2;PYHIN1;LY86;INH…	0.000368041	13.0226
MD	D7	RUNX1 22897851 ChIP-Seq JUKARTE6-1 Human	193/1594	193	IFITM3;ABAT;CALML4;IFIT3;ZC3H12D;DPYSL3;SOX9;ACAD10;XYLB;ARL11;GBP5;PAQR7;MYO7B;LGALS14;MYO7A;HLA-G;CH25H;MMADHC;CES1;PLA1A;SLC22A6;GIPR;TEX264;CLCNKA;WDR62;ADAMTS12;CRHR1;NCAPH;PCBP4;ERI2;CD14;PCK1;AMZ1;RAB11FIP3;FZD2;RAB27A;TYSND1;DDIT4L;GP6;PRDX6;TPX2;SFXN1;CPEB4;LRRC36;KCNC3;PTPRN;HIF3A;C1QTNF3;GPR132;SCML4;RAC2;PBK;VAV3;DUSP5;ANKDD1A;SYK;FCRL6;AGTRAP;MLF1;ANO1;IVD;PXDN;TLR9;L2HGDH;PLEKHO2;HM…	0.000372444	12.9822
MD	D7	CEBPB 20176806 ChIP-Seq MACROPHAGES Mouse	182/1492	182	PID1;NCF4;IPP;SLA;DMP1;IKZF1;TSKU;IFIT3;SPIC;LGALS3;RASSF4;ARHGDIB;CYP1B1;CMKLR1;GSTK1;PAQR7;PCOLCE;HNF1A;WBP11;THNSL2;MPEG1;CDC25B;BTC;CLEC4D;LOX;PRR15L;ADAM12;GPD1;CD300E;S100A4;KIF20A;MASP1;CD300C;HPD;ASF1B;CDCA3;HVCN1;SH2D2A;SP140;STXBP1;SLC1A2;LY96;CSF2RB;GPR84;TNFRSF11A;VTCN1;NDRG1;PIK3R5;NEU2;CNN2;TRPM2;CHST12;SLAMF9;TAC4;NLRP3;CACNA1S;IGFBP6;DECR2;PCK1;RIMKLA;LYN;XCR1;ACBD4;TFPI2;IL31RA;T…	0.000400309	12.9695
MD	D7	CTCF 27219007 ChIP-Seq ERYTHROID Human	200/1663	200	ERRFI1;IFITM1;SPI1;ELK3;ZC3H12D;CDC20;FRAT1;LGALS1;HMCN1;ACAD10;B2M;GLUL;PAQR4;RSAD2;SFMBT2;MYO7A;SIGIRR;CH25H;ACOT2;ACOT1;KIF20A;MGST3;GATA5;PIK3R3;WDR62;PCDH17;PPCS;MAP6;KCNN4;AMZ1;STAT5A;LYN;GSTM3;SLC16A11;PRDX6;FLI1;SLC16A14;SLC6A5;CCDC88B;CYP26A1;MEX3B;MEX3A;CORO6;FERMT3;ARHGAP9;KCNC4;BHLHE41;KIF14;TMEM52;KIF17;SLC6A4;SLC22A18;RAC3;ACADM;IKBKE;GPR135;TCF19;DUSP5;KCND2;TUBB;INSRR;PRSS12;FAHD2…	0.000400488	12.773
MD	D7	TAL1 22897851 ChIP-Seq JUKARTE6-1 Human	190/1569	190	KCNG1;COL16A1;SIRPG;LY75;SLA;ABAT;CALML4;IFIT3;GPR174;DMBT1;GJA3;SIT1;DPYSL3;PHYHD1;FAM3B;MACROD1;TNFRSF8;ENPP6;ACAD11;XYLB;SLC12A8;SLC16A5;TECTA;GAS2L3;IL4R;PAQR7;PRKCB;SPNS3;LMO2;MYO7B;AFAP1;LGALS14;ESCO2;HLA-G;LAX1;SLFN12;DOK2;MTHFD1;CYP2E1;LMX1B;CES2;ABCG1;CES1;PLA1A;NNMT;HTRA3;STXBP1;TCF7;CHRD;GATA5;PLD4;FBLN1;SLC1A4;WDR62;APCDD1;NDRG1;CRHR1;ART3;PHF21B;TMEM26;FGGY;ERI2;INPP5D;KLRC1;B4GALNT3…	0.000413411	12.8093
MD	D7	SMAD3 21741376 ChIP-Seq ESCs Human	188/1552	188	ERRFI1;COL16A1;CSF3R;CLSTN2;SIRPG;LOXL4;GRPR;MKI67;CLGN;DOCK10;PREX1;CCND2;GJA3;SALL3;SIT1;BASP1;DPYSL3;LONP2;SIRPA;NRCAM;KNTC1;MLYCD;PLXNC1;SLC16A9;SOX9;ENPP6;PRIMA1;GBP5;PAQR7;SEMA6A;PRKCB;SFMBT2;WNT5A;HLA-C;MYO7A;POU3F1;THNSL2;HPCAL4;GRIP2;MYCN;SFRP2;MFNG;NAAA;FSCN1;ELMO1;PRR15;CMPK2;KCTD12;LMX1B;SCG2;ABCG1;NUMBL;TEX264;TROAP;NTM;TCF7;HPN;SLC1A1;LPAR1;GATA5;APCDD1;PCDH17;NEU2;ZMAT4;MAP7;NDN;CA…	0.000440671	12.7139
MD	D7	TAL1 26923725 ChIP-Seq HPCs Mouse	174/1420	174	ERRFI1;ANKLE1;THSD7B;SLA;PLOD2;ALDH1L2;ABCA13;IFIT3;RGS2;EDNRA;GJA3;PEG10;PHYHD1;EPSTI1;NUSAP1;TNFRSF8;SNIP1;LRAT;CMKLR1;ZBP1;GBP5;LHCGR;RSAD2;TMOD2;MCCC1;MYO7B;PRKCA;LIFR;VWDE;RUNDC3B;PASK;SRCIN1;PDGFRL;RUNX1;FRMD5;NEIL3;CD109;DPEP1;CCDC152;PLA1A;GPM6A;SLC22A6;HS3ST3A1;PCDH10;HTRA3;MGST3;GPR88;SLC1A4;MRO;VTCN1;IQGAP3;NDRG1;PCDH17;RHOBTB1;SOCS3;CCNB1;SLC19A3;TAC4;ALX1;KLRC1;LYN;FZD2;KLRC2;AGXT2;I…	0.000444158	12.8456
MD	D7	NANOG 18358816 ChIP-ChIP MESCs Mouse	114/865	114	IFITM1;GALNT14;IFITM2;SPARC;CCNF;ELK3;SPIC;SALL3;TUBB3;BASP1;DPYSL3;SIRPA;GLUL;GBP5;STARD4;PAQR7;SLC11A1;CD180;MIF;ADAM19;SFRP1;MYCN;MTHFD1;ELMO1;PRR11;CD274;LRPAP1;CDCA2;CDCA3;KLK1;TEX264;LY96;DAPP1;THY1;CACNA1C;HMMR;PKMYT1;SOCS3;ZFP57;TBC1D13;SLC19A3;NPTX2;A2M;ECT2;MSC;FZD2;EPHX2;IDH1;FN1;SCRT1;ID2;LHX1;GIPC2;NOSTRIN;F13B;GCLM;NIT2;RTP4;TNFAIP6;SLC35F2;LAMC2;BRCA1;CSAD;AKAP12;ALDH2;LRRTM3;NEFL;…	0.000446072	13.8658
MD	D7	SMAD3 21741376 ChIP-Seq EPCs Human	158/1272	158	ERRFI1;GALNT14;CSF3R;THSD7B;LY75;FRY;GRPR;MKI67;RGS4;RIMS4;EDNRA;BASP1;AKT3;SOX9;IL6R;CMKLR1;PRIMA1;EPHA4;STARD4;EPHA7;POSTN;UNC5CL;CD93;IGFBP3;AFAP1;HLA-C;UNC5C;LIFR;CLEC4C;ELMO1;PKP1;CMPK2;KCTD12;FREM2;HS3ST3A1;PCDH10;NTM;GPR88;SLC1A1;HMMR;PCDH17;PIK3R5;NEU2;FGGY;ST8SIA4;MAP7;KLRC1;APOB;DECR2;ECT2;ZBTB7C;CNTLN;MSR1;TMEM132C;SLC10A1;PLK2;PYHIN1;DDIT4L;FLI1;IGSF11;IGSF10;CYP26A1;PLCXD3;PTPRC;DIAP…	0.000477337	12.9071
MD	D7	RCOR3 21632747 ChIP-Seq MESCs Mouse	249/2142	249	CPNE8;ERRFI1;CPNE4;TMEM200C;PRF1;ELK3;NIPAL4;PREX1;FRAT1;EDNRB;PEG10;LRAT;CMKLR1;WDHD1;PRKCB;CPT1B;HSPG2;ASRGL1;CLDN3;VDAC1;ALDH7A1;ASF1B;NUMBL;TEX264;FUT10;SHOX2;TSHZ2;THY1;CRHR1;SKA1;PIK3R5;PPCS;MICAL1;AFMID;SLAMF9;ST8SIA4;ASL;APOB;B4GALNT3;RAB11FIP3;TRPM3;SLC19A1;ZBTB7C;STAT5A;NGFR;FZD2;FZD5;STARD10;IL31RA;SLC16A14;SLC6A5;MEX3B;PAH;ID2;PNOC;DCHS1;SERPINI1;GAPT;DENND1B;KCNC3;PTPRN;KIF14;AACS;RO…	0.000489831	12.0221
MD	D7	SMAD4 21741376 ChIP-Seq HESCs Human	220/1862	220	ERRFI1;THSD7B;CISD1;MLC1;GRPR;CLDN2;TSKU;IFIT3;PREX1;PPP2R1B;EPSTI1;AP1S2;CYP1B1;LRAT;MLYCD;GLUL;SLC12A8;CMKLR1;GBP5;EPHA4;STARD4;SFMBT2;MYO7B;AFAP1;UNC5C;ESCO2;SFRP1;SFRP2;PPP1R3C;PRR16;VDAC1;IDO2;FREM1;FREM2;HS3ST3A1;SH2D2A;SDSL;SAMSN1;TSPAN8;ADAMTS17;SLAMF8;ST8SIA4;MAP7;B4GALNT3;DECR1;MSR1;FZD2;FN1;CP;ANLN;ID2;SFXN1;TNFSF8;RAD18;XKR5;CPEB4;NRP2;KCNC4;WFDC1;FMN2;CSAD;ROBO1;SLC6A4;C1QTNF4;CLDN22…	0.000492727	12.2004
MD	D7	CEBPB 20513432 ChIP-Seq MACROPHAGES Mouse	180/1484	180	SAMD9L;CSF3R;NCF4;IPP;HJURP;SLA;BUB1B;DMP1;IKZF1;WDR89;ABCA13;SPIC;RGS2;FRAT1;PTTG1;C3AR1;PIM3;GSTK1;LAG3;CD93;MATK;EPDR1;PCOLCE;CDC25B;BTC;CACNB4;CLEC4D;LOX;PRR15L;SHPK;ADAM12;CD300E;CD300C;BLK;CDCA3;HVCN1;INSIG1;SH2D2A;SP140;STXBP1;SLC1A2;LY96;ILDR2;SLC1A4;CSF2RB;THADA;TNFRSF11A;NDRG1;KNG1;TMEM25;NEU2;CNN2;TRPM2;SLAMF9;CEP72;NLRP3;NCKAP1L;MYH11;CD14;CACNA1S;IGFBP6;DECR2;PCK1;SLC38A4;ACBD4;PLK2;…	0.000560448	12.335
MD	D7	NANOG 18347094 ChIP-ChIP MESCs Mouse	171/1399	171	TDRKH;IFITM1;IFITM2;SPARC;RASL11B;NCF2;NAB2;LOXL3;LOXL4;KLHL34;SPIC;CYSLTR1;CCND2;TUBB3;BASP1;PEG10;DPYSL3;PIM1;SIRPA;KIF21A;PRSS8;SLC16A2;TMSB10;GLUL;SLC12A8;TECTA;GAMT;CDKL3;STARD4;MYO7A;COX6B2;PDGFRL;MPEG1;ADAM19;SFRP1;PREPL;CLDN3;MYCN;MTHFD1;CCNE1;SLC9A9;FSCN1;ELMO1;ACOT1;VDAC1;PRR11;ASF1B;LRPAP1;CDCA2;CDCA3;FBLIM1;TEX264;HVCN1;SLC1A1;TCF7;TSHZ2;CDCA7;LY96;PLD4;HMMR;PKMYT1;CFP;NCAPH;SOCS3;ZFP…	0.000560448	12.4286
MD	D7	MAF 26560356 ChIP-Seq TH2 Human	195/1627	195	ERRFI1;IFITM1;ANKLE1;CCNF;LST1;ICAM5;WDR89;ALKBH6;CISD3;IFIT3;IL27RA;ZC3H12D;CDC20;FRAT1;CYP2D6;PEG10;DHRS4L2;SEPHS2;GLUL;SCN1B;GBP5;IAH1;SFMBT2;HLA-C;CPT1B;SIGIRR;LAP3;ACOT4;SHMT2;MGST3;TSHZ2;PIK3R3;THY1;NCAPH;NCKAP1L;SLAMF6;RIMKLA;STAT5A;GSTM3;SLC10A5;STARD10;RAB27A;PYCR1;TYSND1;CCDC88B;FAM111A;GPR183;GIPC2;CCDC88C;CORO6;IGSF9B;FERMT3;DENND1B;KCNC3;KCNC4;KIF14;TMEM52;C1QTNF4;GPR132;CTSK;STAB1;R…	0.000562509	12.1665
MD	D7	SOX2 22085726 ChIP-Seq NPCs Mouse	174/1430	174	IFITM1;IL1RN;GALNT14;CLSTN3;CLDN2;BEST3;IFIT2;LGALS3;PPP2R1B;NUSAP1;MLYCD;SLC16A2;B2M;SCN1B;PRIMA1;TECTA;GAS2L3;SDS;IAH1;ENTPD5;SFMBT2;SERPINF1;VWDE;WBP11;SRCIN1;ASRGL1;DKK2;TRAIP;RUNX1;SIGIRR;CACNB3;CLDN3;CACNB4;PRR15L;COL4A1;MFNG;FSCN1;ACOT1;CD300E;KIF20A;PRR11;SLC26A1;GIPR;SLC1A1;TCF7;CDCA7;CLCNKA;WDR62;VTCN1;ADAMTS12;IQGAP3;CORO1A;RASGRP4;SKA1;PIK3R5;CCNB2;CCNB1;FGGY;THPO;PCBP4;TBC1D13;HYI;CA…	0.000610193	12.2329
MD	D7	OLIG2 23332759 ChIP-Seq OLIGODENDROCYTES Mouse	200/1679	200	ERRFI1;THSD7B;CPNE4;ABAT;ABCA13;GLDN;ELK3;PPP2R1B;AKT3;DPYSL3;EPSTI1;LONP2;DLEU7;EPHA4;EPHA7;PRKCA;RUNX2;NEIL3;PPA2;LAP3;KIF20B;FREM1;LRPAP1;CDCA7;LPAR4;PCDH17;UGT8;INPP5D;ST8SIA4;APOB;TRPM3;BARD1;FZD2;PLK2;CDC7;TMEM196;MEX3B;BHMT;ID2;ID4;DCHS1;FAT4;XKR5;CPEB4;DPYS;GRIK2;JPH1;GLI3;ROBO1;SULT1C2;CCR5;RNF152;GPR37;MME;TACR3;RHOH;GFRA1;CYP7B1;F2;GFRA4;RNF144A;SLC7A9;DPYD;TFEC;GAS2;EXOC6;TLR4;GAS7;CR…	0.000640642	11.893
MD	D7	NR3C1 23031785 ChIP-Seq PC12 Mouse	98/730	98	AHCYL2;ERCC6L;GALNT14;ABCA13;BEST3;PREX1;RGS5;CDH2;DPYSL3;PIM1;TNR;PDK2;PPFIA2;CDKL3;STARD4;UNC5C;SFRP2;PPA2;S100A6;ANKS6;CD300E;SCG2;BLK;CDCA7;CHRD;FBLN1;SLC1A4;THY1;THADA;ADAMTS12;PCDH17;PIK3R5;TRPM2;RACGAP1;SLAMF9;CDH22;MAP7;MYH11;APOB;SLC19A1;TRPM3;NGFR;ZBTB16;BRI3BP;DAB2;PAH;ID2;GIPC2;SDK2;PRR5;ADK;BRCA1;SMPD3;SULT1C3;NEFL;HAVCR1;RAB8B;VAV3;DUSP5;SLC13A2;TNNC1;PLA2G4A;GFRA1;SORCS1;F3;ADRA2B;…	0.000657629	13.4571
MD	D7	POU5F1 16153702 ChIP-ChIP HESCs Human	64/433	64	TOP2A;COL12A1;TNC;HMGB2;TCF21;BUB1B;CSAD;ADRA1A;GLI3;MTBP;SPIC;SULT1C2;GABRR2;HHEX;PPP2R1B;LRRTM3;TRIM5;TRPS1;DPYSL3;NEFL;LRAT;EPHA4;GRID2;NCBP1;MMP2;PLA2G4A;GFRA1;ADRA2A;SFRP1;SFRP2;LGALS13;XCL1;SLC24A2;C1QA;PARG;C1R;SEMA3A;LAMA4;LEF1;LY96;MRO;HOXD11;IL2RG;CACNA1G;NT5E;IFI16;OLFML3;ST8SIA4;HAS2;CCL2;MSC;LHPP;ATAD2;GAD2;CDC7;KLHL4;MCC;TDRD5;FLI1;CPS1;LHX1;ID2;CCDC6;SFXN1	0.000664773	14.9624
MD	D7	PU.1 20513432 ChIP-Seq MACROPHAGES Mouse	182/1509	182	SAMD9L;SPARC;ACSM3;DSCC1;NCF4;IPP;BUB1B;IKZF1;ALDH1L2;LGALS1;PTTG1;SPATA22;BASP1;CYP1B1;PIM3;SLC25A42;GAMT;GSTK1;LAG3;CD93;SPNS3;UNC5C;PCOLCE;HNF1A;COX6B2;LAX1;RUNDC3A;CPT1B;BTC;AZGP1;CCDC80;LOX;PRR15L;FANCD2;SHPK;TIMELESS;CD300C;FKBP5;BLK;NNMT;CALCRL;ABHD3;HVCN1;INSIG1;SH2D2A;SP140;STXBP1;AGAP2;SLC1A2;LYPD2;ILDR2;SLC1A4;GPR84;NDRG1;KNG1;PIK3R5;PHF21B;NEU2;SOCS3;RACGAP1;INPP5D;SLAMF9;CDH24;NLRP3;…	0.000666919	11.9644
MD	D7	NFE2L2 22581777 ChIP-Seq LYMPHOBLASTOID Human	63/425	63	SPARC;HIBADH;CPNE4;MEGF11;PLEK;GRIK4;CWH43;GRPR;KLHL31;LGALS3;CHAF1B;GJA3;HEPH;SCRN2;ITGB8;DLGAP1;IL12A;ENPP6;DLGAP5;SLC12A8;ZNF365;DUSP5;SEMA6A;SFMBT2;PLA2G4A;POU3F1;MPEG1;RUNX1;FRMD5;COL4A1;IRF1;XCL2;HPD;MGLL;BLK;CX3CR1;COLEC12;CD274;SGMS1;NR1I2;ILDR2;AURKB;FGD2;SCUBE3;ALX1;KIF3C;S1PR2;PLA2G2D;STAT1;LAPTM5;KCNJ15;TRPV3;ARHGAP25;SOD1;GRHPR;XPOT;PRC1;LHX1;TMEM119;NCAPD2;ACO1;SFXN5;FERMT3	0.000678813	14.956
MD	D7	RELB 30642670 ChIP-Seq CTB1 Human Placenta Inflammation	27/139	27	SASH3;CD274;INSIG1;CXCR4;GPR84;IL2RG;PTGS2;HK2;SOCS3;GPR132;CCL4;RAC2;CCL3;MSC;GBP5;MARCKSL1;CD93;PAQR4;SLC11A1;SERPINB9;TRAF1;TNFRSF1B;KAZALD1;MARCKS;EVI2A;MMP19;CHST2	0.000802954	20.1888
MD	D7	EED 16625203 ChIP-ChIP MESCs Mouse	86/628	86	CDKN1C;NRP2;WNT2B;COL12A1;KCNC4;TCF21;GRIK2;CLDN2;JPH1;ADRA1A;ADAMTS2;CCND2;CDH2;EMILIN3;CYP1B1;NEFL;LRAT;PLXNC1;SOX9;PHLDA2;SLC16A2;PRIMA1;PPFIA2;CHST8;TRPC5;CHST7;SEMA6A;FOXD1;PTGIS;KCND2;IGFBP5;WNT5A;UNC5C;GFRA1;HPCAL4;PRSS12;ADRA2B;DKK2;CH25H;CLDN3;COL4A1;CDH11;PKP1;IRF5;CHST2;COLEC12;ABHD3;SEMA3D;PCDH10;NTM;SHOX2;LEF1;CHRD;ASB13;GATA5;CXCR4;TNFRSF11A;HOXD11;NTN1;COCH;CRHR1;GJC1;NT5E;RAB20;TH…	0.0008222	13.3545
MD	D7	KAP1 22055183 ChIP-Seq ESCs Mouse	128/1009	128	SAMD9L;IL1RN;ANKLE1;IFITM2;TMEM183A;ACSM3;DSCC1;HJURP;RNF19B;PLOD2;DMP1;IFIT3;KLHL31;SPIC;PEG10;DPYSL3;PHYHD1;SIRPA;TMSB10;LHCGR;APLP1;MIF;COX6B2;MFNG;ACOT2;DPEP1;ACOT1;CES2;ACOT4;ABCG1;PLA1A;HVCN1;SP140;C5AR1;NCAPG;SLC1A4;FBLN1;THADA;TNFRSF11A;IQGAP3;KNG1;NEU2;TRPM2;TMEM125;UBD;CLCA2;SLAMF6;MYH11;RIMKLA;PLTP;SEC16B;XCR1;KLHL25;ADHFE1;PYHIN1;STARD10;IL31RA;TRPV2;CYBRD1;CDC7;NETO2;PRDX6;SLC16A14;A…	0.000831803	12.2532
MD	D7	SMC1 22415368 ChIP-Seq MEFs Mouse	189/1583	189	CPNE8;IFITM2;PID1;SPARC;CSF1;GOLT1A;COL12A1;ICAM5;IL27RA;IFIT2;CNDP2;PYCARD;RGS2;CCND2;GJA3;PIM1;TNR;PIM3;PLXNC1;SOX9;GTSE1;ZBP1;GBP5;WDHD1;EPHA4;EPHA7;IAH1;SEMA6A;IGFBP5;IGFBP3;WNT5A;AFAP1;PRKCA;SRCIN1;RUNX1;CH25H;LOX;PPP1R3C;LACTB2;GPD1;TIMELESS;S100A6;KCTD12;IGFALS;NPTXR;IGSF6;PCDH10;TEX264;HTRA3;MGST3;LPAR1;DNAJC22;NCAPG;SLC1A4;GPR84;NDRG1;GLIS1;PIK3R5;CNN2;SOCS3;SNTG2;ADAMTS17;CDH24;TAC4;TNF…	0.000831803	11.4935
MD	D7	MYCN 21190229 ChIP-Seq SHEP-21N Human	44/271	44	BLK;ARHGAP11A;CHIC1;CDCA3;TROAP;TTK;FRY;FOXM1;SLC7A2;AURKB;SMPD3;RAD51AP1;MTBP;EME1;INPP5D;CHEK1;HSD17B2;ST8SIA4;PIM1;KNTC1;PLXNC1;MSR1;UBE2C;CDC7;CDC6;PBX4;KIF22;PASK;MPEG1;CLEC4A;SH3RF2;CACNB4;PTPRC;KIF4A;OAS3;TBXAS1;NOSTRIN;TIMELESS;CHPT1;SGK2;DTL;RAD18;CPEB4;MAD2L1	0.0008512	16.1266
MD	D7	SMAD1 26771354 ChIP-Seq mESC Mouse Stem	126/994	126	IFITM3;IFITM1;ACSM3;CCNF;LST1;SAT2;IKZF1;BEST3;EPS8;EDNRB;LURAP1L;ADGRA2;PEG10;TMSB10;TOR3A;LMO2;HSPG2;LAX1;ADAM19;MYCN;ACOT1;VDAC1;LAP3;ACOT4;LRPAP1;NUMBL;TEX264;CDCA5;HVCN1;DAPP1;IQGAP3;NCAPH;SKA1;C2;GJC1;TRPM2;RACGAP1;INPP5D;HMOX1;MAP6;NPTX2;DECR2;ECT2;MSC;PLTP;TRPM3;ZBTB7C;FANCI;NGFR;EPHX2;FN1;SLC6A5;MLXIPL;TPX2;UBE2T;GIPC2;ACO1;DZIP1;MXD3;RTP4;TOP2A;NRP2;SOWAHB;GLI3;HK2;TTC28;PIK3C2B;PSTPIP1…	0.000948585	12.0291
MD	D7	AR 22383394 ChIP-Seq PROSTATE CANCER Human	184/1540	184	KCNG1;RERGL;ERRFI1;PREP;ABAT;SLC4A4;TSKU;GLDN;KLHL31;SPIC;LGALS3;FGF7;RGS2;SALL3;BASP1;PTTG2;FAM3B;TNFRSF8;LONP2;SIRPA;HMCN1;SOX9;ACAA1;IL6R;DLEU7;NUDT12;PLS1;EPHA4;STARD4;EPHA7;SEMA6A;STARD6;CD93;SFMBT2;IGFBP3;WNT5A;CD180;PRKCA;LIFR;BTC;PRR15L;LACTB2;COL4A1;SLC9A9;CMPK2;VDAC1;LMX1B;ANKRA2;FKBP5;BLK;ENPEP;NNMT;PCDH10;CTTNBP2;SLC1A1;TSHZ2;CACNA1C;ADAMTS12;DDX60;NDRG1;RHOBTB1;UGT8;TMEM26;SNTG2;FGGY…	0.000959456	11.2801
MD	D7	GF1 26923725 ChIP-Seq HPCs Mouse	136/1089	136	THSD7B;CSF1;CPNE4;TNC;MKI67;ESPN;IFIT3;FRAT1;CCND2;DPYSL3;PHYHD1;TNFRSF8;IL12A;MLYCD;SLC16A9;PLXNC1;DLEU7;ZBP1;MCCC2;CDKL3;EPHA4;SFMBT2;CD180;MCCC1;MYO7B;PRKCA;MR1;THNSL2;DKK2;RUNX1;FRMD5;DOK2;NEIL3;COL4A1;CD109;ELMO1;ALPK1;BLK;NNMT;PCDH10;CDCA5;SP140;SLC1A4;THADA;MRO;IQGAP3;NDRG1;C2;CACNA1G;SOCS3;CCNB1;FGGY;TSPAN8;ST8SIA4;SLC19A3;TAC4;ALX1;NCKAP1L;SLC38A4;MSR1;LY86;GP2;PBX4;FLI1;SLC16A14;SCRT1;A…	0.00102791	11.7066
MD	D7	SRY 22984422 ChIP-ChIP TESTIS Rat	27/142	27	ARHGAP9;OLFML2B;NECAB3;KCNC3;CDC20;TMEM25;RECQL4;FAM3B;PBK;PGPEP1;S1PR4;MPZL1;PRIMA1;GSTM3;LAG3;DTX3L;GRIP2;CYP26A1;MTHFD1;MPPED1;ID2;GIPC2;TMEM119;FETUB;ITGA5;TRIP13;F2RL2	0.00110465	18.8252
MD	D7	UBF1/2 26484160 ChIP-Seq FIBROBLAST Human	188/1583	188	RERGL;OLFML2B;RASL11B;CPNE4;TRIL;PLOD2;DMP1;CXCL13;ABCA13;EPS8;RGS2;CCND2;FAM174B;BASP1;EPSTI1;OIP5;MLYCD;PLXNC1;HMCN1;SOX9;ROS1;GLUL;DLEU7;XYLB;SLC12A8;SLC16A5;GBP5;POSTN;EPHA7;ADPRHL1;PRKCB;SFMBT2;WNT5A;CD180;LGALS14;POU3F1;HLA-F;GRIP2;DKK2;CLEC4A;CH25H;CLEC4C;TFR2;COL4A1;GPD1;ALDH7A1;CARD11;KANK4;LRPAP1;FBLIM1;PCDH10;HTRA3;HVCN1;SHOX2;EBI3;CDCA7;LPAR1;SLC1A4;PLA2G7;LTBP1;PCDH17;RASGRP4;RHOBTB1…	0.00110465	10.9931
MD	D7	CBP 21632823 ChIP-Seq H3396 Human	189/1593	189	RERGL;IFITM1;SPI1;IFITM2;RTKN2;CISD1;PRF1;LOXL4;WDR89;MKI67;ALDH1L2;TSKU;IFIT3;IFIT2;FRAT1;CCND2;DMBT1;PPP2R1B;RASSF4;MACROD1;PLXNC1;SLC16A9;MS4A12;PHLDA2;ACAD10;CMKLR1;TECTA;NANOS1;WDHD1;ADPRHL1;SFMBT2;LMO2;AKR1E2;SLC6A13;MYO7A;ASRGL1;MPEG1;SIGIRR;CH25H;GPRIN2;RBP4;CACNB3;MTHFD1;PPP1R3C;COL4A1;ADAM12;CARD16;CYP2E1;KIF20B;CLEC4E;SLC22A6;NNMT;SLC1A2;ARHGAP19;CACNA1C;CYP2C18;RHOBTB1;TMEM26;SYCE1;TS…	0.00111394	10.9631
MD	D7	CEBPB 22108803 ChIP-Seq LS180 Human	186/1565	186	TDRKH;RSC1A1;ERRFI1;CD84;COL16A1;ACSM3;KDM1B;LOXL3;BEST3;IFIT3;FRAT1;CAPN8;LGALS1;SIT1;PTTG2;PEG10;OIP5;IL12A;SLC25A42;PAQR7;IAH1;SEMA6A;PAQR4;SPNS3;LGALS14;PRKCA;HNF1A;CDC25B;BTC;AZGP1;CACNB3;MYCN;TFR2;LMX1B;PRR11;MMADHC;GCDH;CSF1R;SLC26A1;SLC22A5;RETSAT;FBLIM1;ABHD3;EBI3;DAPP1;CLCNKA;ILDR2;GPR84;PKMYT1;ART3;CNN2;FAM83G;ESPNL;ERI2;MICAL1;RHPN1;MAP7;LPXN;CDH24;SLAMF6;ASL;VILL;ECT2;MSC;WNT4;GSTM3;…	0.00113508	10.9492
MD	D7	MYC 27129775 ChIP-Seq CORNEA Mouse	184/1547	184	RASL11B;GOLT1A;NAB2;NCF4;COL12A1;LOXL4;CIB2;BEST3;LOXL2;ELK3;RIMS4;CAPN8;LGALS1;SALL3;FAM174B;PIM1;PLXNC1;PHLDA2;ROS1;GLUL;PLS1;ZBP1;WDHD1;SCARA3;CD93;ENTPD5;SLC11A1;SLC6A13;MIF;ASRGL1;DKK2;RBP4;FRMD5;CACNB3;CLDN3;MFNG;DPEP2;ACOT1;KCTD12;FREM1;PRR11;MMADHC;BLK;CD274;KCNE1;SLC22A5;SHMT2;AGAP2;LY96;PIK3R3;SLC1A4;ADAMTS12;PKMYT1;PCDH17;RHOBTB1;CACNA1G;C2;TRPM2;SCUBE3;SOCS3;TMEM125;RACGAP1;PCBP4;ZMAT…	0.00117231	10.9057
MD	D7	SMARCA4 23332759 ChIP-Seq OLIGODENDROCYTES Mouse	240/2089	240	PID1;THSD7B;CPNE4;TRIL;WDR89;ABCA13;LGALS3;EDNRB;PPP2R1B;AKT3;DPYSL3;CYP1B1;IL12A;DLEU7;MCCC2;EPHA4;EPHA7;UNC5C;PRKCA;MYO7A;HNF1A;ASRGL1;RUNX1;BTC;AZGP1;NEIL3;PPA2;PPP1R3C;LAP3;KIF20B;FREM1;NUMBL;LPAR4;THY1;PCDH17;UGT8;ST8SIA4;MAP7;HMOX1;APOB;TRPM3;PLK4;MSR1;FZD2;PLK1;CDC7;CP;TMEM196;SQLE;BHMT;ID2;GIPC2;PNOC;ID4;SFXN1;FAT4;XKR5;CPEB4;NRP2;HIBADH;PTPRQ;SH3KBP1;DPYS;SLC35F1;GRIK2;LRRC32;JPH1;ROBO1;…	0.00118157	10.515
MD	D7	GATA3 27048872 ChIP-Seq THYMUS Human	191/1617	191	TDRKH;ERRFI1;IL1RN;CD84;CSF3R;TTLL10;NCF4;COL12A1;SIRPG;SLA;LOXL4;RNF19B;ICAM5;IKZF1;ALDH1L2;SLC4A4;IFIT3;EPS8;RGS2;CCND2;DMBT1;RASSF4;TUBB3;ARHGDIB;EPSTI1;PIM1;CPNE2;IL6R;ROS1;ACAD10;B2M;GLUL;PDK2;MCCC2;GSTK1;EPHA4;UNC5CL;IGFBP3;SPNS3;CD180;HLA-C;SRCIN1;LAX1;RUNX1;CLEC4A;FANCD2;CD8A;MFNG;MAP1A;SLC9A9;DPEP1;ALPK1;HPD;PRR11;MMADHC;FKBP5;BLK;ABHD3;INSIG1;TCF7;SLC1A4;SAMSN1;RHOBTB1;PIK3R5;CHST12;ADA…	0.00127392	10.7001
MD	D7	GF1B 26923725 ChIP-Seq HPCs Mouse	156/1284	156	THSD7B;PREP;TNC;SLC4A4;IFIT3;FGF7;EDNRA;CCND2;EDNRB;PEG10;DPYSL3;PHYHD1;TNFRSF8;PIM3;IL12A;SLC25A42;PLXNC1;DLEU7;CDKL3;EPHA4;STARD4;SEMA6A;CD180;MYO7B;PRKCA;SRCIN1;MR1;THNSL2;DKK2;RUNX1;DOK2;NEIL3;MYCN;PPP1R3C;COL4A1;CD109;ADAM12;FSCN1;ELMO1;IGFALS;KCTD12;CES1;BLK;PCDH10;HVCN1;SP140;GPR88;NCAPG;PIK3R3;MRO;NCAPH;PCDH17;CACNA1G;PHF21B;SOCS3;DSN1;CCNB1;FGGY;RACGAP1;TSPAN8;CDH22;ST8SIA4;SLC19A3;TAC4;…	0.00129584	10.985
MD	D7	KDM2B 26808549 ChIP-Seq SUP-B15 Human	196/1666	196	TDRKH;ANKLE1;IPP;SPIB;ZC3H12D;FRAT1;GJA3;AKT3;GLUL;EPHA7;PAQR7;PAQR4;PRKCB;SFMBT2;MYO7A;HSPG2;HLA-E;RUNX1;CH25H;MAP1A;PRR15;NUMBL;SHMT2;HPN;GATA5;GJC1;CHST12;TSPAN4;HMOX1;PROM1;AMZ1;SLC19A1;NGFR;CDT1;ADHFE1;RAB27A;TYSND1;BRI3BP;FLI1;MEX3A;PARVG;ID2;CCDC88C;CORO6;SFXN5;NRP2;KCNC4;CTSZ;BHLHE41;SECTM1;PTH1R;LRRC32;MYOM2;C1QTNF4;GPR132;CSRP2;SCML4;C1QTNF6;RAC2;RAC3;ACADM;CCR6;IKBKE;RNF152;ANXA2;NFAM1…	0.00129812	10.6166
MD	D7	TCF4 23295773 ChIP-Seq U87 Human	349/3177	349	TSKS;TDRKH;CPNE8;ERRFI1;TMEM183A;PID1;THSD7B;CPNE4;PRF1;IKZF1;CWH43;SPATA20;ALKBH6;ABCA13;PREX1;EDNRB;AKT3;EPSTI1;KIF21A;CPNE2;ACAD10;PRKCG;ZNF287;MCCC2;EPHA4;EPHA7;STARD6;PRKCB;SFMBT2;MCCC1;MYO7B;AFAP1;UNC5C;PRKCA;MYO7A;CMBL;HLA-F;ASRGL1;RUNX2;BTC;AZGP1;RBP4;CCDC80;LGALS13;MAP1A;PRR15;KIF20B;ANKRA2;FREM1;PRR11;CES1;GPM6A;HS3ST3A1;TEX264;TSHZ2;GATA5;NCAPG;ADAMTS12;PLA2G7;ART3;C2;NEU2;GJC1;TSPAN8;…	0.00144578	9.79376
MD	D7	SCL 21571218 ChIP-Seq MEGAKARYOCYTES Human	176/1478	176	CD84;IL1RN;SPI1;ANKLE1;CLSTN2;CSF1;NCF4;SIRPG;PRF1;ICAM5;IKZF1;ABCA13;SLC4A4;DOCK10;PREX1;PTTG1;EPSTI1;GLUL;SLC16A5;PRIMA1;STARD4;SCARA3;CD93;IGFBP5;PRKCB;LMO2;AFAP1;VWDE;MYO7A;PASK;ASRGL1;ADAM19;CLDN3;LOX;CD109;SLC9A9;FSCN1;BTK;DPEP2;ELMO1;CMPK2;CD300C;ABCG1;ASF1B;LRPAP1;CSF1R;UBA7;TEX264;CTTNBP2;INSIG1;C5AR1;DAPP1;CSF2RB;THY1;MRO;LTBP1;PIK3R5;HSD11B1;TRPM2;CCNB1;TSPAN8;PCBP4;ZMAT4;ADAMTS17;RHPN…	0.00145576	10.5758
MD	D7	PU.1 20176806 ChIP-Seq MACROPHAGES Mouse	175/1469	175	SPARC;COL12A1;IPP;SLA;BUB1B;IKZF1;ALDH1L2;MYLK3;LGALS1;SPATA22;AKT3;CYP1B1;SLC25A42;HMCN1;CMKLR1;GAMT;GSTK1;LAG3;CD93;ATG9B;MATK;UNC5C;PCOLCE;MYO7A;CMBL;COX6B2;WBP11;LAX1;PDGFRL;MPEG1;CDC25B;AZGP1;CLDN3;CCDC80;PPP1R3C;FANCD2;S100A4;CALCRL;HVCN1;INSIG1;SH2D2A;SP140;STXBP1;SLC1A2;CLCNKA;ILDR2;CSF2RB;GPR84;PLA2G7;NDRG1;KNG1;NEU2;DSN1;RACGAP1;CHST12;SLAMF9;RHPN1;NLRP3;NCKAP1L;CD14;CACNA1S;PCK1;PROM1;…	0.00147537	10.5548
MD	D7	TP53 23651856 ChIP-Seq MEFs Mouse	285/2541	285	RSC1A1;TTLL10;CCNF;COL12A1;TSKU;CISD3;IFIT3;IL27RA;ELK3;IFIT2;CDC20;NIPAL4;CPNE2;ACAD11;GTSE1;SEPHS2;DLEU7;SLC12A8;GAMT;EPHA4;PRKCB;SERPINF1;PRKCA;MYO7A;MIF;HSPG2;RUNX1;MTHFD1;CD109;IDO2;FREM2;NUMBL;GIPR;TSHZ2;CLCNKB;CLCNKA;PIK3R3;SDSL;SAMSN1;NCAPH;ART3;HSD11B1;TRPM2;PCBP4;AFMID;TSPAN4;KCNN4;MYH7B;NGFR;CADM4;FAM78A;PLK2;CIDEB;DDIT4L;PBX4;CDC6;TMEM196;COL1A1;MSRA;CILP;PTK7;GIPC2;NDUFAF2;DCHS1;TNFS…	0.0014764	9.93443
MD	D7	CEBPB 26923725 ChIP-Seq MESODERM Mouse	105/814	105	AHCYL2;CPNE4;COL12A1;PRF1;LOXL4;ESPN;CDH2;NRCAM;MLYCD;PPFIA2;CMKLR1;PRIMA1;CDKL3;IAH1;SHISA3;THNSL2;RUNX1;BTC;SFRP1;MYCN;CD109;KCTD12;MMADHC;CES1;LRPAP1;SHMT2;CLCNKA;SLC1A4;CCNB2;TSPAN8;THPO;INPP5D;ST8SIA4;NPTX1;PRODH;CNTLN;MSR1;GP2;CDC7;NETO2;IGSF11;SEPSECS;MEX3B;PARVG;PTK7;ID2;TBXAS1;CPEB4;WNT2B;SPO11;NCAPG2;TMEM52;TSPAN11;PIK3CG;TTC28;AKAP12;ADAMTS2;KCNT2;NUF2;CD38;DUSP5;ANXA2;PLA2G4A;SORCS1;M…	0.00152773	11.4195
MD	D7	CEBPB 26923725 ChIP-Seq HEMOGENIC-ENDOTHELIUM Mouse	174/1461	174	KCNG1;AHCYL2;PID1;THSD7B;CPNE4;PREP;PRF1;LOXL4;ESPN;SLC4A4;GLDN;IFIT3;ELK3;CAPN8;AKT3;TNFRSF8;SNIP1;IL12A;MLYCD;HMCN1;SLC12A8;DLEU7;CMKLR1;PRIMA1;WDHD1;CDKL3;EPHA7;IAH1;LIFR;HSPG2;SRCIN1;THNSL2;RUNX1;SFRP1;NEIL3;CCDC80;MYCN;COL4A1;FANCD2;CD109;ADAM12;PRR15;ABCG1;CES1;LRPAP1;SLC22A6;CDCA7;SLC1A4;IQGAP3;NDRG1;LTBP1;CACNA1H;TMEM26;CCNB2;DSN1;TSPAN8;THPO;ST8SIA4;NPTX1;PRODH;SLC38A4;CNTLN;MARK1;LY86;G…	0.00153013	10.4807
MD	D7	POU5F1 26923725 ChIP-Seq MESODERM Mouse	59/406	59	KCNG1;NRP2;CLSTN2;ADK;RNF19B;SLC35F1;FRY;ABCA13;AACS;MYOM2;LMNB1;GLT1D1;CDH2;PPP2R1B;ADAMTSL2;MACROD1;SOX9;CCR5;GPR135;UNC5CL;SEMA6A;PRKCB;IGFBP3;MYCN;SLC9A9;ADAM12;CDH11;LMX1B;ALPK1;MCTP2;TLR4;FREM2;MGLL;MCPH1;CRB2;SP140;NTM;PIK3R3;PRICKLE1;COCH;PHF21B;CARNS1;SLC19A3;NXPH1;CSMD1;MARK1;TMEM132C;IL33;FBXO36;LY86;SH3RF3;SQLE;CYP26A1;MARCKS;SELL;CILP;PTK7;GPR183;KIF26B	0.00159444	12.9469
MD	D7	TEAD4 26923725 ChIP-Seq HEMANGIOBLAST Mouse	59/406	59	KCNG1;NRP2;CLSTN2;ADK;RNF19B;SLC35F1;FRY;ABCA13;AACS;MYOM2;LMNB1;GLT1D1;CDH2;PPP2R1B;ADAMTSL2;MACROD1;SOX9;CCR5;GPR135;UNC5CL;SEMA6A;PRKCB;IGFBP3;MYCN;SLC9A9;ADAM12;CDH11;LMX1B;ALPK1;MCTP2;TLR4;FREM2;MGLL;MCPH1;CRB2;SP140;NTM;PIK3R3;PRICKLE1;COCH;PHF21B;CARNS1;SLC19A3;NXPH1;CSMD1;MARK1;TMEM132C;IL33;FBXO36;LY86;SH3RF3;SQLE;CYP26A1;MARCKS;SELL;CILP;PTK7;GPR183;KIF26B	0.00159444	12.9469
MD	D7	SMAD3 22036565 ChIP-Seq ESCs Mouse	108/844	108	IFITM1;IFITM2;KLHL34;SPIC;CDH2;PHYHD1;PIM1;SIRPA;ACAD11;CDKL3;EPHA4;TOR3A;PRKCA;LIFR;HSPG2;PDGFRL;ADAM19;SFRP1;MYCN;FSCN1;ELMO1;VDAC1;LMX1B;FREM2;ABCG1;FBLIM1;HVCN1;THADA;CFP;SOCS3;ZFP57;ZMAT4;ECT2;ZBTB7C;LHPP;BARD1;MYH7B;TMEM132C;FZD5;FN1;FBXO36;RAB27A;FLI1;MSRA;GIPC2;CCDC88C;CORO6;NRP2;SLC35F2;DPYS;MAST1;GRIK4;TREM2;PIK3C2B;GLT1D1;NHSL1;KCNT2;CD38;DLGAP1;MYBL2;PGPEP1;TEAD2;PRKG1;CHST8;PCDHGA7;M…	0.00167168	11.1575
MD	D7	RUNX2 24764292 ChIP-Seq MC3T3 Mouse	188/1600	188	TSKS;IFITM3;IFITM1;SAMD9L;OLFML2B;SPARC;RASL11B;NAB2;LST1;TNC;HJURP;DMP1;WDR89;LOXL2;IFIT2;LGALS3;FGF7;LGALS1;ARHGDIB;PIM1;MACROD1;CYP1B1;PIM3;CPNE2;SOX9;ACAD11;TMSB10;PDK2;SCN1B;GAMT;EPHA4;POSTN;ADPRHL1;IGFBP5;DIO1;MATK;LIFR;PCOLCE;MYO7A;CMBL;HSPG2;CH25H;CACNB3;CCDC80;SFRP2;PRR15L;FSCN1;S100A6;PADI2;CD300E;MASP1;NUMBL;CDCA2;NNMT;CFH;CCDC24;HTRA3;INSIG1;TROAP;CDCA7;ARHGAP19;LY96;GLT8D2;GPR84;IQGA…	0.00174395	10.131
MD	D7	ESR1 22446102 ChIP-Seq UTERUS Mouse	144/1183	144	PREP;PRF1;CALML4;LOXL2;ISLR;CAPN8;EDNRA;EDNRB;DPYSL3;CYP1B1;TNR;LONP2;SLC25A42;PLXNC1;SLC16A2;ENPP6;SLC12A8;CMKLR1;PRIMA1;TECTA;ZBP1;POSTN;SEMA6A;RSAD2;IGFBP3;CD180;AFAP1;PRKCA;LIFR;LAX1;MR1;ADAM19;SFRP1;CCDC80;PPP1R3C;ADAM12;ELMO1;PADI2;CARD11;HS3ST3A1;TSHZ2;THADA;VTCN1;APCDD1;LTBP1;GLIS1;ART3;RHOBTB1;PHF21B;ZMAT4;NLRP3;PROM1;ZBTB7C;MARK1;LYN;FN1;LY86;CDC7;ESR1;IGSF10;PTK7;ID2;OGN;UST;PNOC;ID4;C…	0.00190013	10.3816
MD	D7	HAND2 30127528 ChIP-Seq KELLY Human Brain Neuroblastoma	368/3383	368	TDRKH;CPNE8;SPARC;CPNE4;TRIL;LST1;MLC1;ABAT;TSKU;CISD3;ELK3;PREX1;ISLR;LGALS1;LURAP1L;PPP2R1B;ADGRA2;PEG10;DPYSL3;PIEZO2;CYP1B1;KIF21A;MLYCD;CPNE2;PRSS8;GLUL;DLEU7;PDK2;SLC12A8;STARD4;DNAAF3;PAQR4;SERPINF1;MCCC1;MYO7B;UNC5C;ADGRA3;MYO7A;MIF;HOGA1;SLC51B;GCAT;DKK2;PPP1R3C;PPP1R3D;VDAC1;ALDH7A1;GPM6A;NUMBL;ABCB1;NECAB3;SHMT2;GIPR;TSHZ2;CLCNKA;PIK3R3;THY1;CRHR1;TSPAN8;PCBP4;CHST12;MICAL1;AFMID;MAP7;…	0.00192455	9.2708
MD	D7	RAD21 21589869 ChIP-Seq MESCs Mouse	182/1546	182	IFITM3;IFITM2;CPNE4;TTLL10;GOLT1A;CISD1;IFIT2;SPIB;PREX1;CAPN8;SIT1;DPYSL3;PHYHD1;AP1S2;MACROD1;KIF21A;SOX9;PHLDA2;TECTA;LAG3;IGFBP5;SERPINF1;IGFBP3;WNT5A;AFAP1;RUNDC3B;THNSL2;ASRGL1;PDGFRL;SFRP1;CCDC80;MYCN;SFRP2;PPA2;S100A6;ANKS6;PADI2;MASP1;HPD;ALDH7A1;CARD11;ASF1B;BLK;GIPR;FBLIM1;TROAP;MGST3;HPN;CLCNKB;ARHGAP19;CLCNKA;NCAPG;SLC1A4;GPR84;THADA;MRO;PCDH17;CNN2;SOCS3;DSN1;THPO;ADAMTS17;AFMID;CLS…	0.00193216	9.99066
MD	D7	TAF2 19829295 ChIP-Seq ESCs Human	187/1595	187	SAMD9L;ANKLE1;PRF1;LOXL4;SAT2;WDR89;CDC20;DOCK10;EDNRA;PIM1;LONP2;SNIP1;SIRPA;SLC25A42;PDK2;SCN1B;GAMT;POSTN;PAQR7;ADPRHL1;SLC11A1;LGALS14;TAP1;ESCO2;PDGFRL;DKK2;BTC;CLEC4A;NEIL3;MYCN;MAP1A;GPD1;PRR16;GEMIN6;ASF1B;GCDH;NUMBL;CALCRL;CDCA3;CFH;KLK1;CCDC24;FUT10;TROAP;SLC1A1;CLCNKB;DNAJC22;DAPP1;CLCNKA;ILDR2;GPR84;CFP;SDSL;PLA2G7;CACNA1H;GJC1;UGT8;TSPAN8;ERI2;CDH22;CEP72;HMOX1;FAM83D;CNTLN;SEC16B;CA…	0.00197542	9.91219
MD	D7	GATA1 19941827 ChIP-Seq MEL86 Mouse	179/1519	179	NCF4;PREP;SLA;BUB1B;RNF19B;ABAT;ICAM5;IKZF1;WDR89;MYLK3;RGS2;TUBB6;FRAT1;LGALS1;PPP2R1B;PIM1;MACROD1;CPNE2;PLXNC1;HMCN1;GLUL;DLEU7;TECTA;GSTK1;TOR3A;DIO1;SHISA3;CHD1L;CMBL;POU3F1;RUNX1;ADAM19;SFRP1;ADAM12;PKP1;DPEP1;FREM1;SCG2;CARD11;CD274;LRPAP1;GPM6A;CDCA2;CALCRL;CCDC24;CTTNBP2;INSIG1;SP140;SHOX2;SLC1A2;PIK3R3;THY1;TNFRSF11A;VTCN1;SDSL;NDRG1;GLIS1;CNN2;TRPM2;ZMAT4;SLAMF9;CDH22;ST8SIA4;RHPN1;SLA…	0.002028	9.92161
MD	D7	LYL1 20887958 ChIP-Seq HPC-7 Mouse	79/587	79	KCNG1;CD84;LST1;HJURP;FHL3;TREM2;BRCA1;GPR174;DOCK10;LYL1;GPR132;HHEX;CAPN8;ARHGDIB;C3AR1;DLGAP1;SEPHS2;ARL11;TMEM150B;ADPRHL1;TMOD2;PDCD1LG2;PRSS12;GCHFR;BTC;ZAP70;CLEC4D;PPA2;GFOD1;NAAA;MCM3;ELMO1;CHI3L1;ITGA5;CLEC4E;TLR5;MCPH1;CX3CR1;SASH3;C1QA;UBA7;LAMA4;FBLN1;TSPAN32;CNR2;TBX21;CREG2;CCL3;NCAM1;S1PR2;SLC17A2;RELT;MAPK4;E2F8;LRRC25;SEC16B;SLC10A5;XCR1;TGFB1;FAHD1;PRRX1;STARD10;LAPTM5;NR1H4;KC…	0.0021294	11.3635
MD	D7	TRIM28 17542650 ChIP-ChIP NTERA2 Human	88/668	88	KCNG1;CPXM2;NCF4;MS4A7;WFDC1;TREM2;FMN2;GRPR;CSAD;GLI3;MYOM2;ELK3;EPS8;GHR;PREX1;ESM1;CSRP2;CCND2;ALDH2;SALL3;PIM1;CD38;UPP2;SOX9;ACADM;AASS;EPHA4;EPHA7;CHST7;ANXA2;KCND2;KCND3;NFAM1;CD180;WNT5A;GPR31;GFRA1;LIFR;MYO7A;KLF15;DKK2;SFRP1;DOK2;HCLS1;LCP2;MCM5;KIF2C;BCAT1;TLR5;MGLL;GAS7;MCPH1;C1QA;OAT;NNMT;LEF1;LY96;ADCY1;IL2RG;NDRG1;RAB20;CNR2;ERBB3;CCL4;E2F1;SLIT1;NXPH1;NPTX2;GPC6;LYN;FN3K;TRPA1;STA…	0.00213419	11.0869
MD	D7	SOX2 21211035 ChIP-Seq LN229 Human	186/1590	186	TSKS;KCNG1;GOLT1A;CCNF;IPP;BEST3;IFIT3;MYLK3;CLGN;CDC20;FGF7;RIMS4;LGALS1;AKR7A3;EDNRB;EPSTI1;TNFRSF8;SNIP1;SIRPA;SLC25A42;SOX9;ACAD11;SLC12A8;GAMT;NANOS1;WDHD1;ENTPD5;MYO7A;ASRGL1;SLFN12;CH25H;TFR2;LGALS13;PPP1R3D;ACOT1;PRR15;GEMIN6;CARD11;FREM2;BLK;LRPAP1;CSF1R;GPM6A;CDCA2;CALCRL;UBA7;CCDC24;MGST3;HPN;LY96;DAPP1;NCAPG;APCDD1;NDRG1;PIK3R5;PHF21B;TMEM25;DSN1;PPCS;PCBP4;TBC1D13;CLCA2;NCKAP1L;NPTX1…	0.00223596	9.69579
MD	D7	RBPJ 21746931 ChIP-Seq IB4-LCL Human	179/1523	179	IFITM3;ERRFI1;ANKLE1;COL16A1;DSCC1;LY75;SAT2;ICAM5;MYLK3;IFIT3;RGS4;GPR174;MILR1;CYP2D6;SIT1;FAM3B;CHP2;TNFRSF8;SLC25A42;GTSE1;GAS2L3;PAQR7;IL4R;IAH1;DNAAF1;MATK;MYO7A;HPCAL4;GRIP2;SLFN12;AZGP1;SFRP2;MTHFD1;SHPK;S100A6;PADI2;CD300E;CLEC4E;ALDH7A1;SCG2;CARD11;CES1;BLK;CD274;NUMBL;ABCB1;CDCA3;CCDC24;FUT10;NTM;PLD4;ADAMTS12;CFP;APCDD1;NDRG1;NCAPH;CNN2;ITPRIPL2;KLRK1;PPCS;ERI2;SLAMF8;SLC19A3;CEP72;CD…	0.00225648	9.72364
MD	D7	UBF1/2 26484160 ChIP-Seq HMEC-DERIVED Human	192/1650	192	IFITM3;ERRFI1;OLFML2B;IFITM2;COL16A1;IPP;LOXL4;GPR62;ESPN;ELK3;CDC20;LGALS3;AKR7A3;CCND2;CDH2;RASSF4;TUBB3;PEG10;CHEK1;CYP1B1;PLXNC1;IL6R;TMSB10;B2M;PDK2;PRKCG;NANOS1;ZBP1;TOR3A;PAQR7;SEMA6A;IGFBP5;WNT5A;CHD1L;POU3F1;HPCAL4;HSPG2;GCAT;SIGIRR;CH25H;SFRP1;SFRP2;S100A6;PADI2;S100A4;HPD;ALDH7A1;KANK4;FTL;FKBP5;FBLIM1;TEX264;AGAP2;PIK3R3;THY1;VTCN1;GLIS1;NEU2;PPCS;ST8SIA4;LPXN;TNFRSF14;CLSPN;KCNN4;NPT…	0.00235537	9.56083
MD	D7	GATA3 26560356 ChIP-Seq TH2 Human	185/1583	185	ERRFI1;IL1RN;OLFML2B;THSD7B;NCF2;TTLL10;COL12A1;SIRPG;RNF19B;ALDH1L2;ABCA13;TSKU;IFIT3;DOCK10;RGS2;CCND2;GJA3;ARHGDIB;ACAA1;PHLDA2;IL6R;ACAD10;TMSB10;B2M;ZBP1;STARD6;RSAD2;ENTPD5;SPNS3;CHD1L;COX6B2;LAX1;GCAT;CH25H;SLFN13;AZGP1;NAAA;MAP1A;SLC9A9;CMPK2;ALPK1;CES2;MMADHC;UBA7;INSIG1;GPR88;ABHD1;LY96;CSF2RB;THY1;TNFRSF11A;SAMSN1;KNG1;CRHR1;NCAPH;SOCS3;CCNB1;FGGY;PPCS;MICAL1;SLAMF9;ST8SIA4;TNFRSF14;B4…	0.00239085	9.5764
MD	D7	KLF5 20875108 ChIP-Seq MESCs Mouse	186/1593	186	GALNT14;CSF3R;SPARC;ACSM3;TRIL;TMEM200C;LY75;CISD1;PLOD2;ABAT;CWH43;FRY;WDR89;MKI67;TSKU;CLGN;RGS4;RGS5;CDH2;FAM174B;CHP2;TNR;NRCAM;CPNE2;SLC16A9;ROS1;GLUL;XYLB;NANOS1;EPHA7;LHCGR;SEMA6A;LMO2;EPDR1;PRKCA;MR1;CACNB4;PPA2;PPP1R3C;FANCD2;ADAM12;MMADHC;CES1;HS3ST3A1;IGSF6;SHMT2;TEX264;HVCN1;ADAMTS12;LTBP1;CRHR1;CACNA1G;PPCS;TTC21B;ERI2;ADAMTS17;ST8SIA4;MAP6;CD14;KIF3C;KCNN4;MSC;DECR1;PLK4;SEC16B;TGFB…	0.00240502	9.55331
MD	D7	TRP63 18441228 ChIP-ChIP KERATINOCYTES Mouse	20/99	20	TCF19;IL1RN;RRM2;DCXR;KIF23;FOXM1;NDRG1;CENPA;RUNX2;AURKB;ASS1;ELK3;TPX2;DUSP10;PTTG1;CYP1B1;HMOX1;VIM;PROM1;PRKG1	0.00254315	17.8257
MD	D7	KLF4 25985364 ChIP-Seq ATHEROSCLEROSIS LESION Mouse	109/865	109	AHCYL2;SAMD9L;COL16A1;THSD7B;COL12A1;LY75;TNC;RNF19B;GRPR;MKI67;ALDH1L2;RGS4;FGF7;FRAT1;EDNRB;CDH2;KIF21A;MLYCD;HMCN1;TMSB10;STARD4;EPHA7;LMO2;HPCAL4;BTC;COL4A1;CD109;ADAM12;IDO2;FBLIM1;PCDH10;SP140;NTM;TCF7;CHRD;DNAJC22;SLC1A4;CACNA1C;IQGAP3;LTBP1;CACNA1G;SNTG2;ST8SIA4;NXPH1;RIMKLA;STAT5A;KLHL25;CCDC136;ANKRD22;LY86;GP2;SLC4A10;GGH;CDC7;INHBA;TPX2;MEX3B;KLRD1;FGF13;MAP3K13;NRP2;WNT2B;SLC40A1;SLC…	0.00255513	10.2521
MD	D7	STAT3 23295773 ChIP-Seq U87 Human	292/2637	292	TDRKH;CPNE8;IFITM1;AHCYL2;PID1;THSD7B;CPNE4;PREP;IKZF1;CWH43;WDR89;SLC4A4;ABCA13;GLDN;EPS8;PREX1;LONP2;ACAD10;SLC12A8;ZNF287;MCCC2;PRKCB;SFMBT2;MYO7B;HLA-B;UNC5C;PRKCA;PASK;NEIL3;SFRP2;LGALS13;CD109;PRR16;FREM1;MMADHC;ABCB1;TEX264;SP140;TSHZ2;CDCA7;LPAR1;NCAPG;PIK3R3;ADAMTS12;SAMSN1;HSD11B1;DSN1;RACGAP1;INPP5D;ADAMTS17;ASL;APOB;TRPM3;NXNL2;LHPP;BARD1;PLK2;FN1;IL31RA;NETO2;LRP2BP;MSRA;ANLN;ID2;CCD…	0.00256847	8.96583
MD	D7	KAP1 27257070 ChIP-Seq ESCs Mouse	172/1461	172	IFITM3;IFITM1;TMEM183A;ACSM3;KDM1B;DSCC1;LST1;LY75;PREP;KLHL34;CISD3;CDC20;PYCARD;SPIC;LGALS3;EDNRA;PEG10;PIM1;CYP1B1;PIM3;CPNE2;GLUL;SEPHS2;TOR3A;LAG3;SEMA6A;PAQR4;ATG9B;SPNS3;APLP1;LMO2;MYO7B;COX6B2;RUNDC3B;HSPG2;LAX1;DKK2;SIGIRR;GPRIN2;CLDN3;SFRP2;MYCN;S100A6;ELMO1;ANKS6;ACOT1;IGFALS;LAP3;ACOT4;ABCG1;HVCN1;C5AR1;ARHGAP19;SLC1A4;SDSL;SKA1;CNN2;GJC1;SOCS3;TRPM2;SYCE1;ZFP57;THPO;ZMAT4;TBC1D13;SLC…	0.00258103	9.51327
MD	D7	BRD4 27068464 ChIP-Seq AML-cells Mouse	186/1597	186	CD84;TMEM183A;NCF2;NAB2;NCF4;WDR89;ESPN;DOCK10;PREX1;CAPN8;TUBB6;PIM1;TNFRSF8;SIRPA;PIM3;PLXNC1;GAMT;ARL11;EPHA4;TOR3A;CD93;SLC11A1;SPNS3;MATK;CYBB;MIF;MR1;MPEG1;RUNX1;DOK2;CCDC80;LACTB2;MFNG;NAAA;TIMELESS;ELMO1;CD300E;KIF20B;CFD;CDCA2;SLC22A5;CALCRL;KCNE3;SHMT2;HTRA3;HVCN1;MGST3;SP140;C5AR1;ARHGAP19;LY96;PLD4;SLC1A4;SAMSN1;C2;PIK3R5;HSD11B1;TRPM2;SOCS3;KLRK1;MICAL1;INPP5D;ST8SIA4;TSPAN4;NLRP3;TA…	0.00265269	9.36589
MD	D7	PPARD 21283829 ChIP-Seq MYOFIBROBLAST Human	303/2749	303	ERRFI1;TMEM183A;PID1;THSD7B;ACSM3;TRIL;PREP;PRF1;CWH43;MKI67;ALKBH6;SLC4A4;ABCA13;CISD3;IFIT2;PREX1;FRAT1;LGALS1;PEG10;CHEK1;IL12A;MLYCD;B2M;GLUL;SLC12A8;CMKLR1;PRIMA1;ZNF287;MCCC2;EPHA4;PRKCB;SFMBT2;SERPINF1;MYO7B;PRKCA;HLA-G;HSPG2;DKK2;RUNX1;SFRP2;PPP1R3C;CD109;PRR15;HPD;MMADHC;ASF1B;GPM6A;SLC22A5;CFH;STXBP1;PEX11A;TSHZ2;CDCA7;NCAPG;THY1;SAMSN1;NCAPH;TSPAN8;CHST12;TSPAN4;HMOX1;NXNL2;SLC19A1;CDT…	0.00267751	8.85629
MD	D7	RXRA 24833708 ChIP-Seq LIVER Mouse	169/1434	169	ERRFI1;PID1;TMEM183A;ACSM3;CLSTN3;DSCC1;NAB2;LST1;PRF1;ABAT;CALML4;CNDP2;SPIC;RIMS4;PPP2R1B;FAM174B;PHYHD1;TNFRSF8;DLEU7;ZBP1;MCCC2;STARD4;IAH1;ADPRHL1;DIO1;LMO2;SLC6A13;LIFR;CDC25B;CLDN3;PPP1R3C;SHPK;NAAA;ACOT2;TIMELESS;FETUB;ACOT1;IGFALS;CD300C;CCDC152;PRR11;FREM2;PLA1A;SLC22A5;STXBP1;TCF7;C5AR1;CDCA7;DNAJC22;LYPD2;SLC1A4;KNG1;C2;HSD11B1;TMEM25;SOCS3;CCNB2;SCUBE3;INPP5D;HYI;NCKAP1L;IGFBP6;B4GAL…	0.00269698	9.44539
MD	D7	CEBPB 21427703 ChIP-Seq 3T3-L1 Mouse	179/1531	179	IFITM3;SAMD9L;OLFML2B;COL16A1;IFITM2;NCF2;COL12A1;RTKN2;HJURP;TNC;CALML4;WDR89;ALDH1L2;SLC4A4;EPS8;ISLR;RGS2;PHYHD1;ARHGDIB;PIM3;ACAD10;POSTN;IAH1;RSAD2;IGFBP3;AFAP1;UNC5C;LIFR;LAX1;MR1;PDGFRL;CLDN3;SFRP2;PPP1R3C;LOX;CD109;ADAM12;DPEP1;MASP1;MMADHC;ACOT4;CES1;NNMT;CALCRL;SLC22A5;SHMT2;MGST3;GLT8D2;WDR62;ADAMTS12;NDRG1;LTBP1;GLIS1;ART3;CACNA1G;TSPAN8;TTC21B;TBC1D13;CLCA2;HMOX1;NLRP3;IGFBP6;TRPM6;S…	0.00274764	9.33705
MD	D7	NR3C1 21868756 ChIP-Seq MCF10A Human	111/887	111	KCNG1;PID1;ACSM3;RTKN2;TNC;SLA;FRY;SLC4A4;EPS8;RIMS4;EDNRA;EDNRB;IBSP;NRCAM;DLEU7;PRIMA1;WDHD1;EPHA4;IGFBP3;SFRP2;PPP1R3C;CD109;PRR16;KCTD12;LMX1B;NPTXR;ALDH7A1;BLK;GPM6A;CALCRL;CTTNBP2;SHOX2;SLC1A1;LPAR1;ILDR2;THADA;CACNA1C;APCDD1;NDRG1;SOCS3;FGGY;ST8SIA4;LHPP;GSTM3;FN1;ABHD15;COL1A2;AKR1B10;UBE2T;COL5A2;GNB4;CDK1;F13B;KLRD1;DZIP1;CPEB4;CIITA;NRP2;EIF4E3;GRIK4;ADRA1A;AACS;AKAP12;ADAMTS2;CALB1;B3…	0.00284727	9.97393
MD	D7	GATA6 25053715 ChIP-Seq YYC3 Human	190/1639	190	TDRKH;ERRFI1;CD84;IFITM2;TMEM183A;PID1;CSF1;ACSM3;HJURP;RNF19B;MKI67;CLDN2;TSKU;CDC20;LGALS3;RGS5;GJA3;RASSF4;FAM174B;PEG10;NUSAP1;TNFRSF8;NRCAM;PIM3;KIF21A;SOX9;SEPHS2;SLC12A8;CMKLR1;SLC16A5;GAMT;UNC5CL;IL4R;IGFBP3;PRKCA;CHD1L;SRCIN1;RUNX1;GPRIN2;FRMD5;PADI2;CES2;FREM2;FTL;GCDH;SLC22A5;CDCA3;KCNE3;RETSAT;MGST3;TSHZ2;DAPP1;TNFRSF11A;CYP2C18;HSD11B1;UGT8;FGGY;TMEM125;TSPAN8;ADAMTS17;CDH24;CACNA1S;…	0.00285976	9.19056
MD	D7	EWS-FLI1 20517297 ChIP-Seq SK-N-MC Human	65/470	65	LGALS3BP;CD84;EIF4E3;ITGB2;TNC;SLA;CALML4;JPH1;GLI3;MYOM2;LOXL2;ADAMTS2;GJA3;BASP1;PHYHD1;PBK;CHP2;CTLA4;SIRPA;GLUL;AASS;ZNF365;ITGA4;MYO7B;PRKCA;TMEM174;MLF1;ACOX1;SPATC1;FETUB;PRR11;MGLL;TMEM106A;MATN2;SHOX2;APCDD1;NDRG1;NEU2;OLFML3;KHDC1;CCL3;FAM83D;MSC;DECR1;FZD2;TNFRSF10B;CP;PRDX6;LYVE1;CRLS1;KBTBD11;BATF;IGSF10;SEPSECS;MEX3B;CENPF;CTH;PNOC;ZFP64;IL2RB;TNFSF8;NIT1;SLC26A4;MDGA1;MYO1F	0.00287929	11.1072
MD	D7	DROSHA 22980978 ChIP-Seq HELA Human	58/409	58	ELN;CHD5;HIF3A;FRY;PEPD;ABCA13;KIF17;AACS;PREX1;RIMS4;PSTPIP1;MACROD1;TNFRSF8;DLGAP1;SLFN12L;PRIMA1;SLC13A2;PTGIS;SFMBT2;MYO7B;AFAP1;NSUN6;HNF1A;MYO7A;VAV1;RNF144A;ANO1;ACOX1;COL6A2;PXDN;SLC9A9;ADAM12;LMX1B;MGLL;ABCG1;GAS7;C1QB;HTRA3;TSHZ2;WAS;FBLN1;ADCY1;ADAMTS12;ALOX5;GNG7;IL12RB1;MPZL1;CNTLN;ASS1;MLXIPL;PARVG;COL5A1;NPHS1;PSAT1;SMOC1;MYO1H;MYO1F;UMODL1	0.00289598	11.4098
MD	D7	RUNX1 20887958 ChIP-Seq HPC-7 Mouse	109/870	109	CD84;LST1;PRF1;CISD3;RGS2;LGALS1;SIT1;ARHGDIB;PIM1;SEPHS2;MCCC2;GAS2L3;PAQR7;SLC11A1;TMOD2;MATK;RUNX2;DOK2;CLEC4D;ELMO1;PADI2;UBA7;CDCA5;INSIG1;FUT10;C5AR1;AGAP2;CSF2RB;RASGRP4;KLRK1;MICAL1;INPP5D;TSPAN4;LPXN;RAB11FIP3;LONRF2;MPST;SEC16B;XCR1;TGFB1;STARD10;SLC16A14;ABHD15;GGCT;GRHPR;ARHGAP30;TREML2;SLC22A8;XKR5;TUBA8;ARHGAP9;FHL3;BRCA1;LRRC32;ITGAL;KIF17;SLC6A4;LYL1;HHEX;PSTPIP1;CHAF1A;ACADM;TNFA…	0.00297965	9.89561
MD	D7	TCF12/HEB 22897851 ChIP-Seq JUKARTE6-1 Human	185/1593	185	KCNG1;ERRFI1;OLFML2B;COL16A1;LY75;IPP;SLA;ABAT;IKZF1;CALML4;IFIT3;KLHL31;GPR174;GJA3;PTTG2;PHYHD1;MACROD1;TNFRSF8;KNTC1;MLYCD;IL6R;SLC12A8;SLC16A5;GAS2L3;STARD4;IL4R;PAQR7;PRKCB;CD180;MYO7B;VWDE;ESCO2;SRCIN1;HLA-G;RUNX2;DOK2;MYCN;PKP1;CMPK2;CYP2E1;CES2;MMADHC;CES1;PLA1A;BLK;SLC22A6;NNMT;CALCRL;HTRA3;STXBP1;CCL3L3;TCF7;SLC1A1;CHRD;PLD4;FBLN1;SLC1A4;APCDD1;IQGAP3;NDRG1;CRHR1;ART3;PIK3R5;PHF21B;SOCS…	0.0030198	9.11077
MD	D7	EGR1 23403033 ChIP-Seq LIVER Mouse	70/516	70	TDRKH;IL1RN;SAMD9L;CXCL9;PID1;IFITM2;TNFAIP6;LRRC3;SLC2A2;IFIT3;TRIM69;UPP2;PRSS8;NUDT12;IAH1;FCER1G;ABCC2;TMEM52B;SERPINF1;SLC6A13;PRODH2;ASRGL1;SLC25A15;DEPDC7;IGDCC4;TFR2;RASA4;SPATC1;FETUB;CYP2E1;ALPK1;ASPA;ACOT4;PLA1A;DDC;SLC26A1;SLC22A5;NNMT;CFH;C1S;TSHZ2;NLRC5;THADA;BPHL;KNG1;HSD11B1;SNTG2;RAB20;HSD17B2;NLRP3;ECT2;GBP2;ZBTB7C;LYN;SLC10A5;KLHL25;SLC10A1;ERLIN1;IL31RA;NR1H4;FMO2;FAH;ESR1;CPS…	0.00311449	10.7191
MD	D7	LMO2 26923725 ChIP-Seq HEMOGENIC-ENDOTHELIUM Mouse	177/1517	177	ERRFI1;AHCYL2;THSD7B;CLSTN2;TNC;FRY;GRPR;MKI67;ABCA13;IFIT3;FRAT1;EDNRB;PEG10;DPYSL3;PHYHD1;TNFRSF8;IL12A;HMCN1;SLC12A8;PRIMA1;ZBP1;CDKL3;STARD4;CD180;PRKCA;LIFR;SHISA3;MYO7A;THNSL2;DKK2;RUNX1;FRMD5;NEIL3;MYCN;COL4A1;FANCD2;CD109;ADAM12;ACOT2;ELMO1;CD300E;CD300C;LMX1B;IDO2;FREM1;BLK;IGSF6;NTM;SLC1A1;SLC1A4;THADA;MRO;IQGAP3;NDRG1;LTBP1;C2;PHF21B;SOCS3;TMEM26;CCNB2;SNTG2;FGGY;TSPAN8;SLC19A3;TAC4;PC…	0.00311722	9.10002
MD	D7	PRDM14 20953172 ChIP-Seq ESCs Human	162/1374	162	OLFML2B;COL16A1;CLSTN2;GOLT1A;LY75;PLOD2;CALML4;SLC4A4;IFIT3;ELK3;RGS2;EDNRB;GJA3;BASP1;PHYHD1;FAM3B;TNFRSF8;IL12A;KNTC1;PLXNC1;SOX9;ENPP6;IL6R;XYLB;DLEU7;STARD4;GAS2L3;UNC5CL;IL4R;PRKCB;MYO7B;VWDE;MYO7A;SRCIN1;RUNX2;MTHFD1;COL4A1;SLC9A9;ELMO1;CMPK2;KCTD12;IDO2;CES2;CARD11;CES1;PCDH10;CCL3L3;HTRA3;FUT10;STXBP1;SLC1A1;TCF7;CHRD;GATA5;NDRG1;LTBP1;PCDH17;CRHR1;PHF21B;TMEM26;FGGY;INPP5D;KLRC1;AMZ1;TR…	0.00324223	9.13937
MD	D7	NFI 21473784 ChIP-Seq ESCs Mouse	180/1549	180	IFITM3;IFITM2;COL16A1;RASL11B;CSF1;CLSTN2;COL12A1;HJURP;LOXL4;ALDH1L2;TSKU;CNDP2;CDC20;LGALS3;FGF7;TUBB6;LGALS1;CCND2;SALL3;RASSF4;PEG10;PHYHD1;FAM3B;SIRPA;HMCN1;SLC25A42;B2M;POSTN;PAQR7;SFMBT2;LIFR;LAX1;RUNX1;FSCN1;PRR15;CMPK2;CYP2E1;PRR11;SCG2;CALCRL;KCNE3;CFH;PCDH10;INSIG1;MGST3;GPR88;LY96;GLT8D2;PIK3R3;ILDR2;SLC1A4;WDR62;APCDD1;NCAPH;CNN2;DSN1;ESPNL;MICAL1;ADAMTS17;SLAMF8;TSPAN4;CACNA1S;VILL;…	0.0033817	8.94127
MD	D7	GATA1 30185409 ChIP-Seq HPC Mouse BoneMarrow Leukemia	109/874	109	AHCYL2;ANKLE1;LY75;SLA;IKZF1;MKI67;MYLK3;ZC3H12D;GCSH;PPP2R1B;TUBB3;PIM1;LONP2;TECTA;MYO7A;RUNX1;ADAM19;FSCN1;PKP1;GCDH;CSF1R;NUMBL;HS3ST3A1;UBA7;CCDC24;MGST3;SMIM1;CDCA7;SLC1A2;DAPP1;GPR84;TMEM26;RACGAP1;CHST12;INPP5D;RHPN1;FAM83D;WNT4;STAT5A;ATP8B4;ZBTB16;INTS2;SLC4A11;CDC7;ARHGAP25;FANCD2OS;TREML2;DCHS1;FERMT3;CPEB4;FKBP10;CLIC3;KCNC4;CTSZ;PLEK;BHLHE41;KIF14;HMGB2;PEPD;HHEX;GPR132;CASP12;DLGAP…	0.0034042	9.61797
MD	D7	TP63 22573176 ChIP-Seq HFKS Human	358/3315	358	TSKS;CPNE8;RSC1A1;ERRFI1;IL1RN;AHCYL2;SPARC;CCNF;PREP;MLC1;ABAT;IKZF1;SPATA20;IFIT3;IFIT2;NIPAL4;EDNRA;EDNRB;PEG10;SEPHS2;PDK2;SLC12A8;GAMT;PAQR7;STARD6;PAQR4;SERPINF1;SLC11A1;AFAP1;PRKCA;MIF;SIGIRR;SFRP1;KCTD12;ALDH7A1;FREM2;CFD;LRPAP1;SHMT2;STXBP1;TSHZ2;CDCA7;LPAR1;RACGAP1;PCBP4;MICAL1;INPP5D;SLAMF9;MAP6;SLAMF6;RAB11FIP3;LHPP;LYN;NGFR;CDT1;CADM4;IL31RA;TYSND1;CIDEB;FLI1;CCDC88B;FAM111A;MSRA;ANL…	0.0034042	8.31276
MD	D7	GATA3 21867929 ChIP-Seq CD8 Mouse	164/1397	164	GOLT1A;LY75;PRF1;BUB1B;ABAT;IKZF1;MYLK3;KLHL31;RIMS4;FRAT1;LGALS1;IBSP;C3AR1;MACROD1;NRCAM;PRSS8;SEPHS2;GAMT;LHCGR;ATG9B;PCOLCE;HPCAL4;RUNDC3A;CPT1B;MPEG1;CACNB3;PRR15L;DPEP2;ANKS6;CD300E;A3GALT2;CES2;ABCG1;BLK;LRPAP1;CSF1R;GPM6A;ENPEP;HVCN1;MGST3;ABHD1;MRO;CRHR1;GJC1;FAM83G;DSN1;KLRK1;TNFRSF14;ALX1;MYH11;NPTX2;SLC19A1;MARK1;STAT5A;FN3K;TMEM132C;PLK5;XCR1;SLC10A1;IDH1;INTS2;PLK1;CIDEB;PYCR1;CDC7;…	0.00358873	8.93789
MD	D7	KLF4 26769127 ChIP-Seq PDAC-Cell Line Human	193/1678	193	TDRKH;ERRFI1;CISD1;PRF1;IPP;ICAM5;WDR89;MKI67;TSKU;IFIT3;CDC20;LGALS3;AKT3;KIF21A;SOX9;GLUL;AFAP1;PRKCA;HSPG2;ASRGL1;RUNX1;SIGIRR;ACOT2;ACOT1;KCTD12;CYP2E1;PRR11;CES2;FREM2;ACOT4;PEX11A;MGST3;CLCNKB;PIK3R3;IQGAP3;GJC1;TSPAN8;PPCS;SLAMF6;GSTM3;ERLIN1;PRDX6;COL1A1;CYP26A1;MEX3B;MEX3A;CCDC88C;CDKN1C;DENND1B;NRP2;SLC35F2;KCNC4;BHLHE41;KIF14;TMEM52;FLVCR1;ACADM;DLGAP5;CEP55;DUSP5;FOXD1;GSTO1;METRN;INS…	0.00361199	8.73833
MD	D7	GATA1 21571218 ChIP-Seq MEGAKARYOCYTES Human	239/2132	239	IFITM3;ERRFI1;SPI1;TTLL10;COL12A1;PRF1;ICAM5;IKZF1;ABCA13;IFIT3;IFIT2;PREX1;FRAT1;DPYSL3;GLUL;PRIMA1;GBP5;RSAD2;PRKCB;SLC11A1;PRKCA;HNF1A;HSPG2;ASRGL1;RUNX1;STX1B;PPA2;CD109;FREM1;HPD;ALDH7A1;CDCA3;TSHZ2;GATA5;SAMSN1;SKA1;PIK3R5;NEU2;RACGAP1;CHST12;INPP5D;CD14;SLC19A1;STAT5A;LYN;SIGLEC12;PBX4;NETO2;FLI1;CCDC88B;FAM111A;MEX3B;PTK7;ID2;SFXN1;SFXN5;XKR5;SH3KBP1;CTSZ;LRRC32;AACS;GABRR2;GPR132;TIFAB;D…	0.00388988	8.41537
MD	D7	GATA3 21878914 ChIP-Seq MCF-7 Human	182/1574	182	TDRKH;RSC1A1;IL1RN;SAMD9L;COL16A1;ACSM3;KDM1B;NCF2;GOLT1A;COL12A1;IPP;DMP1;ICAM5;LOXL2;CNDP2;ISLR;RGS2;PEG10;CHEK1;NRCAM;ACAD11;GSTK1;GAS2L3;LHCGR;SDS;SEMA6A;ENTPD5;CD180;AFAP1;LGALS14;LIFR;SHISA3;MIF;CMBL;COX6B2;PDGFRL;AZGP1;CACNB3;CD109;ADAM12;DPEP2;ACOT1;CMPK2;CCDC152;CES1;ABHD3;STXBP1;TROAP;SHOX2;SLC1A1;CLCNKB;CHRD;SDSL;SAMSN1;GLIS1;ART3;MICAL1;INPP5D;CDH22;TBC1D13;SLAMF8;NCKAP1L;VILL;AMZ1;TR…	0.00388988	8.67537
MD	D7	SOX3 22085726 ChIP-Seq NPCs Mouse	181/1565	181	COL16A1;SPARC;CSF1;COL12A1;TNC;PLOD2;CXCL13;LGALS3;CDH2;RASSF4;SPATA22;TUBB3;FAM3B;LONP2;PHLDA2;DLEU7;PPFIA2;GBP5;SEMA6A;SFMBT2;CD180;PRKCA;LIFR;MIF;HPCAL4;HSPG2;STX1B;CLDN3;ADAM12;TIMELESS;ELMO1;PKP1;NPTXR;CSF1R;NECAB3;CTTNBP2;TROAP;PEX11A;NTM;SLC1A1;CDCA7;LPAR1;CLCNKB;LYPD2;PIK3R3;SLC1A4;HMMR;GPR84;MRO;ADAMTS12;PKMYT1;SDSL;IQGAP3;CRHR1;RAD51AP1;SCUBE3;TMEM26;SYCE1;PCBP4;MICAL1;CDH22;RHPN1;NLRP3…	0.00395339	8.65022
MD	D7	SMAD4 21741376 ChIP-Seq ESCs Human	184/1595	184	CSF3R;SPARC;NCF2;TRIL;LOXL4;WDR89;CLGN;KLHL31;NIPAL4;RGS4;FRAT1;SIT1;DPYSL3;EPSTI1;PIM1;LONP2;SNIP1;SIRPA;KNTC1;MLYCD;ENPP6;IL6R;TECTA;GAMT;GBP5;SEMA6A;WNT5A;HLA-C;MYO7A;POU3F1;HPCAL4;SIGIRR;SLFN13;PPP1R3C;MFNG;GPD1;S100A6;PRR15;CMPK2;GEMIN6;VDAC1;MASP1;SCG2;NUMBL;HS3ST3A1;TEX264;HTRA3;TROAP;NTM;TCF7;SLC1A1;CLCNKB;ARHGAP19;GATA5;SLC1A4;GPR84;APCDD1;GLIS1;TRPM2;SNTG2;CHST12;MAP7;CACNA1S;LONRF2;NXN…	0.00403899	8.59371
MD	D7	KDM2B 26808549 ChIP-Seq K562 Human	192/1673	192	TDRKH;ERRFI1;OLFML2B;CSF1;NAB2;CCNF;LOXL3;CISD1;RNF19B;ABAT;ESPN;TSKU;RGS2;TUBB6;TUBB3;PTTG2;AKT3;PIM1;PIM3;PLXNC1;SLC16A9;PHLDA2;IL6R;GLUL;NANOS1;TOR3A;PAQR7;PAQR4;SFMBT2;MATK;PRKCA;PCOLCE;POU3F1;SRCIN1;HSPG2;RUNDC3A;HLA-E;CCNE1;CD8A;MAP1A;FSCN1;LMX1B;ABCG1;FTL;FKBP5;CFD;SLC26A1;NECAB3;FBLIM1;HTRA3;INSIG1;MGST3;CDCA7;CHRD;DNAJC22;PLD4;ILDR2;SLC1A4;GPR84;TNFRSF11A;IQGAP3;CACNA1H;GLIS1;RHOBTB1;CAC…	0.00404402	8.54146
MD	D7	LUZP1 20508642 ChIP-Seq ESCs Mouse	172/1480	172	SPARC;NAB2;RTKN2;PREP;PRF1;CISD1;IKZF1;WDR89;ALDH1L2;ABCA13;BEST3;ELK3;ZC3H12D;NIPAL4;SPIC;PTTG1;SLC16A9;PLXNC1;ROS1;PPFIA2;GAMT;CDKL3;GAS2L3;IAH1;IGFBP3;SPNS3;MATK;PRKCA;MIF;SRCIN1;ADAM19;MYCN;SHPK;TIMELESS;CMPK2;VDAC1;CFD;HS3ST3A1;SLC22A5;SHMT2;TCF7;AGAP2;GLT8D2;SLC1A4;RHOBTB1;CRHR1;PIK3R5;CACNA1G;CNN2;GJC1;TMEM26;TRPM2;FAM83G;SNTG2;TSPAN8;MICAL1;TAC4;NLRP3;ALX1;APOB;SLC19A1;STAT5A;NGFR;FZD2;PL…	0.00416177	8.60789
MD	D7	MEIS1 26923725 ChIP-Seq HEMOGENIC-ENDOTHELIUM Mouse	111/899	111	CPNE8;AHCYL2;OLFML2B;THSD7B;SLA;MLC1;MKI67;TSKU;ELK3;CDH2;PPP2R1B;AKT3;DPYSL3;ENPP6;ACAD10;DLEU7;CMKLR1;MCCC2;PAQR7;SFMBT2;IGFBP3;TMOD2;CD180;WNT5A;RUNX1;SFRP1;MYCN;CD109;IGFALS;MASP1;IDO2;CARD11;BLK;GPM6A;SP140;NTM;THY1;SCUBE3;ST8SIA4;NCKAP1L;MYH11;APOB;TRPM3;ZBTB7C;MSR1;CADM4;KLHL25;UBE2C;ZBTB16;FN1;LY86;SLC4A10;CYBRD1;TRPV1;FLI1;GGCT;KIF18B;COL5A1;CD27;ACO1;CPEB4;XKR5;NRP2;EIF4E3;CPXM2;GRIK4;L…	0.0041741	9.16548
MD	D7	GATA3 22897851 ChIP-Seq JUKARTE6-1 Human	183/1587	183	SPI1;OLFML2B;COL16A1;ACSM3;NCF2;GOLT1A;IPP;HJURP;ABAT;ICAM5;IKZF1;IFIT3;CCND2;DMBT1;GJA3;DPYSL3;PHYHD1;FAM3B;MACROD1;TNFRSF8;MS4A12;ENPP6;ROS1;ACAD10;GAS2L3;PAQR7;SEMA6A;LMO2;MYO7B;LIFR;COX6B2;HLA-G;LAX1;FRMD1;ASRGL1;PDGFRL;RUNX2;SLFN12;SLFN13;DOK2;SFRP2;CACNB4;TIMELESS;FSCN1;PKP1;PRR15;CYP2E1;ALPK1;CCDC152;CES2;ASF1B;NNMT;SHMT2;HTRA3;SH2D2A;STXBP1;TCF7;CHRD;IQGAP3;NDRG1;NEU2;SOCS3;TMEM26;ZFP57;E…	0.0041741	8.52455
MD	D7	LMO2 20887958 ChIP-Seq HPC-7 Mouse	155/1317	155	KCNG1;CD84;CCNF;LST1;MKI67;GPR174;RGS2;FGF7;TUBB6;PHYHD1;ARHGDIB;C3AR1;PIM1;IL12A;KNTC1;SEPHS2;SCN1B;MCCC2;WDHD1;ARL11;GAS2L3;PAQR7;ADPRHL1;SLC11A1;TMOD2;CD180;MCCC1;AFAP1;GRIP2;STX1B;DOK2;PREPL;CLEC4D;NAAA;ELMO1;CD300E;CLEC4E;ACOT4;CD274;CSF1R;KCNE1;UBA7;AGAP2;GATA5;PLD4;CSF2RB;FBLN1;SDSL;CNN2;KLRK1;INPP5D;CDH24;NCKAP1L;CACNA1S;CD300LF;ZBTB7C;MPST;GSTM3;SEC16B;TGFB1;MLKL;STARD10;CDC6;NDC80;SLC16…	0.00421924	8.68606
MD	D7	RAC3 21632823 ChIP-Seq H3396 Human	180/1559	180	IL1RN;PID1;ICAM5;CWH43;MTBP;RIMS4;LGALS1;GJA3;RASSF4;MS4A14;KIF21A;MLYCD;IL6R;SEPHS2;GAMT;ZBP1;GSTK1;TOR3A;GAS2L3;IAH1;PRKCB;ATG9B;LGALS14;EPDR1;PCOLCE;HPCAL4;GRIP2;ASRGL1;GCAT;SLFN12;FANCD2;CD109;DPEP2;PADI2;KIF20B;CLEC4E;ABCG1;TROAP;LY96;GPR84;THADA;PHF21B;HSD11B1;FAM83G;SLAMF9;KIF3C;KCNN4;CD300LF;NPTX2;TRPM6;AMZ1;RAB11FIP3;MARK1;STAT5A;FANCI;XCR1;KLHL25;SIGLEC12;PLK2;ANKRD22;INTS2;FN1;ERLIN1;T…	0.00427743	8.49232
MD	D7	AR 21915096 ChIP-Seq LNCaP-1F5 Human	186/1619	186	ERRFI1;CSF1;TRIL;LY75;PREP;FRY;GRPR;MKI67;TSKU;CNDP2;CLGN;SPIC;LGALS3;CYSLTR1;GJA3;FAM174B;LONP2;PIM3;PLXNC1;IL6R;ROS1;TMSB10;GLUL;PRIMA1;MCCC2;GSTK1;STARD4;EPHA7;DIO1;SRCIN1;MR1;ASRGL1;BTC;GPRIN2;SFRP1;CLDN3;PRR15L;LACTB2;CD109;NAAA;ADAM12;PKP1;VDAC1;ANKRA2;CES2;ABCG1;FKBP5;PLA1A;NNMT;FUT10;SLC1A2;PKMYT1;APCDD1;IQGAP3;HSD11B1;ITPRIPL2;SNTG2;MAP6;FAM83C;RAB11FIP3;ZBTB7C;BARD1;KLHL25;ZBTB16;CCDC13…	0.00446982	8.3857
MD	D7	GATA2 26923725 ChIP-Seq HEMANGIOBLAST Mouse	15/69	15	GPM6A;MSR1;KCND3;FUT10;GPR88;KCNJ15;MYOM2;DOCK10;CAPN8;NEIL3;GJA3;SLC9A9;EPS8L3;PRKG1;TRPM3	0.00452414	17.5861
MD	D7	SPI1 23127762 ChIP-Seq K562 Human	138/1157	138	OLFML2B;SPARC;NCF4;IKZF1;ESPN;ELK3;PREX1;NRCAM;HMCN1;ACAA1;CMKLR1;CDKL3;TMOD2;MCCC1;MYO7B;HSPG2;ASRGL1;RUNX1;NAAA;BTK;ELMO1;KIF20A;ABCG1;FTL;CSF1R;CTTNBP2;TSHZ2;FBLN1;CFP;CORO1A;NDRG1;SAMSN1;ART3;RASGRP4;RHOBTB1;FGGY;ZMAT4;CDH22;NCKAP1L;ASL;FAM83D;TRPM3;DECR1;LYN;CCDC136;LY86;GP6;ARHGAP25;ANLN;KIF18B;DCHS1;SFXN5;FERMT3;NRP2;SIGLEC9;DPYS;NCAPG2;ADK;PIK3CD;TTC28;SMPD3;GABRR2;GLIPR1;ALDH2;SLC22A18;R…	0.00452414	8.69089
MD	D7	NANOG 18692474 ChIP-Seq MESCs Mouse	242/2172	242	IFITM1;IFITM2;PREP;CLDN2;SPIC;RASSF4;PEG10;CYP1B1;LRAT;KIF21A;CPNE2;PRSS8;GTSE1;GLUL;GBP5;MYO7A;SFRP1;CLDN3;MTHFD1;LACTB2;ACOT1;VDAC1;LAP3;PRR11;FREM2;LRPAP1;CDCA3;CFH;TEX264;TSHZ2;CFP;PIK3R5;HSD11B1;MICAL1;INPP5D;CD14;B4GALNT3;PROM1;SLC10A5;FZD2;FZD5;FN1;DDIT4L;PRDX6;ANLN;ID2;CORO6;F13B;SFXN1;XKR5;SCN2B;TOP2A;LRRC36;NRP2;HIBADH;SLC35F2;SH3KBP1;ADK;BRCA1;ROBO1;AKAP12;GLT1D1;SCML2;NHSL1;RAC2;PBK;N…	0.00476925	8.03447
MD	D7	POU5F1 18347094 ChIP-ChIP MESCs Mouse	179/1555	179	IFITM3;IFITM1;IFITM2;SPARC;NAB2;KLHL34;SPIC;CYSLTR1;SALL3;PEG10;PIM1;SIRPA;KIF21A;SOX9;SLC16A2;TMSB10;GLUL;SLC12A8;ZBP1;CDKL3;GBP5;EPHA4;EPHA7;PAQR7;CD180;PRKCA;HPCAL4;RUNX2;ADAM19;SFRP1;PREPL;MYCN;CLDN3;CACNB4;LACTB2;CD109;SLC9A9;FSCN1;ELMO1;ACOT1;VDAC1;LRPAP1;CDCA2;CFH;FBLIM1;TEX264;CTTNBP2;CDCA5;FUT10;HVCN1;MGST3;TCF7;EBI3;TSHZ2;CDCA7;SLC1A2;PLD4;CFP;NCAPH;CNN2;SCUBE3;SOCS3;ZFP57;RACGAP1;PPCS;…	0.00493896	8.24906
MD	D7	SETDB1 19884257 ChIP-Seq MESCs Mouse	187/1634	187	IFITM3;TDRKH;OLFML2B;ANKLE1;COL16A1;NAB2;NCF4;RTKN2;PLOD2;DMP1;ABAT;MKI67;CLGN;KLHL31;EPS8;EDNRB;SALL3;SPATA22;TUBB3;PEG10;PIM1;LRAT;PLXNC1;SOX9;SLC12A8;CMKLR1;GAS2L3;SEMA6A;SFMBT2;SERPINF1;LMO2;APLP1;FRMD5;CACNB3;CD8A;COL4A1;PPP1R3D;DPEP1;LMX1B;KANK4;ACOT4;ASF1B;GPM6A;NUMBL;KLK1;GIPR;C5AR1;DAPP1;NCAPG;FBLN1;SLC1A4;GPR84;CFP;CRHR1;NCAPH;TRPM2;SYCE1;CDH22;NLRP3;TAC4;TNFRSF14;SLAMF6;NPTX2;PLTP;LONR…	0.00507602	8.15887
MD	D7	SPI1 20176806 ChIP-Seq THIOMACROPHAGE Mouse	143/1209	143	GALNT14;ACSM3;NCF4;LOXL3;IPP;IKZF1;TSKU;GCSH;NIPAL4;PREX1;EME1;SPATA22;SIT1;CHEK1;PIM3;KNTC1;GAMT;GSTK1;GAS2L3;PAQR7;UNC5C;HNF1A;CMBL;PDGFRL;CDC25B;RUNX1;AZGP1;CCDC80;CD300C;CLEC4E;PRR11;PLA1A;IGSF6;FBLIM1;CDCA5;HVCN1;AGAP2;SLC1A2;CSF2RB;GPR84;SDSL;NDRG1;KNG1;PIK3R5;NEU2;DSN1;RACGAP1;ERI2;CLCA2;NLRP3;NCKAP1L;CD14;B4GALNT3;CD300LF;AMZ1;LYN;ACBD4;KLHL25;KLRC3;GP6;FLI1;LRRC63;CILP;TBXAS1;CORO6;MXD3;…	0.00511342	8.42673
MD	D7	FOXA1 21572438 ChIP-Seq LNCaP Human	181/1578	181	KCNG1;SAMD9L;COL16A1;NAB2;PREP;IPP;CALML4;IFI44L;CNDP2;ZC3H12D;DOCK10;GCSH;PYCARD;MTBP;ISLR;FRAT1;IBSP;CHEK1;EPSTI1;SNIP1;CYP1B1;NRCAM;MLYCD;DHRS4L2;PLXNC1;SLC16A9;MS4A12;SCN1B;TOR3A;GAS2L3;EPHA7;SEMA6A;ADPRHL1;ENTPD5;SFMBT2;SERPINF1;CYBB;HNF1A;CH25H;MYCN;SFRP2;LOX;SLC9A9;TIMELESS;PRR15;CD300E;CMPK2;LAP3;LMX1B;ALPK1;ABCB1;CALCRL;RETSAT;SHMT2;APCDD1;CRHR1;GLIS1;TMEM26;TMEM125;RACGAP1;MAP7;NCKAP1L;…	0.00537367	8.08693
MD	D7	OCT4 20526341 ChIP-Seq ESCs Human	181/1578	181	TDRKH;ANKLE1;COL16A1;CSF3R;NCF2;CWH43;WDR89;IFIT3;CLGN;PTTG2;DPYSL3;C3AR1;AP1S2;MACROD1;MLYCD;HMCN1;TMSB10;GSTK1;PAQR7;MYO7B;SLC6A13;MYO7A;MIF;POU3F1;HPCAL4;SLFN12;CLEC4A;CCDC80;CLDN3;PRR15L;GPD1;PRR15;MASP1;LMX1B;ALPK1;FREM2;CES1;RASL12;NUMBL;SLC22A6;HPN;CACNA1C;HMMR;GPR84;TNFRSF11A;C2;TMEM25;TRPM2;FAM83G;CEP72;NDN;NPTX1;NPTX2;RIMKLA;MSC;RAB11FIP3;LHPP;MARK1;CYP2J2;TMEM132C;TGFB1;PYHIN1;CDC6;GP6…	0.00537367	8.08693
MD	D7	AR 25329375 ChIP-Seq VCAP Human	171/1481	171	ERRFI1;PID1;NCF2;COL12A1;SIRPG;PLOD2;CALML4;CXCL13;FRY;ABCA13;EPS8;NIPAL4;DOCK10;LGALS3;EDNRA;GJA3;FAM174B;BASP1;CYP1B1;DHRS4L2;PLXNC1;SOX9;PPFIA2;ZBP1;ARL11;EPHA4;SFMBT2;IGFBP3;CD180;LIFR;COL4A1;ELMO1;IDO2;MMADHC;CARD11;FREM2;CD274;CDCA2;HS3ST3A1;CALCRL;CTTNBP2;CDCA5;INSIG1;NTM;DAPP1;NDRG1;SAMSN1;PCDH17;TMEM26;FGGY;TSPAN8;CEP72;NPTX1;NPTX2;CNTLN;BARD1;TMEM132C;XCR1;KLHL25;FAM78A;PLK2;FN1;SLC4A10…	0.0053831	8.13441
MD	D7	SPI1 26923725 ChIP-Seq HPCs Mouse	170/1473	170	ERCC6L;THSD7B;DSCC1;NAB2;BUB1B;RNF19B;GPR62;ALDH1L2;MYLK3;MTBP;CAPN8;FGF7;FRAT1;CCND2;GJA3;PPP2R1B;FAM174B;TNFRSF8;SNIP1;IL12A;PLXNC1;HMCN1;ACAD10;PRIMA1;ZBP1;CDKL3;DIO1;LMO2;LIFR;MIF;RUNDC3A;THNSL2;GCAT;RUNX1;LACTB2;MFNG;PRR15;CD300E;LAP3;CD300C;ALDH7A1;FREM2;RETSAT;GIPR;CCDC24;STXBP1;TCF7;CLCNKA;LY96;SLC1A4;NDRG1;SAMSN1;CRHR1;C2;PHF21B;SOCS3;CCNB2;FAM83G;SCUBE3;INPP5D;HMOX1;NPTX1;FAM83D;STAT5A;…	0.00563194	8.06552
MD	D7	EBNA1 20929547 ChIP-Seq RAJI-cells Human	178/1553	178	IFITM3;ANKLE1;CPNE4;TTLL10;GOLT1A;NAB2;TMEM200C;CISD1;LOXL4;CIB2;FRY;MKI67;CLDN2;ESPN;CLGN;LGALS3;PREX1;TUBB6;LGALS1;AKR7A3;CYP2D6;PTTG2;PHYHD1;CHEK1;CHP2;MACROD1;LONP2;PLXNC1;GTSE1;SCN1B;SLC16A5;TOR3A;LAG3;STARD6;RSAD2;SPNS3;CD180;ACOT12;SLC6A13;PCOLCE;HLA-F;LAX1;RUNX1;SLFN13;STX1B;MTHFD1;CD109;PADI2;VDAC1;SCG2;CFD;LRPAP1;CSF1R;SLC22A6;ENPEP;KCNE3;LPAR1;SLC1A2;CLCNKA;CSF2RB;KNG1;NCAPH;PHF21B;SCU…	0.00597576	7.9254
MD	D7	TCF4 18268006 ChIP-ChIP LS174T Human	52/372	52	ERRFI1;DENND1B;NRP2;COL16A1;WNT2B;LOXL3;HTR2B;SLC40A1;LAMC2;PIK3C2B;DOCK10;DUSP10;LBH;B3GALT2;TNR;UPP2;HMCN1;IKBKE;IL6R;EPHA4;CYP4A11;PLA2G4A;FGR;MYCN;AIM2;PXDN;PKP1;COL6A3;XCL1;ST6GALNAC3;SCG2;RGS18;RETSAT;PIK3R3;LIN9;LTBP1;NEU2;SLAMF8;KIF3C;MPZL1;XCR1;FBXO36;PRDX6;ARHGAP25;AGT;USF1;CENPF;CPS1;ID2;KIF26B;CTH;RAD18	0.00620343	9.77593
MD	D7	SOX2 18692474 ChIP-Seq MEFs Mouse	179/1566	179	IFITM3;RSC1A1;IFITM1;NCF2;LY75;PREP;CLDN2;ESPN;SPIC;FRAT1;SALL3;TUBB3;PIM1;SIRPA;OIP5;KIF21A;SLC16A2;PHLDA2;GTSE1;TMSB10;EPHA4;TOR3A;WNT5A;MIF;WBP11;TRAIP;ADAM19;DOK2;CACNB3;MYCN;CACNB4;COL4A1;MFNG;FSCN1;ACOT1;VDAC1;IGFALS;KIF20A;LAP3;LMX1B;ABCG1;LRPAP1;NNMT;CDCA3;CFH;FBLIM1;TEX264;CDCA5;PEX11A;TCF7;EBI3;DAPP1;FBLN1;SLC1A4;CACNA1C;HMMR;KLHL13;CFP;SOCS3;ZFP57;RACGAP1;PCBP4;TBC1D13;HMOX1;CD14;NXPH1…	0.00648974	7.78476
MD	D7	GATA1 22383799 ChIP-Seq G1ME Mouse	183/1606	183	KCNG1;IFITM2;TMEM183A;SPARC;GOLT1A;LST1;PREP;ELK3;RGS5;RGS2;LGALS1;PPP2R1B;PTTG1;PHYHD1;IL12A;PLXNC1;SLC25A42;GAMT;TOR3A;STARD4;PAQR7;CD180;COX6B2;LAX1;ASRGL1;RUNX1;DOK2;MYCN;LACTB2;CCNE1;GPD1;ELMO1;CMPK2;CLEC4E;ANKRA2;ABCG1;KCNE1;KCNE3;RETSAT;GIPR;CORO1A;SAMSN1;PHF21B;TRPM2;ESPNL;INPP5D;ST8SIA4;CDH24;TAC4;TNFRSF14;NCKAP1L;IGFBP6;WNT4;BARD1;LYN;FN3K;STIL;PLK5;ACBD4;STARD10;INTS2;CIDEB;CDC6;PRDX6;…	0.00663613	7.72582
MD	D7	CTCF 21964334 ChIP-Seq Bcells Human	187/1646	187	GALNT14;ANKLE1;IFITM2;PID1;CCNF;COL12A1;ESPN;IFI44L;IL27RA;CLGN;CDC20;RGS4;FGF7;RGS2;GJA3;PPP2R1B;TNFRSF8;TNR;CPNE2;MS4A12;SOX9;ACAD11;PHLDA2;GTSE1;TOR3A;SEMA6A;ADPRHL1;IGFBP5;IGFBP3;LMO2;PCOLCE;CMBL;SRCIN1;ASRGL1;DOK2;MAP1A;S100A6;ELMO1;DPEP1;CMPK2;KIF20A;KIF20B;FREM2;ASF1B;CFD;CCDC24;PCDH10;DNAJC22;GJC1;INPP5D;CDH24;TNFRSF14;CACNA1S;CD14;IGFBP6;AMZ1;DECR1;FANCI;MPST;CDT1;ATP8B4;ACBD4;FAM78A;PLK…	0.00677152	7.67113
MD	D7	RUNX1 30185409 ChIP-Seq K562 Mouse BoneMarrow Leukemia	43/296	43	CRB2;PDXK;CSF3R;CTTNBP2;PRF1;CYP3A5;TSKU;GABRR2;RASSF4;INPP5D;ALOX5;PIM1;HYI;SLAMF6;UPP2;GLUL;IL6R;STAT5A;VAV3;TOR3A;USP20;ZBTB16;LMO2;CYP3A43;LAPTM5;LY86;CMBL;GP6;HSPG2;CP;F3;DCK;RNF144A;THEMIS2;TFR2;CAT;ITGA8;LCP2;EFHC2;HAGH;MDGA1;CPEB4;SPC25	0.00687114	10.0174
MD	D7	NEUROD2 26341353 ChIP-Seq CORTEX Mouse	170/1481	170	PID1;CSF3R;TMEM183A;DSCC1;IPP;TNC;ABAT;ESPN;ALKBH6;SPIB;PREX1;FGF7;LGALS1;SIT1;MACROD1;MLYCD;SLC16A9;PLXNC1;GTSE1;SLC12A8;EPHA4;IAH1;RSAD2;ATG9B;DIO1;PRKCA;LAX1;MR1;CLDN3;MYCN;LACTB2;PRR15L;SHPK;ADAM12;TIMELESS;ACOT1;KCTD12;MASP1;CD300C;ALPK1;FKBP5;LRPAP1;KCNE1;SHMT2;CTTNBP2;CHRD;LYPD2;DAPP1;FBLN1;NCAPH;SOCS3;TRPM2;TSPAN8;THPO;SLC19A3;KIF3C;NXPH1;PROM1;FAM83D;WNT4;CADM4;CCDC136;PHF11;PLK1;IL31RA;…	0.00688485	7.72065
MD	D7	ZNF652 21678463 ChIP-ChIP ZR75-1 Human	18/94	18	CFD;GRID2;USP20;SLC35F1;JPH1;CRLS1;ROBO1;GALNS;IGSF11;CENPE;DUSP10;GJA3;TRPS1;SLC25A42;IGFALS;FAT4;LDLR;MYO1G	0.00698523	13.8519
MD	D7	ZNF217 24962896 ChIP-Seq MCF-7 Human	150/1289	150	KCNG1;ERRFI1;AHCYL2;THSD7B;CLSTN2;CPNE4;RTKN2;PLOD2;ABAT;FRY;WDR89;GLDN;GJA3;FAM174B;BASP1;NRCAM;HMCN1;SOX9;TMSB10;NUDT12;EPHA4;SEMA6A;CD93;SFMBT2;IGFBP3;CD180;AFAP1;PRKCA;DKK2;RUNX2;RUNX1;CCDC80;CD109;ADAM12;PKP1;PRR15;VDAC1;LMX1B;SCG2;CARD11;FREM2;HS3ST3A1;PCDH10;CTTNBP2;INSIG1;SLC1A2;GATA5;SLC1A4;THADA;VTCN1;NDRG1;LTBP1;TMEM26;CHST12;ADAMTS17;ST8SIA4;ZBTB7C;SLC38A4;LYN;SEC16B;ATP8B4;KLHL25;PLK…	0.00720948	7.75943
MD	D7	BMI1 23680149 ChIP-Seq NPCS Mouse	105/860	105	CLGN;LOXL2;CCND2;GJA3;PEG10;AP1S2;PHLDA2;PPFIA2;EPHA7;IGFBP5;SFMBT2;LMO2;SHISA3;POU3F1;RUNDC3B;HPCAL4;DKK2;RUNX2;CH25H;CLDN3;MYCN;LOX;PKP1;LMX1B;ALPK1;FREM2;BLK;KCNE3;PCDH10;ABHD3;SHOX2;GPR88;GATA5;APCDD1;PCDH17;CRHR1;GJC1;SCUBE3;LPXN;NDN;ALX1;NPTX1;CD14;PLTP;NGFR;TMEM196;FLI1;LRRC63;SLC6A5;CYP26A1;GDNF;LHX1;ID4;SLC26A4;PTPRN;KCNC4;BHLHE41;SLC40A1;TCF21;PTH1R;SLC6A4;HHEX;CALB1;EMILIN3;NEFL;PRKG1;…	0.0072483	8.15317
MD	D7	SMAD3 21741376 ChIP-Seq HESCs Human	118/984	118	ERRFI1;RASL11B;THSD7B;TNC;CISD1;FRY;GRPR;TSKU;CNDP2;EPS8;PREX1;FAM174B;EPSTI1;PIM1;TNFRSF8;TNR;NRCAM;MLYCD;HMCN1;GLUL;CMKLR1;PRIMA1;ARL11;EPHA4;STARD4;POSTN;MCCC1;AFAP1;LIFR;SFRP1;ELMO1;CD300E;LMX1B;IDO2;FREM1;FREM2;BLK;ENPEP;HS3ST3A1;CCDC24;NTM;SLC1A1;SDSL;SAMSN1;FGGY;TSPAN8;CDH22;ST8SIA4;MAP7;CNTLN;WNT4;ZBTB16;FN1;DDIT4L;TRPV3;MCC;CP;DIAPH3;LHX1;TBXAS1;COL5A2;TNFSF8;FGF13;MAP3K13;SDK2;FBN1;CPEB…	0.00746447	7.94246
MD	D7	SALL4 18804426 ChIP-ChIP XEN Mouse	87/693	87	LRRC36;TCF21;MCM10;TRAM2;HK2;LOXL2;RGS4;GHR;LGALS3;FGF7;CAPN6;CHEK1;ARHGDIB;C3AR1;NEFL;KIF21A;MYBL2;GBP5;STARD4;FCER1G;ADPRHL1;INSRR;ABCC6;GPX7;TNFRSF1B;MASTL;F3;BTC;ADAM19;CCNA2;DOK2;MYCN;PPA2;COL4A1;CAT;FSCN1;TIMELESS;NPTXR;TLR4;TNFRSF21;LRPAP1;ENPEP;IGSF6;LAMA4;GCNT1;CDCA7;TTK;MRO;CLCN2;SOCS3;TRPM2;TSPAN8;PNMA1;E2F1;HMOX1;SUSD3;ECT2;GPC6;BUB1;WNT4;STIL;FAHD1;PLEKHA2;EGF;PLK2;ZBTB16;BNIP3;NKG7;…	0.00746447	8.3452
MD	D7	AR 27623747 ChIP-Seq 22Rv1 Mouse Prostate Carcinoma	303/2805	303	MAP10;IL1RN;AHCYL2;PID1;SPARC;LST1;PREP;MLC1;ABAT;SPATA20;MKI67;IFIT3;EPS8;NIPAL4;EDNRB;DPYSL3;C3AR1;DHRS4L2;HMCN1;ACAD10;RSAD2;ESCO2;MIF;CPT1B;RUNX1;CCDC80;SFRP2;MTHFD1;TFR2;LGALS13;PRR15;LRPAP1;NECAB3;CDCA3;SHMT2;FUT10;SMIM1;AGAP2;TEX26;ADAMTS12;IQGAP3;DSN1;RACGAP1;PPCS;PCBP4;AFMID;SLAMF9;SYNDIG1;TSPAN4;MAP7;APOB;B4GALNT3;PCK1;PROM1;TRPM6;AMZ1;TRPM3;DECR1;XCR1;FZD5;SLC10A1;IL31RA;RMDN2;LYZ;PRDX…	0.00746447	7.1414
MD	D7	IKZF1 21737484 ChIP-ChIP HCT116 Human	22/125	22	PRKCG;RRM2;CTTNBP2;MEGF11;KCNC3;TUBB;TRPV2;GPX7;SLC1A4;POU2F2;AIF1;CLCN2;COCH;SPIB;SCUBE3;ARHGAP30;EMILIN3;IRF5;CCR6;IL6R;HCN2;SIGLEC6	0.00746447	12.3161
MD	D7	STAT1 17558387 ChIP-Seq HELA Human	156/1349	156	TSKS;AHCYL2;IL1RN;RASL11B;NCF2;NCF4;CLDN2;TSKU;ELK3;RGS4;EPS8;GCSH;PYCARD;SPIC;FGF7;EDNRB;DMBT1;CHEK1;MACROD1;PIM3;ACAD11;PHLDA2;NUDT12;PRIMA1;NANOS1;GBP5;GSTK1;TOR3A;MIF;RUNX2;MPEG1;SIGIRR;ADAM19;DOK2;MYCN;NAAA;SLC9A9;PADI2;DPEP1;ENPEP;CDCA2;KCNE3;TEX264;PEX11A;INSIG1;ARHGAP19;PKMYT1;DDX60;KNG1;FAM83G;ZFP57;CHST12;LPXN;MYH11;APOB;AMZ1;RAB11FIP3;SLC38A4;SEC16B;XCR1;TFPI2;FBXO36;DDIT4L;POU2F2;SELE…	0.00747534	7.63172
MD	D7	RNF2 16625203 ChIP-ChIP MESCs Mouse	104/854	104	TDRKH;COL12A1;LOXL3;PLOD2;RGS2;FRAT1;CCND2;EDNRB;CDH2;PEG10;CYP1B1;LRAT;KIF21A;SLC16A9;PLXNC1;SOX9;SLC16A2;PHLDA2;EPHA7;SEMA6A;IGFBP5;WNT5A;UNC5C;HPCAL4;DKK2;RBP4;SFRP1;CACNB3;SFRP2;COL4A1;GPD1;PKP1;LMX1B;PCDH10;SHOX2;GATA5;CRHR1;GJC1;CDH22;ST8SIA4;NPTX1;CD14;SLC38A4;FZD2;DDIT4L;FLI1;IGSF11;CYP26A1;GDNF;HPSE;FGFR3;FBN1;CDKN1C;PYGB;NRP2;WNT2B;KCNC4;TCF21;SLC35F1;GRIK2;ADRA1A;SLC6A4;LRRTM3;EMILIN3;…	0.00802761	7.95774
MD	D7	CEBPD 23245923 ChIP-Seq MEFs Mouse	56/413	56	CPNE8;COL12A1;TNC;GLI3;MYOM2;GHR;FGF7;CASP12;BASP1;B3GALT2;CTSK;TRPS1;AKT3;UPP2;KIF21A;PRKG1;SLC12A8;NUDT12;EPHA4;MME;PLA2G4A;UNC5C;GFRA1;SORCS1;MLF1;CDH11;KIF20B;MCTP2;TLR4;MMADHC;CALCRL;SEMA3A;FUT10;GCNT1;TNFRSF11A;TMEM26;NT5E;FGGY;SH3TC2;SLITRK1;TTC21B;HAS2;NDN;TRPM6;TRPM3;BARD1;MSR1;IL33;INTS2;EYA4;LCA5;MARCKS;COL1A2;CILP;CTH;SNTB1	0.00804969	8.95202
MD	D7	OCT4 18692474 ChIP-Seq MEFs Mouse	187/1655	187	IFITM3;SPARC;LY75;PREP;LOXL4;CLDN2;ESPN;SPIC;CYSLTR1;FRAT1;SALL3;TUBB3;CHEK1;PIM1;SIRPA;KIF21A;SLC16A2;TMSB10;ZBP1;TOR3A;LAG3;SEMA6A;WNT5A;APLP1;MIF;TRAIP;SIGIRR;ADAM19;SFRP1;DOK2;CACNB3;MYCN;CLDN3;SFRP2;CACNB4;MFNG;FSCN1;ACOT1;GEMIN6;VDAC1;IGFALS;LAP3;LMX1B;ABCG1;CD274;LRPAP1;NNMT;CFH;TCF7;EBI3;CDCA7;SLC1A2;DAPP1;SLC1A4;CACNA1C;KLHL13;CFP;HSD11B1;SOCS3;ZFP57;RACGAP1;INPP5D;CD14;NXPH1;ECT2;PROM1;…	0.00818627	7.32033
MD	D7	EZH2 22144423 ChIP-Seq EOC Human	9/34	9	CHST8;PRKCB;ZBTB16;KIF26B;ITGA8;GRIK4;MYOM2;SDK2;PHF21B	0.00871662	20.0957
MD	D7	RARB 24833708 ChIP-Seq LIVER Mouse	163/1424	163	RSC1A1;ACSM3;RNF19B;GPR62;WDR89;CNDP2;RGS4;SPIC;FGF7;PPP2R1B;FAM174B;SIT1;PHYHD1;C3AR1;TNFRSF8;MLYCD;PLXNC1;SLC16A5;MCCC2;IAH1;TMOD2;SLC6A13;PCOLCE;SRCIN1;RUNDC3A;PPP1R3C;PRR15L;SHPK;ADAM12;TIMELESS;IGFALS;FREM2;FKBP5;FBLN7;SLC22A5;UBA7;GIPR;CCDC24;HVCN1;STXBP1;TCF7;CDCA7;DNAJC22;GATA5;FBLN1;THADA;CACNA1H;HSD11B1;ITPRIPL2;SOCS3;TMEM26;FAM83G;TSPAN8;THPO;HYI;PRODH;GSTM3;NGFR;CADM4;FZD2;PLK5;ACBD4;…	0.00895723	7.29058
MD	D7	MAF 26560356 ChIP-Seq TH1 Human	184/1631	184	IFITM3;TDRKH;RSC1A1;IFITM1;IFITM2;NAB2;TNC;SLA;RNF19B;ESPN;CISD3;IFIT3;ELK3;CNDP2;ZC3H12D;CDC20;DOCK10;RGS2;LGALS1;CCND2;RASSF4;CHEK1;PIM1;IL6R;TMSB10;GLUL;SCN1B;NANOS1;GBP5;TOR3A;IL4R;SEMA6A;IGFBP5;CD180;COX6B2;HLA-F;SRCIN1;HPCAL4;GCAT;RUNX1;PPA2;MFNG;FSCN1;S100A6;ACOT2;PKP1;S100A4;KIF20B;ACOT4;FTL;ASF1B;TEX264;AGAP2;PLD4;CLCNKA;DDX60;CORO1A;IQGAP3;RASGRP4;CNN2;FGGY;PPCS;SLAMF9;ST8SIA4;CDH24;MAP…	0.00932668	7.12594
MD	D7	ESET 19884257 ChIP-Seq ESCs Mouse	157/1369	157	KCNG1;OLFML2B;TMEM183A;NCF4;BUB1B;MLC1;TSKU;MYLK3;IL27RA;CDC20;EPS8;FGF7;SPATA22;FAM174B;PEG10;EPSTI1;PIM1;CPNE2;PLXNC1;SLC12A8;PDK2;GAS2L3;SEMA6A;SFMBT2;SERPINF1;DIO1;LMO2;POU3F1;GCAT;RUNX2;CACNB3;CD8A;COL4A1;ELMO1;KCTD12;LMX1B;FKBP5;SHMT2;PCDH10;AGAP2;CHRD;SLC1A4;FBLN1;THADA;DDX60;SDSL;RASGRP4;SKA1;CRHR1;HSD11B1;SCUBE3;TMEM125;CHST12;SLAMF9;CDH22;TBC1D13;NLRP3;DECR2;RIMKLA;FAM83D;LONRF2;SLC19A1…	0.00977564	7.18065
MD	D7	PPARG 20176806 ChIP-Seq THIOMACROPHAGE Mouse	81/645	81	PYGB;TMEM183A;ACSM3;IPP;BHLHE41;SLA;PIK3CD;DMP1;ELK3;PIK3C2B;ROBO1;PREX1;SPIC;FGF7;RIMS4;SPATA22;AKT3;MRC1;DSE;CYP1B1;PIM3;IKBKE;RAB8B;GAS2L3;GSTO1;TNNC1;KIF23;ASRGL1;TRAIP;BTC;CLEC4D;CCDC80;PRR15L;LCP2;PLEKHO2;LCP1;BCAT1;ALDH7A1;INSIG1;COL11A2;GCNT1;CXCR4;ATP1A2;CXCR6;USP18;KNG1;PIK3R5;CNN2;SOCS3;CCNB2;CCL8;RAB20;MTHFD1L;CHRNE;SLAMF9;HSD17B2;CCL3;CCL2;LPXN;CACNA1S;B4GALNT3;MPZL1;ATP8B4;IL10RA;SL…	0.0098051	7.90543
MD	D7	TOP2B 26459242 ChIP-Seq MCF-7 Human	178/1575	178	AHCYL2;GALNT14;OLFML2B;TMEM200C;TNC;SLA;PLOD2;KLHL34;FRY;MKI67;ALDH1L2;ABCA13;CCND2;BASP1;PEG10;CYP1B1;NRCAM;HMCN1;IL6R;DLEU7;EPHA4;TOR3A;STARD4;EPHA7;SCARA3;UNC5CL;SEMA6A;RSAD2;SFMBT2;TMOD2;CD180;SLFN13;SFRP2;CD109;GPD1;PRR16;PRR15;GEMIN6;MASP1;ALPK1;CARD11;FKBP5;CFH;CTTNBP2;INSIG1;NTM;TSHZ2;ADAMTS12;SAMSN1;TMEM26;SNTG2;TSPAN8;PCBP4;ERI2;NDN;ALX1;NXPH1;RAB11FIP3;TRPM3;SLC38A4;LYN;TMEM132C;NGFR;A…	0.00994142	7.04246
MD	D7	JUN 21703547 ChIP-Seq K562 Human	140/1206	140	CPNE8;GALNT14;COL12A1;TNC;LOXL4;EDNRA;BASP1;DPYSL3;FAM3B;CYP1B1;KIF21A;DLEU7;NUDT12;MCCC2;LHCGR;IL4R;RSAD2;CD180;MATK;PRKCA;CHD1L;POU3F1;RUNDC3B;MR1;NEIL3;LOX;COL4A1;FANCD2;CD109;ADAM12;VDAC1;ABCB1;SLC26A1;ABHD3;HTRA3;TCF7;NCAPG;ADAMTS12;APCDD1;LTBP1;PCDH17;GJC1;UGT8;CHST12;NXPH1;NPTX2;B4GALNT3;AMZ1;KLHL25;PLK2;INHBA;GP6;POU2F2;FLI1;DAB2;IRAK1BP1;KIF18A;DIAPH3;ID2;FGF18;ID4;SFXN1;FGF13;CPEB4;TUBA…	0.0101901	7.20323
MD	D7	CEBPB 26923725 ChIP-Seq MACROPHAGESS Mouse	165/1450	165	CLSTN3;KDM1B;DSCC1;RTKN2;RNF19B;GLDN;IFIT3;CNDP2;ISLR;FRAT1;FAM174B;TNFRSF8;CYP1B1;SIRPA;MLYCD;PRSS8;CMKLR1;SPNS3;HPCAL4;SRCIN1;MR1;RUNX1;PREPL;COL4A1;NAAA;ADAM12;ACOT2;TIMELESS;ACOT1;MASP1;CCDC152;ALDH7A1;ACOT4;FREM2;PLA1A;SLC22A5;SHMT2;FBLIM1;ABHD3;HVCN1;CLCNKB;DNAJC22;CLCNKA;SLC1A4;FBLN1;THADA;CORO1A;NDRG1;SAMSN1;SOCS3;PCBP4;ERI2;AFMID;B4GALNT3;PRODH;PLTP;LYN;GSTM3;FZD2;CCDC136;GP2;GGH;ARHGAP2…	0.0104728	7.01513
MD	D7	NR3C1 34362910 ChIP-Seq WistarRat Hippocampus	81/647	81	FKBP10;THSD7B;GALNT16;CPNE4;PLEK;ADK;LY75;MLC1;TMEM52;HIF3A;FRY;KIF17;ROBO1;TTC28;ADAMTS2;LRRTM3;PHYHD1;DLGAP1;GLUL;IL6R;SLC12A8;VAV3;MYBPC1;PRKCB;TMOD2;PLA2G4A;PRKCA;GFRA1;KCNAB2;F3;KLF15;MPPED1;SLC9A9;GPD1;ELMO1;HCLS1;MAPT;BCAT1;MCTP2;ASPA;FREM2;GAS7;FKBP5;MATN2;MCPH1;SLC24A2;DDC;PDXK;SGMS1;ATP1A2;THADA;CST7;ART3;TRPM2;INPP5D;MICAL1;CDH22;SLIT1;KIF3C;PRODH;CSMD1;BEND5;SLC25A25;TRPM3;MAPK4;FANCI…	0.0104864	7.76249
MD	D7	MEIS1 26253404 ChIP-Seq OPTIC CUPS Mouse	166/1461	166	AHCYL2;GOLT1A;COL12A1;LY75;IPP;SLA;ABAT;CWH43;CXCL13;MKI67;SLC4A4;LOXL2;PREX1;SALL3;PEG10;DPYSL3;PIM1;AP1S2;SLC16A9;SOX9;PPFIA2;WDHD1;EPHA4;EPHA7;SCARA3;LHCGR;GAS2L3;POSTN;IGFBP5;LMO2;UNC5C;LIFR;SHISA3;MYO7A;ASRGL1;MPEG1;FRMD5;NEIL3;CACNB4;SLC9A9;CYP2E1;KCTD12;ALPK1;SCG2;MMADHC;FREM2;GPM6A;ENPEP;SP140;SLC1A1;CHRD;LYPD2;PIK3R3;SAMSN1;LTBP1;TSPAN8;ZMAT4;LPXN;B4GALNT3;CNTLN;SEC16B;FZD5;IDH1;IL31RA;T…	0.0107491	6.96129
MD	D7	PRDM14 21183938 ChIP-Seq MESCs Mouse	172/1520	172	IFITM1;SPARC;NCF2;PREP;BUB1B;LOXL4;ELK3;CDC20;EPS8;FAM174B;TUBB3;PEG10;PIM1;MACROD1;SIRPA;PIM3;SLC16A9;CPNE2;SOX9;GTSE1;TMSB10;GLUL;DLEU7;EPHA4;UNC5CL;IGFBP3;TMOD2;LIFR;MIF;HSPG2;RUNDC3A;ADAM19;FRMD5;SFRP2;MYCN;LACTB2;CCNE1;CD109;SLC9A9;FSCN1;VDAC1;LMX1B;KANK4;FREM2;ABCG1;LRPAP1;PCDH10;TSHZ2;CDCA7;LY96;DAPP1;SLC1A4;NCAPH;PIK3R5;SOCS3;MICAL1;ZMAT4;TBC1D13;TAC4;NDN;VILL;NPTX2;B4GALNT3;PLTP;LONRF2;Z…	0.0107927	6.92245
MD	D7	TAL1 30185409 ChIP-Seq HPC Mouse BoneMarrow Leukemia	236/2154	236	COL12A1;PRF1;IKZF1;CALML4;MKI67;SLC4A4;GCSH;PREX1;EDNRB;PPP2R1B;PEG10;AKT3;IL12A;HMCN1;PAQR7;UNC5C;PRKCA;CMBL;RUNX1;NEIL3;SFRP1;CCDC80;PPA2;PRR16;VDAC1;ALPK1;KIF20B;FREM2;PLA1A;LRPAP1;GCDH;GPM6A;SLC22A6;CFH;PCDH10;MGST3;SMIM1;PCDH17;C2;RACGAP1;ERI2;ST8SIA4;SLC19A3;MAP7;ALX1;STAT5A;BARD1;MSR1;IL31RA;SLC16A11;CIDEB;CDC7;NETO2;GP6;CP;TMEM196;CYP26A1;SQLE;COL1A2;PCDHB2;TREML2;PNOC;CORO6;FAT4;SERPINI1…	0.0109612	6.67697
MD	D7	ER 23166858 ChIP-Seq MCF-7 Human	86/695	86	KCNG1;SAMD9L;PID1;TMEM183A;SPO11;LAMC2;CWH43;WDR89;GLDN;PIK3CG;ROBO1;PREX1;FGF7;DUSP10;KCNT2;B3GALT2;PEG10;EMILIN3;NRCAM;GPR135;VAV3;ZBP1;TOR3A;SLC13A3;TMOD2;AMPD1;PLA2G4A;CHD1L;RUNDC3B;KLF15;IQCG;ANO1;RASA4;RHOJ;UGT2B4;CYP2E1;PRR11;TLR4;SLC25A13;RGS18;ABCB1;KCNE3;SEMA3D;SEMA3A;TSHZ2;PAPLN;LPAR1;CACNA1C;CYP3A4;CYP3A5;GLIS1;ART3;CYP3A7;SYCE1;OLFML3;HAS2;CD300LF;NPTX2;PCK1;RELT;CTHRC1;SLC25A24;DECR…	0.0109612	7.58116
MD	D7	POU5F1 16518401 ChIP-PET MESCs Mouse	101/836	101	CLSTN2;LST1;IPP;SAT2;SPIB;TNFRSF8;TNR;KIF21A;SLC16A9;PPFIA2;EPHA4;UNC5CL;IGFBP3;APLP1;UNC5C;PRKCA;LIFR;MIF;HSPG2;ASRGL1;ADAM19;CLDN3;SLC9A9;ADAM12;PADI2;LMX1B;HPD;FREM2;CES1;PLA1A;CFH;TCF7;EBI3;CHRD;SDSL;GJC1;TMEM26;THPO;ZMAT4;SLC19A3;FZD5;EPHX2;FBXO36;CDC6;SYT9;ARHGAP23;GRHPR;ZFP64;ECHDC2;SFXN5;TOP2A;TNFAIP6;CPXM2;MAST1;PIK3CD;SLC2A2;LAMC2;TSPAN11;HK2;LMNB1;AKAP12;HHEX;ADAMTS2;DLGAP1;UPP2;MYBL2;…	0.0109612	7.38226
MD	D7	ELF3 26769127 ChIP-Seq PDAC-Cell Line Human	188/1680	188	ERRFI1;OLFML2B;NCF2;NAB2;LOXL4;CIB2;PLOD2;WDR89;MKI67;ESPN;TSKU;CISD3;IFIT3;IFI44L;ELK3;IFIT2;CDC20;DOCK10;LGALS3;FRAT1;RGS2;LGALS1;DMBT1;TUBB3;CHEK1;PIM1;PIM3;HMCN1;PHLDA2;IL6R;SEPHS2;GLUL;SLC16A5;GBP5;EPHA4;TOR3A;IL4R;PAQR7;PAQR4;LMO2;AKR1E2;MYO7B;PRKCA;LIFR;HSPG2;MR1;SIGIRR;ADAM19;SLFN13;RBP4;FRMD5;S100A6;PRR16;PKP1;S100A4;VDAC1;CARD16;CYP2E1;FTL;CFH;CCDC24;FBLIM1;ABHD3;CDCA5;MGST3;PIK3R3;MRO;…	0.0114217	6.75425
MD	D7	SOX9 26525672 ChIP-Seq HEART Mouse	149/1299	149	TDRKH;THSD7B;CISD1;RNF19B;ABCA13;IFIT3;LOXL2;CDC20;PREX1;CAPN8;FRAT1;BASP1;AKT3;MACROD1;HMCN1;GLUL;SLC12A8;PDK2;NUDT12;NANOS1;WDHD1;CDKL3;EPHA7;POSTN;SEMA6A;IGFBP5;PASK;CCDC80;TIMELESS;CMPK2;KIF20B;PRR11;BLK;CDCA2;HS3ST3A1;PCDH10;CDCA5;TROAP;ARHGAP19;PIK3R3;GPR84;HMMR;IQGAP3;SAMSN1;NCAPH;PCDH17;PHF21B;HSD11B1;TMEM26;TTC21B;HYI;APOB;ECT2;FAM83D;LONRF2;NXNL2;TRPM3;MPST;ADHFE1;PLK2;IL31RA;FBXO36;LY8…	0.0116642	6.8959
MD	D7	FLI1 21867929 ChIP-Seq CD8 Mouse	162/1426	162	ERCC6L;OLFML2B;NCF4;BUB1B;CIB2;MKI67;IFIT2;GCSH;RGS2;EDNRA;LGALS1;CCND2;EPSTI1;ENPP6;GSTK1;TOR3A;LAG3;PAQR7;SERPINF1;HNF1A;CMBL;HPCAL4;MR1;THNSL2;CPT1B;PDGFRL;RUNX2;TRAIP;ARMCX2;MTHFD1;LACTB2;CD8A;FANCD2;KCTD12;LMX1B;CES2;CES1;CFD;FBLIM1;PCDH10;ABHD3;INSIG1;SH2D2A;TCF7;LY96;SLC1A4;IQGAP3;PLA2G7;GLIS1;CACNA1H;PIK3R5;RAD51AP1;SOCS3;FAM83G;KLRK1;RACGAP1;CHST12;TTC21B;RHPN1;CEP72;MYH11;CACNA1S;LONRF2…	0.0117105	6.81784
MD	D7	EZH2 23942234 ChIP-Seq MYOBLASTS AND MYOTUBES Mouse	94/777	94	KCNG1;CSF1;TRIL;KCNC4;NCAPG2;CCNF;MAST1;AATK;ESPN;ELFN1;TTC28;PREX1;PANX2;RAC2;NEFL;SIRPA;KIF21A;SLC16A9;PLXNC1;DUSP5;EMX1;FOXD1;ANXA2;TRPC3;MYO7B;AFAP1;PCOLCE;LIFR;POU3F1;SRCIN1;ADRA2B;GPRIN2;CACNB3;BDH2;PRR15L;ACOX1;COL6A3;KIF20A;LMX1B;PLCB2;TRIM50;TROAP;STXBP1;AGAP2;SLC1A2;NDUFA4L2;DENND3;THADA;CLCN2;LTBP1;GLIS1;RHOBTB1;CRHR1;FGD2;PHF21B;CNN2;FOXRED2;CCDC85C;MAT2A;THPO;CHST12;GNG7;TBX21;CDH22;…	0.013912	7.04571
MD	D7	GATA3 20176728 ChIP-ChIP TSCs Mouse	76/609	76	ARHGAP9;CDKN1C;WNT2B;ACSM3;PREP;SPATA20;NXT2;KIF17;AACS;LGALS3;RGS5;RGS2;CASP12;NHSL1;DUSP10;RAC2;MYBL2;SLC25A42;POLE;CHST8;ZBP1;TRPC5;TRPC3;TACR3;UNC5C;POU3F1;HPCAL4;ZAP70;CLDN3;COL4A1;MMP19;ITGA7;KIF2C;DDC;NNMT;RETSAT;KLK1;ODC1;USP12;PLA2G7;SLC7A2;RASGRP4;ASB15;AURKA;RECQL4;SNTG2;EFS;CNR2;ALOX5;GNG7;CREG2;SLAMF8;REPS2;TAC4;SLC25A23;CRYM;SLC25A25;SLC38A4;PLA2G2D;RRM2;GDF15;STARD10;IRGM;SOD1;SQLE…	0.0142088	7.25427
MD	D7	GATA2 21571218 ChIP-Seq MEGAKARYOCYTES Human	108/911	108	ERRFI1;GALNT14;TTLL10;NCF4;ICAM5;IKZF1;ESPN;CLGN;IFIT2;EPS8;MACROD1;CPNE2;IL6R;CMKLR1;SEMA6A;PRKCB;ENTPD5;IGFBP3;AFAP1;HPCAL4;LAX1;RUNDC3A;GPRIN2;MAP1A;PKP1;CMPK2;CYP2E1;LMX1B;ABCG1;CTTNBP2;INSIG1;NTM;GATA5;NCAPG;CSF2RB;CACNA1C;ART3;CACNA1H;RASGRP4;CRHR1;CACNA1G;SOCS3;SNTG2;ZMAT4;RHPN1;TBC1D13;TNFRSF14;NPTX1;PLTP;LONRF2;EPHX2;FLI1;PNOC;DCHS1;TNFSF8;IGSF9B;FGFR3;CPEB4;XKR5;ITGAM;KIF14;HMGB2;MYOM2;…	0.0143192	6.84529
MD	D7	TCF3 18692474 ChIP-Seq MEFs Mouse	76/611	76	CDKN1C;RTP4;RSC1A1;IFITM1;SH3KBP1;LY75;PREP;FHL3;ADRA1A;SPIC;CYSLTR1;ALDH2;SALL3;SLC22A18;PBK;PIM1;CD38;KIF21A;MYBL2;MYBL1;TOR3A;FOXD1;TNFRSF1B;ADAM19;FGR;CD200R1;CLDN3;MYCN;FSCN1;ACOT1;DPEP1;LAP3;LMX1B;BCAT1;ABCG1;SLC25A13;LRPAP1;C1QA;DDC;UHRF1;DAPP1;HMGCR;NTN1;TSPAN32;AURKA;SOCS3;NT5E;ZFP57;E2F1;MGAT3;TBC1D13;NCAM1;DECR2;GPC6;SLC38A4;GSTM3;FZD2;FZD5;EPHX2;FN1;KCNJ15;GAD2;PRDX6;ANLN;CD4;NPHS1;PT…	0.0152842	7.1153
MD	D7	RARA 24833708 ChIP-Seq LIVER Mouse	162/1437	162	KCNG1;PID1;TMEM183A;CLSTN3;PRF1;GPR62;SPIC;FGF7;GJA3;C3AR1;PLXNC1;SLC16A5;ZBP1;MCCC2;CDKL3;STARD4;LAG3;PAQR4;ADPRHL1;PCOLCE;LIFR;SRCIN1;CDC25B;CH25H;FANCD2;TIMELESS;GEMIN6;IGFALS;MASP1;CCDC152;PLA1A;FKBP5;CD274;FBLIM1;HVCN1;TCF7;DNAJC22;GATA5;FBLN1;ADAMTS12;KNG1;C2;HSD11B1;TMEM25;TSPAN8;THPO;NDN;IGFBP6;PRODH;RAB11FIP3;FAM83C;LYN;FZD2;FZD5;UBE2C;ADHFE1;CCDC136;ERLIN1;FBXO36;LY86;TNFRSF10B;GGH;CIDE…	0.0153496	6.39231
MD	D7	FLI1 21867929 ChIP-Seq TH2 Mouse	168/1496	168	SPARC;RTKN2;PREP;PRF1;CISD1;IKZF1;ALDH1L2;ABCA13;BEST3;ELK3;ZC3H12D;NIPAL4;SPIC;NRCAM;SLC16A9;PLXNC1;SOX9;ROS1;SLC12A8;DLEU7;PPFIA2;PRIMA1;CDKL3;GAS2L3;IGFBP3;CD180;WNT5A;ACOT12;MATK;EPDR1;PRKCA;LIFR;MIF;SRCIN1;RUNX1;ADAM19;MYCN;ELMO1;CMPK2;VDAC1;CDCA2;HS3ST3A1;TCF7;GLT8D2;SLC1A4;HMMR;LTBP1;PCDH17;RHOBTB1;CRHR1;CNN2;SOCS3;TMEM26;TRPM2;SNTG2;TSPAN8;MICAL1;TAC4;ALX1;APOB;SLC19A1;PLK5;AGXT2;INTS2;LY…	0.0153496	6.36449
MD	D7	SOX2 18692474 ChIP-Seq MESCs Mouse	249/2302	249	IFITM3;RSC1A1;IFITM1;IFITM2;PREP;CLDN2;SPIC;FRAT1;PEG10;LRAT;KIF21A;GTSE1;SLC12A8;EPHA4;MIF;PASK;CD109;ACOT1;VDAC1;KIF20A;LAP3;PRR11;ALDH7A1;FREM2;LRPAP1;GCDH;CDCA3;CFH;TEX264;CDCA5;PEX11A;EBI3;TSHZ2;CFP;RACGAP1;PCBP4;HMOX1;CD14;B4GALNT3;GSTM3;FZD2;FZD5;FN1;SLC16A11;DDIT4L;PRDX6;FLI1;TPX2;ANLN;PTK7;CORO6;ECHDC2;F13B;SFXN1;RAD18;XKR5;TOP2A;LRRC36;SLC35F2;DPYS;GRIK4;CTSW;BRCA1;AKAP12;GLT1D1;NHSL1;K…	0.0154498	6.11871
MD	D7	RUNX1 17652178 ChIP-ChIP JURKAT Human	88/724	88	CLIC3;RASL11B;SLA;ITGAL;MKI67;GLI3;IFIT3;HK2;SPN;GLIPR1;CAPN6;DMBT1;CA5B;RASSF4;B3GALT2;UPP2;ACADM;IL6R;RAB8B;CD53;NANOS1;ZBP1;ITGA4;LMO2;RHOH;KCNAB2;RUNX2;CDC25B;RUNX1;FGR;CLDN3;RCN2;NAV3;LCK;ACOX1;RHOJ;TFEC;LCP2;CYP2E1;EFHC2;LCP1;FTL;PCDH10;CTTNBP2;CD5L;LEF1;CDCA7;WAS;VWCE;MRO;HMGCR;SAMHD1;CORO1A;CRHR1;RAD51AP1;FSTL5;ST8SIA4;SLIT1;CTNNA3;BUB1;LRRC25;CDT1;SPAG8;CYP51A1;GAD2;KLHL4;LYZ;BAIAP2;FLI1…	0.0154546	6.90398
MD	D7	NR1I2 20693526 ChIP-Seq LIVER Mouse	78/631	78	ERRFI1;ACSM3;CPNE4;COL12A1;ADK;PRF1;KIF14;SLC2A2;ADRA1A;CHAF1B;GLT1D1;DUSP10;KCNT2;RASSF4;PIM3;UPP2;KIF21A;ABCC2;GPX4;ITGA2;DIO1;ABCC6;SLC6A13;LIFR;SHROOM1;BAAT;CYP7B1;IQCH;CHDH;GPD1;ELMO1;FETUB;MASP1;TLR5;DTL;MGLL;SLC25A13;ENPEP;OAT;NNMT;LAMA3;HMGCR;CACNA1G;PGRMC1;FGD6;ESPNL;ABLIM3;ABI3BP;GNG7;HSD17B2;ASL;MPZL1;ZBTB7C;GSTM3;F10;AGXT2;GDF15;ZBTB16;STARD10;ERLIN1;LY86;BAIAP2;CP;BRI3BP;ESR1;USP29;C…	0.015857	6.99169
MD	D7	POU5F1 18692474 ChIP-Seq MESCs Mouse	319/3012	319	IFITM3;IFITM1;IFITM2;SPARC;PREP;CLDN2;TSKU;SPIC;FRAT1;PEG10;CHEK1;KIF21A;PRSS8;ACAD11;SLC12A8;GBP5;PAQR7;MIF;CMBL;SIGIRR;SFRP1;CLDN3;SFRP2;LACTB2;CD109;ACOT1;VDAC1;LAP3;FREM2;ACOT4;LRPAP1;CDCA2;CFH;CDCA5;FUT10;EBI3;TSHZ2;CDCA7;CFP;IQGAP3;NCAPH;HSD11B1;RACGAP1;INPP5D;SLC19A3;CD14;B4GALNT3;PROM1;LYN;GSTM3;NGFR;FZD5;FN1;SLC16A11;PRDX6;SLC6A5;TPX2;ANLN;PTK7;ID2;GIPC2;CORO6;F13B;SFXN1;RAD18;XKR5;SCN2B…	0.0160714	5.93901
MD	D7	CTCF 26484167 ChIP-Seq Bcells Mouse	170/1521	170	IFITM3;GOLT1A;COL12A1;HJURP;SPATA20;ALKBH6;ALDH1L2;IL27RA;IFIT2;CNDP2;PYCARD;RGS2;CCND2;GJA3;PTTG1;PIM1;PDK2;ZBP1;GBP5;EPHA4;UNC5CL;IAH1;ADPRHL1;IGFBP3;SRCIN1;CACNB3;LOX;SHPK;GPD1;ELMO1;TIMELESS;KCTD12;LMX1B;KIF20B;CARD11;ASF1B;CFD;IGSF6;RETSAT;TROAP;MGST3;DNAJC22;NCAPG;SLC1A4;GPR84;PCDH17;PIK3R5;TMEM25;CNN2;TRPM2;TTC21B;AFMID;ST8SIA4;TAC4;CDH24;TNFRSF14;ASL;NPTX1;IGFBP6;B4GALNT3;DECR2;RIMKLA;FAM…	0.0172326	6.16452
MD	D7	CTNNB1 24651522 ChIP-Seq LGR5+ INTESTINAL STEM Human	21/127	21	MYH7B;ACSS2;RASL11B;SYK;TNNC1;IL10RA;CTSZ;LEF1;CXCR4;TREM2;PBX4;CXCR6;APCDD1;TNFRSF1B;GLI3;UGT8;ZAP70;DEPDC7;ID2;PIM1;MYO1F	0.0172326	9.57978
MD	D7	ETV2 25802403 ChIP-Seq MESCs Mouse	96/804	96	ITGAM;PLEK;AATK;LRRC32;ADRA1A;TRAM2;GLDN;SLC6A4;CCND2;C3AR1;CYP1B1;UPP2;NRCAM;ACAA1;MYBL1;CHST8;SLC13A2;STARD4;EPHA7;IAH1;GFRA1;MYO7A;POU3F1;MASTL;HLA-F;TMC3;HLA-E;TMEM37;STX1B;AIM2;MTHFD1;PPA2;TFR2;CDHR1;GAS2;PRR15;ZP2;PLCB2;FBP2;TMEM45A;TLR2;RNASEL;TAGLN;ENPEP;SLC22A6;PCDH10;ADH1B;ILDR2;NLRC4;LILRA2;CORO1A;NTN1;CACNA1G;TMEM25;UGT8;CCNB2;P2RY6;HLA-DMB;TSPAN8;ABLIM3;TBX21;ADAMTS17;MAP7;POC1A;ALX1…	0.0176597	6.56879
MD	D7	CEBPB 26923725 ChIP-Seq HEMANGIOBLAST Mouse	62/486	62	AHCYL2;WNT2B;CPNE4;SPO11;ADK;PRF1;WFDC1;ADRA1A;ELFN1;GLDN;HK2;ADAMTS2;NUF2;PIM1;DLGAP1;MLYCD;ENPP6;SLC12A8;PRIMA1;ADPRHL1;PLA2G4A;THNSL2;MLF1;RUNX1;MYCN;CD109;CDH11;MCM3;PRR15;EXOC6;IRF5;MCTP2;ZP2;CES1;BLK;LRPAP1;SHMT2;TEX264;NTM;SLC1A4;CXCR6;PTGS2;NTN1;PBLD;FGGY;HSD17B2;ST8SIA4;SLIT1;NPTX1;PRODH;CSMD1;CNTLN;AGXT2;USP29;IGSF11;CENPF;KIF26B;SLCO4C1;TRIM36;PPP1R14D;MDGA1;UMODL1	0.0177636	7.05089
MD	D7	TAF15 26573619 ChIP-Seq HEK293 Human	28/185	28	RGS18;BCL2A1;CPNE4;PCDH10;GPR88;LAMA3;CWH43;VTCN1;ROBO1;GPR174;FSTL5;CDH2;KCNT2;SLITRK1;SLIT2;GPC6;SLC10A5;GRID2;ABCC2;PLA2G4A;GFRA1;SORCS1;DEPDC1;EXOC6;CHPT1;KCTD12;SNTB1;VGLL3	0.0178257	8.55264
MD	D7	GATA4 25053715 ChIP-Seq YYC3 Human	178/1602	178	TDRKH;ERRFI1;SAMD9L;PID1;EPS8;PYCARD;LGALS3;RGS5;RGS2;GJA3;CDH2;CYP2D6;PRSS8;PLXNC1;SOX9;ACAD11;ACAD10;SLC12A8;NUDT12;IL4R;PAQR7;SEMA6A;IGFBP3;SPNS3;MCCC1;AFAP1;HSPG2;GPRIN2;SFRP2;LACTB2;TIMELESS;FSCN1;ANKS6;PADI2;CMPK2;HPD;FTL;ASF1B;ENPEP;SLC22A5;CDCA3;KCNE3;RETSAT;KLK1;TEX264;INSIG1;MGST3;TSHZ2;C5AR1;GPR84;KLHL13;FAM83G;CCNB2;TSPAN8;ADAMTS17;SLAMF9;VILL;NPTX1;B4GALNT3;GSTM3;FZD2;IDH1;ADHFE1;STA…	0.0178257	6.06484
MD	D7	MYB 21317192 ChIP-Seq ERMYB Mouse	92/767	92	AHCYL2;CD84;SAMD9L;OLFML2B;EIF4E3;CSF1;MEGF10;NCF2;SH3KBP1;LRRK2;PLEK;IKZF1;ITGAL;MKI67;GHR;PREX1;GLIPR1;PTER;CTSK;STAB1;SIRPA;IL12A;TMSB10;CD33;RAB8B;GPX4;ITGA4;RSAD2;CD93;GSTO1;ATG9B;ABHD14A;EMP3;KCNAB2;TRAF1;TNFRSF1B;DCK;RUNX1;FGR;VCAN;CLEC4D;IRF1;RHOJ;LCP2;VDAC1;PLEKHO2;LCP1;MCM6;KCTD12;MGLL;FKBP5;MCPH1;CD274;TCF7;CXCR4;SAMHD1;SAMSN1;FGD2;CPN1;HSD11B1;NT5E;MTHFD1L;MAT2A;MICAL1;ST8SIA4;STAP1;R…	0.0180264	6.55573
MD	D7	EWS 26573619 ChIP-Seq HEK293 Human	80/656	80	SLC35F1;CWH43;GRIK2;CPZ;SLC4A4;ROBO1;ZC3H12D;RGS2;KCNT2;EXO1;B3GALT2;PEG10;SOX9;PRKG1;NUDT12;PPFIA2;DUSP5;EPHA4;GRID2;EPHA7;SEMA6A;MME;IGFBP3;TACR3;PLA2G4A;UNC5C;ADRA2A;CCNA2;NEIL3;CACNB4;NAV3;RASA4;SLC9A9;TFEC;CDH11;DEPDC1;MCM6;KCTD12;IDO2;VGLL3;MCPH1;RGS18;HS3ST3A1;BCL2A1;SEMA3D;PCDH10;NDUFA4L2;PRR5L;THADA;VTCN1;CYP2C18;RECQL4;NFS1;FGD6;MAT2A;SLITRK1;CBS;ALX1;PCBD1;CTNNA3;SLIT2;TIGIT;CSMD1;GPC6…	0.0195116	6.56101
MD	D7	SOX2 18358816 ChIP-ChIP MESCs Mouse	73/591	73	IFITM1;NRP2;IFITM2;SPARC;DPYS;LY75;BRCA1;SPIC;HK3;LRRTM3;TUBB3;PBK;NEFL;CD38;SIRPA;MYBL2;CPNE2;CCR6;TECTA;SLC13A2;EPHA4;RIPK3;MME;PLLP;CKAP2L;TMEM40;AGTRAP;GFRA1;ADAM19;TMEFF1;HCK;SFRP1;MYCN;IVD;ELMO1;ACOT1;VDAC1;PRR11;ABCG1;LRPAP1;NUMBL;CDCA3;TEX264;TCF7;HMMR;HMGCR;NTN1;SOCS3;FOXRED2;ZFP57;RAB20;TBC1D13;CDH24;SLIT2;A2M;MSC;MPZL1;MAPK4;STAT5A;SUSD2;EPHX2;FN1;GAD2;BAIAP2;SCRT1;KIF18A;TBXAS1;ZFP64;…	0.0198808	6.62293
MD	D7	RUNX1 26923725 ChIP-Seq HPCs Mouse	77/629	77	KCNG1;THSD7B;MKI67;PIK3CG;LOXL2;LMNB1;GCSH;C1QTNF3;KCNT2;B3GALT2;PEG10;CTSK;DLGAP1;CCR5;GLUL;DLEU7;CMKLR1;SLC13A2;MMP2;TMEM40;PRKCA;LIFR;TRAF1;SRCIN1;TMC3;MLF1;RUNX1;RNF144A;OAS2;MFNG;SLC9A9;ADAM12;CDH11;CKS2;TIMELESS;TLR5;MCTP2;CRB2;BLK;SLC24A2;DDC;SP140;PRCP;COCH;FAM83G;PNMA1;TBX21;ST8SIA4;NCKAP1L;SUSD5;CLSPN;SLIT2;PCK1;PRODH;RAB11FIP3;GINS2;CADM4;F10;KLHL25;KCNJ12;PLK2;CCDC136;EYA4;GP2;LY86;TR…	0.020196	6.52805
MD	D7	P53 22127205 ChIP-Seq FIBROBLAST Human	68/545	68	ACSM3;LRRC3;CXCL13;SLC4A4;LMNB1;TTC28;NIPAL4;PREX1;CCND2;GJA3;KCNT2;HMCN1;SOX9;IL6R;SLFN12L;CMKLR1;GBP5;STARD4;LHCGR;MME;CD180;DEPDC7;MMRN1;PXDN;CDH11;FSCN1;DEPDC1;PLEKHO2;SCN4B;MCPH1;RGS18;OAT;HLF;KLK1;LAMA3;LPAR1;CLCNKA;CXCR4;CRMP1;SLC1A4;THY1;FCHO1;MTHFD1L;CHST12;CCL4;RHO;PCBD1;NPTX2;GPC6;CBR4;APOL2;IL33;LAMB3;KCNJ12;CARD9;TNFRSF10C;TNFRSF10B;TNFRSF10D;GDNF;SMOC1;LHX1;NT5C1A;POLE2;CRYL1;TNFSF8…	0.020196	6.66571
MD	D7	FOXA1 27197147 ChIP-Seq ENDOMETRIOID-ADENOCARCINOMA Human	59/462	59	HIBADH;MEGF11;COL12A1;MS4A7;MKI67;SMPD3;C1QTNF3;LYL1;CAPN8;DUSP10;LBH;ALDH2;SALL3;PTTG2;HMCN1;SOX9;IL6R;EPHA4;STARD4;UNC5CL;CD180;HNF1A;CYP2E1;EFHC2;MASP1;DTL;TMEM106A;MMADHC;MCPH1;ABCB1;SGMS1;SLC1A2;PIK3R3;PRCP;THADA;NT5E;TSPAN8;REPS2;CEACAM21;VILL;PROM1;APOB;ECT2;CBR4;MPZL1;SLC25A24;ATP8B4;MARCKSL1;FZD5;GDF15;B3GAT1;KCNJ15;LYZ;CP;SGPP1;BHMT;ASXL3;CRYL1;SNTB1	0.0202043	6.83486
MD	D7	PPARG 20887899 ChIP-Seq 3T3-L1 Mouse	294/2774	294	ERRFI1;AHCYL2;IFITM2;SPARC;TTLL10;COL12A1;PRF1;WDR89;ZC3H12D;EPS8;GCSH;FRAT1;EDNRA;PPP2R1B;SPATA22;AKT3;EPSTI1;CYP1B1;KIF21A;SLC12A8;CMKLR1;GBP5;ENTPD5;AFAP1;HSPG2;RUNX2;RUNX1;CH25H;STX1B;CCDC80;PPP1R3C;LACTB2;CD109;PPP1R3D;ACOT2;PRR16;ACOT1;KCTD12;IDO2;MMADHC;ASF1B;GPM6A;SLC22A5;CDCA3;RETSAT;CDCA5;FUT10;PEX11A;MGST3;SP140;CDCA7;ART3;DSN1;CHST12;HMOX1;B4GALNT3;PCK1;TRPM3;STAT5A;CDT1;FZD2;ADHFE1;E…	0.020613	5.58783
MD	D7	FOXA1 25329375 ChIP-Seq VCAP Human	175/1580	175	IFITM3;SAMD9L;COL16A1;PREP;IPP;DMP1;CALML4;MYLK3;IFI44L;NIPAL4;MTBP;FRAT1;CAPN8;AKR7A3;BASP1;PHYHD1;CHEK1;SNIP1;NRCAM;KNTC1;DHRS4L2;PLXNC1;SLC16A9;GAS2L3;SDS;PAQR7;RSAD2;SFMBT2;CD180;SLFN12;CACNB3;SFRP2;LOX;TFR2;SLC9A9;TIMELESS;ELMO1;CD300E;LMX1B;KANK4;CDCA2;CALCRL;SHMT2;FBLIM1;ABHD3;INSIG1;CDCA7;SAMSN1;CRHR1;GLIS1;ART3;SOCS3;THPO;PPCS;AFMID;CDH22;ASL;MSC;AMZ1;LYN;NGFR;KLRC2;ANKRD22;KLRC4;FBXO36;…	0.0207355	5.81542
MD	D7	FOXA1 27270436 ChIP-Seq PROSTATE Human	175/1580	175	IFITM3;SAMD9L;COL16A1;PREP;IPP;DMP1;CALML4;MYLK3;IFI44L;NIPAL4;MTBP;FRAT1;CAPN8;AKR7A3;BASP1;PHYHD1;CHEK1;SNIP1;NRCAM;KNTC1;DHRS4L2;PLXNC1;SLC16A9;GAS2L3;SDS;PAQR7;RSAD2;SFMBT2;CD180;SLFN12;CACNB3;SFRP2;LOX;TFR2;SLC9A9;TIMELESS;ELMO1;CD300E;LMX1B;KANK4;CDCA2;CALCRL;SHMT2;FBLIM1;ABHD3;INSIG1;CDCA7;SAMSN1;CRHR1;GLIS1;ART3;SOCS3;THPO;PPCS;AFMID;CDH22;ASL;MSC;AMZ1;LYN;NGFR;KLRC2;ANKRD22;KLRC4;FBXO36;…	0.0207355	5.81542
MD	D7	TAL1 26923725 ChIP-Seq HEMANGIOBLAST Mouse	123/1070	123	THSD7B;CPNE4;GOLT1A;PREP;TNC;SAT2;FRY;MKI67;ABCA13;IFIT3;EPS8;CDH2;SALL3;PEG10;DPYSL3;TMSB10;GLUL;ZBP1;CDKL3;EPHA4;RSAD2;PRKCB;CD180;AFAP1;LIFR;THNSL2;DKK2;RUNX2;RUNX1;FRMD5;MYCN;COL4A1;CD109;ELMO1;PADI2;KCTD12;CD300C;IDO2;KIF20B;BLK;CALCRL;SP140;NTM;SLC1A4;THY1;MRO;IQGAP3;NDRG1;C2;SNTG2;FGGY;ST8SIA4;B4GALNT3;FAM83D;FZD2;KLHL25;PLK2;LY86;INHBA;ESR1;IGSF11;CYP26A1;MSRA;MEX3B;ARHGAP30;COL5A1;TBXAS1…	0.0207355	6.04393
MD	D7	PPAR 26484153 ChIP-Seq NCI-H1993 Human	110/945	110	GOLT1A;COL12A1;RTKN2;PLOD2;CWH43;WDR89;EPS8;GCSH;PREX1;BASP1;PTTG2;PIM1;CYP1B1;IL12A;NRCAM;SLC25A42;SOX9;ACAA1;NUDT12;SLC16A5;IGFBP3;SPNS3;AFAP1;ADAM19;GPRIN2;CCNE1;CD109;FSCN1;S100A6;PRR15;KIF20B;KANK4;RETSAT;MGST3;C5AR1;SLC1A4;FBLN1;IQGAP3;LTBP1;SLC19A3;MAP7;TAC4;KIF3C;KCNN4;TRPM6;MLKL;PLK2;ANKRD22;PBX4;INHBA;PRDX6;ESR1;DAB2;MEX3A;UBE2T;DMXL2;CDK1;ACO1;TNFSF8;FBN1;PYGB;NRP2;ELN;BHLHE41;PEPD;GLI…	0.0210961	6.09814
MD	D7	OCT1 27270436 ChIP-Seq PROSTATE Human	176/1591	176	TSKS;KCNG1;COL16A1;SPARC;PREP;DMP1;CWH43;CXCL13;EPS8;MTBP;RIMS4;SIT1;PHYHD1;FAM3B;PIM1;MACROD1;TNR;PLXNC1;DLEU7;NUDT12;PRIMA1;LHCGR;CD93;SFMBT2;CD180;LIFR;SHISA3;ASRGL1;PDGFRL;PPA2;COL4A1;ALPK1;ABCG1;KCNE1;ABCB1;CTTNBP2;CDCA5;TROAP;NTM;LY96;GPR84;NDRG1;GLIS1;TRPM2;FAM83G;TMEM26;CCNB2;SNTG2;SYCE1;HYI;CACNA1S;KIF3C;BARD1;MPST;ATP8B4;SIGLEC12;RAB27A;CDC7;TRPV1;CDC6;PRDX6;ESR1;FLI1;AKR1B10;COL5A1;CIL…	0.0211317	5.77567
MD	D7	BRD4 25478319 ChIP-Seq HGPS Human	194/1770	194	ERRFI1;AHCYL2;ECI2;COL12A1;SLC4A4;ELK3;MTBP;ISLR;LGALS1;PPP2R1B;AKT3;DPYSL3;CYP1B1;SOX9;ACAD11;GLUL;ARL11;WDHD1;AFAP1;PRKCA;HSPG2;RUNX2;RUNX1;NEIL3;CCDC80;CD109;PRR16;PADI2;KIF20B;ENPEP;HS3ST3A1;LPAR1;PIK3R3;THY1;ADAMTS12;UGT8;DSN1;RACGAP1;ERI2;HMOX1;STAT5A;NGFR;PLK2;CDC6;COL1A1;LACC1;COL1A2;PTK7;GIPC2;ID4;F13B;RAD18;CPEB4;TOP2A;PTPRQ;KCNC4;CTSZ;ADK;GRIK2;FMN2;TRAM2;ROBO1;AKAP12;ESM1;CTLA4;DLGAP1…	0.0211751	5.71553
MD	D7	NANOG 18692474 ChIP-Seq MEFs Mouse	170/1533	170	IFITM1;IFITM2;RASL11B;NCF2;LY75;PREP;LOXL4;CLDN2;SPIC;CYSLTR1;SALL3;TUBB3;BASP1;PIM1;CYP1B1;SIRPA;LRAT;KIF21A;PRSS8;SLC16A2;GTSE1;TMSB10;GLUL;TECTA;ZBP1;TOR3A;LAG3;SEMA6A;WNT5A;MYO7A;PDGFRL;ADAM19;SFRP1;CLDN3;MYCN;CCNE1;FSCN1;ACOT1;VDAC1;LAP3;LMX1B;CLEC4E;ABCG1;FKBP5;LRPAP1;NNMT;CDCA3;CFH;TEX264;HVCN1;LY96;DAPP1;FBLN1;GPR84;KLHL13;HMMR;CFP;HSD11B1;SOCS3;ZFP57;INPP5D;UBD;TBC1D13;CD14;NXPH1;VILL;PR…	0.0217021	5.74875
MD	D7	MEIS1 20887958 ChIP-Seq HPC-7 Mouse	125/1092	125	CD84;TTLL10;NAB2;NCF4;PRF1;IPP;HJURP;ICAM5;CISD3;GCSH;PIM3;MLYCD;CDKL3;PAQR7;MATK;GCAT;STX1B;DOK2;PREPL;CLEC4D;MFNG;SHPK;SLC9A9;ELMO1;PADI2;VDAC1;KCTD12;ACOT4;HTRA3;INSIG1;AGAP2;CSF2RB;GPR84;PKMYT1;CORO1A;RASGRP4;NEU2;CHST12;TSPAN4;LPXN;HMOX1;NLRP3;TGFB1;STARD10;FBXO36;TRPV2;NKG7;SEPSECS;KIF18A;PARVG;TREML2;TMEM119;SFXN1;NACAD;SLC22A8;MXD3;TUBA8;PRR5;SH3KBP1;ITGB2;MAST1;BHLHE41;FHL3;KIF17;LYL1;PS…	0.0219496	5.92269
MD	D7	TCF3 18347094 ChIP-ChIP MESCs Mouse	178/1613	178	IFITM3;IFITM1;IFITM2;SPARC;RASL11B;NAB2;CIB2;KLHL34;ALDH1L2;TSKU;CDC20;SPIC;CYSLTR1;CCND2;SALL3;BASP1;PEG10;PIM1;SIRPA;KIF21A;SLC16A9;SEPHS2;TMSB10;GLUL;SLC12A8;TECTA;GBP5;EPHA4;UNC5CL;PRKCA;COX6B2;PDGFRL;MPEG1;RUNX1;ADAM19;SFRP1;MYCN;CLDN3;LACTB2;SLC9A9;FSCN1;ELMO1;ACOT1;PRR11;LRPAP1;HS3ST3A1;CDCA3;FBLIM1;TEX264;FUT10;PEX11A;HVCN1;MGST3;TCF7;TSHZ2;CDCA7;PKMYT1;CFP;IQGAP3;RAD51AP1;SOCS3;ZFP57;PCB…	0.0219496	5.69793
MD	D7	RXR 22108803 ChIP-Seq LS180 Human	55/428	55	KCNG1;TOP2A;RSC1A1;CD84;TRIL;LY75;GRIK2;ABCA13;TRAM2;TTC28;SULT1C2;DUSP10;EPSTI1;SOX9;GRID2;SEMA6A;ANXA2;SLC6A13;RHOH;SORCS1;STX1B;MTHFD1;PRR16;IRF7;TNFRSF21;MMADHC;ALDH9A1;HLF;ILDR2;THY1;CST7;LILRA2;FAM83G;RASSF10;SLITRK1;HMOX1;ZNF469;FLNC;S1PR2;ZBTB7C;WNT4;PLA2G2D;PRRX1;HSD3B1;SLC4A10;KCNJ15;CYP4F12;ESR1;DAB2;SYT10;ID2;TCEA3;CD247;SDK2;MAD2L1	0.0219496	6.7117
MD	D7	TAL1 30185409 ChIP-Seq K562 Mouse BoneMarrow Leukemia	111/957	111	CSF3R;ACSM3;PRF1;LOXL4;ICAM5;TSKU;RASSF4;PIM1;TNFRSF8;IL6R;GLUL;TOR3A;PRKCB;SLC11A1;AKR1E2;LMO2;AFAP1;CMBL;HSPG2;RUNX1;LOX;TFR2;FSCN1;CMPK2;ALDH7A1;FBLN7;GCDH;SLC22A5;CTTNBP2;HTRA3;INSIG1;SMIM1;PIK3R3;DAPP1;RACGAP1;INPP5D;RHPN1;HYI;SLAMF6;CYTL1;CD14;VILL;STAT5A;CYP2J2;FZD5;SIGLEC12;ZBTB16;LY86;GP6;CP;TPBGL;SCRT1;IGSF10;MEX3B;NDUFAF2;CCSER2;FGFR3;CPEB4;PRR5;CDKN1C;CIITA;SPN;LYL1;GABRR2;HK3;CHAF1B;…	0.022158	5.98215
MD	D7	PHC1 16625203 ChIP-ChIP MESCs Mouse	84/700	84	CDKN1C;NRP2;WNT2B;COL12A1;KCNC4;LOXL3;TCF21;GRIK2;CLDN2;JPH1;ADRA1A;ADAMTS2;HHEX;FRAT1;RGS2;CCND2;CDH2;PEG10;CYP1B1;NEFL;LRAT;KIF21A;PLXNC1;SOX9;PHLDA2;SLC16A2;CHST8;VAV3;EPHA7;CHST7;SEMA6A;FOXD1;IGFBP5;DTX3L;GSTO1;LMO2;WNT5A;UNC5C;GFRA1;KCNAB2;HPCAL4;ADRA2B;DKK2;CACNB3;CLDN3;SFRP2;COL4A1;CDH11;PKP1;IRF5;LMX1B;CHST2;SLC24A2;COLEC12;CDCA3;PCDH10;SEMA3A;SHOX2;LEF1;CHRD;GATA5;CXCR4;HOXD11;NTN1;CRHR1…	0.0231252	6.14354
MD	D7	POU3F1 26484290 ChIP-Seq ESCss Mouse	172/1557	172	CD84;NAB2;RTKN2;PREP;ESPN;TSKU;LOXL2;CNDP2;MTBP;RGS5;FGF7;CAPN8;RGS2;EDNRB;SALL3;BASP1;AKT3;DPYSL3;MACROD1;NRCAM;PRSS8;PLXNC1;ACAD10;GLUL;DLEU7;XYLB;EPHA4;POSTN;LAG3;EPHA7;SEMA6A;SFMBT2;UNC5C;LIFR;CMBL;POU3F1;GCAT;VDAC1;KCTD12;MASP1;LMX1B;ACOT4;CDCA2;PCDH10;TROAP;SHOX2;CLCNKA;CORO1A;SAMSN1;CACNA1H;CRHR1;PCDH17;PHF21B;SCUBE3;SOCS3;TSPAN8;CHST12;ST8SIA4;NDN;A2M;FAM83C;LONRF2;FZD5;STARD10;IL31RA;TRP…	0.0235141	5.6026
MD	D7	LYL1 30185409 ChIP-Seq K562 Mouse BoneMarrow Leukemia	111/960	111	CSF3R;ACSM3;PRF1;LOXL4;ICAM5;TSKU;RASSF4;PIM1;TNFRSF8;IL6R;GLUL;TOR3A;PRKCB;SLC11A1;AKR1E2;LMO2;AFAP1;CMBL;HSPG2;RUNX1;LOX;TFR2;FSCN1;CMPK2;ALDH7A1;FBLN7;GCDH;SLC22A5;CTTNBP2;HTRA3;INSIG1;SMIM1;PIK3R3;DAPP1;RACGAP1;INPP5D;RHPN1;HYI;SLAMF6;CYTL1;CD14;VILL;STAT5A;CYP2J2;FZD5;SIGLEC12;ZBTB16;LY86;GP6;CP;TPBGL;SCRT1;IGSF10;MEX3B;NDUFAF2;CCSER2;FGFR3;CPEB4;PRR5;CDKN1C;CIITA;SPN;GABRR2;HK3;CHAF1B;KCNT2…	0.0239912	5.84618
MD	D7	OLIG2 26023283 ChIP-Seq AINV15 Mouse	175/1588	175	ERRFI1;IFITM2;SPARC;CSF1;NCF2;CIB2;GPR62;TSKU;RGS5;TUBB6;LGALS1;EDNRB;SALL3;RASSF4;TUBB3;CYP1B1;OIP5;KIF21A;CPNE2;PRSS8;PLXNC1;SOX9;DLEU7;PDK2;SLC12A8;TECTA;LAG3;IGFBP3;WNT5A;MATK;SHISA3;HSPG2;LAX1;CDC25B;FRMD5;MYCN;CLDN3;SFRP2;COL4A1;MFNG;ADAM12;TIMELESS;FSCN1;NUMBL;STXBP1;SLC1A1;GATA5;PIK3R3;FBLN1;WDR62;MRO;NDRG1;SKA1;CACNA1G;SOCS3;RACGAP1;PCBP4;CHST12;HYI;NPTX1;ECT2;RIMKLA;TRPM3;BARD1;NGFR;FZD…	0.0240559	5.55271
MD	D7	RUNX 20019798 ChIP-Seq JUKART Human	63/505	63	RTKN2;PRF1;SLA;ELFN1;AFF2;LGALS3;DUSP10;FSD1L;PTTG2;CD38;GLUL;SEPHS2;IL6R;XYLB;ZNF287;CD53;GBP5;FOXD1;ITGA4;LMO2;AGTRAP;HLA-F;RUNX2;VAV1;RUNX1;RCN3;DEPDC7;DOK2;MYCN;LCP2;LMX1B;MNS1;MCTP2;TLR4;SLC25A13;CRB2;PTAFR;TCF7;LEF1;CXCR4;PRCP;CAPG;GPR84;CXCR6;PIK3R5;SNTG2;ADAMTS17;IL21R;SLAMF6;EPS8L3;CYB5A;XCR1;USP20;ZBTB16;TNFRSF10C;FLI1;SVOPL;PTPRC;SELL;CCDC88C;CRYL1;TNFSF8;SNTB1	0.0247738	6.29701
MD	D7	P300 27058665 ChIP-Seq ZR-75-30cells Human	185/1689	185	ERRFI1;GALNT14;ANKLE1;IFITM2;CSF1;NAB2;CISD1;IPP;LOXL4;RNF19B;MKI67;ESPN;ALDH1L2;IFI44L;IL27RA;RGS4;LGALS3;PREX1;FRAT1;RGS2;EDNRB;PPP2R1B;TUBB3;AKT3;SNIP1;KIF21A;CPNE2;HMCN1;IL4R;SEMA6A;PAQR4;APLP1;AFAP1;CHD1L;COX6B2;POU3F1;HPCAL4;HSPG2;CACNB3;CCDC80;CD109;S100A6;ELMO1;S100A4;CARD16;KANK4;NNMT;PCDH10;PIK3R3;ILDR2;SLC1A4;THY1;GLIS1;CNN2;ITPRIPL2;FGGY;PPCS;ST8SIA4;TSPAN4;LPXN;HYI;TNFRSF14;CACNA1S;C…	0.0247893	5.47367
MD	D7	STAT5 23275557 ChIP-Seq MAMMARY-EPITHELIUM Mouse	104/897	104	CPNE8;COL16A1;SPARC;TNC;TSKU;CNDP2;PYCARD;RASSF4;PHYHD1;CYP1B1;KNTC1;MLYCD;SLC25A42;ZBP1;GBP5;SEMA6A;MR1;TRAIP;ACOT1;IGFALS;ALPK1;IGSF6;SLC22A5;SLC1A4;CSF2RB;TNFRSF11A;NEU2;SOCS3;CCNB2;TSPAN8;PCBP4;TBC1D13;CD14;PRODH;LYN;BARD1;FN3K;MLKL;ADHFE1;PLK2;ANKRD22;CP;CRLS1;SLC16A14;GGCT;FES;ID2;OGN;TNFSF8;FAT4;ARHGAP11A;PYGB;TRAM2;CASP12;PBK;MYBL2;TNFAIP8L3;TNNC1;VWA5A;ABHD14B;PLA2G4A;TACR3;TRAF1;TMEM37;…	0.0271729	5.68417
MD	D7	HSF1 23293686 ChIP-Seq STHDH STRIATAL Mouse	78/649	78	DENND1B;IFITM2;SPARC;SH3KBP1;CTSZ;WFDC1;LOXL4;CHD5;PLOD2;LAMC2;BRCA1;TSPAN11;ELK3;LMNB1;GLIPR1;ARL5C;LGALS1;ALDH2;SIT1;PEG10;MACROD1;EMILIN3;KIF21A;KNTC1;SLC12A8;CDKL3;PLEKHG2;STARD6;ANXA2;PLLP;NFAM1;GFRA1;TRAF1;ESCO2;RUNDC3A;GFRA4;BTC;SLC25A15;TYROBP;LCK;RASA4;CD300E;COL6A3;HAGH;MNS1;GRAMD1B;TAGLN;UNC93B1;HTRA3;AURKB;CPN1;MAT2A;AFMID;CTNNA3;FLNC;MPZL1;CENPT;FAHD1;GDF15;PLK1;ATAD2;INTS2;NR1H4;TRP…	0.0277482	5.87732
MD	D7	EGR1 19032775 ChIP-ChIP M12 Human	30/210	30	C1QB;BLK;CXCL9;IFITM2;RGS14;ADK;PRCP;APOL4;NT5E;CYSLTR1;PNMA1;HSD17B2;MAP7;CASP1;LPXN;STAP1;CRYM;GBP2;GLUL;RELT;AGXT2;SLC11A1;SORD;FAH;CYP4F11;SENP1;CLDN3;TRPV5;ITGA5;SPC24	0.0281214	7.11263
MD	D7	TET1 21490601 ChIP-Seq MESCs Mouse	177/1618	177	KCNG1;ANKLE1;COL16A1;NAB2;CISD1;PREP;BUB1B;ESPN;TSKU;GLDN;IL27RA;LOXL2;FRAT1;EDNRB;PTTG1;NRCAM;PIM3;KIF21A;ACAD11;PHLDA2;GLUL;XYLB;PRIMA1;GSTK1;LHCGR;PAQR7;SEMA6A;TMOD2;LMO2;TAP1;ESCO2;RUNDC3B;GCAT;ADAM19;CLDN3;CACNB4;MTHFD1;PPP1R3C;FANCD2;COL4A1;NAAA;S100A6;PKP1;ALDH7A1;ABCG1;KCNE3;RETSAT;FBLIM1;CDCA5;FUT10;THY1;THADA;LTBP1;RHOBTB1;GJC1;TMEM25;ITPRIPL2;SOCS3;SYCE1;TMEM125;THPO;PPCS;CDH22;HYI;NDN…	0.0296582	5.22908
MD	D7	FOXO1 25302145 ChIP-Seq T-LYMPHOCYTE Mouse	175/1599	175	ERRFI1;CLSTN3;SLA;BUB1B;IKZF1;ESPN;ZC3H12D;DOCK10;PREX1;RGS2;AKT3;DPYSL3;PHYHD1;ARHGDIB;PIM1;HMCN1;ENPP6;TMSB10;GBP5;EPHA7;PAQR7;SRCIN1;MPEG1;RUNX1;ADAM19;FRMD5;TYROBP;CCNE1;CD8A;MFNG;BTK;S100A6;VDAC1;LAP3;MMADHC;ABCG1;CSF1R;IGSF6;TCF7;C5AR1;CHRD;GATA5;LPAR4;PIK3R5;CNN2;SOCS3;TMEM26;CHST12;INPP5D;TNFRSF14;SLAMF6;KCNN4;ECT2;FAM83D;STAT5A;CDT1;ATP8B4;FAM78A;TNFRSF10B;NETO2;PRDX6;ARHGAP25;FLI1;ARHGA…	0.0301737	5.20642
MD	D7	NR3C1 34362910 ChIP-Seq WistarRat Hippocampus Stress	84/709	84	FKBP10;THSD7B;GALNT16;PLEK;ADK;LY75;MLC1;HIF3A;LRRC32;FRY;ITGAL;SLC4A4;KIF17;ROBO1;TTC28;EPS8;DOCK10;ADAMTS2;LRRTM3;PHYHD1;DLGAP1;UPP2;GLUL;IL6R;SLC12A8;VAV3;PRKCB;PLA2G4A;PRKCA;GFRA1;KCNAB2;F3;KLF15;TMEM252;GFOD1;SLC9A9;GPD1;ELMO1;HCLS1;BCAT1;MCTP2;ASPA;FREM2;GAS7;FKBP5;SLC25A13;MATN2;MCPH1;SLC24A2;DDC;PDXK;SGMS1;ATP1A2;CST7;ART3;TRPM2;INPP5D;MICAL1;GNG7;CDH22;SLIT1;KIF3C;PRODH;CSMD1;BUB1;BEND5;…	0.0303239	5.65165
MD	D7	IRF1 21803131 ChIP-Seq PrimaryMonocytes Human Connective	14/79	14	DUSP5;IGSF6;RNF19B;TAP1;DDX60;IFIT3;IFIT2;PSMB9;AIM2;TNFRSF14;APOL1;B2M;APOL3;HTATIP2	0.030961	8.9444
MD	D7	EP300 20729851 ChIP-Seq FORBRAIN MIDBRAIN LIMB HEART Mouse	146/1313	146	SPARC;RASL11B;CSF1;SLA;ELK3;CNDP2;LGALS3;CAPN8;CCND2;RASSF4;SALL3;TUBB3;BASP1;AKT3;DPYSL3;PIM1;KIF21A;NRCAM;SOX9;SLC12A8;EPHA4;LAG3;GAS2L3;SEMA6A;ADPRHL1;WNT5A;UNC5C;PRKCA;POU3F1;HPCAL4;HSPG2;DKK2;ADAM19;MYCN;MFNG;SLC22A5;CTTNBP2;MGST3;SLC1A2;GATA5;PIK3R3;GPR84;THADA;MRO;GLIS1;PCDH17;RHOBTB1;CRHR1;CACNA1G;SCUBE3;PCBP4;MICAL1;TSPAN4;PROM1;TRPM3;ZBTB7C;BARD1;NGFR;ATP8B4;UBE2C;FN1;CDC6;FLI1;COL1A1;K…	0.0309768	5.24801
MD	D7	NCOR 22424771 ChIP-Seq 293T Human	172/1572	172	TDRKH;CLSTN2;NAB2;RTKN2;CISD1;PRF1;CIB2;GPR62;ESPN;ALKBH6;CLGN;KLHL31;PYCARD;SPIC;FGF7;TUBB6;CCND2;IL6R;GLUL;PRIMA1;GSTK1;GBP5;TOR3A;STARD4;UNC5CL;CD180;MYO7B;HLA-C;MYO7A;MR1;RUNX2;MPEG1;HLA-E;SLFN13;STX1B;AZGP1;MTHFD1;LACTB2;GPD1;S100A6;CD300E;ALDH7A1;FTL;ABCB1;CTTNBP2;HPN;C5AR1;ILDR2;MRO;SDSL;APCDD1;CYP2C18;RAD51AP1;UGT8;FGGY;KLRK1;PCBP4;MAP7;MAP6;ALX1;MYH11;PROM1;CYP2J2;FN3K;SEC16B;CADM4;STARD…	0.0317716	5.12652
MD	D7	GATA1 19941826 ChIP-Seq K562 Human	78/654	78	IFITM3;PRR5;PID1;SPI1;SLC40A1;SPN;LYL1;HHEX;LBH;FLVCR1;PIM1;RAC2;SLC25A42;GLUL;VAV3;HMGCS1;RSAD2;PLLP;LMO2;CYP3A43;SORD;RHOH;CMBL;TNFRSF1B;HPCAL4;HSPG2;RUNX1;ADAM19;DOK2;TFR2;ELF4;PKP1;CMPK2;EFHC2;DTL;ALDH7A1;CHST2;PDXK;HS3ST3A1;NNMT;SGMS1;INSIG1;TSHZ2;LEF1;GATA5;DAPP1;SLC1A4;VWCE;SAMSN1;CYP3A5;LTBP1;TSPAN32;RASSF10;INPP5D;ZMAT4;CDH22;SLAMF6;CYTL1;VILL;LONRF2;MPZL1;CDT1;TRPA1;SIGLEC12;GDF15;LAPTM…	0.0322002	5.59609
MD	D7	P53 21459846 ChIP-Seq SAOS-2 Human	173/1584	173	PRF1;SAT2;KLHL34;FRY;SLC4A4;CISD3;KLHL31;ZC3H12D;NIPAL4;GPR174;MTBP;AKR7A3;CHEK1;AP1S2;TNFRSF8;PRSS8;PLXNC1;SOX9;ENPP6;ACAD11;ACAD10;EPHA4;SDS;PAQR4;CD93;ENTPD5;DIO1;VWDE;HLA-A;CMBL;HLA-G;MR1;PDGFRL;CLEC4C;PREPL;SFRP2;FANCD2;ADAM12;PRR16;CCDC152;MMADHC;ABCG1;CES1;GCDH;GPM6A;SLC26A1;HS3ST3A1;NECAB3;HTRA3;SHOX2;SLC1A2;CLCNKA;ILDR2;THY1;CFP;PLA2G7;RASGRP4;RHOBTB1;CNN2;KLRK1;THPO;ERI2;CLSPN;KLRC1;AMZ…	0.033004	5.06172
MD	D7	UBF1/2 26484160 ChIP-Seq HMECs Human	176/1614	176	RERGL;ERRFI1;OLFML2B;COL16A1;CSF1;NCF4;IPP;RNF19B;LOXL2;KLHL31;EPS8;DMBT1;PPP2R1B;CHEK1;SLC16A9;SOX9;SLC16A2;PHLDA2;TMSB10;GLUL;PDK2;TOR3A;IL4R;ADPRHL1;WNT5A;UNC5C;POU3F1;FRMD1;CH25H;CACNB3;COL4A1;CD109;ADAM12;FSCN1;S100A6;PKP1;PADI2;CMPK2;S100A4;KCTD12;LMX1B;KIF20B;ANKRA2;KANK4;FBLN7;NUMBL;NNMT;FBLIM1;PCDH10;TEX264;STXBP1;GPR88;TSHZ2;PIK3R3;GLIS1;NEU2;GJC1;TMEM25;SOCS3;ERI2;MICAL1;RHPN1;CDH24;HY…	0.033004	5.05119
MD	D7	GTF3C2 35216376 ChIP-Seq H9 Human BoneMarrow Lymphoma	142/1277	142	NRROS;GALNT16;CIB2;ELK3;CDC20;PREX1;ADGRA2;SIRPA;LRAT;NRCAM;CPNE2;PLXNC1;HMCN1;ACAD10;SEPHS2;GAMT;SCARA3;SLC11A1;PAM16;WNT5A;ACOT12;UNC5C;PRKCA;KNL1;SRCIN1;ASRGL1;CH25H;SFRP1;TFR2;CCNE1;COL4A1;ELMO1;CMPK2;S100A4;GEMIN6;CFD;ABHD3;INSIG1;FUT10;NTM;CACNA1C;PLA2G7;NCAPH;CNN2;RACGAP1;ADAMTS17;AFMID;KHDC1;HMOX1;NPTX2;NXNL2;DECR1;CDT1;FZD5;PHF11;ISG15;ABHD15;MLXIPL;ANLN;GDNF;PXMP2;PXMP4;SCN2B;CPEB4;NRP2…	0.0332052	5.14256
MD	D7	PIAS1 25552417 ChIP-Seq VCAP Human	71/589	71	MEGF10;CCNF;SLA;GRIK4;PLOD2;FMN2;ABCA13;SLC4A4;GLI3;ROBO1;EPS8;DOCK10;GHR;PREX1;CDH2;LRRTM3;FAM174B;B3GALT2;SIRPA;HMCN1;DUSP5;GRID2;POSTN;SEMA6A;PTGIS;ITGA4;IGFBP3;CD180;RHOH;LIFR;TMC3;ADRA2A;RUNX1;RNF144A;GPRIN2;CMPK2;LMX1B;MCTP2;SLC25A13;KCNE1;ACSS3;NNMT;SGMS1;KHDC1L;SEMA3A;LPAR1;PRICKLE1;CACNA1C;MRO;UGT8;RAB20;MAP7;PROM1;E2F7;ATAD2;B3GAT1;SLC4A10;CDC6;ENOX1;DAB2;AKR1B10;PSAT1;PTK7;COL5A2;ID4;T…	0.0333776	5.59716
MD	D7	EWS-ERG 20517297 ChIP-Seq CADO-ES1 Human	96/830	96	CD84;PTPRN;FRY;JPH1;GLI3;IFIT3;LOXL2;GABRR2;CAPN8;RIMS4;ESM1;LGALS1;GNGT2;DUSP10;SPR;GJA3;B3GALT2;NEFL;SIRPA;PGPEP1;IL6R;MYBL1;DLGAP5;VAV3;DUSP5;SCARA3;SEMA6A;ITGA4;GSTO1;PRKCB;DIO1;HAUS4;ABHD14B;CYP7B1;PRODH2;MLF1;MYCN;PRR15L;SLC9A9;ELMO1;FETUB;MTFR1;MAPT;TRIM55;TRIM50;DNAH7;PEX11A;TCF7;ABHD1;CXCR4;KLHL13;ADAMTS12;APCDD1;CENPA;NSL1;PIK3R5;CDC45;CCDC85C;TTC21B;TNNI1;NXPH1;BEND7;CCL18;GPC6;TRPM6;S…	0.0353674	5.27182
MD	D7	SOX11 23321250 ChIP-ChIP Z138-A519-JVM2 Human	90/773	90	ARHGAP9;PRR5;IFITM1;OLFML2B;DPYS;PTPRN;ITGB2;SECTM1;MCM10;ROBO1;GPR132;TUBB6;EDNRA;CALB1;SALL3;ITGB8;CD37;CPNE2;CCR6;HAVCR1;PRKCG;TOR3A;FOXD1;ANXA2;DCXR;GCAT;NIPSNAP1;SENP1;ZAP70;DOK2;CLEC4C;SFRP2;CACNB4;ESPL1;FANCD2;RASA4;CD109;OAS3;MMP17;S100A6;DPEP2;ACOT1;CD300E;IRF5;MAPT;HMX2;MATN2;HCN3;NUMBL;ACSS2;RGS14;SLC1A1;CXCR4;ATP1A2;HMGCR;LIN9;SDSL;APCDD1;RASGRP4;PIK3R5;LILRA5;ST8SIA4;CACNA1S;NXPH1;AP…	0.0361973	5.27533
MD	D7	KDM2B 26808549 ChIP-Seq JURKAT Human	180/1660	180	IFITM3;FCN1;TDRKH;NAB2;RNF19B;SPATA20;WDR89;MKI67;ESPN;CISD3;IFIT3;ELK3;CLGN;CDC20;FRAT1;RGS2;CCND2;CDH2;SIT1;TUBB3;AKT3;CHEK1;PIM3;PLXNC1;IL6R;SEPHS2;GLUL;NANOS1;ZBP1;IGFBP5;SFMBT2;ATG9B;APLP1;PRKCA;PCOLCE;CHD1L;HLA-E;RUNX1;SLFN12;CH25H;DOK2;CACNB3;MAP1A;FSCN1;DPEP1;CYP2E1;FKBP5;ABHD3;CDCA5;STXBP1;MGST3;SHOX2;CDCA7;PIK3R3;PIK3R5;CNN2;PPCS;PCBP4;ADAMTS17;ST8SIA4;TSPAN4;TAC4;CLSPN;RIMKLA;SLC19A1;C…	0.0370043	4.86433
MD	D7	FLI1 26923725 ChIP-Seq HEMOGENIC-ENDOTHELIUM Mouse	158/1446	158	KCNG1;CSF1;CLSTN3;IPP;GPR62;SPATA20;MYLK3;CNDP2;CDC20;DOCK10;FGF7;RIMS4;FRAT1;SIT1;PHYHD1;C3AR1;TNFRSF8;PLXNC1;GTSE1;CMKLR1;PRIMA1;TECTA;ZBP1;EPHA4;LAG3;SERPINF1;SLC11A1;SLC6A13;LIFR;HSPG2;SRCIN1;RUNX1;SFRP1;PREPL;PRR15L;FANCD2;ADAM12;TIMELESS;ACOT1;IGFALS;LAP3;FREM2;FBLN7;SLC22A5;RETSAT;GIPR;SH2D2A;NTM;C5AR1;GATA5;SLC1A4;FBLN1;IQGAP3;SAMSN1;C2;TMEM25;SOCS3;FAM83G;CDH22;PCK1;ECT2;FAM83D;MARK1;STA…	0.0414867	4.75508
MD	D7	STAT3 19079543 ChIP-ChIP MESCs Mouse	79/672	79	ERRFI1;NRP2;IFITM2;WNT2B;COL12A1;CTSZ;GRIK4;IKZF1;ITGAL;ABCA13;AACS;RGS5;CSRP2;SALL3;PIM1;RAC2;CYP1B1;NUDT12;EMX1;EPHA7;LYNX1;POSTN;FOXD1;PLLP;SLC6A13;PCOLCE;KIF22;ASRGL1;GFRA4;SFRP1;CCDC80;MYCN;TYROBP;ESPL1;ACOX1;IRF1;TIMELESS;LAP3;LMX1B;FREM1;SGK2;SCG2;GAS7;CFD;RNASEL;PCDH10;ODC1;TCF7;LEF1;LYPD2;PRICKLE1;TSPAN32;CPN1;TMEM25;SOCS3;ZFP57;THPO;CCL3;HAS2;PRODH;LDLR;ZBTB7C;P2RY12;SPAG5;STAT1;B3GAT1;…	0.0414867	5.13881
MD	D7	PPARG 19300518 ChIP-PET 3T3-L1 Mouse	27/191	27	TOP2A;HPGD;SHOX2;ATP1A2;HSD11B1;UBD;PIM3;MLYCD;ACADM;ACAA1;STAT5A;ACBD4;IDH1;NR1H3;FAH;AGT;SOD1;SMOC1;GPD1;RHOJ;CYCS;SFXN1;CHPT1;IGFALS;CHST2;MCPH1;MAD2L1	0.0415553	6.31505
MD	D7	KDM2B 26808549 ChIP-Seq DND41 Human	179/1657	179	IFITM3;TDRKH;IFITM1;KDM1B;NAB2;RNF19B;SPATA20;TSKU;IFIT3;FRAT1;RGS2;CCND2;CDH2;RASSF4;TUBB3;PTTG2;AKT3;CHEK1;PIM1;MACROD1;PIM3;CPNE2;PRSS8;PLXNC1;ENPP6;GLUL;NANOS1;UNC5CL;ADPRHL1;IGFBP5;SFMBT2;PCOLCE;HNF1A;MIF;SRCIN1;CDC25B;SIGIRR;CACNB3;MAP1A;FSCN1;DPEP2;CD300E;FKBP5;BLK;KLK1;GIPR;STXBP1;PLD4;ILDR2;FBLN1;CORO1A;CNN2;FAM83G;SOCS3;PPCS;CHST12;INPP5D;ST8SIA4;TSPAN4;HYI;TAC4;TNFRSF14;CLSPN;NPTX1;DEC…	0.0421348	4.66831
MD	D7	CEBPA 26348894 ChIP-Seq LIVER Mouse	173/1597	173	RSC1A1;IL1RN;ANKLE1;CSF3R;RASL11B;TRIL;PLOD2;DMP1;LOXL2;ELK3;CLGN;RGS4;PYCARD;RGS5;FRAT1;CCND2;SPATA22;DPYSL3;C3AR1;NUSAP1;MS4A14;OIP5;NRCAM;CPNE2;ACAD10;PLS1;PPFIA2;NANOS1;EPHA7;ATG9B;CD180;MYO7B;HLA-B;PRKCA;MYO7A;COX6B2;RUNDC3B;HSPG2;HLA-E;SLFN13;RBP4;PREPL;TYROBP;MTHFD1;ACOT2;GEMIN6;PRR11;ALDH7A1;ABCB1;FBLIM1;PCDH10;HTRA3;LPAR1;ARHGAP19;ILDR2;SLC1A4;SDSL;CYP2C18;CCNB2;TSPAN8;PPCS;TTC21B;MAP6;A…	0.0421348	4.67975
MD	D7	JUN 26020271 ChIP-Seq SMOOTH MUSCLE Human	172/1587	172	TSKS;KCNG1;CD84;SAMD9L;COL16A1;SPARC;CSF1;TTLL10;TRIL;COL12A1;TNC;SLA;BUB1B;CWH43;SLC4A4;BEST3;LOXL2;ELK3;CNDP2;NIPAL4;PREX1;ISLR;FGF7;TUBB6;GJA3;EPSTI1;PIM3;HMCN1;IL6R;TMSB10;PDK2;XYLB;MCCC2;GAS2L3;IL4R;IGFBP3;MYO7A;MIF;RUNDC3B;RUNX2;HLA-E;RUNX1;SLFN12;CCDC80;CD109;ADAM12;S100A6;PRR16;HPD;SCG2;ABCG1;FTL;BLK;CD274;INSIG1;C5AR1;LPAR1;HMMR;THY1;TNFRSF11A;NDRG1;NCAPH;GLIS1;GJC1;ITPRIPL2;TSPAN8;INPP5…	0.0421348	4.68199
MD	D7	CTCF 21964334 ChIP-Seq BJAB-B Human	177/1638	177	TDRKH;GALNT14;IFITM2;PID1;CLSTN2;NAB2;PREP;HJURP;ESPN;IFI44L;IL27RA;RGS4;PYCARD;RGS2;PPP2R1B;TNFRSF8;TNR;PLXNC1;GTSE1;IL6R;PDK2;CMKLR1;ZBP1;EPHA4;TOR3A;PAQR4;ADPRHL1;IGFBP5;IGFBP3;PCOLCE;MYO7A;CHD1L;MIF;ASRGL1;PPP1R3C;MAP1A;S100A6;ELMO1;LMX1B;ASF1B;RASL12;PCDH10;TEX264;INSIG1;NTM;DAPP1;PLD4;SDSL;SOCS3;DSN1;ADAMTS17;ST8SIA4;LPXN;CDH24;TNFRSF14;SLAMF6;CACNA1S;IGFBP6;KLRC1;FAM83D;DECR1;MPST;ATP8B4;A…	0.0428558	4.64373
MD	D7	TRIM28 21343339 ChIP-Seq HEK293 Human	13/75	13	NNMT;IGFBP3;INSIG1;PLOD2;SLC35F1;ARHGAP23;ERBB3;COL5A1;COL4A1;PBK;TNFRSF8;KCTD12;NPTX2	0.0434431	7.89833
MD	D7	TBX20 22080862 ChIP-Seq HEART Mouse	172/1589	172	IFITM1;OLFML2B;CCNF;CISD1;LOXL4;ESPN;SLC4A4;LOXL2;ELK3;EPS8;FGF7;RGS2;PPP2R1B;CDH2;FAM174B;EPSTI1;PIM1;TNR;SIRPA;PIM3;CPNE2;HMCN1;ENPP6;TMSB10;GLUL;PDK2;CDKL3;ADPRHL1;MCCC1;SLC6A13;PRKCA;LIFR;POU3F1;RUNX2;ADAM19;CH25H;NEIL3;CCDC80;PRR15L;PPP1R3D;TIMELESS;ELMO1;CD300E;LMX1B;CARD11;FKBP5;BLK;LRPAP1;KCNE1;CDCA2;SLC22A5;CALCRL;HTRA3;STXBP1;MGST3;SP140;SLC1A4;WDR62;CORO1A;RHOBTB1;CACNA1G;SNTG2;DSN1;CE…	0.0434431	4.62501
MD	D7	TBX20 22328084 ChIP-Seq HEART Mouse	172/1589	172	IFITM1;OLFML2B;CCNF;CISD1;LOXL4;ESPN;SLC4A4;LOXL2;ELK3;EPS8;FGF7;RGS2;PPP2R1B;CDH2;FAM174B;EPSTI1;PIM1;TNR;SIRPA;PIM3;CPNE2;HMCN1;ENPP6;TMSB10;GLUL;PDK2;CDKL3;ADPRHL1;MCCC1;SLC6A13;PRKCA;LIFR;POU3F1;RUNX2;ADAM19;CH25H;NEIL3;CCDC80;PRR15L;PPP1R3D;TIMELESS;ELMO1;CD300E;LMX1B;CARD11;FKBP5;BLK;LRPAP1;KCNE1;CDCA2;SLC22A5;CALCRL;HTRA3;STXBP1;MGST3;SP140;SLC1A4;WDR62;CORO1A;RHOBTB1;CACNA1G;SNTG2;DSN1;CE…	0.0434431	4.62501
MD	D7	TFAP2C 20629094 ChIP-Seq MCF-7 Human	116/1034	116	TDRKH;ERRFI1;CSF3R;SPARC;CPNE4;CIB2;EPS8;DOCK10;CAPN8;RASSF4;FAM174B;TUBB3;MACROD1;NRCAM;MLYCD;SLC25A42;IL6R;SLC16A5;PLS1;CDKL3;IL4R;IGFBP5;ATG9B;SERPINF1;MCCC1;AFAP1;PRKCA;CMBL;RUNX1;BTC;STX1B;MTHFD1;PRR15L;LMX1B;FREM2;RASL12;GIPR;DAPP1;GPR84;FGGY;ADAMTS17;CDH22;CDH24;CD14;B4GALNT3;AMZ1;RAB11FIP3;NGFR;IDH1;STARD10;LY86;TNFRSF10B;TYSND1;MCC;ESR1;TNFRSF10D;IGSF11;CCDC88B;PLCXD3;COL5A1;PTK7;TBXAS1;…	0.0438487	4.78511
MD	D7	GATA1 30185409 ChIP-Seq K562 Mouse BoneMarrow Leukemia	93/810	93	PRR5;CIITA;CSF3R;ACSM3;PRF1;LOXL4;TSKU;LYL1;GABRR2;HK3;CHAF1B;PIM1;UPP2;IL6R;GLUL;VAV3;TOR3A;PRKCB;SLC11A1;AKR1E2;LMO2;CYP3A43;AFAP1;SERPINB9;CMBL;TNFRSF1B;HSPG2;F3;DCK;RUNX1;RNF144A;ANO1;MS4A6A;LOX;TFR2;CAT;FSCN1;CMPK2;EFHC2;HAGH;ALDH7A1;CHST2;CRB2;RGS18;GCDH;PDXK;SLC22A5;SGMS1;HTRA3;INSIG1;SMIM1;LEF1;PIK3R3;DAPP1;CAPG;CYP3A5;RAB20;RACGAP1;ALOX5;INPP5D;PCED1B;RHPN1;RHO;IL21R;HYI;SLAMF6;CYTL1;CD1…	0.044269	4.88917
MD	D7	BP1 19119308 ChIP-ChIP Hs578T Human	5/18	5	LGALS13;CCL4;LAPTM5;CSF2RB;SELE	0.0445375	14.3388
MD	D7	RUNX1 22412390 ChIP-Seq EML Mouse	169/1561	169	NCF2;LST1;RNF19B;ESPN;LGALS3;RGS2;TUBB6;LGALS1;CCND2;PPP2R1B;SIT1;TUBB3;TNFRSF8;CPNE2;PLXNC1;TMSB10;GAMT;ARL11;PAQR7;ENTPD5;SLC11A1;MATK;PRKCA;COX6B2;RUNX1;DOK2;CCDC80;TYROBP;CLEC4D;PPA2;PRR15L;LACTB2;MFNG;S100A6;ELMO1;PADI2;S100A4;KCTD12;LAP3;CLEC4E;ABCG1;FKBP5;NECAB3;UBA7;FBLIM1;TROAP;ABHD1;C5AR1;CFP;IQGAP3;MICAL1;INPP5D;TSPAN4;TAC4;VILL;ECT2;CD300LF;PRODH;STAT5A;BARD1;MPST;TGFB1;FAM78A;TRPV2;S…	0.0447635	4.57457
MD	D7	STAT1 20625510 ChIP-Seq HELA Human	63/523	63	ANKLE1;IFITM2;KCNC4;CTSZ;OASL;PREX1;CHEK1;FAM3B;ITGB8;CD37;PGPEP1;ACAD11;DUSP5;EMX1;SDS;GPR37;ITGA4;BTN3A1;SLC11A1;LIFR;CMBL;LAX1;PDGFRL;RCN3;SFRP1;CLDN3;SPATC1;DPYD;IRF7;HCLS1;ITGA7;CD300E;PLEKHO2;LMX1B;NPTXR;ALDH7A1;MGLL;MATN2;PCOLCE2;DAPL1;CDCA5;SLC1A2;SDSL;HLA-DMB;ERBB3;PCBD1;LONRF2;GBP1;APOL3;CKM;PLEKHA2;FBXO36;CDC7;LILRB2;LILRB4;SLC16A14;PDP2;ZFP64;ACO1;MAP3K13;NIT1;FOLR2;FCGR2C	0.0447635	5.12575
MD	D7	LMO2 26923725 ChIP-Seq MACROPHAGESS Mouse	44/346	44	KCNG1;GRAMD1B;AHCYL2;CCDC24;LEF1;ATP1A3;SLC1A4;PRCP;PRICKLE1;ADCY7;DHTKD1;TMEM25;SPIC;PNMA1;LRRTM3;MAT2A;CTSK;MRC1;NUF2;POC1A;SUSD3;DLGAP1;CCR5;FBXO36;RUNDC3A;CRLS1;ADRA2B;ASS1;RUNX1;SH3RF3;GALNS;SQLE;MEX3B;GFOD1;FANCD2;KIF26B;SMOC1;ADAM12;CDH11;ACOT2;XCL1;TRIM36;LMX1B;ASPA	0.0453267	5.42263
MD	D7	HNF1A 26855178 ChIP-Seq Caco2 Human Colon Adenocarcinoma	51/411	51	ERRFI1;ACSM3;GOLT1A;SLC40A1;EPS8;HAVCR1;SLC37A4;SEPHS2;UNC5CL;IL4R;ABCC2;F2;SLC51B;PRODH2;RUNX1;SIGIRR;RBP4;SLC7A9;TFEC;GAS2;UGT2B4;ANKS6;SGK2;FTL;PLA1A;DDC;RETSAT;CDCA7;PIK3R3;PBLD;CBS;HSD17B2;HMOX1;PCBD1;VILL;ECT2;RAB11FIP3;SEC16B;LAMB3;GLYCTK;NR1H4;APOC3;SYT14;AKR1C4;SUOX;AGT;SH3RF2;NAT8;ID2;TBXAS1;HRG	0.0456223	5.26302
MD	D7	GATA1 19941827 ChIP-Seq MEL Mouse	158/1453	158	CD84;CSF3R;THSD7B;CCNF;PREP;SLA;ABAT;ICAM5;IKZF1;ESPN;CLGN;LGALS1;TUBB3;ARHGDIB;C3AR1;MACROD1;PLXNC1;ROS1;GAMT;WDHD1;PAQR7;CD180;PRKCA;CHD1L;RUNX2;TRAIP;RUNX1;ADAM19;FRMD5;DOK2;MTHFD1;S100A6;TIMELESS;S100A4;ANKRA2;HPD;CD274;GCDH;HS3ST3A1;CALCRL;KCNE3;CTTNBP2;INSIG1;MGST3;SP140;SLC1A2;DAPP1;PLD4;CACNA1C;SDSL;LTBP1;GLIS1;PPCS;ADAMTS17;AFMID;ST8SIA4;IGFBP6;KCNN4;MARK1;MPST;TGFB1;ZBTB16;IDH1;INTS2;LY…	0.0459422	4.54539
MD	D7	MYC 20876797 ChIP-ChIP MEDULLOBLASTOMA Human	121/1086	121	GALNT14;NAB2;ICAM5;PYCARD;RGS2;EME1;AKT3;ARL11;EPHA4;EPHA7;POSTN;SFMBT2;SLC11A1;MATK;COX6B2;POU3F1;HLA-E;CH25H;LOX;KCTD12;LMX1B;ALDH7A1;SCG2;SHMT2;PCDH10;INSIG1;SHOX2;CACNA1C;MRO;IQGAP3;CACNA1H;NEU2;CNN2;PPCS;LONRF2;TRPM3;MARK1;SLC10A1;GGH;PYCR1;CDC7;IGSF11;TPX2;DAB2;PTPRC;DIAPH3;ID2;COL5A3;COL5A2;FGF18;ZFP64;ACO1;SLC26A4;SFXN5;ITGAM;EIF4E3;MEGF10;SPO11;MAST1;HMGB2;TCF21;CPZ;ADRA1A;AFF2;LYL1;GLT1…	0.0459422	4.66142
MD	D7	HOXB7 26014856 ChIP-Seq BT474 Human	170/1573	170	OLFML2B;SPARC;CLSTN2;NAB2;RTKN2;RNF19B;SPATA20;ABCA13;ZC3H12D;NIPAL4;RIMS4;PPP2R1B;DPYSL3;MACROD1;LONP2;CYP1B1;IL12A;GTSE1;ROS1;PDK2;SCN1B;UNC5CL;IL4R;IAH1;MCCC1;AFAP1;ESCO2;SRCIN1;ASRGL1;PDGFRL;CLEC4A;AZGP1;CLDN3;PRR15L;ELMO1;PADI2;ALPK1;ACOT4;ASF1B;FBLN7;IGSF6;CDCA3;KCNE3;HVCN1;TCF7;CHRD;GLT8D2;CACNA1C;GPR84;THADA;CORO1A;LTBP1;SKA1;ITPRIPL2;TMEM26;HMOX1;CD14;KIF3C;MSC;WNT4;NGFR;AGXT2;EPHX2;BRI3…	0.0459422	4.51613
MD	D7	SMAD 19615063 ChIP-ChIP OVARY Human	16/100	16	STARD4;SLC35F2;LAMA4;TNC;ABAT;GLIS1;RGS4;ADAM19;PREX1;FRAT1;DMBT1;NAV3;OAS1;EPSTI1;LCP1;APOL3	0.0461982	7.00727
MD	D7	NANOG 16153702 ChIP-ChIP HESCs Human	118/1057	118	TSKS;SPARC;RASL11B;COL12A1;TNC;BUB1B;SAT2;RGS4;SPIC;CDH2;PPP2R1B;EME1;SALL3;DPYSL3;AP1S2;NUSAP1;CYP1B1;LRAT;OIP5;KNTC1;PRSS8;TMSB10;B2M;WDHD1;EPHA4;EPHA7;IGFBP3;WBP11;SFRP1;PREPL;SFRP2;ENPEP;CALCRL;CTTNBP2;SLC1A1;ARHGAP19;LY96;FBLN1;KLHL13;PKMYT1;PCDH17;PHF21B;CNN2;SOCS3;ST8SIA4;APOB;MSC;TRPM3;LHPP;FZD2;CDC7;MCC;FLI1;TPX2;CPS1;ID2;PAH;LHX1;HRG;RAD18;ARHGAP11A;TOP2A;TNFAIP6;HTR2B;SLC40A1;CSAD;ADRA…	0.0463045	4.6544
MD	D7	STAT5A 24692510 ChIP-Seq Epithelium Mouse Mammary	210/1977	210	CPNE8;ERRFI1;SPARC;IKZF1;TSKU;ELK3;GCSH;LURAP1L;RASSF4;CHEK1;CYP1B1;MLYCD;PRSS8;VSTM5;SLC12A8;MCCC2;GBP5;DNAAF3;MCCC1;SLC51B;RUNX1;ACOT1;ALPK1;SLC22A5;HS3ST3A1;RETSAT;TSHZ2;WDR62;CRHR1;PIK3R5;NEU2;DSN1;TSPAN8;PCBP4;AFMID;ST8SIA4;TSPAN4;MAP7;NCKAP1L;CD14;TRPM3;BARD1;LYN;PLK2;ADHFE1;INTS2;CP;SLC16A14;RNF224;ID2;CCSER2;KYAT1;TNFSF8;FAT4;SCN2B;PYGB;NRP2;SH3KBP1;KCNC4;TRAM2;CASP12;NHSL1;SCML4;B3GALT2;…	0.046864	4.40494
MD	D7	EBNA2 21746931 ChIP-Seq IB4-LCL Human	126/1137	126	IFITM3;ANKLE1;COL16A1;DSCC1;LY75;SAT2;ICAM5;MYLK3;IFIT3;MILR1;SIT1;FAM3B;CHP2;PAQR7;IL4R;IAH1;DNAAF1;SLC11A1;MATK;MYO7A;HPCAL4;GRIP2;MTHFD1;S100A6;PADI2;CD300E;CLEC4E;ALDH7A1;SCG2;CARD11;BLK;CD274;ABCB1;INSIG1;LYPD2;ADAMTS12;CFP;APCDD1;CNN2;ITPRIPL2;FAM83G;DSN1;ERI2;SLAMF8;SLC19A3;CDH24;TNFRSF14;MYH11;AMZ1;MYH7B;ATP8B4;FZD2;KLRC2;PYHIN1;LY86;TYSND1;SSC5D;TPX2;LHX1;F13B;HPSE;MXD3;FERMT3;TOP2A;FKBP…	0.0473035	4.58424
MD	D7	STAT3 18555785 ChIP-Seq MESCs Mouse	161/1485	161	CPNE8;CSF3R;RTKN2;IPP;FRY;MYLK3;IL27RA;KLHL31;ELK3;NIPAL4;SPIC;EDNRB;CDH2;FAM174B;EPSTI1;PIM1;PIM3;CPNE2;GLUL;NUDT12;EPHA4;EPHA7;CD93;SFMBT2;IGFBP3;WNT5A;LIFR;POU3F1;MR1;MYCN;CD8A;SLC9A9;ELMO1;LMX1B;FKBP5;GPM6A;UBA7;NTM;CLCNKB;SLC1A4;DDX60;APCDD1;CORO1A;RASGRP4;SKA1;PIK3R5;CNN2;SOCS3;SCUBE3;SNTG2;INPP5D;ZMAT4;AFMID;TBC1D13;HYI;TAC4;CYTL1;CD14;NXPH1;A2M;B4GALNT3;DECR2;WNT4;LHPP;MARK1;NGFR;ATP8B4;K…	0.0473035	4.47878
MD	D7	NACC1 18358816 ChIP-ChIP MESCs Mouse	66/554	66	IFITM3;RTP4;IFITM1;IFITM2;LY75;BUB1B;LAMC2;CSAD;AKAP12;SPIC;EDNRB;SALL3;TUBB3;BASP1;CD38;SIRPA;CD37;MYBL2;CCR6;GLUL;CEP55;EPHA4;SEMA6A;RIPK3;PLLP;TMEM40;AGTRAP;LIFR;SIGIRR;TMEFF1;HCK;SFRP1;MYCN;FSCN1;LRPAP1;CDCA3;TEX264;ODC1;CXCR4;PLD4;ASB15;ZFP57;MGAT3;TBC1D13;CTNNA3;SLIT2;NPTX2;MSC;SLC25A25;ACBD4;EPHX2;IDH1;FBXO36;GAD2;CDC7;USF1;PSAT1;SLCO4C1;TBXAS1;TCEA3;CORO6;F13B;SFXN1;DZIP1;NIT2;GPR18	0.047524	4.94394
MD	D7	VDR 21846776 ChIP-Seq THP-1 Human	75/641	75	TDRKH;SPI1;PIK3CD;WDR89;ELFN1;MYOM2;LMNB1;SPIB;SPN;CDC20;CLDN22;PREX1;LYL1;PSTPIP1;SALL3;AKT3;TNR;RAC3;PIM3;PRSS8;SLC25A42;ZNF521;ANKDD1A;PLEKHG2;GPX4;HMGCS1;PAQR4;SYK;LMO2;KCNAB2;LAX1;VAV1;RUNX1;DDX19A;DOK2;MMP17;UGT2B4;SLC25A10;PRR11;PLCB2;ASF1B;GAS7;TLR2;CFD;UHRF1;UNC93B1;INSIG1;SHOX2;COL11A2;PIK3R3;HMGCR;INPP5D;MICAL1;HYI;NLRP3;TNFRSF14;APOL1;MSC;SLC19A1;CDT1;SPAG5;FAM78A;PLEKHA2;B3GAT1;CIDEB…	0.0489785	4.80413
MD	D14	SUZ12 20075857 ChIP-Seq MESCs Mouse	688/3611	688	PGAP1;SERPINE2;COL12A1;SCX;ABAT;CWH43;CLDN1;TMEM91;GLDN;PREX2;ZFYVE28;GCSH;GPR176;GJA3;DPYSL3;NKX1-2;CYP1B1;LRAT;MLYCD;XYLB;PRIMA1;GAMT;GSTK1;HES6;PRKCB;CLEC11A;AFAP1;UNC5C;PRKCA;FRS3;HPCAL4;UPB1;DKK2;CH25H;AR;RBP4;SLC5A8;CLDN3;RFX6;ETHE1;PRR16;VOPP1;PRR15;HOXB1;ASTN2;FREM2;SHMT2;SHOX2;LYPD1;AGAP2;GATA5;SLC5A1;THY1;ADAMTS17;ALX1;PROM1;ST3GAL3;ZBTB7C;NGFR;PLK5;CADM4;COL24A1;PLK2;STARD10;SLC16A11;T…	1.8009e-37	179.98
MD	D14	SUZ12 18692474 ChIP-Seq MESCs Mouse	329/1531	329	OXTR;VIPR1;CPNE4;HHIP;COL12A1;ANTXR2;GLDN;ZFYVE28;LGALS3;GPR176;FRAT1;GJA3;NKX1-2;CYP1B1;LRAT;SOX9;EPHA4;PAQR9;SFMBT2;UNC5C;PRKCA;EBF3;OVOL1;DKK2;RUNX2;RUNX1;AR;CH25H;RBP4;SFRP1;CD109;PRR16;HOXB1;ASTN2;RRAD;SHOX2;LYPD1;GATA5;SLC5A1;PPL;PCDH17;CRHR1;NHLH2;ST8SIA4;HIVEP3;CD14;PROM1;ZBTB7C;NGFR;LRRN2;ST8SIA1;IQSEC3;SLC16A14;GDF7;GJB2;PPP1R1B;ID4;PDE3A;SNAI2;SFXN1;FAT4;MKX;XKR4;PTPRT;CDKN1C;CLIC6;ROB…	2.17968e-24	128.485
MD	D14	SUZ12 18974828 ChIP-Seq MESCs Mouse	327/1564	327	DMGDH;CPNE8;OXTR;VIPR1;THSD7B;SERPINE2;COL12A1;ICAM5;ANTXR2;CLDN1;GLDN;ZFYVE28;GPR176;GJA3;RESP18;NKX1-2;CYP1B1;LRAT;SOX9;PRIMA1;EPHA4;PAQR9;EPHA7;SFMBT2;AFAP1;UNC5C;EBF3;OVOL1;HPCAL4;DKK2;RUNX1;CH25H;AR;RBP4;SLC5A8;CLDN3;PRR16;PRR15;KCTD12;HOXB1;ASTN2;ANKRA2;FREM2;RRAD;SHOX2;LYPD1;GATA5;SLC5A1;THY1;CRHR1;PCDH17;GJC1;NHLH2;ADAMTS17;ST8SIA4;HIVEP3;CD14;PROM1;ZBTB7C;LRRN2;MICAL2;SLC16A11;RAB27B;SLC…	3.10515e-22	112.723
MD	D14	MTF2 20144788 ChIP-Seq MESCs Mouse	463/2488	463	TDRKH;SERPINE2;COL12A1;GLDN;ZFYVE28;GPR176;GJA3;NKX1-2;CYP1B1;LRAT;DLEU7;PRIMA1;HES6;UNC5C;PRKCA;DKK2;CH25H;AR;RBP4;SLC5A8;CLDN3;PRR16;ACOT1;PRR15;HOXB1;ASTN2;FREM2;SHMT2;HPN;SHOX2;LYPD1;GATA5;SLC5A1;ADAMTS17;ALX1;PROM1;ZBTB7C;NGFR;COL24A1;PLK2;STARD10;PBX4;SLC16A14;GJB2;GIPC2;PCDHB5;PCDHB4;FAT4;PCDHB3;XKR4;CDKN1C;GPR27;KCNC4;AREG;GLI3;SLC6A4;SMPD3;C1QTNF4;PANX2;ADAMTSL5;TIMP2;NEFL;NEFM;RSPO1;DLG…	3.47792e-21	94.3197
MD	D14	RXR 22158963 ChIP-Seq LIVER Mouse	315/1546	315	IFITM2;TMEM183A;CHIC1;PID1;LPGAT1;PANK1;ACSM1;PLEKHB1;CISD1;RAPH1;GDE1;CBLC;KLHDC7A;ACSM5;WDR89;CLDN1;TSKU;FRAT1;PDK2;XYLB;GAMT;HES6;PAQR9;GABARAPL1;PAQR7;IAH1;RSAD2;PIH1D1;CLEC11A;SERPINF2;SLC6A13;ENTPD8;CMBL;UPB1;DKK3;AZGP1;CLDN3;LACTB2;ACOT2;ACOT1;IDO2;HPD;ACOT4;CES1;CFD;PTGFR;SLC22A6;SLC22A5;CFH;SLC35D1;RETSAT;SHMT2;SHMT1;SLC22A1;HPN;PLA2G6;ADH7;SDSL;PPL;APOH;AFMID;RDH16;PNPO;DECR2;SNX7;DECR1…	1.18244e-19	95.8153
MD	D14	BACH1 22875853 ChIP-PCR HELA AND SCP4 Human	247/1127	247	IFITM1;PGAP1;ACSM1;LST1;ABAT;CLDN1;GJA1;AKT3;NDST3;CHEK1;CYP1B1;LRAT;ACAD10;SCN1B;ST6GAL1;HLA-B;HLA-C;RNASE4;PRKCA;MYO7A;HLA-F;HPCAL4;RUNX2;HLA-E;AR;SFRP1;CLDN3;CRISPLD2;PLA1A;PTGFR;SPTBN4;ABCB1;RRAD;EBI3;CLCNKB;LYPD1;PIK3R3;PPL;C2;PIK3R5;ADH6;HSD11B1;UGCG;KLRK1;HMOX1;NCKAP1L;MSR1;ST8SIA1;MTHFR;DHFR;SULT1B1;BHMT;PPFIBP2;SDC1;SNAI2;GPR27;PTPRT;RYR2;DPYS;ELN;CTSZ;IL24;BRCA1;SLC7A11;PTPRH;ROBO1;AKAP…	2.54821e-19	101.987
MD	D14	SUZ12 18692474 ChIP-Seq MEFs Mouse	225/1019	225	OXTR;VIPR1;HHIP;COL12A1;LGALS3;FRAT1;GJA3;NKX1-2;CYP1B1;SOX9;EPHA4;UNC5C;PRKCA;EBF3;OVOL1;DKK2;RUNX2;RUNX1;AR;CH25H;RBP4;SFRP1;PRR16;HOXB1;ASTN2;RRAD;SHOX2;GATA5;SLC5A1;PPL;CRHR1;NHLH2;ST8SIA4;HIVEP3;CD14;PROM1;NGFR;LRRN2;ST8SIA1;SLC16A14;GJB2;PPP1R1B;ID4;PDE3A;SNAI2;SFXN1;PTPRT;CDKN1C;RYR2;NRP2;AREG;SLC6A4;SMPD3;C1QTNF4;NEFL;VAV3;GPR37;FOXD1;KCND2;RIPK3;KCND3;PLLP;INSRR;GFRA1;AVPR1A;PRSS12;MLF1;…	6.15563e-18	95.2862
MD	D14	PPARA 22158963 ChIP-Seq LIVER Mouse	309/1552	309	IL1RN;SLC35B4;TMEM183A;PID1;PANK1;ACSM1;COL12A1;CISD1;KLHDC7A;ABAT;ACSM5;WDR89;CLDN1;TSKU;ZC3H12D;SPATA24;MLYCD;SEPHS2;GLUL;PDK2;GSTK1;GBP5;HES6;PAQR9;ACOT8;IAH1;RSAD2;SERPINF1;SLC11A1;SERPINF2;ENTPD8;HNF1A;CMBL;UPB1;GCAT;AZGP1;RBP4;CLDN3;RNF125;LACTB2;ACOT1;IDO2;HPD;MMADHC;ACOT4;CES1;SLC22A6;SLC22A5;CFH;SHMT2;SHMT1;SLC22A1;HPN;PLA2G6;SDSL;PPL;HSD11B1;AFMID;RDH16;PNPO;CEP72;HMOX1;DECR2;DECR1;LHPP…	7.58363e-18	83.9136
MD	D14	LXR 22158963 ChIP-Seq LIVER Mouse	307/1578	307	PID1;LPGAT1;ACSM1;CISD1;KLHDC7A;ABAT;ACSM5;WDR89;CLDN1;TSKU;PPP2R1B;SEPHS2;XYLB;PRIMA1;GSTK1;HES6;PAQR9;ST6GAL1;PAQR7;IAH1;RSAD2;IL1R1;CLEC11A;SERPINF2;SLC6A13;CMBL;UPB1;DKK3;CH25H;AZGP1;CLDN3;RNF125;ETHE1;RUFY3;ACOT1;IDO2;HPD;ACOT4;CES1;CERKL;PTGFR;SLC22A6;SLC22A5;CFH;SLC35D1;TEX264;SHMT1;FUT10;SLC22A1;SLC5A1;PLA2G6;ADH7;SDSL;PPL;NEU3;UGCG;PPCS;ADAMTS17;PNPO;DECR2;PROM1;B4GALNT4;LHPP;GSTM3;FZD5;…	3.03458e-16	74.2764
MD	D14	PBX 27287812 ChIP-Seq EMBYONIC-LIMB Mouse	288/1490	288	TDRKH;OXTR;PGAP1;PLEKHB2;PARS2;PRF1;MRGPRF;GDE1;AQP7;CBLC;DMP1;IFIT2;LGALS4;LGALS3;BAIAP2L2;RINL;RASSF4;DPYSL3;PRSS8;SOX9;SEPHS2;SCN1B;CMKLR1;CUBN;SERPINF1;SLC11A1;CLEC11A;MIF;CMBL;ASRGL1;RUNX2;RUNX1;CCDC80;CRISPLD2;PRR15;TTLL11;FREM1;LRPAP1;SLC35D1;TSHZ2;AGAP2;CLCNKA;LYPD2;THY1;ADH7;NCAPH;PDGFD;CMYA5;INPP5J;OSGIN1;IFI44;MICAL2;ABCA7;A1CF;GDF7;COL1A2;AKR1B10;VNN1;PTK7;GIPC2;PLCH2;GPR18;CDKN1C;ACY…	8.68037e-15	67.0204
MD	D14	IRF8 27001747 ChIP-Seq BMDM Mouse	288/1500	288	IFITM3;IL1RN;PGAP1;PLEKHB2;SERPINE2;PANK1;RAPH1;ANTXR2;CISD3;LGALS3;RASSF4;C3AR1;EPSTI1;FBXO4;GLUL;CMKLR1;MCCC2;RSAD2;PRKCB;SFMBT2;SERPINF1;SLC11A1;EBF3;UNC93A;LACTB2;ACOT1;ALPK1;HPN;CDCA7;FPR2;LY9;PLA2G7;PCDH17;SKA1;NEU3;SLAMF9;RDH16;SLAMF8;ST8SIA4;HMOX1;SLAMF6;NCKAP1L;AMZ1;B4GALNT4;BARD1;MSR1;NAPSA;XCR1;FZD5;ST8SIA1;IFI44;MTHFR;PYCR1;CELA1;PARP14;SLC16A14;EHD1;FAM111A;SQLE;PPFIBP2;GPR183;TREML2…	1.97315e-14	64.7681
MD	D14	SOX2 20726797 ChIP-Seq SW620 Human	347/1931	347	SLC23A3;EPHB6;CPNE8;IFITM1;IL1RN;VIPR1;ACSM3;PRF1;CBLC;CALML4;CLDN2;ANTXR2;ALKBH6;CLDN1;IFIT2;LGALS4;BAIAP2L2;LGALS1;STS;VSIG2;PEG10;DPYSL3;AP1S2;CYP1B1;PRSS8;ACAD11;GLUL;HES6;WDHD1;EPHA4;GABARAPL1;ST6GAL1;SERPINF1;PRKCA;RNASE4;OVOL1;RUNX2;HLA-E;RUNX1;SIGIRR;SULT2B1;TIAM1;DEPDC1B;CLDN4;RBP4;CLDN3;PPA2;LACTB2;MAP1B;CD109;ACOT2;COL8A1;KCTD12;CDCA2;ABCB1;CFH;SHMT2;PEX11A;PPL;UGCG;UGT8;TSPAN8;PPCS;AP…	2.83192e-13	55.3879
MD	D14	SUZ12 27294783 ChIP-Seq ESCs Mouse	305/1657	305	NPFFR1;SERPINE2;SCX;ICAM5;SPATA20;NIPAL4;PREX2;GJA1;FRAT1;ANPEP;AKT3;CYP1B1;HMCN1;SOX9;NCKAP5;PRIMA1;VSIG8;GAMT;HES6;EPHA7;ST6GAL1;PAQR4;IL1R1;SFMBT2;SERPINF2;AFAP1;MYO7A;OVOL1;SLC5A8;RFX6;CRISPLD2;PRR16;ACOT1;PRR15;KCTD12;HOXB1;A3GALT2;HPD;PFN3;SHMT2;SHOX2;TSHZ2;LYPD1;AGAP2;THY1;EVPL;CRHR1;PCDH17;PIK3R5;ST8SIA4;INPP5J;ALX1;KCNN4;PROM1;ZBTB7C;STAT5A;FAM78A;LRRN2;SLC16A11;PARP14;TMEM196;SLC16A14;G…	6.86321e-13	55.0675
MD	D14	RNF2 18974828 ChIP-Seq MESCs Mouse	212/1066	212	OXTR;LPGAT1;HHIP;COL12A1;ANTXR2;GPR176;NKX1-2;CYP1B1;LRAT;SOX9;PRIMA1;EPHA4;PAQR9;EPHA7;SFMBT2;UNC5C;EBF3;OVOL1;HPCAL4;DKK2;RUNX1;AR;SFRP1;CLDN3;PRR15;KCTD12;HOXB1;ASTN2;FREM2;RETSAT;SHOX2;LYPD1;GATA5;SLC5A1;PCDH17;CRHR1;NHLH2;PROM1;ZBTB7C;LRRN2;ST8SIA1;GDF7;PPP1R1B;ID4;PDE3A;SDC1;FAT4;MKX;GPR27;PTPRT;CDKN1C;CLIC6;RYR2;NRP2;KCNC4;SETD7;SLC6A4;PANX2;NEFL;NEFM;RSPO1;FOXD1;KCND3;PLLP;GFRA1;AVPR1A;PR…	5.14468e-12	55.819
MD	D14	EZH2 18974828 ChIP-Seq MESCs Mouse	212/1066	212	OXTR;LPGAT1;HHIP;COL12A1;ANTXR2;GPR176;NKX1-2;CYP1B1;LRAT;SOX9;PRIMA1;EPHA4;PAQR9;EPHA7;SFMBT2;UNC5C;EBF3;OVOL1;HPCAL4;DKK2;RUNX1;AR;SFRP1;CLDN3;PRR15;KCTD12;HOXB1;ASTN2;FREM2;RETSAT;SHOX2;LYPD1;GATA5;SLC5A1;PCDH17;CRHR1;NHLH2;PROM1;ZBTB7C;LRRN2;ST8SIA1;GDF7;PPP1R1B;ID4;PDE3A;SDC1;FAT4;MKX;GPR27;PTPRT;CDKN1C;CLIC6;RYR2;NRP2;KCNC4;SETD7;SLC6A4;PANX2;NEFL;NEFM;RSPO1;FOXD1;KCND3;PLLP;GFRA1;AVPR1A;PR…	5.14468e-12	55.819
MD	D14	SMAD1 18555785 ChIP-Seq ESCs Mouse	274/1483	274	PGAP1;PID1;LPGAT1;TMEM183A;PLEKHB2;THSD7B;SERPINE2;RAPH1;PREX2;GPR176;AKT3;RESP18;HMCN1;NCKAP5;GLUL;VSIG8;HES6;EPHA4;CUBN;ACOT8;IL1R1;SFMBT2;SLC11A1;LACTB2;TTLL11;MYL9;MMADHC;FREM2;CERKL;NECAB3;CFH;SLC35D1;MGST3;SH2D2A;SP140;LYPD1;GATA5;LY9;NCAPH;HSD11B1;DSN1;SLAMF9;CHST10;SLAMF8;ST8SIA4;SLC19A3;SLAMF6;BARD1;PLK4;MYH7B;SPHKAP;FZD5;LRRN2;ADHFE1;PYHIN1;FN1;PRG4;PRDX6;PM20D1;XKR7;ECHDC3;PLCH2;XKR4;P…	9.70592e-12	50.1088
MD	D14	SUZ12 18555785 ChIP-Seq MESCs Mouse	178/866	178	OXTR;THSD7B;SERPINE2;CSF1;GDA;PRDM6;CTNND2;COL12A1;RASEF;IHH;RORB;ATP12A;GLDN;LOXL2;RGS2;GPR176;CDH4;PEG10;NKX1-2;LRAT;SLC39A8;SVEP1;PLXNC1;SOX9;PHLDA2;SCN1B;PAQR9;EPHA7;SEMA6A;PAQR4;IGFBP5;SFMBT2;IGFBP3;TPM1;UNC5C;EBF3;OVOL1;FOXP2;DKK2;AR;RBP4;SLC5A8;CACNB4;COL4A2;LOX;COL4A1;SIDT1;PRR16;PKP1;HOXB1;LMX1B;ASTN2;FBN2;PTGFR;RRAD;GPR88;TMEM59L;LYPD1;CHRD;GATA5;DTX1;SLC5A1;DTX4;PCDH17;FUT4;GJC1;TMEM26…	2.58161e-11	54.505
MD	D14	CDX2 21402776 ChIP-Seq INTESTINAL-VILLUS Mouse	276/1514	276	SLC23A3;PGAP1;PID1;LPGAT1;NPFFR1;TMEM183A;PLEKHB2;THSD7B;SERPINE2;PREP;PRF1;RAPH1;PREX2;ZC3H12D;NIPAL4;SPIC;GJA1;AKT3;RESP18;HMCN1;NCKAP5;GLUL;VSIG8;HES6;EPHA4;IL1R1;SLC11A1;PRKCA;UPB1;SLC5A8;DEPDC1B;RFX6;LACTB2;HOXB1;SLC22A5;CFH;MGST3;SP140;LYPD1;LY9;IL22RA2;HSD11B1;TSPAN8;KCNMB1;SLAMF9;CHST10;SLAMF8;ST8SIA4;SLC19A3;SLAMF6;SLC19A1;BARD1;SPHKAP;FZD5;LRRN2;ADHFE1;FN1;PRG4;PRDX6;SLC16A14;PM20D1;XKR…	3.47874e-11	46.8997
MD	D14	SUZ12 16625203 ChIP-ChIP MESCs Mouse	189/944	189	VIPR1;SERPINE2;HHIP;NAB2;COL12A1;IHH;LOXL3;PRDM1;ATP12A;ANTXR2;ESPN;RGS2;CDH4;FRAT1;CCND2;CDH2;PEG10;NKX1-2;CYP1B1;LRAT;SVEP1;PLXNC1;SOX9;PHLDA2;KCNH1;PRIMA1;LMO1;PAQR9;PDGFRA;EPHA7;CASR;SEMA6A;PAQR4;IGFBP5;TPM2;TMOD2;TPM1;DIO3;UNC5C;PRKCA;EBF3;OVOL1;HPCAL4;DKK2;AR;CH25H;RBP4;SFRP1;CACNB3;COL4A2;COL4A1;EEF1A2;SIDT1;PKP1;PGR;HOXB1;LMX1B;ASTN2;TOX;FBN2;ABHD3;CABP7;NTM;SHOX2;CHRD;GATA5;THY1;TRHDE;CR…	5.23798e-11	51.2514
MD	D14	CJUN 26792858 ChIP-Seq BT549 Human	281/1564	281	OXTR;SLC35B4;PID1;SPARC;SERPINE2;POP1;PREP;PRF1;DMP1;PKD2L2;CLDN2;ANTXR2;IFIT2;PREX2;ZFYVE28;GCSH;LGALS3;ISLR;GJA1;PEG10;EPSTI1;HMCN1;SOX9;PROK1;MCCC2;ACTN2;AFAP1;CMBL;RUNX1;CCDC80;MTHFD1;CRISPLD2;CD109;PRR16;KCTD12;IDO2;CDCA2;SLC22A5;ABCB1;TEX264;SHOX2;TSHZ2;LYPD1;THY1;PPL;KLRK1;C7;PDGFD;HMOX1;HIVEP3;ST8SIA1;ABCA4;FN1;IL31RA;ABCA9;MICAL2;LNPEP;RAB27B;CP;DCLK1;MSRA;PM20D2;GLUD2;VNN1;AKR1B10;PARVG…	1.06248e-10	44.0313
MD	D14	NANOG 18555785 ChIP-Seq ESCs Mouse	274/1522	274	PGAP1;PID1;LPGAT1;TMEM183A;PLEKHB2;THSD7B;SERPINE2;RAPH1;KLHDC7A;PREX2;GPR176;AKT3;NDST3;HMCN1;NCKAP5;GLUL;VSIG8;EPHA4;CUBN;IL1R1;SFMBT2;UNC5C;DKK2;PPA2;LACTB2;TTLL11;ALPK1;FREM1;MMADHC;FREM2;CERKL;PTGFR;ENPEP;CFH;MGST3;SP140;TSHZ2;CDCA7;LYPD1;LPAR1;LY9;HSD11B1;SLAMF9;CHST10;ST8SIA4;SLC19A3;SLAMF6;SNX7;ST3GAL3;BARD1;SLC10A6;COL24A1;SPHKAP;FZD5;FAM78A;LRRN2;PYHIN1;ABCA4;FN1;IFI44;PRG4;PRDX6;SLC16A…	1.56562e-10	43.3666
MD	D14	JARID2 20064375 ChIP-Seq MESCs Mouse	188/951	188	OXTR;GALNT14;CLSTN2;CSF1;PRDM6;CTNND2;COL12A1;RASEF;IHH;ESPN;PREX2;GPR176;CDH4;FRAT1;GJA3;CDH2;SALL3;NKX1-2;MACROD1;CYP1B1;SLC39A8;PLXNC1;SOX9;PAQR9;PDGFRA;EPHA7;SCARA3;SEMA6A;IGFBP5;ATG9B;TPM1;DIO3;UNC5C;EBF3;POU3F1;OVOL1;RUNX2;AR;SFRP1;CACNB4;COL4A2;COL4A1;SCN8A;ADAM12;SIDT1;PRR16;PKP1;PGR;KCTD12;LMX1B;NPTXR;ASTN2;FREM2;FBN2;CABP7;SHOX2;GPR88;TMEM59L;AGAP2;LYPD1;DNAJC22;GATA5;DTX1;CACNA1C;TRHDE…	1.68263e-10	47.9791
MD	D14	OCT4 18555785 ChIP-Seq ESCs Mouse	268/1492	268	SLC23A3;PGAP1;PID1;LPGAT1;TMEM183A;PLEKHB2;THSD7B;SERPINE2;RAPH1;PREX2;GPR176;AKT3;NDST3;HMCN1;NCKAP5;GLUL;VSIG8;GBP5;HES6;EPHA4;CUBN;IL1R1;SFMBT2;DKK2;PPA2;LACTB2;MMADHC;FREM2;PTGFR;CFH;MGST3;TSHZ2;CDCA7;LYPD1;LY9;HSD11B1;NHLH2;SLAMF9;CHST10;SLAMF8;ST8SIA4;SLC19A3;SLAMF6;BARD1;SPHKAP;FZD5;FAM78A;LRRN2;ADHFE1;PYHIN1;FN1;IFI44;PRG4;PRDX6;SLC16A14;PM20D1;TPX2;GIPC2;ECHDC3;XKR4;PTPRT;PIGR;DENND1B;NR…	3.25267e-10	41.8349
MD	D14	NMYC 18555785 ChIP-Seq ESCs Mouse	270/1510	270	SLC23A3;PGAP1;PID1;LPGAT1;TMEM183A;PLEKHB2;THSD7B;SERPINE2;RAPH1;PREX2;GPR176;AKT3;RESP18;HMCN1;NCKAP5;GLUL;VSIG8;EPHA4;CUBN;IL1R1;SFMBT2;LACTB2;TTLL11;ALPK1;MYL9;MMADHC;CFH;MGST3;SHOX2;TSHZ2;CDCA7;LYPD1;GATA5;LY9;NCAPH;HSD11B1;DSN1;SLAMF9;CHST10;SLAMF8;ST8SIA4;SLC19A3;SLAMF6;BARD1;SPHKAP;FZD5;FAM78A;LRRN2;ADHFE1;PYHIN1;FN1;PRG4;CDC7;PRDX6;DCLK1;SLC16A14;PM20D1;XKR7;NOSTRIN;ECHDC3;XKR4;PTPRT;PIGR…	4.17046e-10	41.0742
MD	D14	OCT4 21477851 ChIP-Seq ESCs Mouse	271/1517	271	SLC23A3;PGAP1;PID1;LPGAT1;NPFFR1;SPARC;TMEM183A;PLEKHB2;THSD7B;SERPINE2;PREP;PRF1;RAPH1;PREX2;ZC3H12D;NIPAL4;GJA1;AKT3;RESP18;HMCN1;SOX9;NCKAP5;GLUL;VSIG8;HES6;EPHA4;IL1R1;SLC11A1;MIF;UPB1;RFX6;LACTB2;VDAC1;CFH;MGST3;SP140;LYPD1;LY9;IL22RA2;HSD11B1;TSPAN8;SLAMF9;CHST10;RDH16;SLAMF8;ST8SIA4;SLC19A3;SLAMF6;SLC19A1;STAT5A;BARD1;SPHKAP;FZD5;LRRN2;ADHFE1;PYHIN1;INTS2;FN1;PRG4;PRDX6;SLC16A14;PM20D1;VNN…	4.17046e-10	41.0134
MD	D14	JARID2 20075857 ChIP-Seq MESCs Mouse	202/1055	202	OXTR;VIPR1;THSD7B;PREP;NKX1-2;CYP1B1;LRAT;KIF21A;SOX9;XYLB;VSIG8;PAQR9;EBF3;OVOL1;SCAMP3;RUNX1;CH25H;CLDN3;VOPP1;KCTD12;ASTN2;ATP6V0D1;FREM2;RRAD;SHOX2;LYPD1;TRANK1;GATA5;PPL;PCDH17;CRHR1;NHLH2;ALX1;ZBTB7C;PLK5;LRRN2;PLK2;GDF7;PDE3A;FAT4;MKX;GPR27;PTPRT;CDKN1C;FKBP10;NRP2;TINAGL1;DPYS;KCNC4;PTH1R;C1QTNF4;FCRLB;NEFL;NEFM;RSPO1;VAV3;FOXD1;KCND3;INSRR;GFRA1;AVPR1A;PRSS12;GFRA4;ANO1;MPPED1;PPARG;FJX1…	4.5903e-10	44.066
MD	D14	CRX 20693478 ChIP-Seq RETINA Mouse	267/1492	267	SLC23A3;PGAP1;PID1;LPGAT1;NPFFR1;SPARC;TMEM183A;PLEKHB2;THSD7B;SERPINE2;PREP;PRF1;RAPH1;CISD1;PREX2;ZC3H12D;SPIC;GJA1;AKT3;RESP18;HMCN1;NCKAP5;GLUL;VSIG8;HES6;EPHA4;IAH1;IL1R1;SLC11A1;MIF;UPB1;RFX6;LACTB2;CFH;SHMT1;MGST3;SP140;LYPD1;LY9;IL22RA2;HSD11B1;TSPAN8;KCNMB1;SLAMF9;CHST10;RDH16;SLAMF8;ST8SIA4;SLC19A3;SLAMF6;SLC19A1;BARD1;NGFR;SPHKAP;FZD5;LRRN2;ADHFE1;PYHIN1;FN1;PRG4;PRDX6;SLC16A14;PM20D1;…	4.5903e-10	40.7891
MD	D14	TCFCP2L1 18555785 ChIP-Seq ESCs Mouse	270/1513	270	PGAP1;PID1;LPGAT1;TMEM183A;PLEKHB2;THSD7B;SERPINE2;RAPH1;KLHDC7A;PREX2;GPR176;AKT3;NDST3;HMCN1;NCKAP5;GLUL;CMKLR1;VSIG8;EPHA4;CUBN;IL1R1;SFMBT2;UNC5C;DKK2;PPA2;LACTB2;TTLL11;MMADHC;FREM2;PTGFR;ENPEP;CFH;MGST3;SP140;SHOX2;TSHZ2;CDCA7;LYPD1;LPAR1;PIK3R3;UGCG;SLAMF9;CHST10;SLAMF8;ST8SIA4;SLC19A3;HIVEP3;SLAMF6;SNX7;ST3GAL3;BARD1;SLC10A6;COL24A1;SPHKAP;FZD5;LRRN2;PYHIN1;ABCA4;FN1;PRG4;PRDX6;DCLK1;SLC1…	4.5903e-10	40.6066
MD	D14	E2F1 18555785 ChIP-Seq ESCs Mouse	272/1528	272	SLC23A3;PGAP1;PID1;LPGAT1;SLC35B4;TMEM183A;PLEKHB2;THSD7B;SERPINE2;RAPH1;PREX2;GPR176;AKT3;NDST3;HMCN1;NCKAP5;GLUL;VSIG8;EPHA4;CUBN;IL1R1;SFMBT2;DKK2;PPA2;LACTB2;TTLL11;MMADHC;FREM2;CERKL;PTGFR;ENPEP;CFH;MGST3;SP140;SHOX2;TSHZ2;CDCA7;LYPD1;LY9;HSD11B1;SLAMF9;CHST10;SLAMF8;ST8SIA4;SLC19A3;SLAMF6;BARD1;SPHKAP;FZD5;FAM78A;LRRN2;ABCA4;FN1;PRG4;PRDX6;DCLK1;SLC16A14;PM20D1;NOSTRIN;ECHDC3;FAT4;SERPINI1;…	4.86716e-10	40.3363
MD	D14	CMYC 18555785 ChIP-Seq ESCs Mouse	266/1499	266	PGAP1;PID1;LPGAT1;TMEM183A;PLEKHB2;THSD7B;SERPINE2;RAPH1;PREX2;GPR176;AKT3;NDST3;RESP18;HMCN1;NCKAP5;GLUL;VSIG8;GBP5;HES6;EPHA4;CUBN;IL1R1;SFMBT2;AFAP1;DKK2;PPA2;LACTB2;TTLL11;ALPK1;MMADHC;ENPEP;CFH;MGST3;SP140;TSHZ2;CDCA7;LYPD1;LPAR1;LY9;HSD11B1;NHLH2;SLAMF9;CHST10;SLAMF8;ST8SIA4;SLC19A3;SLAMF6;SNX7;BARD1;SPHKAP;FZD5;FAM78A;LRRN2;ADHFE1;PYHIN1;ABCA4;FN1;PRG4;PRDX6;SLC16A14;PM20D1;GIPC2;ECHDC3;XK…	1.13717e-09	38.6941
MD	D14	SOX6 21985497 ChIP-Seq MYOTUBES Mouse	266/1504	266	SLC23A3;PGAP1;PID1;LPGAT1;NPFFR1;SPARC;TMEM183A;PLEKHB2;THSD7B;SERPINE2;PREP;PRF1;RAPH1;PREX2;ZC3H12D;SPIC;GJA1;AKT3;RESP18;HMCN1;NCKAP5;GLUL;VSIG8;HES6;EPHA4;IL1R1;SLC11A1;MIF;UPB1;SLC5A8;LACTB2;SLC22A5;CFH;TMEM63C;MGST3;SP140;LYPD1;LY9;IL22RA2;HSD11B1;TSPAN8;SLAMF9;CHST10;SLAMF8;ST8SIA4;SLC19A3;SLAMF6;SLC19A1;BARD1;PLK5;SPHKAP;FZD5;LRRN2;ADHFE1;PYHIN1;FN1;SLC16A11;ABCA7;PRG4;PRDX6;SLC16A14;PM20…	1.53712e-09	37.9474
MD	D14	P53 22387025 ChIP-Seq ESCs Mouse	267/1511	267	SLC23A3;PGAP1;PID1;LPGAT1;TMEM183A;PLEKHB2;THSD7B;SERPINE2;RAPH1;PREX2;GPR176;AKT3;NDST3;RESP18;HMCN1;NCKAP5;GLUL;VSIG8;HES6;EPHA4;CUBN;IL1R1;SFMBT2;SLC11A1;PPA2;LACTB2;TTLL11;ASTN2;MMADHC;FREM2;CERKL;PTGFR;CFH;MGST3;SP140;SHOX2;TSHZ2;CDCA7;LYPD1;LPAR1;LY9;HSD11B1;SLAMF9;CHST10;SLAMF8;ST8SIA4;SLC19A3;HIVEP3;SLAMF6;BARD1;COL24A1;SPHKAP;FZD5;LRRN2;ADHFE1;PYHIN1;ABCA4;FN1;PRG4;PRDX6;DCLK1;SLC16A14;P…	1.53712e-09	37.8967
[truncated: 2,723 more rows]
