# Supplementary material for: Longitudinal multiorgan transcriptomic atlas of salt-induced hypertension
Source: JCI Insight. 2026 Apr 23;11(12):e200841. doi: 10.1172/jci.insight.200841 (PMC13313555; doi:10.1172/jci.insight.200841)
Supplement: Supplemental data set 11 [file jciinsight-11-200841-s204.xlsx]

## Sheet: CX_D7
Gene
CEBPB
CEBPD
E2F1
ESRRB
FOXM1
KLF5
MAF
POU3F1
SOX9
STAT5A

## Sheet: CX_D14
Gene
BCL6
E2F1
FOXM1

## Sheet: CX_D21
Gene
ESRRB
RUNX2

## Sheet: CX_D35
Gene
ATF3
BCL6
ESRRB
FOXP3
GATA2
IKZF1
IRF1
KLF6
MYC
POU3F1
RUNX1
RUNX2
SOX11
SPI1
STAT5A
TBX3
TCF7

## Sheet: HR_D7
Gene
ATF3
BCL6
CCND1
CEBPB
E2F1
E2F7
MYBL2
MYCN
SOX4

## Sheet: HR_D14
Gene
ATF3
BCL6
E2F1
E2F7
IKZF1
MYBL2

## Sheet: HR_D21
Gene
BCL6
E2F1
E2F7
MYBL2

## Sheet: HR_D35
Gene
ATF3
BCL6
CREM
E2F7
ETV1
FOXM1
MYBL2
MYC
RAC3
RCOR2
RUNX1
SOX4
SPI1

## Sheet: LV_D7
Gene
BCL6
ELK3
TAF15

## Sheet: LV_D14
Gene
AHR
BCL6
CEBPB
CLOCK
ELF1
ELK3
EOMES
FOXA1
FOXA2
FOXO3
HNF4A
JUND
MYBL1
NR3C1
NR3C2
RBPJ
RUNX1
TBX3
ZFP57

[truncated: 6 more sheets: LV_D21, LV_D35, MD_D7, MD_D14, MD_D21, MD_D35]
