# Supplementary material for: Longitudinal multiorgan transcriptomic atlas of salt-induced hypertension
Source: JCI Insight. 2026 Apr 23;11(12):e200841. doi: 10.1172/jci.insight.200841 (PMC13313555; doi:10.1172/jci.insight.200841)
Supplement: Supplemental data set 12 [file jciinsight-11-200841-s205.xlsx]

## Sheet: CX_GO_BP
ID	Description	GeneRatio	BgRatio	RichFactor	FoldEnrichment	zScore	pvalue	p.adjust	qvalue	geneID	Count
GO:0030098	lymphocyte differentiation	25/294	426/18986	0.0586854	3.7898	7.30366	1.33781e-08	5.23487e-05	4.02471e-05	CD28/FCGR2B/DOCK10/LY9/SLAMF6/PTPRC/DUSP10/CTLA4/CR2/IL1B/CD2/IL18R1/SPI1/IKZF1/LEPR/RUNX1/CD8A/PIK3R1/FOSL2/RHOH/DOCK2/KLF6/IL6R/SOCS3/TNFSF8	25
GO:0002274	myeloid leukocyte activation	18/294	247/18986	0.0728745	4.70611	7.35265	6.25719e-08	9.40212e-05	7.22861e-05	BPI/CD84/FN1/FCGR2B/PTPRC/BATF3/THBS1/IL1RL1/CD2/SPI1/GATA2/RAC2/RHOH/IL16/DOCK2/ITGAM/CLU/FGR	18
GO:0002695	negative regulation of leukocyte activation	16/294	196/18986	0.0816327	5.27169	7.53903	7.20837e-08	9.40212e-05	7.22861e-05	BPI/CD84/FN1/FCGR2B/LAX1/ILDR2/PTPRC/CTLA4/DAPL1/MNDA/HLA-E/RUNX1/SAMSN1/TNFAIP3/LAPTM5/FGR	16
GO:0002237	response to molecule of bacterial origin	22/294	375/18986	0.0586667	3.78859	6.84016	1.03126e-07	9.42046e-05	7.24271e-05	BPI/ASS1/PTGS2/FCGR2B/SLPI/SELE/SELP/CPS1/IL24/DUSP10/UGT1A1/HCK/IL1B/VIM/CD14/SMAD6/FOSL2/TNFAIP3/EDN1/TNFRSF1B/SERPINE1/CYP27B1	22
GO:0030217	T cell differentiation	20/294	320/18986	0.0625	4.03614	6.86945	1.44643e-07	9.42046e-05	7.24271e-05	CD28/LY9/SLAMF6/PTPRC/DUSP10/CTLA4/IL1B/CD2/IL18R1/SPI1/LEPR/RUNX1/CD8A/PIK3R1/FOSL2/RHOH/DOCK2/IL6R/SOCS3/TNFSF8	20
GO:0009410	response to xenobiotic stimulus	24/294	451/18986	0.0532151	3.43654	6.56774	1.64619e-07	9.42046e-05	7.24271e-05	AGPAT2/ASS1/CENPF/PTGS2/NPAS2/CPS1/UGT1A1/IL1B/CXCR4/THBS1/CRYZ/SLC12A5/FMO4/OXTR/MAP1B/NNMT/FOSL2/EDN1/MMP2/GAD2/CDKN1A/PRKCB/KCNQ1/CYP2E1	24
GO:0032496	response to lipopolysaccharide	21/294	354/18986	0.059322	3.83091	6.74294	1.68523e-07	9.42046e-05	7.24271e-05	BPI/ASS1/PTGS2/SLPI/SELE/SELP/CPS1/IL24/DUSP10/UGT1A1/HCK/IL1B/VIM/CD14/SMAD6/FOSL2/TNFAIP3/EDN1/TNFRSF1B/SERPINE1/CYP27B1	21
GO:0045766	positive regulation of angiogenesis	15/294	189/18986	0.0793651	5.12526	7.14807	2.67913e-07	0.000129485	9.95513e-05	PTGIS/ANGPT4/VASH2/TNN/AKT3/SLC39A12/F3/IL1B/CHI3L1/CXCR4/THBS1/RUNX1/GATA2/SERPINE1/PRKCB	15
GO:1904018	positive regulation of vasculature development	15/294	192/18986	0.078125	5.04517	7.06528	3.28484e-07	0.000129485	9.95513e-05	PTGIS/ANGPT4/VASH2/TNN/AKT3/SLC39A12/F3/IL1B/CHI3L1/CXCR4/THBS1/RUNX1/GATA2/SERPINE1/PRKCB	15
GO:0050866	negative regulation of cell activation	16/294	219/18986	0.0730594	4.71804	6.94049	3.30909e-07	0.000129485	9.95513e-05	BPI/CD84/FN1/FCGR2B/LAX1/ILDR2/PTPRC/CTLA4/DAPL1/MNDA/HLA-E/RUNX1/SAMSN1/TNFAIP3/LAPTM5/FGR	16
GO:0050900	leukocyte migration	22/294	404/18986	0.0544554	3.51664	6.41233	3.71479e-07	0.000132145	0.000101597	P2RY12/TGFB2/CAMK1D/SELL/ADORA1/SCG2/TNFSF18/SELE/SELP/HCK/IL1B/CXCR4/THBS1/PIK3R1/RAC2/EDN1/MMP2/IL16/MYH9/CHST2/SERPINE1/IL6R	22
GO:0046631	alpha-beta T cell activation	15/294	196/18986	0.0765306	4.94221	6.95754	4.28434e-07	0.000139705	0.000107409	CD28/CD247/LY9/SLAMF6/PTPRC/DAPL1/IL18R1/HLA-E/RUNX1/FOSL2/DOCK2/IL6R/ELF4/SOCS3/TNFSF8	15
GO:0002526	acute inflammatory response	11/294	110/18986	0.1	6.45782	7.19966	1.11579e-06	0.000335854	0.000258213	APCS/ASS1/PTGS2/FN1/FCGR2B/ADORA1/UGT1A1/F3/IL1B/HLA-E/IL6R	11
GO:0070661	leukocyte proliferation	19/294	341/18986	0.0557185	3.5982	6.07183	1.68712e-06	0.00047155	0.000362541	CD28/FCGR2B/TNFSF18/PTPRC/CTLA4/CR2/IL1B/MNDA/HLA-E/SPTA1/FOSL2/TNFAIP3/RAC2/TNFRSF1B/DOCK2/CDKN1A/CLU/ELF4/TNFSF8	19
GO:0002366	leukocyte activation involved in immune response	18/294	315/18986	0.0571429	3.69018	6.03816	2.22775e-06	0.000550019	0.00042287	CD28/CD84/FCGR2B/DOCK10/LY9/SLAMF6/TNFSF18/PTPRC/CD244/IL18R1/SPI1/GATA2/RAC2/DOCK2/ITGAM/IL6R/FGR/SOCS3	18
GO:0042113	B cell activation	17/294	284/18986	0.0598592	3.8656	6.10213	2.28954e-06	0.000550019	0.00042287	CD28/FCGR2B/DOCK10/LAX1/PTPRC/CTLA4/CR2/MNDA/SPI1/PIK3R1/SAMSN1/FOSL2/TNFAIP3/LAPTM5/KLF6/CDKN1A/PRKCB	17
GO:0002886	regulation of myeloid leukocyte mediated immunity	8/294	57/18986	0.140351	9.06361	7.64635	2.5719e-06	0.000550019	0.00042287	CD84/FCGR2B/SPI1/HLA-E/GATA2/RAC2/ITGAM/FGR	8
GO:0002263	cell activation involved in immune response	18/294	319/18986	0.0564263	3.64391	5.9725	2.66154e-06	0.000550019	0.00042287	CD28/CD84/FCGR2B/DOCK10/LY9/SLAMF6/TNFSF18/PTPRC/CD244/IL18R1/SPI1/GATA2/RAC2/DOCK2/ITGAM/IL6R/FGR/SOCS3	18
GO:0001934	positive regulation of protein phosphorylation	22/294	455/18986	0.0483516	3.12246	5.74709	2.67068e-06	0.000550019	0.00042287	KIF14/FGF7/ECT2/ANGPT4/TPX2/PTGS2/TGFB2/CASS4/TNFSF18/PTPRC/FBN1/IL1B/CHI3L1/THBS1/LEPR/TNIK/EDN1/RELN/CDKN1A/SLC8A2/IL6R/EFNA5	22
GO:0046651	lymphocyte proliferation	17/294	297/18986	0.0572391	3.6964	5.87381	4.18158e-06	0.000818126	0.000628998	CD28/FCGR2B/TNFSF18/PTPRC/CTLA4/CR2/IL1B/MNDA/HLA-E/SPTA1/FOSL2/RAC2/TNFRSF1B/DOCK2/CDKN1A/ELF4/TNFSF8	17
GO:0097191	extrinsic apoptotic signaling pathway	15/294	236/18986	0.0635593	4.10455	6.01873	4.39156e-06	0.000818295	0.000629127	TGFB2/IL19/SCG2/ATF3/PTPRC/IL1B/THBS1/SPI1/TNFSF10/KRT8/PIK3R1/TNFAIP3/TNFRSF1B/SERPINE1/IL6R	15
GO:0032637	interleukin-8 production	10/294	105/18986	0.0952381	6.15031	6.63692	5.36898e-06	0.000857834	0.000659526	BPI/PTPRC/F3/IL1B/CHI3L1/CD2/CD244/CD14/SERPINE1/IL6R	10
GO:0032677	regulation of interleukin-8 production	10/294	105/18986	0.0952381	6.15031	6.63692	5.36898e-06	0.000857834	0.000659526	BPI/PTPRC/F3/IL1B/CHI3L1/CD2/CD244/CD14/SERPINE1/IL6R	10
GO:0002429	immune response-activating cell surface receptor signaling pathway	18/294	336/18986	0.0535714	3.45955	5.70475	5.48826e-06	0.000857834	0.000659526	CD28/CD247/FCGR2B/LAX1/PTPRC/CTLA4/CR2/HCK/MNDA/CD8A/PIK3R1/CD14/FOSL2/TNFAIP3/LAPTM5/ITGAM/PRKCB/FGR	18
GO:0032943	mononuclear cell proliferation	17/294	305/18986	0.0557377	3.59944	5.73959	5.95396e-06	0.000857834	0.000659526	CD28/FCGR2B/TNFSF18/PTPRC/CTLA4/CR2/IL1B/MNDA/HLA-E/SPTA1/FOSL2/RAC2/TNFRSF1B/DOCK2/CDKN1A/ELF4/TNFSF8	17
GO:0042327	positive regulation of phosphorylation	22/294	479/18986	0.045929	2.96601	5.4656	6.08413e-06	0.000857834	0.000659526	KIF14/FGF7/ECT2/ANGPT4/TPX2/PTGS2/TGFB2/CASS4/TNFSF18/PTPRC/FBN1/IL1B/CHI3L1/THBS1/LEPR/TNIK/EDN1/RELN/CDKN1A/SLC8A2/IL6R/EFNA5	22
GO:0034612	response to tumor necrosis factor	15/294	243/18986	0.0617284	3.98631	5.87584	6.26313e-06	0.000857834	0.000659526	ASS1/PTGS2/CCDC3/PID1/TNFSF18/SELE/AFF3/CHI3L1/THBS1/KRT8/CD14/TNFAIP3/EDN1/TNFRSF1B/LAPTM5	15
GO:0043300	regulation of leukocyte degranulation	7/294	46/18986	0.152174	9.82712	7.51725	6.34333e-06	0.000857834	0.000659526	CD84/FCGR2B/SPI1/GATA2/RAC2/ITGAM/FGR	7
GO:0042060	wound healing	21/294	444/18986	0.0472973	3.05438	5.49344	6.35757e-06	0.000857834	0.000659526	APCS/SERPINC1/P2RY12/TGFB2/FN1/SELP/F3/CD44/CXCR4/THBS1/COL3A1/SLC4A1/GATA2/GP6/TNFAIP3/EDN1/MYH9/CDKN1A/SERPINE1/IL6R/EPPK1	21
GO:0002697	regulation of immune effector process	20/294	410/18986	0.0487805	3.15016	5.51998	6.73562e-06	0.000878549	0.000675453	CD28/CD84/TGFB2/FCGR2B/CFH/SLAMF6/PTPRC/DUSP10/CR2/IL1B/CD244/IL18R1/SPI1/HLA-E/GATA2/RAC2/TNFRSF1B/LAPTM5/ITGAM/FGR	20
GO:0006953	acute-phase response	7/294	48/18986	0.145833	9.41766	7.32312	8.49814e-06	0.00107269	0.00082471	APCS/ASS1/PTGS2/FN1/UGT1A1/IL1B/IL6R	7
GO:0050869	negative regulation of B cell activation	6/294	33/18986	0.181818	11.7415	7.74522	1.02061e-05	0.00124802	0.000959509	FCGR2B/CTLA4/MNDA/SAMSN1/TNFAIP3/LAPTM5	6
GO:0042063	gliogenesis	18/294	355/18986	0.0507042	3.27439	5.42515	1.16375e-05	0.00137992	0.00106092	P2RY12/TGFB2/GPR37L1/SLC45A3/DUSP10/IL1B/B4GALT5/CXCR4/GPC1/KCNJ10/COL3A1/VIM/LEPR/POU3F1/ID4/TNFRSF1B/RELN/CLU	18
GO:0055075	potassium ion homeostasis	6/294	34/18986	0.176471	11.3962	7.60915	1.2233e-05	0.00140787	0.00108241	ATP1A2/SLC12A1/ATP1A4/SLC12A5/KCNJ10/KCNQ1	6
GO:0002703	regulation of leukocyte mediated immunity	15/294	258/18986	0.0581395	3.75455	5.58683	1.28317e-05	0.00142995	0.00109938	CD28/CD84/FCGR2B/SLAMF6/PTPRC/CR2/IL1B/IL18R1/SPI1/HLA-E/GATA2/RAC2/TNFRSF1B/ITGAM/FGR	15
GO:0051250	negative regulation of lymphocyte activation	12/294	169/18986	0.0710059	4.58544	5.87167	1.32943e-05	0.00142995	0.00109938	FCGR2B/LAX1/ILDR2/CTLA4/DAPL1/MNDA/HLA-E/RUNX1/SAMSN1/TNFAIP3/LAPTM5/FGR	12
GO:0007159	leukocyte cell-cell adhesion	20/294	430/18986	0.0465116	3.00364	5.27063	1.35211e-05	0.00142995	0.00109938	ASS1/CD28/SELL/LAX1/ILDR2/SELE/SELP/PTPRC/DUSP10/CTLA4/IL1B/CD44/DAPL1/HLA-E/RUNX1/SPTA1/RAC2/RHOH/CHST2/LAPTM5	20
GO:0045765	regulation of angiogenesis	18/294	360/18986	0.05	3.22891	5.3547	1.40523e-05	0.00144701	0.0011125	PTGIS/ANGPT4/COL4A3/TGFB2/VASH2/TNN/AKT3/SLC39A12/F3/IL1B/CHI3L1/CXCR4/THBS1/RUNX1/GATA2/TNFAIP3/SERPINE1/PRKCB	18
GO:0050921	positive regulation of chemotaxis	11/294	145/18986	0.0758621	4.89904	5.91072	1.64097e-05	0.00164644	0.00126583	P2RY12/CAMK1D/SCG2/F3/CXCR4/THBS1/RAC2/EDN1/IL16/SERPINE1/IL6R	11
GO:0050727	regulation of inflammatory response	20/294	438/18986	0.0456621	2.94878	5.1749	1.76382e-05	0.00172546	0.00132658	PTGIS/APCS/CD28/PTGS2/FCGR2B/ADORA1/SELE/PTPRC/DUSP10/HCK/IL1B/IL1RL1/HLA-E/TNFAIP3/IL16/TNFRSF1B/SERPINE1/FGR/ELF4/SOCS3	20
GO:0002768	immune response-regulating cell surface receptor signaling pathway	18/294	369/18986	0.0487805	3.15016	5.23094	1.95519e-05	0.00182159	0.00140049	CD28/CD247/FCGR2B/LAX1/PTPRC/CTLA4/CR2/HCK/MNDA/CD8A/PIK3R1/CD14/FOSL2/TNFAIP3/LAPTM5/ITGAM/PRKCB/FGR	18
GO:1901342	regulation of vasculature development	18/294	369/18986	0.0487805	3.15016	5.23094	1.95519e-05	0.00182159	0.00140049	PTGIS/ANGPT4/COL4A3/TGFB2/VASH2/TNN/AKT3/SLC39A12/F3/IL1B/CHI3L1/CXCR4/THBS1/RUNX1/GATA2/TNFAIP3/SERPINE1/PRKCB	18
GO:0098739	import across plasma membrane	13/294	206/18986	0.0631068	4.07533	5.5658	2.06404e-05	0.00187828	0.00144407	ATP1A2/SLC12A1/SLC9A2/SLC39A12/ATP1A4/THBS1/SLC12A5/KCNJ10/CACNA1A/SLC7A8/SLC8A2/KCNQ1/SLC22A2	13
GO:0006909	phagocytosis	14/294	239/18986	0.0585774	3.78283	5.42963	2.29591e-05	0.0020418	0.00156979	NCF2/CAMK1D/FCGR2B/ADORA1/PTPRC/HCK/THBS1/LEPR/GATA2/CD14/MYH9/DOCK2/ITGAM/FGR	14
GO:0002443	leukocyte mediated immunity	21/294	485/18986	0.043299	2.79617	5.02542	2.39415e-05	0.00208185	0.00160058	CD28/CD84/FCGR2B/SLAMF7/SLAMF6/PTPRC/CR2/IL1B/CD2/IL18R1/SPI1/HLA-E/CD8A/PIK3R1/GATA2/RAC2/TNFRSF1B/ITGAM/CLU/IL6R/FGR	21
GO:1903305	regulation of regulated secretory pathway	10/294	125/18986	0.08	5.16626	5.86098	2.51572e-05	0.00212435	0.00163325	CD84/RIMS4/SYT13/FCGR2B/SPI1/GATA2/RAC2/ITGAM/PRKCB/FGR	10
GO:0002687	positive regulation of leukocyte migration	11/294	152/18986	0.0723684	4.67342	5.7026	2.5516e-05	0.00212435	0.00163325	P2RY12/CAMK1D/TNFSF18/SELE/SELP/THBS1/PIK3R1/RAC2/EDN1/SERPINE1/IL6R	11
GO:0045860	positive regulation of protein kinase activity	14/294	243/18986	0.0576132	3.72056	5.35294	2.75903e-05	0.00224918	0.00172923	KIF14/ECT2/TPX2/TGFB2/CASS4/PTPRC/FBN1/IL1B/CHI3L1/THBS1/EDN1/RELN/CDKN1A/SLC8A2	14
GO:0003018	vascular process in circulatory system	15/294	276/18986	0.0543478	3.50969	5.2673	2.82863e-05	0.00225886	0.00173667	ATP1A2/PTGS2/ADORA1/CPS1/ADRA1D/SLC24A3/ATP1A4/OXTR/LEPR/KEL/EDN1/MMP2/SLC7A8/SLC8A2/SLC22A2	15
GO:0098659	inorganic cation import across plasma membrane	10/294	128/18986	0.078125	5.04517	5.75898	3.08919e-05	0.00237019	0.00182227	ATP1A2/SLC12A1/SLC9A2/SLC39A12/ATP1A4/SLC12A5/KCNJ10/CACNA1A/SLC8A2/KCNQ1	10
GO:0099587	inorganic ion import across plasma membrane	10/294	128/18986	0.078125	5.04517	5.75898	3.08919e-05	0.00237019	0.00182227	ATP1A2/SLC12A1/SLC9A2/SLC39A12/ATP1A4/SLC12A5/KCNJ10/CACNA1A/SLC8A2/KCNQ1	10
GO:0043299	leukocyte degranulation	8/294	81/18986	0.0987654	6.3781	6.08322	3.63162e-05	0.00269593	0.00207271	CD84/FCGR2B/HCK/SPI1/GATA2/RAC2/ITGAM/FGR	8
GO:0042552	myelination	11/294	158/18986	0.0696203	4.49595	5.53405	3.65153e-05	0.00269593	0.00207271	KIF14/MALL/B4GALT5/CXCR4/GPC1/KCNJ10/POU3F1/KEL/ID4/TNFRSF1B/CLU	11
GO:0007272	ensheathment of neurons	11/294	160/18986	0.06875	4.43975	5.47973	4.09923e-05	0.00291641	0.00224222	KIF14/MALL/B4GALT5/CXCR4/GPC1/KCNJ10/POU3F1/KEL/ID4/TNFRSF1B/CLU	11
GO:0008366	axon ensheathment	11/294	160/18986	0.06875	4.43975	5.47973	4.09923e-05	0.00291641	0.00224222	KIF14/MALL/B4GALT5/CXCR4/GPC1/KCNJ10/POU3F1/KEL/ID4/TNFRSF1B/CLU	11
GO:0050864	regulation of B cell activation	10/294	133/18986	0.075188	4.85551	5.59588	4.29384e-05	0.0029193	0.00224444	CD28/FCGR2B/PTPRC/CTLA4/MNDA/SPI1/SAMSN1/TNFAIP3/LAPTM5/CDKN1A	10
GO:0002819	regulation of adaptive immune response	13/294	221/18986	0.0588235	3.79872	5.24846	4.30161e-05	0.0029193	0.00224444	CD28/FCGR2B/PTPRC/DUSP10/CR2/IL1B/IL1RL1/IL18R1/HLA-E/SAMSN1/TNFAIP3/TNFRSF1B/ADCY7	13
GO:1903037	regulation of leukocyte cell-cell adhesion	18/294	392/18986	0.0459184	2.96533	4.93109	4.3271e-05	0.0029193	0.00224444	ASS1/CD28/LAX1/ILDR2/SELE/SELP/PTPRC/DUSP10/CTLA4/IL1B/CD44/DAPL1/HLA-E/RUNX1/SPTA1/RHOH/CHST2/LAPTM5	18
GO:0050863	regulation of T cell activation	18/294	393/18986	0.0458015	2.95778	4.91855	4.47234e-05	0.00296615	0.00228046	CD28/LAX1/ILDR2/TNFSF18/PTPRC/DUSP10/CTLA4/IL1B/DAPL1/CD2/HLA-E/RUNX1/SPTA1/RAC2/RHOH/TNFRSF1B/LAPTM5/TNFSF8	18
GO:0045058	T cell selection	7/294	63/18986	0.111111	7.17536	6.15728	5.23832e-05	0.00340551	0.00261825	CD28/LY9/SLAMF6/PTPRC/DOCK2/IL6R/SOCS3	7
GO:0033674	positive regulation of kinase activity	14/294	258/18986	0.0542636	3.50425	5.07916	5.30887e-05	0.00340551	0.00261825	KIF14/ECT2/TPX2/TGFB2/CASS4/PTPRC/FBN1/IL1B/CHI3L1/THBS1/EDN1/RELN/CDKN1A/SLC8A2	14
GO:0032757	positive regulation of interleukin-8 production	7/294	65/18986	0.107692	6.95458	6.03096	6.41996e-05	0.00405183	0.00311515	F3/IL1B/CHI3L1/CD2/CD244/CD14/SERPINE1	7
GO:1990573	potassium ion import across plasma membrane	6/294	46/18986	0.130435	8.42325	6.3217	7.29056e-05	0.00452825	0.00348144	ATP1A2/SLC12A1/ATP1A4/SLC12A5/KCNJ10/KCNQ1	6
GO:0010001	glial cell differentiation	14/294	267/18986	0.0524345	3.38612	4.92446	7.67381e-05	0.00469182	0.0036072	GPR37L1/SLC45A3/DUSP10/IL1B/B4GALT5/CXCR4/GPC1/KCNJ10/VIM/POU3F1/ID4/TNFRSF1B/RELN/CLU	14
GO:0050728	negative regulation of inflammatory response	12/294	203/18986	0.0591133	3.81743	5.06139	8.06151e-05	0.00481442	0.00370146	PTGIS/APCS/FCGR2B/ADORA1/PTPRC/DUSP10/HCK/TNFAIP3/TNFRSF1B/FGR/ELF4/SOCS3	12
GO:0002444	myeloid leukocyte mediated immunity	9/294	116/18986	0.0775862	5.01038	5.4335	8.12042e-05	0.00481442	0.00370146	CD84/FCGR2B/SPI1/HLA-E/GATA2/RAC2/ITGAM/IL6R/FGR	9
GO:0002685	regulation of leukocyte migration	13/294	236/18986	0.0550847	3.55728	4.95774	8.41489e-05	0.00491455	0.00377844	P2RY12/CAMK1D/ADORA1/TNFSF18/SELE/SELP/THBS1/PIK3R1/RAC2/EDN1/CHST2/SERPINE1/IL6R	13
GO:0070663	regulation of leukocyte proliferation	14/294	270/18986	0.0518519	3.3485	4.87436	8.64398e-05	0.0049741	0.00382422	CD28/FCGR2B/TNFSF18/PTPRC/CTLA4/IL1B/MNDA/HLA-E/SPTA1/TNFAIP3/RAC2/TNFRSF1B/CDKN1A/TNFSF8	14
GO:0015732	prostaglandin transport	5/294	30/18986	0.166667	10.763	6.71156	8.92678e-05	0.00506239	0.0038921	SLCO4A1/PTGS2/IL1B/EDN1/SLC22A2	5
GO:0002673	regulation of acute inflammatory response	6/294	48/18986	0.125	8.07228	6.15268	9.30698e-05	0.0052026	0.0039999	APCS/PTGS2/FCGR2B/ADORA1/IL1B/HLA-E	6
GO:0050777	negative regulation of immune response	12/294	207/18986	0.057971	3.74367	4.97773	9.70926e-05	0.00535103	0.00411402	FCGR2B/PTPRC/DUSP10/CR2/HCK/IL1RL1/COL3A1/SPI1/HLA-E/SAMSN1/TNFAIP3/FGR	12
GO:0050670	regulation of lymphocyte proliferation	13/294	240/18986	0.0541667	3.49799	4.88419	9.9673e-05	0.00541695	0.0041647	CD28/FCGR2B/TNFSF18/PTPRC/CTLA4/IL1B/MNDA/HLA-E/SPTA1/RAC2/TNFRSF1B/CDKN1A/TNFSF8	13
GO:0045785	positive regulation of cell adhesion	20/294	499/18986	0.0400802	2.58831	4.50923	0.000108302	0.0058053	0.00446327	PKP1/CD28/P2RY12/TGFB2/FN1/CASS4/TNFSF18/SELE/SELP/PTPRC/DUSP10/IL1B/CD44/HLA-E/RUNX1/SPTA1/GP6/RHOH/CHST2/IL6R	20
GO:0043368	positive T cell selection	6/294	50/18986	0.12	7.74939	5.99317	0.000117436	0.00620983	0.00477428	LY9/SLAMF6/PTPRC/DOCK2/IL6R/SOCS3	6
GO:0007162	negative regulation of cell adhesion	15/294	314/18986	0.0477707	3.08495	4.67214	0.000121558	0.0063078	0.00484961	ASS1/LAX1/ILDR2/PTPRC/CTLA4/DAPL1/THBS1/SPI1/HLA-E/RUNX1/PIK3R1/MMP2/LAPTM5/SERPINE1/EFNA5	15
GO:0032944	regulation of mononuclear cell proliferation	13/294	245/18986	0.0530612	3.4266	4.79442	0.000122513	0.0063078	0.00484961	CD28/FCGR2B/TNFSF18/PTPRC/CTLA4/IL1B/MNDA/HLA-E/SPTA1/RAC2/TNFRSF1B/CDKN1A/TNFSF8	13
GO:0045859	regulation of protein kinase activity	18/294	427/18986	0.0421546	2.72227	4.51428	0.000128325	0.00652127	0.00501373	KIF14/ECT2/TPX2/TGFB2/CASS4/PTPRC/FBN1/DUSP10/IL1B/CHI3L1/THBS1/TNFAIP3/EDN1/KSR1/RELN/CDKN1A/SLC8A2/FGR	18
GO:0001890	placenta development	10/294	152/18986	0.0657895	4.24857	5.04305	0.000131895	0.00661676	0.00508714	ETNK2/PTGS2/VASH2/KRT8/GATA2/CTSB/KRT19/SOCS3/CYP27B1/SPP1	10
GO:0042098	T cell proliferation	12/294	215/18986	0.055814	3.60437	4.81647	0.000138886	0.00687924	0.00528895	CD28/TNFSF18/PTPRC/CTLA4/IL1B/HLA-E/SPTA1/RAC2/TNFRSF1B/DOCK2/ELF4/TNFSF8	12
GO:0006935	chemotaxis	19/294	472/18986	0.0402542	2.59955	4.41336	0.000152092	0.00743921	0.00571947	FGF7/LGR6/P2RY12/TGFB2/CAMK1D/SCG2/NRP2/F3/IL1B/CXCR4/THBS1/RAC2/EDN1/MMP2/IL16/DOCK2/SERPINE1/IL6R/EFNA5	19
GO:0070482	response to oxygen levels	16/294	358/18986	0.0446927	2.88618	4.51848	0.000156709	0.00757042	0.00582035	PTGIS/ANGPT4/PTGS2/TGFB2/ADORA1/SLC39A12/CXCR4/THBS1/OXTR/FOSL2/RYR1/ALAS2/EDN1/MMP2/GAD2/CDKN1A	16
GO:0042330	taxis	19/294	474/18986	0.0400844	2.58858	4.39261	0.000160557	0.00766172	0.00589054	FGF7/LGR6/P2RY12/TGFB2/CAMK1D/SCG2/NRP2/F3/IL1B/CXCR4/THBS1/RAC2/EDN1/MMP2/IL16/DOCK2/SERPINE1/IL6R/EFNA5	19
GO:0032102	negative regulation of response to external stimulus	18/294	437/18986	0.0411899	2.65997	4.40284	0.000170906	0.00801333	0.00616087	PTGIS/APCS/FCGR2B/ADORA1/PTPRC/DUSP10/HCK/THBS1/HLA-E/TNFAIP3/EDN1/TNFRSF1B/SERPINE1/FGR/ELF4/SOCS3/SPP1/EPPK1	18
GO:0032640	tumor necrosis factor production	11/294	188/18986	0.0585106	3.77851	4.80161	0.000174069	0.00801333	0.00616087	BPI/FCGR2B/PTPRC/THBS1/CD2/HLA-E/PIK3R1/CD14/TNFAIP3/CLU/ELF4	11
GO:0032680	regulation of tumor necrosis factor production	11/294	188/18986	0.0585106	3.77851	4.80161	0.000174069	0.00801333	0.00616087	BPI/FCGR2B/PTPRC/THBS1/CD2/HLA-E/PIK3R1/CD14/TNFAIP3/CLU/ELF4	11
GO:0030101	natural killer cell activation	8/294	102/18986	0.0784314	5.06496	5.1625	0.000187155	0.00851557	0.006547	SLAMF7/PTPRC/CD2/CD244/IL18R1/HLA-E/FGR/ELF4	8
GO:1901654	response to ketone	12/294	224/18986	0.0535714	3.45955	4.64399	0.000203483	0.00915207	0.00703636	ASS1/TGFB2/PTPRC/CPS1/THBS1/OXTR/EDN1/GAD2/CDKN1A/ITGAM/EFNA5/SPP1	12
GO:0050678	regulation of epithelial cell proliferation	17/294	406/18986	0.0418719	2.70401	4.35276	0.000213204	0.00920993	0.00708085	FGF7/SERPINB5/RAP1GAP/COL4A3/TGFB2/VASH2/AKT3/SCG2/NRP2/DUSP10/F3/THBS1/SGPP2/TGM1/GATA2/TNFAIP3/EPPK1	17
GO:0036293	response to decreased oxygen levels	15/294	331/18986	0.0453172	2.92651	4.43443	0.000215858	0.00920993	0.00708085	PTGIS/ANGPT4/PTGS2/TGFB2/ADORA1/SLC39A12/CXCR4/THBS1/OXTR/FOSL2/RYR1/ALAS2/EDN1/MMP2/GAD2	15
GO:0046394	carboxylic acid biosynthetic process	15/294	331/18986	0.0453172	2.92651	4.43443	0.000215858	0.00920993	0.00708085	PTGIS/HAO1/ASS1/GATM/PTGS2/SLC45A3/RDH10/DSEL/CPS1/IL1B/MLXIPL/EDN1/GAD2/FADS6/CYP2E1	15
GO:0071706	tumor necrosis factor superfamily cytokine production	11/294	193/18986	0.0569948	3.68062	4.69427	0.000218782	0.00920993	0.00708085	BPI/FCGR2B/PTPRC/THBS1/CD2/HLA-E/PIK3R1/CD14/TNFAIP3/CLU/ELF4	11
GO:1903555	regulation of tumor necrosis factor superfamily cytokine production	11/294	193/18986	0.0569948	3.68062	4.69427	0.000218782	0.00920993	0.00708085	BPI/FCGR2B/PTPRC/THBS1/CD2/HLA-E/PIK3R1/CD14/TNFAIP3/CLU/ELF4	11
GO:0071604	transforming growth factor beta production	5/294	36/18986	0.138889	8.9692	6.00223	0.000218892	0.00920993	0.00708085	PTGS2/TGFB2/FN1/THBS1/COL3A1	5
GO:0016053	organic acid biosynthetic process	15/294	334/18986	0.0449102	2.90022	4.39405	0.00023783	0.00990032	0.00761163	PTGIS/HAO1/ASS1/GATM/PTGS2/SLC45A3/RDH10/DSEL/CPS1/IL1B/MLXIPL/EDN1/GAD2/FADS6/CYP2E1	15
GO:0045055	regulated exocytosis	12/294	229/18986	0.0524017	3.38401	4.55193	0.000249358	0.0102709	0.00789656	CD84/RIMS4/SYT13/FCGR2B/HCK/SPI1/GATA2/RAC2/MYH9/ITGAM/PRKCB/FGR	12
GO:0022409	positive regulation of cell-cell adhesion	15/294	336/18986	0.0446429	2.88296	4.36739	0.00025353	0.010334	0.00794504	PKP1/CD28/SELE/SELP/PTPRC/DUSP10/IL1B/CD44/HLA-E/RUNX1/SPTA1/GP6/RHOH/CHST2/IL6R	15
GO:0044321	response to leptin	4/294	21/18986	0.190476	12.3006	6.4981	0.000273852	0.0109345	0.00840677	PID1/INHBB/LEPR/EDN1	4
GO:0055081	monoatomic anion homeostasis	4/294	21/18986	0.190476	12.3006	6.4981	0.000273852	0.0109345	0.00840677	SLC12A1/CPS1/SLC12A5/KCNQ1	4
GO:0032760	positive regulation of tumor necrosis factor production	8/294	108/18986	0.0740741	4.78357	4.94524	0.000277393	0.010964	0.00842945	FCGR2B/PTPRC/THBS1/CD2/HLA-E/PIK3R1/CD14/CLU	8
GO:0001503	ossification	18/294	456/18986	0.0394737	2.54914	4.19939	0.000286856	0.0111436	0.00856748	GFRA4/CYP24A1/PTGS2/TNN/COL5A2/SLC24A3/RUNX1/SMAD6/FOSL2/ID4/RYR1/MMP2/RANBP3L/IL6R/FGR/MATN1/CYP27B1/SPP1	18
GO:0048545	response to steroid hormone	15/294	340/18986	0.0441176	2.84904	4.31463	0.000287631	0.0111436	0.00856748	ATP1A2/RXRG/ASS1/PTGS2/TGFB2/PTPRC/CPS1/UGT1A1/THBS1/OXTR/FOSL2/EDN1/GAD2/CDKN1A/SPP1	15
GO:0051347	positive regulation of transferase activity	14/294	304/18986	0.0460526	2.974	4.35134	0.000296275	0.01126	0.00865697	KIF14/ECT2/TPX2/TGFB2/CASS4/PTPRC/FBN1/IL1B/CHI3L1/THBS1/EDN1/RELN/CDKN1A/SLC8A2	14
GO:0060135	maternal process involved in female pregnancy	6/294	59/18986	0.101695	6.56728	5.3713	0.000296391	0.01126	0.00865697	PTGS2/CTSB/ADCY7/CYP27B1/SPP1/CSMD1	6
GO:0007596	blood coagulation	12/294	234/18986	0.0512821	3.3117	4.46239	0.000303751	0.0114286	0.00878666	SERPINC1/P2RY12/SELP/F3/THBS1/COL3A1/SLC4A1/GP6/EDN1/MYH9/SERPINE1/IL6R	12
GO:0048709	oligodendrocyte differentiation	8/294	110/18986	0.0727273	4.6966	4.87635	0.000314377	0.0116435	0.00895185	SLC45A3/DUSP10/B4GALT5/CXCR4/KCNJ10/ID4/TNFRSF1B/CLU	8
GO:0050878	regulation of body fluid levels	16/294	381/18986	0.0419948	2.71195	4.2334	0.000315413	0.0116435	0.00895185	SERPINC1/P2RY12/ADORA1/SELP/F3/THBS1/COL3A1/OXTR/SLC4A1/GP6/FOSL2/EDN1/MYH9/SERPINE1/IL6R/SLC22A2	16
GO:0043549	regulation of kinase activity	18/294	460/18986	0.0391304	2.52697	4.15787	0.000318554	0.0116496	0.00895649	KIF14/ECT2/TPX2/TGFB2/CASS4/PTPRC/FBN1/DUSP10/IL1B/CHI3L1/THBS1/TNFAIP3/EDN1/KSR1/RELN/CDKN1A/SLC8A2/FGR	18
GO:0033280	response to vitamin D	5/294	39/18986	0.128205	8.27926	5.7069	0.00032187	0.0116618	0.00896594	CYP24A1/PTGS2/PRKCB/CYP27B1/SPP1	5
GO:0010038	response to metal ion	15/294	345/18986	0.0434783	2.80775	4.24976	0.000335762	0.0120214	0.00924235	ATP1A2/ECT2/CYBRD1/ASS1/PTGS2/INHBB/CPS1/THBS1/KCNJ10/CD14/RYR1/EDN1/ADCY7/SLC25A24/NPTX1	15
GO:0061041	regulation of wound healing	9/294	140/18986	0.0642857	4.15146	4.69372	0.000337937	0.0120214	0.00924235	APCS/SERPINC1/F3/CXCR4/THBS1/TNFAIP3/EDN1/SERPINE1/EPPK1	9
GO:0018108	peptidyl-tyrosine phosphorylation	11/294	204/18986	0.0539216	3.48216	4.47018	0.000352234	0.0122173	0.00939299	FGF7/ANGPT4/CASS4/TNFSF18/PTPRC/HCK/SAMSN1/RELN/IL6R/FGR/EFNA5	11
GO:0031099	regeneration	11/294	204/18986	0.0539216	3.48216	4.47018	0.000352234	0.0122173	0.00939299	LGR6/DUSP10/UGT1A1/PRRX1/RUNX1/MAP1B/NNMT/MMP2/CDKN1A/SPP1/EPPK1	11
GO:1903557	positive regulation of tumor necrosis factor superfamily cytokine production	8/294	112/18986	0.0714286	4.61273	4.8091	0.000355289	0.0122173	0.00939299	FCGR2B/PTPRC/THBS1/CD2/HLA-E/PIK3R1/CD14/CLU	8
GO:0032147	activation of protein kinase activity	6/294	61/18986	0.0983607	6.35196	5.25062	0.000355934	0.0122173	0.00939299	KIF14/ECT2/TPX2/TGFB2/FBN1/CHI3L1	6
GO:0045730	respiratory burst	5/294	40/18986	0.125	8.07228	5.61541	0.000363238	0.0123596	0.00950238	NCF2/CAMK1D/DUSP10/HCK/RAC2	5
GO:0062012	regulation of small molecule metabolic process	15/294	348/18986	0.0431034	2.78354	4.21139	0.000367845	0.0124084	0.00953994	PTGS2/PID1/SLC45A3/RDH10/UGT1A1/IL1B/FMO4/CD244/SLC4A1/LEPR/NNMT/APOB/MLXIPL/ABCG1/CYP27B1	15
GO:0007193	adenylate cyclase-inhibiting G protein-coupled receptor signaling pathway	7/294	86/18986	0.0813953	5.25637	4.96145	0.000375922	0.0124651	0.00958352	RGS1/P2RY12/ADORA1/GPR37L1/EDN1/ADCY7/HRH3	7
GO:0051051	negative regulation of transport	18/294	467/18986	0.0385439	2.4891	4.08624	0.000381397	0.0124651	0.00958352	ATP1A2/BARD1/PTGS2/CD84/FCGR2B/PID1/ADORA1/INHBB/IL1B/THBS1/SPI1/BEST3/KEL/MAP1B/EDN1/TNFRSF1B/PRKCB/KCNQ1	18
GO:0030595	leukocyte chemotaxis	12/294	240/18986	0.05	3.22891	4.35808	0.000382016	0.0124651	0.00958352	TGFB2/CAMK1D/SCG2/IL1B/CXCR4/THBS1/RAC2/EDN1/MMP2/IL16/SERPINE1/IL6R	12
GO:0018212	peptidyl-tyrosine modification	11/294	206/18986	0.0533981	3.44835	4.43109	0.00038267	0.0124651	0.00958352	FGF7/ANGPT4/CASS4/TNFSF18/PTPRC/HCK/SAMSN1/RELN/IL6R/FGR/EFNA5	11
GO:0001818	negative regulation of cytokine production	16/294	388/18986	0.0412371	2.66302	4.15079	0.000385453	0.0124651	0.00958352	BPI/CD84/TGFB2/FN1/FCGR2B/IL1R2/INHBB/PTPRC/THBS1/IL1RL1/SIGLEC1/TNFAIP3/ADCY7/LAPTM5/IL6R/ELF4	16
GO:0045723	positive regulation of fatty acid biosynthetic process	4/294	23/18986	0.173913	11.231	6.15715	0.000395413	0.0125149	0.00962181	PTGS2/SLC45A3/IL1B/MLXIPL	4
GO:0007599	hemostasis	12/294	241/18986	0.0497925	3.21551	4.34102	0.000396588	0.0125149	0.00962181	SERPINC1/P2RY12/SELP/F3/THBS1/COL3A1/SLC4A1/GP6/EDN1/MYH9/SERPINE1/IL6R	12
GO:0050817	coagulation	12/294	241/18986	0.0497925	3.21551	4.34102	0.000396588	0.0125149	0.00962181	SERPINC1/P2RY12/SELP/F3/THBS1/COL3A1/SLC4A1/GP6/EDN1/MYH9/SERPINE1/IL6R	12
GO:0008625	extrinsic apoptotic signaling pathway via death domain receptors	7/294	87/18986	0.0804598	5.19595	4.91951	0.000403486	0.0126307	0.00971085	ATF3/THBS1/SPI1/TNFSF10/PIK3R1/TNFAIP3/SERPINE1	7
GO:0071219	cellular response to molecule of bacterial origin	12/294	242/18986	0.0495868	3.20223	4.32404	0.000411628	0.0127833	0.00982818	BPI/ASS1/PTGS2/FCGR2B/IL24/HCK/IL1B/VIM/CD14/TNFAIP3/TNFRSF1B/SERPINE1	12
GO:0097529	myeloid leukocyte migration	12/294	243/18986	0.0493827	3.18905	4.30715	0.000427147	0.0130226	0.0100121	P2RY12/TGFB2/CAMK1D/SCG2/IL1B/THBS1/PIK3R1/RAC2/EDN1/MMP2/SERPINE1/IL6R	12
GO:0010232	vascular transport	7/294	88/18986	0.0795455	5.1369	4.8782	0.000432643	0.0130226	0.0100121	ATP1A2/SLC24A3/ATP1A4/LEPR/SLC7A8/SLC8A2/SLC22A2	7
GO:0042310	vasoconstriction	7/294	88/18986	0.0795455	5.1369	4.8782	0.000432643	0.0130226	0.0100121	ATP1A2/PTGS2/ADRA1D/OXTR/KEL/EDN1/MMP2	7
GO:0150104	transport across blood-brain barrier	7/294	88/18986	0.0795455	5.1369	4.8782	0.000432643	0.0130226	0.0100121	ATP1A2/SLC24A3/ATP1A4/LEPR/SLC7A8/SLC8A2/SLC22A2	7
GO:0070555	response to interleukin-1	8/294	116/18986	0.0689655	4.45367	4.67924	0.000450146	0.0133457	0.0102605	PTGIS/IL1R2/INHBB/SELE/IL1B/CHI3L1/EDN1/MMP2	8
GO:0044703	multi-organism reproductive process	11/294	210/18986	0.052381	3.38267	4.35435	0.000450199	0.0133457	0.0102605	PTGS2/IL1B/OXTR/TLE6/CTSB/EDN1/MMP2/ADCY7/CYP27B1/SPP1/CSMD1	11
GO:0045429	positive regulation of nitric oxide biosynthetic process	5/294	42/18986	0.119048	7.68788	5.44163	0.000457893	0.013442	0.0103346	ASS1/PTGS2/IL1B/EDN1/CLU	5
GO:0046209	nitric oxide metabolic process	7/294	89/18986	0.0786517	5.07919	4.83753	0.000463458	0.013442	0.0103346	PTGIS/ASS1/PTGS2/CPS1/IL1B/EDN1/CLU	7
GO:0010721	negative regulation of cell development	13/294	281/18986	0.0462633	2.98761	4.20974	0.000463754	0.013442	0.0103346	APCS/FCGR2B/GPR37L1/FBN1/DUSP10/CTLA4/IL1B/RUNX1/PIK3R1/GATA2/ID4/TSC22D1/SPP1	13
GO:0072540	T-helper 17 cell lineage commitment	4/294	24/18986	0.166667	10.763	6.00205	0.000468749	0.0134869	0.0103691	LY9/SLAMF6/IL6R/SOCS3	4
GO:0050851	antigen receptor-mediated signaling pathway	11/294	212/18986	0.0518868	3.35076	4.31667	0.000487541	0.0139252	0.0107061	CD28/CD247/FCGR2B/LAX1/PTPRC/CTLA4/MNDA/CD8A/FOSL2/LAPTM5/PRKCB	11
GO:0008361	regulation of cell size	10/294	179/18986	0.0558659	3.60772	4.39622	0.000492129	0.0139543	0.0107285	SLC12A1/FN1/AKT3/BDNF/SLC12A5/KEL/MAP1B/EDN1/EFNA5/SPP1	10
GO:0050731	positive regulation of peptidyl-tyrosine phosphorylation	8/294	118/18986	0.0677966	4.37819	4.6165	0.000504748	0.0142092	0.0109244	FGF7/ANGPT4/CASS4/TNFSF18/PTPRC/RELN/IL6R/EFNA5	8
GO:1904407	positive regulation of nitric oxide metabolic process	5/294	43/18986	0.116279	7.5091	5.35897	0.000511651	0.0143006	0.0109947	ASS1/PTGS2/IL1B/EDN1/CLU	5
GO:2001057	reactive nitrogen species metabolic process	7/294	91/18986	0.0769231	4.96756	4.75797	0.000530334	0.0144285	0.0110931	PTGIS/ASS1/PTGS2/CPS1/IL1B/EDN1/CLU	7
GO:1903034	regulation of response to wounding	10/294	181/18986	0.0552486	3.56786	4.35336	0.000536871	0.0144285	0.0110931	APCS/SERPINC1/F3/CXCR4/THBS1/TNFAIP3/EDN1/SERPINE1/SPP1/EPPK1	10
GO:0002460	adaptive immune response based on somatic recombination of immune receptors built from immunoglobulin superfamily domains	16/294	400/18986	0.04	2.58313	4.01333	0.000536874	0.0144285	0.0110931	CD28/FCGR2B/LY9/SLAMF6/PTPRC/CR2/IL1B/IL1RL1/IL18R1/HLA-E/CD8A/TNFAIP3/TNFRSF1B/CLU/IL6R/SOCS3	16
GO:0032623	interleukin-2 production	6/294	66/18986	0.0909091	5.87075	4.97116	0.000546041	0.0144285	0.0110931	CD28/PTPRC/IL1B/RUNX1/TNFAIP3/LAPTM5	6
GO:0032663	regulation of interleukin-2 production	6/294	66/18986	0.0909091	5.87075	4.97116	0.000546041	0.0144285	0.0110931	CD28/PTPRC/IL1B/RUNX1/TNFAIP3/LAPTM5	6
GO:0045428	regulation of nitric oxide biosynthetic process	6/294	66/18986	0.0909091	5.87075	4.97116	0.000546041	0.0144285	0.0110931	PTGIS/ASS1/PTGS2/IL1B/EDN1/CLU	6
GO:0046697	decidualization	4/294	25/18986	0.16	10.3325	5.85584	0.000551281	0.0144285	0.0110931	PTGS2/CTSB/CYP27B1/SPP1	4
GO:0061042	vascular wound healing	4/294	25/18986	0.16	10.3325	5.85584	0.000551281	0.0144285	0.0110931	CXCR4/GATA2/TNFAIP3/SERPINE1	4
GO:0002887	negative regulation of myeloid leukocyte mediated immunity	3/294	11/18986	0.272727	17.6122	6.9117	0.000553067	0.0144285	0.0110931	CD84/FCGR2B/SPI1	3
GO:0050673	epithelial cell proliferation	18/294	482/18986	0.0373444	2.41164	3.93699	0.000553217	0.0144285	0.0110931	FGF7/SERPINB5/RAP1GAP/COL4A3/TGFB2/VASH2/AKT3/SCG2/NRP2/DUSP10/F3/THBS1/SGPP2/TGM1/GATA2/TNFAIP3/CDKN1A/EPPK1	18
GO:0014074	response to purine-containing compound	9/294	150/18986	0.06	3.87469	4.43296	0.000559854	0.0144285	0.0110931	ASS1/PTGS2/P2RY12/ADORA1/INHBB/CPS1/IL1B/RYR1/KCNQ1	9
GO:0042129	regulation of T cell proliferation	10/294	182/18986	0.0549451	3.54825	4.33216	0.000560475	0.0144285	0.0110931	CD28/TNFSF18/PTPRC/CTLA4/IL1B/HLA-E/SPTA1/RAC2/TNFRSF1B/TNFSF8	10
GO:0042100	B cell proliferation	7/294	92/18986	0.076087	4.91356	4.71906	0.000566534	0.0144841	0.0111358	FCGR2B/PTPRC/CTLA4/CR2/MNDA/FOSL2/CDKN1A	7
GO:0050920	regulation of chemotaxis	11/294	216/18986	0.0509259	3.28871	4.24264	0.000570035	0.0144841	0.0111358	P2RY12/CAMK1D/SCG2/F3/CXCR4/THBS1/RAC2/EDN1/IL16/SERPINE1/IL6R	11
GO:2001233	regulation of apoptotic signaling pathway	16/294	403/18986	0.0397022	2.5639	3.97974	0.000581866	0.0146406	0.0112561	PTGS2/IL19/FCGR2B/SCG2/ATF3/BDNF/INHBB/PTPRC/IL1B/CD44/THBS1/TNFSF10/TNFAIP3/MMP2/SERPINE1/CLU	16
GO:0017157	regulation of exocytosis	10/294	183/18986	0.0546448	3.52887	4.31111	0.000584932	0.0146406	0.0112561	CD84/RIMS4/SYT13/FCGR2B/SPI1/GATA2/RAC2/ITGAM/PRKCB/FGR	10
GO:0001909	leukocyte mediated cytotoxicity	9/294	151/18986	0.0596026	3.84903	4.40813	0.000587422	0.0146406	0.0112561	FCGR2B/SLAMF7/SLAMF6/PTPRC/CD2/SPI1/HLA-E/PIK3R1/ITGAM	9
GO:0070613	regulation of protein processing	6/294	67/18986	0.0895522	5.78313	4.91871	0.000592067	0.014663	0.0112733	IL1R2/THBS1/RUNX1/MYH9/SERPINE1/NKD2	6
GO:0044706	multi-multicellular organism process	11/294	218/18986	0.0504587	3.25853	4.20627	0.000615463	0.0151466	0.0116451	PTGS2/IL1B/OXTR/TLE6/CTSB/EDN1/MMP2/ADCY7/CYP27B1/SPP1/CSMD1	11
GO:0061448	connective tissue development	13/294	290/18986	0.0448276	2.89489	4.07811	0.000623252	0.0152424	0.0117188	SLC25A25/CHI3L1/CD44/PRRX1/COL3A1/SPI1/RUNX1/CYTL1/FOSL2/ID4/EDN1/IL6R/MATN1	13
GO:0019229	regulation of vasoconstriction	6/294	68/18986	0.0882353	5.69808	4.8673	0.000641048	0.0153175	0.0117765	ATP1A2/PTGS2/ADRA1D/OXTR/EDN1/MMP2	6
GO:0080164	regulation of nitric oxide metabolic process	6/294	68/18986	0.0882353	5.69808	4.8673	0.000641048	0.0153175	0.0117765	PTGIS/ASS1/PTGS2/IL1B/EDN1/CLU	6
GO:0033622	integrin activation	4/294	26/18986	0.153846	9.93511	5.71766	0.000643632	0.0153175	0.0117765	KIF14/P2RY12/FN1/SELP	4
GO:0046889	positive regulation of lipid biosynthetic process	7/294	94/18986	0.0744681	4.80902	4.6429	0.000644821	0.0153175	0.0117765	PTGS2/CCDC3/SLC45A3/RDH10/IL1B/MLXIPL/ABCG1	7
GO:0062013	positive regulation of small molecule metabolic process	9/294	153/18986	0.0588235	3.79872	4.3591	0.000645895	0.0153175	0.0117765	PTGS2/PID1/SLC45A3/RDH10/IL1B/CD244/NNMT/MLXIPL/ABCG1	9
GO:0035296	regulation of tube diameter	9/294	154/18986	0.0584416	3.77405	4.33489	0.000676868	0.0158542	0.0121892	ATP1A2/PTGS2/ADORA1/CPS1/ADRA1D/OXTR/KEL/EDN1/MMP2	9
GO:0097746	blood vessel diameter maintenance	9/294	154/18986	0.0584416	3.77405	4.33489	0.000676868	0.0158542	0.0121892	ATP1A2/PTGS2/ADORA1/CPS1/ADRA1D/OXTR/KEL/EDN1/MMP2	9
GO:0071356	cellular response to tumor necrosis factor	11/294	221/18986	0.0497738	3.2143	4.1525	0.000689238	0.0158542	0.0121892	ASS1/CCDC3/PID1/TNFSF18/CHI3L1/THBS1/KRT8/TNFAIP3/EDN1/TNFRSF1B/LAPTM5	11
GO:0032609	type II interferon production	8/294	124/18986	0.0645161	4.16634	4.43634	0.000701519	0.0158542	0.0121892	SLAMF6/IL1B/IL1RL1/CD2/CD244/IL18R1/CD14/LAPTM5	8
GO:0032649	regulation of type II interferon production	8/294	124/18986	0.0645161	4.16634	4.43634	0.000701519	0.0158542	0.0121892	SLAMF6/IL1B/IL1RL1/CD2/CD244/IL18R1/CD14/LAPTM5	8
GO:1903707	negative regulation of hemopoiesis	8/294	124/18986	0.0645161	4.16634	4.43634	0.000701519	0.0158542	0.0121892	APCS/FCGR2B/FBN1/CTLA4/RUNX1/PIK3R1/GATA2/TSC22D1	8
GO:0046633	alpha-beta T cell proliferation	5/294	46/18986	0.108696	7.01937	5.12615	0.000701576	0.0158542	0.0121892	CD28/PTPRC/HLA-E/DOCK2/ELF4	5
GO:0048713	regulation of oligodendrocyte differentiation	5/294	46/18986	0.108696	7.01937	5.12615	0.000701576	0.0158542	0.0121892	SLC45A3/DUSP10/CXCR4/ID4/TNFRSF1B	5
GO:0030099	myeloid cell differentiation	17/294	451/18986	0.037694	2.43421	3.86595	0.000707338	0.0158542	0.0121892	APCS/FBN1/DYRK3/BATF3/IL1RL1/SPI1/SLC4A1/IKZF1/RUNX1/PIK3R1/GATA2/FOSL2/ALAS2/RAC2/TESC/MYH9/KCNQ1	17
GO:0035150	regulation of tube size	9/294	155/18986	0.0580645	3.7497	4.31088	0.000709044	0.0158542	0.0121892	ATP1A2/PTGS2/ADORA1/CPS1/ADRA1D/OXTR/KEL/EDN1/MMP2	9
GO:0009612	response to mechanical stimulus	11/294	222/18986	0.0495495	3.19982	4.13478	0.000715407	0.0159056	0.0122287	ATP1A2/PTGS2/IL1B/CHI3L1/CXCR4/THBS1/MAP1B/EDN1/MMP2/ITGAM/KCNQ1	11
GO:0002674	negative regulation of acute inflammatory response	3/294	12/18986	0.25	16.1446	6.58141	0.000728995	0.0159697	0.0122779	APCS/FCGR2B/ADORA1	3
GO:0045060	negative thymic T cell selection	3/294	12/18986	0.25	16.1446	6.58141	0.000728995	0.0159697	0.0122779	CD28/PTPRC/DOCK2	3
GO:0031960	response to corticosteroid	9/294	156/18986	0.0576923	3.72567	4.28707	0.000742457	0.0159697	0.0122779	ASS1/PTGS2/PTPRC/CPS1/UGT1A1/FOSL2/EDN1/GAD2/CDKN1A	9
GO:0018149	peptide cross-linking	4/294	27/18986	0.148148	9.56715	5.58678	0.000746433	0.0159697	0.0122779	FN1/THBS1/COL3A1/TGM1	4
GO:0022010	central nervous system myelination	4/294	27/18986	0.148148	9.56715	5.58678	0.000746433	0.0159697	0.0122779	B4GALT5/KCNJ10/ID4/CLU	4
GO:0032291	axon ensheathment in central nervous system	4/294	27/18986	0.148148	9.56715	5.58678	0.000746433	0.0159697	0.0122779	B4GALT5/KCNJ10/ID4/CLU	4
GO:0072577	endothelial cell apoptotic process	6/294	70/18986	0.0857143	5.53528	4.76748	0.000748387	0.0159697	0.0122779	COL4A3/SCG2/THBS1/GATA2/TNFAIP3/SERPINE1	6
GO:0007565	female pregnancy	10/294	189/18986	0.0529101	3.41684	4.18779	0.000750938	0.0159697	0.0122779	PTGS2/IL1B/OXTR/TLE6/CTSB/MMP2/ADCY7/CYP27B1/SPP1/CSMD1	10
GO:0072330	monocarboxylic acid biosynthetic process	11/294	224/18986	0.0491071	3.17125	4.09964	0.000770229	0.0162653	0.0125052	PTGIS/GATM/PTGS2/SLC45A3/RDH10/DSEL/IL1B/MLXIPL/EDN1/FADS6/CYP2E1	11
GO:0070741	response to interleukin-6	5/294	47/18986	0.106383	6.87002	5.05314	0.000775276	0.0162653	0.0125052	PTGIS/PID1/CHI3L1/SPI1/IL6R	5
GO:0031348	negative regulation of defense response	13/294	297/18986	0.043771	2.82666	3.97918	0.000777309	0.0162653	0.0125052	PTGIS/APCS/FCGR2B/ADORA1/PTPRC/DUSP10/HCK/HLA-E/TNFAIP3/TNFRSF1B/FGR/ELF4/SOCS3	13
GO:0002704	negative regulation of leukocyte mediated immunity	6/294	71/18986	0.084507	5.45732	4.71901	0.000807009	0.016797	0.012914	CD84/FCGR2B/PTPRC/CR2/SPI1/HLA-E	6
GO:1902105	regulation of leukocyte differentiation	14/294	337/18986	0.041543	2.68278	3.90899	0.000821628	0.0169894	0.0130619	APCS/CD28/FCGR2B/PTPRC/FBN1/DUSP10/CTLA4/CD2/SPI1/RUNX1/PIK3R1/GATA2/TESC/RHOH	14
GO:0002275	myeloid cell activation involved in immune response	7/294	98/18986	0.0714286	4.61273	4.49683	0.000827048	0.0169894	0.0130619	CD84/SPI1/GATA2/RAC2/DOCK2/ITGAM/FGR	7
GO:0051897	positive regulation of phosphatidylinositol 3-kinase/protein kinase B signal transduction	10/294	192/18986	0.0520833	3.36345	4.12799	0.000847462	0.0169894	0.0130619	CD28/P2RY12/TGFB2/FN1/CASS4/SELP/CHI3L1/THBS1/RELN/FGR	10
GO:0045807	positive regulation of endocytosis	9/294	159/18986	0.0566038	3.65537	4.21681	0.000850479	0.0169894	0.0130619	CAMK1D/FCGR2B/SELE/PTPRC/GATA2/CD14/DOCK2/SERPINE1/CLU	9
GO:0002920	regulation of humoral immune response	5/294	48/18986	0.104167	6.7269	4.98223	0.000854602	0.0169894	0.0130619	FCGR2B/CFH/PTPRC/CR2/IL1B	5
GO:0006911	phagocytosis, engulfment	5/294	48/18986	0.104167	6.7269	4.98223	0.000854602	0.0169894	0.0130619	FCGR2B/THBS1/GATA2/MYH9/ITGAM	5
GO:0002285	lymphocyte activation involved in immune response	11/294	227/18986	0.0484581	3.12934	4.04766	0.000858971	0.0169894	0.0130619	CD28/FCGR2B/DOCK10/LY9/SLAMF6/TNFSF18/PTPRC/CD244/IL18R1/IL6R/SOCS3	11
GO:0002295	T-helper cell lineage commitment	4/294	28/18986	0.142857	9.22546	5.46253	0.000860314	0.0169894	0.0130619	LY9/SLAMF6/IL6R/SOCS3	4
GO:0036037	CD8-positive, alpha-beta T cell activation	4/294	28/18986	0.142857	9.22546	5.46253	0.000860314	0.0169894	0.0130619	DAPL1/HLA-E/RUNX1/TNFSF8	4
GO:0043304	regulation of mast cell degranulation	4/294	28/18986	0.142857	9.22546	5.46253	0.000860314	0.0169894	0.0130619	CD84/GATA2/RAC2/FGR	4
GO:0002698	negative regulation of immune effector process	8/294	128/18986	0.0625	4.03614	4.32245	0.000864015	0.0169894	0.0130619	CD84/TGFB2/FCGR2B/PTPRC/DUSP10/CR2/SPI1/HLA-E	8
GO:0048872	homeostasis of number of cells	14/294	339/18986	0.0412979	2.66695	3.8839	0.000869871	0.017019	0.0130847	DOCK10/AKT3/ILDR2/DYRK3/SPI1/SLC4A1/IKZF1/GATA2/SPTA1/FOSL2/ALAS2/TNFAIP3/RAC2/KCNQ1	14
GO:0010720	positive regulation of cell development	17/294	460/18986	0.0369565	2.38659	3.7756	0.000879354	0.017119	0.0131615	ASPM/FN1/BDNF/PTPRC/DUSP10/IL1B/CXCR4/SPI1/RUNX1/MAP1B/ID4/TESC/RHOH/TNFRSF1B/RELN/RASSF10/EFNA5	17
GO:0071222	cellular response to lipopolysaccharide	11/294	228/18986	0.0482456	3.11562	4.03053	0.000890371	0.0172476	0.0132605	BPI/ASS1/PTGS2/IL24/HCK/IL1B/VIM/CD14/TNFAIP3/TNFRSF1B/SERPINE1	11
GO:0045229	external encapsulating structure organization	14/294	341/18986	0.0410557	2.65131	3.859	0.000920483	0.017426	0.0133976	SERPINB5/COL9A1/COL4A3/TGFB2/OLFML2B/COL5A2/ADAMTS4/COL3A1/TGM1/COL23A1/RUNX1/MMP2/TNFRSF1B/MATN1	14
GO:1903317	regulation of protein maturation	6/294	73/18986	0.0821918	5.3078	4.62475	0.000934833	0.017426	0.0133976	IL1R2/THBS1/RUNX1/MYH9/SERPINE1/NKD2	6
GO:0036462	TRAIL-activated apoptotic signaling pathway	3/294	13/18986	0.230769	14.9027	6.28858	0.00093687	0.017426	0.0133976	ATF3/SPI1/TNFSF10	3
GO:0043301	negative regulation of leukocyte degranulation	3/294	13/18986	0.230769	14.9027	6.28858	0.00093687	0.017426	0.0133976	CD84/FCGR2B/SPI1	3
GO:0043383	negative T cell selection	3/294	13/18986	0.230769	14.9027	6.28858	0.00093687	0.017426	0.0133976	CD28/PTPRC/DOCK2	3
GO:0070294	renal sodium ion absorption	3/294	13/18986	0.230769	14.9027	6.28858	0.00093687	0.017426	0.0133976	CLCNKB/EDN1/KCNQ1	3
GO:0070486	leukocyte aggregation	3/294	13/18986	0.230769	14.9027	6.28858	0.00093687	0.017426	0.0133976	IL1B/CD44/RAC2	3
GO:1903238	positive regulation of leukocyte tethering or rolling	3/294	13/18986	0.230769	14.9027	6.28858	0.00093687	0.017426	0.0133976	SELE/SELP/CHST2	3
GO:0002861	regulation of inflammatory response to antigenic stimulus	5/294	49/18986	0.102041	6.58962	4.91332	0.00093982	0.017426	0.0133976	CD28/FCGR2B/HCK/HLA-E/FGR	5
GO:0051960	regulation of nervous system development	17/294	463/18986	0.0367171	2.37112	3.74595	0.000944113	0.017426	0.0133976	KIF14/ASPM/FN1/GPR37L1/BDNF/DUSP10/IL1B/CXCR4/OXTR/MAP1B/GATA2/ID4/TNFRSF1B/RELN/RASSF10/EFNA5/SPP1	17
GO:0050730	regulation of peptidyl-tyrosine phosphorylation	9/294	162/18986	0.0555556	3.58768	4.14823	0.000970953	0.0178373	0.0137138	FGF7/ANGPT4/CASS4/TNFSF18/PTPRC/SAMSN1/RELN/IL6R/EFNA5	9
GO:0050767	regulation of neurogenesis	15/294	383/18986	0.0391645	2.52917	3.79154	0.000984362	0.0179991	0.0138382	ASPM/FN1/GPR37L1/BDNF/DUSP10/IL1B/CXCR4/MAP1B/GATA2/ID4/TNFRSF1B/RELN/RASSF10/EFNA5/SPP1	15
GO:0002700	regulation of production of molecular mediator of immune response	10/294	196/18986	0.0510204	3.29481	4.05007	0.000991807	0.0180509	0.013878	CD28/TGFB2/FCGR2B/PTPRC/IL1B/CD244/IL18R1/HLA-E/TNFRSF1B/LAPTM5	10
GO:0071216	cellular response to biotic stimulus	12/294	269/18986	0.0446097	2.88081	3.89632	0.00104303	0.0188304	0.0144773	BPI/ASS1/PTGS2/FCGR2B/IL24/HCK/IL1B/VIM/CD14/TNFAIP3/TNFRSF1B/SERPINE1	12
GO:0050764	regulation of phagocytosis	7/294	102/18986	0.0686275	4.43184	4.35844	0.00104771	0.0188304	0.0144773	CAMK1D/FCGR2B/PTPRC/HCK/GATA2/DOCK2/FGR	7
GO:0045834	positive regulation of lipid metabolic process	8/294	132/18986	0.0606061	3.91383	4.21309	0.00105543	0.0188304	0.0144773	PTGS2/CCDC3/ADORA1/SLC45A3/RDH10/IL1B/MLXIPL/ABCG1	8
GO:0052547	regulation of peptidase activity	14/294	346/18986	0.0404624	2.61299	3.79751	0.00105798	0.0188304	0.0144773	SERPINB5/SERPINC1/PTGS2/COL4A3/SLPI/F3/CD44/THBS1/TNFSF10/SERPINB6/LAPTM5/SERPINE1/SLC22A2/RARRES1	14
GO:2001236	regulation of extrinsic apoptotic signaling pathway	9/294	164/18986	0.054878	3.54393	4.10341	0.0010587	0.0188304	0.0144773	IL19/SCG2/ATF3/PTPRC/IL1B/THBS1/TNFSF10/TNFAIP3/SERPINE1	9
GO:0001894	tissue homeostasis	12/294	270/18986	0.0444444	2.87014	3.88152	0.0010768	0.0189798	0.0145922	BARD1/PTGS2/AKT3/ILDR2/ABCA4/COL3A1/GATA2/CYTL1/FOSL2/TNFAIP3/RAC2/SPP1	12
GO:0060249	anatomical structure homeostasis	12/294	270/18986	0.0444444	2.87014	3.88152	0.0010768	0.0189798	0.0145922	BARD1/PTGS2/AKT3/ILDR2/ABCA4/COL3A1/GATA2/CYTL1/FOSL2/TNFAIP3/RAC2/SPP1	12
GO:0046632	alpha-beta T cell differentiation	8/294	133/18986	0.0601504	3.8844	4.18642	0.00110821	0.0194459	0.0149505	LY9/SLAMF6/IL18R1/RUNX1/FOSL2/IL6R/SOCS3/TNFSF8	8
GO:0002699	positive regulation of immune effector process	12/294	272/18986	0.0441176	2.84904	3.85211	0.00114706	0.0200377	0.0154055	CD28/SLAMF6/PTPRC/IL1B/CD244/IL18R1/SPI1/HLA-E/GATA2/LAPTM5/ITGAM/FGR	12
GO:0051384	response to glucocorticoid	8/294	134/18986	0.0597015	3.85542	4.16001	0.00116308	0.0201423	0.015486	ASS1/PTGS2/CPS1/UGT1A1/FOSL2/EDN1/GAD2/CDKN1A	8
GO:0043410	positive regulation of MAPK cascade	17/294	472/18986	0.0360169	2.32591	3.65836	0.00116334	0.0201423	0.015486	FGF7/TGFB2/FCGR2B/ADORA1/GPR37L1/PTPRC/ADRA1D/IL1B/CHI3L1/CD44/THBS1/SPI1/TNIK/EDN1/KSR1/LAPTM5/IL6R	17
GO:0050867	positive regulation of cell activation	15/294	391/18986	0.0383632	2.47743	3.70209	0.00120944	0.0208482	0.0160287	CD28/SELP/PTPRC/DUSP10/IL1B/THBS1/IL1RL1/CD2/SPI1/HLA-E/RUNX1/SPTA1/RHOH/IL16/CDKN1A	15
GO:0050807	regulation of synapse organization	13/294	312/18986	0.0416667	2.69076	3.77652	0.00121736	0.0208927	0.0160628	FGF7/DNM3/FCGR2B/DOCK10/MARK1/BDNF/NRP2/SLC12A5/OXTR/MAP1B/RELN/EFNA5/CAP2	13
GO:0035987	endodermal cell differentiation	5/294	52/18986	0.0961538	6.20945	4.71762	0.00123351	0.0209494	0.0161065	LAMB3/FN1/COL5A2/MMP2/MYH9	5
GO:0140353	lipid export from cell	5/294	52/18986	0.0961538	6.20945	4.71762	0.00123351	0.0209494	0.0161065	PTGS2/IL1B/EDN1/KCNQ1/SPP1	5
GO:0032729	positive regulation of type II interferon production	6/294	77/18986	0.0779221	5.03207	4.44621	0.00123673	0.0209494	0.0161065	SLAMF6/IL1B/CD2/CD244/IL18R1/CD14	6
GO:0007584	response to nutrient	9/294	168/18986	0.0535714	3.45955	4.01582	0.00125346	0.0211366	0.0162504	ASS1/CYP24A1/PTGS2/UGT1A1/MAP1B/MLXIPL/PRKCB/CYP27B1/SPP1	9
GO:0060560	developmental growth involved in morphogenesis	11/294	238/18986	0.0462185	2.98471	3.86419	0.00126003	0.0211366	0.0162504	FN1/TNN/RDH10/BDNF/NRP2/SLC39A12/CXCR4/MAP1B/EDN1/EFNA5/SPP1	11
GO:0001516	prostaglandin biosynthetic process	4/294	31/18986	0.129032	8.33268	5.12428	0.00127478	0.0211366	0.0162504	PTGIS/PTGS2/IL1B/EDN1	4
GO:0043373	CD4-positive, alpha-beta T cell lineage commitment	4/294	31/18986	0.129032	8.33268	5.12428	0.00127478	0.0211366	0.0162504	LY9/SLAMF6/IL6R/SOCS3	4
GO:0046457	prostanoid biosynthetic process	4/294	31/18986	0.129032	8.33268	5.12428	0.00127478	0.0211366	0.0162504	PTGIS/PTGS2/IL1B/EDN1	4
GO:0034219	carbohydrate transmembrane transport	8/294	137/18986	0.0583942	3.77099	4.08228	0.00134082	0.0221134	0.0170014	TMEM144/SLC2A2/PID1/SLC45A3/IL1B/PIK3R1/EDN1/PRKCB	8
GO:0014075	response to amine	5/294	53/18986	0.0943396	6.09229	4.65578	0.001345	0.0221134	0.0170014	ASS1/CPS1/RGS20/OXTR/EDN1	5
GO:0001938	positive regulation of endothelial cell proliferation	7/294	107/18986	0.0654206	4.22474	4.19516	0.00138583	0.0226894	0.0174442	FGF7/VASH2/AKT3/SCG2/NRP2/F3/GATA2	7
GO:0043269	regulation of monoatomic ion transport	17/294	480/18986	0.0354167	2.28715	3.58214	0.00139315	0.0227121	0.0174617	JPH1/ATP1A2/PTGS2/CD84/P2RY12/ADORA1/CXCR4/KCNJ10/BEST3/KEL/HEPH/EDN1/TESC/IL16/RELN/KCNQ1/DPP6	17
GO:0001666	response to hypoxia	13/294	317/18986	0.0410095	2.64832	3.7116	0.00140378	0.0227121	0.0174617	PTGIS/ANGPT4/PTGS2/TGFB2/ADORA1/CXCR4/THBS1/FOSL2/RYR1/ALAS2/EDN1/MMP2/GAD2	13
GO:0002456	T cell mediated immunity	8/294	138/18986	0.057971	3.74367	4.05685	0.00140463	0.0227121	0.0174617	FCGR2B/PTPRC/CR2/IL1B/IL18R1/HLA-E/CD8A/TNFRSF1B	8
GO:0002822	regulation of adaptive immune response based on somatic recombination of immune receptors built from immunoglobulin superfamily domains	10/294	206/18986	0.0485437	3.13487	3.86374	0.0014425	0.0231537	0.0178012	CD28/FCGR2B/PTPRC/CR2/IL1B/IL1RL1/IL18R1/HLA-E/TNFAIP3/TNFRSF1B	10
GO:0050803	regulation of synapse structure or activity	13/294	318/18986	0.0408805	2.63999	3.69877	0.00144378	0.0231537	0.0178012	FGF7/DNM3/FCGR2B/DOCK10/MARK1/BDNF/NRP2/SLC12A5/OXTR/MAP1B/RELN/EFNA5/CAP2	13
GO:0007567	parturition	3/294	15/18986	0.2	12.9156	5.78988	0.00145666	0.023265	0.0178868	OXTR/EDN1/MMP2	3
GO:0030183	B cell differentiation	8/294	139/18986	0.057554	3.71673	4.03166	0.00147084	0.0233012	0.0179146	FCGR2B/DOCK10/PTPRC/CR2/SPI1/PIK3R1/FOSL2/KLF6	8
GO:0030218	erythrocyte differentiation	8/294	139/18986	0.057554	3.71673	4.03166	0.00147084	0.0233012	0.0179146	DYRK3/SPI1/SLC4A1/IKZF1/GATA2/ALAS2/RAC2/KCNQ1	8
GO:0009743	response to carbohydrate	11/294	243/18986	0.0452675	2.92329	3.78426	0.0014875	0.0234702	0.0180445	PTGS2/COL4A3/SLC2A2/ILDR2/IL1B/THBS1/MAP1B/MLXIPL/PRKCB/EFNA5/NPTX1	11
GO:0045685	regulation of glial cell differentiation	6/294	80/18986	0.075	4.84337	4.32024	0.0015082	0.0237011	0.0182221	GPR37L1/SLC45A3/DUSP10/CXCR4/ID4/TNFRSF1B	6
GO:0031589	cell-substrate adhesion	14/294	361/18986	0.0387812	2.50442	3.61931	0.00157821	0.0246037	0.018916	KIF14/FN1/CASS4/TNN/CD44/THBS1/COL3A1/SIGLEC1/PIK3R1/SMAD6/RAC2/ITGAM/SERPINE1/EFNA5	14
GO:0032535	regulation of cellular component size	14/294	361/18986	0.0387812	2.50442	3.61931	0.00157821	0.0246037	0.018916	LMOD1/SLC12A1/FN1/AKT3/BDNF/HCK/SLC12A5/KEL/MAP1B/SPTA1/VILL/EDN1/EFNA5/SPP1	14
GO:0006809	nitric oxide biosynthetic process	6/294	81/18986	0.0740741	4.78357	4.27964	0.00160807	0.0248301	0.01909	PTGIS/ASS1/PTGS2/IL1B/EDN1/CLU	6
GO:0051047	positive regulation of secretion	13/294	322/18986	0.0403727	2.6072	3.64792	0.00161336	0.0248301	0.01909	SLC2A2/TGFB2/ADORA1/INHBB/IL1B/OXTR/GATA2/EDN1/ITGAM/PRKCB/FGR/ABCG1/SPP1	13
GO:0002363	alpha-beta T cell lineage commitment	4/294	33/18986	0.121212	7.82766	4.92313	0.00161811	0.0248301	0.01909	LY9/SLAMF6/IL6R/SOCS3	4
GO:0071634	regulation of transforming growth factor beta production	4/294	33/18986	0.121212	7.82766	4.92313	0.00161811	0.0248301	0.01909	PTGS2/TGFB2/FN1/THBS1	4
GO:0006816	calcium ion transport	16/294	445/18986	0.0359551	2.32191	3.5389	0.00164041	0.0250739	0.0192775	JPH1/ATP1A2/SLC25A25/PTGS2/CD84/PTPRC/SLC24A3/CXCR4/RAMP1/CACNA1A/RYR1/EDN1/IL16/SLC8A2/PRKCB/CYP27B1	16
GO:1903039	positive regulation of leukocyte cell-cell adhesion	12/294	284/18986	0.0422535	2.72866	3.68108	0.00165318	0.0251709	0.019352	CD28/SELE/SELP/PTPRC/DUSP10/IL1B/CD44/HLA-E/RUNX1/SPTA1/RHOH/CHST2	12
GO:0051656	establishment of organelle localization	17/294	488/18986	0.0348361	2.24965	3.50742	0.00166028	0.0251809	0.0193598	KIF14/NUF2/NUSAP1/DSN1/ECT2/FAM83D/SEC16B/CENPF/CD84/DNM3/MARK1/TLE6/MAP1B/GATA2/RAC2/MYH9/FGR	17
GO:0043434	response to peptide hormone	16/294	446/18986	0.0358744	2.31671	3.52901	0.0016782	0.0252823	0.0194378	ASS1/PTGS2/PID1/INHBB/CPS1/FBN1/IL1B/COL3A1/OXTR/TNFSF10/MAP1B/PIK3R1/EDN1/PRKCB/KCNQ1/SOCS3	16
GO:0008643	carbohydrate transport	8/294	142/18986	0.056338	3.63821	3.95747	0.00168444	0.0252823	0.0194378	TMEM144/SLC2A2/PID1/SLC45A3/IL1B/PIK3R1/EDN1/PRKCB	8
GO:0002573	myeloid leukocyte differentiation	11/294	247/18986	0.0445344	2.87595	3.72176	0.00169281	0.0252823	0.0194378	APCS/FBN1/BATF3/IL1RL1/SPI1/RUNX1/PIK3R1/GATA2/FOSL2/TESC/MYH9	11
GO:0050769	positive regulation of neurogenesis	11/294	247/18986	0.0445344	2.87595	3.72176	0.00169281	0.0252823	0.0194378	ASPM/FN1/BDNF/IL1B/CXCR4/MAP1B/ID4/TNFRSF1B/RELN/RASSF10/EFNA5	11
GO:0006813	potassium ion transport	11/294	248/18986	0.0443548	2.86436	3.70633	0.0017476	0.0259029	0.0199148	ATP1A2/SLC12A1/ADORA1/SLC9A2/SLC24A3/ATP1A4/SLC12A5/KCNJ10/KEL/KCNQ1/DPP6	11
GO:0052548	regulation of endopeptidase activity	11/294	248/18986	0.0443548	2.86436	3.70633	0.0017476	0.0259029	0.0199148	SERPINB5/PTGS2/COL4A3/F3/CD44/THBS1/TNFSF10/SERPINB6/LAPTM5/SERPINE1/SLC22A2	11
GO:0003096	renal sodium ion transport	3/294	16/18986	0.1875	12.1084	5.5748	0.00177239	0.0260728	0.0200455	CLCNKB/EDN1/KCNQ1	3
GO:0061043	regulation of vascular wound healing	3/294	16/18986	0.1875	12.1084	5.5748	0.00177239	0.0260728	0.0200455	CXCR4/TNFAIP3/SERPINE1	3
GO:0031341	regulation of cell killing	7/294	112/18986	0.0625	4.03614	4.04157	0.00180373	0.0262572	0.0201872	FCGR2B/CFH/SLAMF6/PTPRC/SPI1/HLA-E/ITGAM	7
GO:0042116	macrophage activation	7/294	112/18986	0.0625	4.03614	4.04157	0.00180373	0.0262572	0.0201872	BPI/FCGR2B/PTPRC/THBS1/IL1RL1/ITGAM/CLU	7
GO:0050901	leukocyte tethering or rolling	4/294	34/18986	0.117647	7.59744	4.82879	0.00181176	0.0262572	0.0201872	SELL/SELE/SELP/CHST2	4
GO:0060055	angiogenesis involved in wound healing	4/294	34/18986	0.117647	7.59744	4.82879	0.00181176	0.0262572	0.0201872	CXCR4/GATA2/TNFAIP3/SERPINE1	4
GO:0048844	artery morphogenesis	6/294	83/18986	0.0722892	4.66831	4.2004	0.00182282	0.0263199	0.0202355	TGFB2/AKT3/PRRX1/COL3A1/APOB/EDN1	6
GO:0001101	response to acid chemical	8/294	144/18986	0.0555556	3.58768	3.90912	0.00183996	0.0263728	0.0202761	ASS1/PTGS2/CPS1/COL5A2/COL3A1/KRT8/EDN1/MMP2	8
GO:0043281	regulation of cysteine-type endopeptidase activity involved in apoptotic process	8/294	144/18986	0.0555556	3.58768	3.90912	0.00183996	0.0263728	0.0202761	PTGS2/COL4A3/F3/CD44/THBS1/TNFSF10/LAPTM5/SLC22A2	8
GO:0002762	negative regulation of myeloid leukocyte differentiation	5/294	57/18986	0.0877193	5.66476	4.42337	0.0018664	0.0265572	0.0204179	APCS/FBN1/RUNX1/PIK3R1/GATA2	5
GO:0099024	plasma membrane invagination	5/294	57/18986	0.0877193	5.66476	4.42337	0.0018664	0.0265572	0.0204179	FCGR2B/THBS1/GATA2/MYH9/ITGAM	5
GO:0006814	sodium ion transport	11/294	251/18986	0.0438247	2.83012	3.66051	0.00192072	0.0272311	0.020936	ATP1A2/SLC12A1/SLC4A11/SLC9A2/SLC24A3/ATP1A4/CLCNKB/EDN1/TESC/SLC8A2/KCNQ1	11
GO:0001936	regulation of endothelial cell proliferation	9/294	179/18986	0.0502793	3.24695	3.78801	0.00194176	0.02743	0.0210889	FGF7/COL4A3/VASH2/AKT3/SCG2/NRP2/F3/THBS1/GATA2	9
GO:0033002	muscle cell proliferation	11/294	252/18986	0.0436508	2.81889	3.64538	0.00198144	0.0278898	0.0214424	DSN1/PTGS2/TGFB2/THBS1/RUNX1/PIK3R1/TNFAIP3/EDN1/MMP2/CDKN1A/IL6R	11
GO:0001893	maternal placenta development	4/294	35/18986	0.114286	7.38037	4.73822	0.00202091	0.0280419	0.0215594	PTGS2/CTSB/CYP27B1/SPP1	4
GO:0032743	positive regulation of interleukin-2 production	4/294	35/18986	0.114286	7.38037	4.73822	0.00202091	0.0280419	0.0215594	CD28/PTPRC/IL1B/RUNX1	4
GO:0038094	Fc-gamma receptor signaling pathway	4/294	35/18986	0.114286	7.38037	4.73822	0.00202091	0.0280419	0.0215594	CD247/FCGR2B/HCK/FGR	4
GO:0043369	CD4-positive or CD8-positive, alpha-beta T cell lineage commitment	4/294	35/18986	0.114286	7.38037	4.73822	0.00202091	0.0280419	0.0215594	LY9/SLAMF6/IL6R/SOCS3	4
GO:0002696	positive regulation of leukocyte activation	14/294	371/18986	0.0377358	2.43691	3.5054	0.00203186	0.0280943	0.0215997	CD28/PTPRC/DUSP10/IL1B/THBS1/IL1RL1/CD2/SPI1/HLA-E/RUNX1/SPTA1/RHOH/IL16/CDKN1A	14
GO:0002437	inflammatory response to antigenic stimulus	6/294	85/18986	0.0705882	4.55846	4.12364	0.00205863	0.0283642	0.0218072	CD28/FCGR2B/HCK/HLA-E/FOSL2/FGR	6
GO:0033623	regulation of integrin activation	3/294	17/18986	0.176471	11.3962	5.37807	0.00212768	0.0288084	0.0221487	KIF14/P2RY12/SELP	3
GO:0043031	negative regulation of macrophage activation	3/294	17/18986	0.176471	11.3962	5.37807	0.00212768	0.0288084	0.0221487	BPI/FCGR2B/PTPRC	3
GO:0044320	cellular response to leptin stimulus	3/294	17/18986	0.176471	11.3962	5.37807	0.00212768	0.0288084	0.0221487	PID1/INHBB/LEPR	3
GO:0090399	replicative senescence	3/294	17/18986	0.176471	11.3962	5.37807	0.00212768	0.0288084	0.0221487	ROMO1/CDKN1A/SERPINE1	3
GO:1902969	mitotic DNA replication	3/294	17/18986	0.176471	11.3962	5.37807	0.00212768	0.0288084	0.0221487	MCM3/MCM6/RAD51	3
GO:0150076	neuroinflammatory response	6/294	86/18986	0.0697674	4.50546	4.08615	0.00218484	0.0294802	0.0226652	PTGS2/PTPRC/IL1B/TNFRSF1B/ITGAM/CLU	6
GO:0060840	artery development	7/294	116/18986	0.0603448	3.89696	3.92498	0.00220353	0.0296303	0.0227806	TGFB2/AKT3/PRRX1/COL3A1/APOB/SMAD6/EDN1	7
GO:0034405	response to fluid shear stress	4/294	36/18986	0.111111	7.17536	4.65115	0.00224616	0.0299974	0.0230628	ASS1/PTGS2/SMAD6/MMP2	4
GO:2000352	negative regulation of endothelial cell apoptotic process	4/294	36/18986	0.111111	7.17536	4.65115	0.00224616	0.0299974	0.0230628	SCG2/GATA2/TNFAIP3/SERPINE1	4
GO:0071248	cellular response to metal ion	9/294	183/18986	0.0491803	3.17598	3.70952	0.00225634	0.0300294	0.0230874	ECT2/PTGS2/INHBB/KCNJ10/RYR1/EDN1/ADCY7/SLC25A24/NPTX1	9
GO:0071805	potassium ion transmembrane transport	10/294	219/18986	0.0456621	2.94878	3.63779	0.00226391	0.0300294	0.0230874	ATP1A2/SLC12A1/SLC9A2/SLC24A3/ATP1A4/SLC12A5/KCNJ10/KEL/KCNQ1/DPP6	10
GO:1902106	negative regulation of leukocyte differentiation	7/294	117/18986	0.0598291	3.86365	3.89664	0.00231342	0.0305239	0.0234676	APCS/FCGR2B/FBN1/CTLA4/RUNX1/PIK3R1/GATA2	7
GO:0099068	postsynapse assembly	6/294	87/18986	0.0689655	4.45367	4.04923	0.00231679	0.0305239	0.0234676	DOCK10/MARK1/SLC12A5/MAP1B/RELN/NPTX1	6
GO:0070542	response to fatty acid	5/294	60/18986	0.0833333	5.38152	4.26307	0.00234464	0.0307872	0.0236701	ASS1/PTGS2/PID1/CPS1/EDN1	5
GO:0034101	erythrocyte homeostasis	8/294	150/18986	0.0533333	3.44417	3.76907	0.00237547	0.030984	0.0238213	DYRK3/SPI1/SLC4A1/IKZF1/GATA2/ALAS2/RAC2/KCNQ1	8
GO:0099175	regulation of postsynapse organization	8/294	150/18986	0.0533333	3.44417	3.76907	0.00237547	0.030984	0.0238213	DNM3/FCGR2B/DOCK10/MARK1/NRP2/SLC12A5/MAP1B/RELN	8
GO:0015711	organic anion transport	16/294	462/18986	0.034632	2.23648	3.37435	0.00238961	0.0310436	0.0238672	SLCO4A1/ATP1A2/SLC25A25/SLC4A11/PTGS2/SLC2A2/ADORA1/SLC39A12/IL1B/THBS1/KCNJ10/SLC4A1/EDN1/SLC7A8/SLC25A24/SLC22A2	16
GO:0051962	positive regulation of nervous system development	12/294	297/18986	0.040404	2.60922	3.50552	0.0023959	0.0310436	0.0238672	ASPM/FN1/BDNF/IL1B/CXCR4/OXTR/MAP1B/ID4/TNFRSF1B/RELN/RASSF10/EFNA5	12
GO:0071347	cellular response to interleukin-1	6/294	88/18986	0.0681818	4.40306	4.01286	0.00245465	0.0316998	0.0243717	PTGIS/IL1R2/INHBB/IL1B/EDN1/MMP2	6
GO:1903532	positive regulation of secretion by cell	12/294	298/18986	0.0402685	2.60047	3.4924	0.00246279	0.0317003	0.0243721	SLC2A2/TGFB2/INHBB/IL1B/OXTR/GATA2/EDN1/ITGAM/PRKCB/FGR/ABCG1/SPP1	12
GO:0051783	regulation of nuclear division	8/294	151/18986	0.0529801	3.42136	3.74642	0.0024755	0.0317195	0.0243868	BUB1B/NUF2/NUSAP1/CENPF/CD28/SYCP2/IL1B/EDN1	8
GO:0001706	endoderm formation	5/294	61/18986	0.0819672	5.2933	4.21201	0.00252221	0.0317195	0.0243868	LAMB3/FN1/COL5A2/MMP2/MYH9	5
GO:0043030	regulation of macrophage activation	5/294	61/18986	0.0819672	5.2933	4.21201	0.00252221	0.0317195	0.0243868	BPI/FCGR2B/PTPRC/THBS1/IL1RL1	5
GO:0002923	regulation of humoral immune response mediated by circulating immunoglobulin	3/294	18/18986	0.166667	10.763	5.19711	0.00252417	0.0317195	0.0243868	FCGR2B/PTPRC/CR2	3
GO:0010755	regulation of plasminogen activation	3/294	18/18986	0.166667	10.763	5.19711	0.00252417	0.0317195	0.0243868	THBS1/RUNX1/SERPINE1	3
GO:0030889	negative regulation of B cell proliferation	3/294	18/18986	0.166667	10.763	5.19711	0.00252417	0.0317195	0.0243868	FCGR2B/CTLA4/MNDA	3
GO:1903236	regulation of leukocyte tethering or rolling	3/294	18/18986	0.166667	10.763	5.19711	0.00252417	0.0317195	0.0243868	SELE/SELP/CHST2	3
GO:0030198	extracellular matrix organization	13/294	339/18986	0.0383481	2.47645	3.44006	0.00252913	0.0317195	0.0243868	SERPINB5/COL9A1/COL4A3/TGFB2/OLFML2B/COL5A2/ADAMTS4/COL3A1/COL23A1/RUNX1/MMP2/TNFRSF1B/MATN1	13
GO:0043062	extracellular structure organization	13/294	340/18986	0.0382353	2.46917	3.42822	0.0025941	0.0323831	0.024897	SERPINB5/COL9A1/COL4A3/TGFB2/OLFML2B/COL5A2/ADAMTS4/COL3A1/COL23A1/RUNX1/MMP2/TNFRSF1B/MATN1	13
GO:0033627	cell adhesion mediated by integrin	6/294	89/18986	0.0674157	4.35359	3.97704	0.00259859	0.0323831	0.024897	P2RY12/TGFB2/FBN1/TESC/ITGAM/SERPINE1	6
GO:0032355	response to estradiol	7/294	120/18986	0.0583333	3.76706	3.81348	0.00266855	0.0331487	0.0254856	ASS1/PTGS2/UGT1A1/OXTR/MAP1B/MMP2/ITGAM	7
GO:1903038	negative regulation of leukocyte cell-cell adhesion	8/294	153/18986	0.0522876	3.37664	3.70169	0.00268544	0.0331487	0.0254856	ASS1/LAX1/ILDR2/CTLA4/DAPL1/HLA-E/RUNX1/LAPTM5	8
GO:2001235	positive regulation of apoptotic signaling pathway	8/294	153/18986	0.0522876	3.37664	3.70169	0.00268544	0.0331487	0.0254856	IL19/ATF3/INHBB/PTPRC/THBS1/TNFSF10/MMP2/CLU	8
GO:0045823	positive regulation of heart contraction	4/294	38/18986	0.105263	6.79771	4.4866	0.00274742	0.0337011	0.0259103	ATP1A2/TGFB2/EDN1/KCNQ1	4
GO:0071398	cellular response to fatty acid	4/294	38/18986	0.105263	6.79771	4.4866	0.00274742	0.0337011	0.0259103	ASS1/PID1/CPS1/EDN1	4
GO:1903531	negative regulation of secretion by cell	8/294	154/18986	0.0519481	3.35471	3.67961	0.0027955	0.0339561	0.0261063	CD84/FCGR2B/ADORA1/INHBB/IL1B/SPI1/EDN1/TNFRSF1B	8
GO:0007088	regulation of mitotic nuclear division	7/294	121/18986	0.0578512	3.73593	3.78635	0.00279577	0.0339561	0.0261063	BUB1B/NUF2/NUSAP1/CENPF/CD28/IL1B/EDN1	7
GO:0008645	hexose transmembrane transport	7/294	121/18986	0.0578512	3.73593	3.78635	0.00279577	0.0339561	0.0261063	SLC2A2/PID1/SLC45A3/IL1B/PIK3R1/EDN1/PRKCB	7
GO:0001764	neuron migration	9/294	189/18986	0.047619	3.07515	3.59574	0.00280292	0.0339561	0.0261063	ASPM/TNN/MARK1/NRP2/CXCR4/COL3A1/MAP1B/GATA2/RELN	9
GO:0001906	cell killing	11/294	264/18986	0.0416667	2.69076	3.46944	0.00283984	0.0342972	0.0263686	ROMO1/FCGR2B/CFH/SLAMF7/SLAMF6/PTPRC/CD2/SPI1/HLA-E/PIK3R1/ITGAM	11
GO:0002712	regulation of B cell mediated immunity	5/294	63/18986	0.0793651	5.12526	4.11318	0.0029063	0.0347295	0.026701	CD28/FCGR2B/PTPRC/CR2/HLA-E	5
GO:0002889	regulation of immunoglobulin mediated immune response	5/294	63/18986	0.0793651	5.12526	4.11318	0.0029063	0.0347295	0.026701	CD28/FCGR2B/PTPRC/CR2/HLA-E	5
GO:0034113	heterotypic cell-cell adhesion	5/294	63/18986	0.0793651	5.12526	4.11318	0.0029063	0.0347295	0.026701	PTPRC/IL1B/CD44/CD2/ITGAM	5
GO:0002449	lymphocyte mediated immunity	14/294	386/18986	0.0362694	2.34222	3.34126	0.00291113	0.0347295	0.026701	CD28/FCGR2B/SLAMF7/SLAMF6/PTPRC/CR2/IL1B/CD2/IL18R1/HLA-E/CD8A/PIK3R1/TNFRSF1B/CLU	14
GO:0032310	prostaglandin secretion	3/294	19/18986	0.157895	10.1966	5.02984	0.00296338	0.0350323	0.0269338	PTGS2/IL1B/EDN1	3
GO:0055064	chloride ion homeostasis	3/294	19/18986	0.157895	10.1966	5.02984	0.00296338	0.0350323	0.0269338	SLC12A1/SLC12A5/KCNQ1	3
GO:0060263	regulation of respiratory burst	3/294	19/18986	0.157895	10.1966	5.02984	0.00296338	0.0350323	0.0269338	CAMK1D/DUSP10/RAC2	3
GO:1903524	positive regulation of blood circulation	4/294	39/18986	0.102564	6.62341	4.40872	0.00302463	0.0356487	0.0274077	ATP1A2/TGFB2/EDN1/KCNQ1	4
GO:0010324	membrane invagination	5/294	64/18986	0.078125	5.04517	4.06532	0.00311342	0.0363666	0.0279596	FCGR2B/THBS1/GATA2/MYH9/ITGAM	5
GO:0071715	icosanoid transport	5/294	64/18986	0.078125	5.04517	4.06532	0.00311342	0.0363666	0.0279596	SLCO4A1/PTGS2/IL1B/EDN1/SLC22A2	5
GO:2000351	regulation of endothelial cell apoptotic process	5/294	64/18986	0.078125	5.04517	4.06532	0.00311342	0.0363666	0.0279596	SCG2/THBS1/GATA2/TNFAIP3/SERPINE1	5
GO:0015749	monosaccharide transmembrane transport	7/294	124/18986	0.0564516	3.64555	3.70666	0.00320549	0.037271	0.028655	SLC2A2/PID1/SLC45A3/IL1B/PIK3R1/EDN1/PRKCB	7
GO:0002440	production of molecular mediator of immune response	10/294	230/18986	0.0434783	2.80775	3.45926	0.00322128	0.037271	0.028655	CD28/TGFB2/FCGR2B/PTPRC/IL1B/CD244/IL18R1/HLA-E/TNFRSF1B/LAPTM5	10
GO:1903706	regulation of hemopoiesis	15/294	433/18986	0.034642	2.23712	3.26588	0.00322547	0.037271	0.028655	APCS/CD28/FCGR2B/PTPRC/FBN1/DUSP10/CTLA4/CD2/SPI1/RUNX1/PIK3R1/GATA2/TESC/RHOH/TSC22D1	15
GO:0033273	response to vitamin	6/294	93/18986	0.0645161	4.16634	3.83883	0.00323847	0.037271	0.028655	CYP24A1/PTGS2/MAP1B/PRKCB/CYP27B1/SPP1	6
GO:0050886	endocrine process	6/294	93/18986	0.0645161	4.16634	3.83883	0.00323847	0.037271	0.028655	INHBB/IL1B/OXTR/EDN1/KCNQ1/SPP1	6
GO:0002705	positive regulation of leukocyte mediated immunity	8/294	158/18986	0.0506329	3.26978	3.59304	0.00327138	0.0375393	0.0288613	CD28/SLAMF6/PTPRC/IL1B/IL18R1/SPI1/HLA-E/ITGAM	8
GO:0045923	positive regulation of fatty acid metabolic process	4/294	40/18986	0.1	6.45782	4.33353	0.00332034	0.0377688	0.0290377	PTGS2/SLC45A3/IL1B/MLXIPL	4
GO:0048873	homeostasis of number of cells within a tissue	4/294	40/18986	0.1	6.45782	4.33353	0.00332034	0.0377688	0.0290377	AKT3/ILDR2/GATA2/FOSL2	4
GO:0072539	T-helper 17 cell differentiation	4/294	40/18986	0.1	6.45782	4.33353	0.00332034	0.0377688	0.0290377	LY9/SLAMF6/IL6R/SOCS3	4
GO:0140115	export across plasma membrane	6/294	94/18986	0.0638298	4.12201	3.80549	0.00341531	0.0386302	0.0296999	ATP1A2/ATP1A4/HEPH/SLC8A2/KCNQ1/SLC22A2	6
GO:0008544	epidermis development	14/294	393/18986	0.0356234	2.3005	3.26725	0.00341724	0.0386302	0.0296999	FGF7/PKP1/AGPAT2/LAMB3/LAMC2/TGFB2/TGM1/POU3F1/SULT2B1/FOSL2/CDKN1A/KCNQ1/CYP27B1/TMEM132E	14
GO:0048588	developmental cell growth	10/294	232/18986	0.0431034	2.78354	3.42793	0.00342568	0.0386302	0.0296999	FN1/TNN/BDNF/NRP2/SLC39A12/CXCR4/MAP1B/EDN1/EFNA5/SPP1	10
GO:2001185	regulation of CD8-positive, alpha-beta T cell activation	3/294	20/18986	0.15	9.68673	4.87455	0.00344673	0.0387559	0.0297966	DAPL1/HLA-E/RUNX1	3
GO:0046890	regulation of lipid biosynthetic process	9/294	196/18986	0.0459184	2.96533	3.46857	0.0035676	0.0400001	0.0307532	PTGS2/CCDC3/SLC45A3/RDH10/IL1B/APOB/MLXIPL/ABCG1/CYP27B1	9
GO:0002690	positive regulation of leukocyte chemotaxis	6/294	95/18986	0.0631579	4.07863	3.77261	0.00359924	0.0402395	0.0309372	CAMK1D/THBS1/RAC2/EDN1/SERPINE1/IL6R	6
GO:0002360	T cell lineage commitment	4/294	41/18986	0.097561	6.30032	4.26086	0.00363513	0.0404098	0.0310682	LY9/SLAMF6/IL6R/SOCS3	4
GO:0150077	regulation of neuroinflammatory response	4/294	41/18986	0.097561	6.30032	4.26086	0.00363513	0.0404098	0.0310682	PTGS2/PTPRC/IL1B/TNFRSF1B	4
GO:0022612	gland morphogenesis	7/294	127/18986	0.0551181	3.55943	3.62942	0.00365955	0.0405661	0.0311883	FGF7/SERPINB5/TGFB2/ID4/TNFAIP3/MMP2/CSMD1	7
GO:0002820	negative regulation of adaptive immune response	5/294	67/18986	0.0746269	4.81927	3.92753	0.00379852	0.0418011	0.0321379	FCGR2B/PTPRC/CR2/IL1RL1/SAMSN1	5
GO:0030888	regulation of B cell proliferation	5/294	67/18986	0.0746269	4.81927	3.92753	0.00379852	0.0418011	0.0321379	FCGR2B/PTPRC/CTLA4/MNDA/CDKN1A	5
GO:0002706	regulation of lymphocyte mediated immunity	9/294	198/18986	0.0454545	2.93537	3.43327	0.0038137	0.0418011	0.0321379	CD28/FCGR2B/SLAMF6/PTPRC/CR2/IL1B/IL18R1/HLA-E/TNFRSF1B	9
GO:0010466	negative regulation of peptidase activity	9/294	198/18986	0.0454545	2.93537	3.43327	0.0038137	0.0418011	0.0321379	SERPINB5/SERPINC1/PTGS2/SLPI/CD44/THBS1/SERPINB6/SERPINE1/RARRES1	9
GO:0043086	negative regulation of catalytic activity	16/294	486/18986	0.0329218	2.12603	3.1538	0.00391504	0.042409	0.0326052	SERPINB5/APCS/SERPINC1/PTGS2/SLPI/PTPRC/DUSP10/IL1B/CD44/THBS1/TNFAIP3/SERPINB6/CDKN1A/SERPINE1/CYP27B1/RARRES1	16
GO:0030851	granulocyte differentiation	4/294	42/18986	0.0952381	6.15031	4.19057	0.00396958	0.042409	0.0326052	RUNX1/GATA2/FOSL2/TESC	4
GO:0071354	cellular response to interleukin-6	4/294	42/18986	0.0952381	6.15031	4.19057	0.00396958	0.042409	0.0326052	PTGIS/PID1/SPI1/IL6R	4
GO:0002888	positive regulation of myeloid leukocyte mediated immunity	3/294	21/18986	0.142857	9.22546	4.72982	0.00397554	0.042409	0.0326052	SPI1/HLA-E/ITGAM	3
GO:0006268	DNA unwinding involved in DNA replication	3/294	21/18986	0.142857	9.22546	4.72982	0.00397554	0.042409	0.0326052	MCM3/MCM6/RAD51	3
GO:0010829	negative regulation of D-glucose transmembrane transport	3/294	21/18986	0.142857	9.22546	4.72982	0.00397554	0.042409	0.0326052	PID1/IL1B/PRKCB	3
GO:0035864	response to potassium ion	3/294	21/18986	0.142857	9.22546	4.72982	0.00397554	0.042409	0.0326052	ATP1A2/KCNJ10/NPTX1	3
GO:0048670	regulation of collateral sprouting	3/294	21/18986	0.142857	9.22546	4.72982	0.00397554	0.042409	0.0326052	BDNF/EFNA5/SPP1	3
GO:0035710	CD4-positive, alpha-beta T cell activation	7/294	129/18986	0.0542636	3.50425	3.5792	0.00398837	0.042409	0.0326052	CD28/LY9/SLAMF6/IL18R1/RUNX1/IL6R/SOCS3	7
GO:0043200	response to amino acid	7/294	129/18986	0.0542636	3.50425	3.5792	0.00398837	0.042409	0.0326052	ASS1/PTGS2/CPS1/COL5A2/COL3A1/EDN1/MMP2	7
GO:0071621	granulocyte chemotaxis	7/294	129/18986	0.0542636	3.50425	3.5792	0.00398837	0.042409	0.0326052	TGFB2/CAMK1D/SCG2/IL1B/THBS1/RAC2/EDN1	7
GO:0043491	phosphatidylinositol 3-kinase/protein kinase B signal transduction	12/294	317/18986	0.0378549	2.4446	3.25288	0.0040516	0.0429645	0.0330323	CD28/P2RY12/TGFB2/FN1/CASS4/SELP/CHI3L1/THBS1/PIK3R1/EDN1/RELN/FGR	12
GO:0001910	regulation of leukocyte mediated cytotoxicity	6/294	98/18986	0.0612245	3.95377	3.67661	0.00419526	0.0443677	0.0341111	FCGR2B/SLAMF6/PTPRC/SPI1/HLA-E/ITGAM	6
GO:0006887	exocytosis	13/294	360/18986	0.0361111	2.33199	3.19996	0.00420886	0.0443916	0.0341295	CD84/RIMS4/SYT13/FCGR2B/HCK/SPI1/GATA2/RAC2/MYH9/ITGAM/PRKCB/FGR/NKD2	13
GO:0006633	fatty acid biosynthetic process	8/294	165/18986	0.0484848	3.13107	3.44801	0.00425317	0.0447383	0.034396	PTGIS/PTGS2/SLC45A3/IL1B/MLXIPL/EDN1/FADS6/CYP2E1	8
GO:0030193	regulation of blood coagulation	5/294	69/18986	0.0724638	4.67958	3.84015	0.00431131	0.0450452	0.034632	SERPINC1/F3/THBS1/EDN1/SERPINE1	5
GO:0045576	mast cell activation	5/294	69/18986	0.0724638	4.67958	3.84015	0.00431131	0.0450452	0.034632	CD84/GATA2/RAC2/RHOH/FGR	5
GO:0007264	small GTPase-mediated signal transduction	16/294	491/18986	0.0325866	2.10438	3.10945	0.00431688	0.0450452	0.034632	ARHGAP11A/KIF14/GARNL3/RAP1GAP/ECT2/TGFB2/DOCK10/ARHGAP30/COL3A1/GRAP2/RAC2/KSR1/RHOH/DOCK2/RELN/CDKN1A	16
GO:0001935	endothelial cell proliferation	9/294	202/18986	0.0445545	2.87725	3.36399	0.0043457	0.0452254	0.0347705	FGF7/COL4A3/VASH2/AKT3/SCG2/NRP2/F3/THBS1/GATA2	9
GO:0007160	cell-matrix adhesion	10/294	241/18986	0.0414938	2.67959	3.29095	0.00447658	0.0464638	0.0357226	FN1/TNN/CD44/THBS1/COL3A1/SIGLEC1/PIK3R1/ITGAM/SERPINE1/EFNA5	10
GO:0071498	cellular response to fluid shear stress	3/294	22/18986	0.136364	8.80612	4.59444	0.00455105	0.0471118	0.0362208	ASS1/PTGS2/MMP2	3
GO:2000116	regulation of cysteine-type endopeptidase activity	8/294	167/18986	0.0479042	3.09357	3.40799	0.00457155	0.0471992	0.036288	PTGS2/COL4A3/F3/CD44/THBS1/TNFSF10/LAPTM5/SLC22A2	8
GO:0048732	gland development	15/294	450/18986	0.0333333	2.15261	3.10335	0.00459662	0.0473331	0.036391	FGF7/SERPINB5/RAP1GAP/ASS1/TGFB2/INHBB/CPS1/UGT1A1/OXTR/GATA2/ID4/TNFAIP3/EDN1/MMP2/CSMD1	15
GO:0032570	response to progesterone	4/294	44/18986	0.0909091	5.87075	4.05658	0.00469966	0.04789	0.0368191	TGFB2/THBS1/OXTR/GAD2	4
GO:0042119	neutrophil activation	4/294	44/18986	0.0909091	5.87075	4.05658	0.00469966	0.04789	0.0368191	FCGR2B/SPI1/IL16/ITGAM	4
GO:0046627	negative regulation of insulin receptor signaling pathway	4/294	44/18986	0.0909091	5.87075	4.05658	0.00469966	0.04789	0.0368191	PID1/IL1B/PRKCB/SOCS3	4
GO:0150052	regulation of postsynapse assembly	4/294	44/18986	0.0909091	5.87075	4.05658	0.00469966	0.04789	0.0368191	DOCK10/MARK1/SLC12A5/MAP1B	4
GO:0010595	positive regulation of endothelial cell migration	7/294	133/18986	0.0526316	3.39885	3.48169	0.00471273	0.0478985	0.0368257	ANGPT4/PTGS2/AKT3/NRP2/THBS1/GATA2/EDN1	7
GO:0010975	regulation of neuron projection development	15/294	452/18986	0.0331858	2.14308	3.0847	0.00478521	0.0485091	0.0372951	CAMK1D/FN1/DNM3/TNN/MARK1/BDNF/SLC39A12/PRRX1/VIM/KEL/MAP1B/TNIK/RELN/EFNA5/SPP1	15
GO:0098813	nuclear chromosome segregation	12/294	324/18986	0.037037	2.39179	3.16896	0.00481186	0.0485724	0.0373438	KIF14/BUB1B/NUF2/NUSAP1/ASPM/NCAPH/DSN1/ECT2/FAM83D/TPX2/CENPF/SYCP2	12
GO:1903829	positive regulation of protein localization	16/294	497/18986	0.0321932	2.07898	3.05693	0.00484309	0.0485724	0.0373438	PKP1/ECT2/SEC16B/PTGS2/SLC2A2/TGFB2/CD247/IL1B/PIK3R1/RAC2/EDN1/RIC3/ITGAM/PRKCB/ABCG1/NKD2	16
GO:0048661	positive regulation of smooth muscle cell proliferation	6/294	101/18986	0.0594059	3.83633	3.58435	0.00486124	0.0485724	0.0373438	PTGS2/THBS1/PIK3R1/EDN1/MMP2/IL6R	6
GO:1903035	negative regulation of response to wounding	6/294	101/18986	0.0594059	3.83633	3.58435	0.00486124	0.0485724	0.0373438	APCS/THBS1/EDN1/SERPINE1/SPP1/EPPK1	6
GO:0001912	positive regulation of leukocyte mediated cytotoxicity	5/294	71/18986	0.0704225	4.54776	3.75605	0.00487162	0.0485724	0.0373438	SLAMF6/PTPRC/SPI1/HLA-E/ITGAM	5
GO:1900046	regulation of hemostasis	5/294	71/18986	0.0704225	4.54776	3.75605	0.00487162	0.0485724	0.0373438	SERPINC1/F3/THBS1/EDN1/SERPINE1	5
GO:2001234	negative regulation of apoptotic signaling pathway	10/294	244/18986	0.0409836	2.64665	3.24668	0.00487834	0.0485724	0.0373438	PTGS2/IL19/SCG2/BDNF/IL1B/CD44/THBS1/TNFAIP3/SERPINE1/CLU	10
GO:0050868	negative regulation of T cell activation	7/294	134/18986	0.0522388	3.37349	3.4579	0.00490838	0.0487474	0.0374784	LAX1/ILDR2/CTLA4/DAPL1/HLA-E/RUNX1/LAPTM5	7
GO:0048638	regulation of developmental growth	12/294	325/18986	0.0369231	2.38443	3.15715	0.00492921	0.0488303	0.0375421	FN1/BDNF/DUSP10/CXCR4/RUNX1/MAP1B/FOSL2/EDN1/CDKN1A/EFNA5/SPP1/EPPK1	12
GO:0007204	positive regulation of cytosolic calcium ion concentration	8/294	170/18986	0.0470588	3.03898	3.34907	0.00508309	0.0497407	0.038242	JPH1/ADRA1D/CXCR4/OXTR/CACNA1A/GATA2/EDN1/RIC3	8
GO:0022408	negative regulation of cell-cell adhesion	9/294	207/18986	0.0434783	2.80775	3.27973	0.00509023	0.0497407	0.038242	ASS1/LAX1/ILDR2/CTLA4/DAPL1/SPI1/HLA-E/RUNX1/LAPTM5	9
GO:0071548	response to dexamethasone	4/294	45/18986	0.0888889	5.74029	3.99264	0.00509638	0.0497407	0.038242	ASS1/CPS1/EDN1/GAD2	4
GO:1900077	negative regulation of cellular response to insulin stimulus	4/294	45/18986	0.0888889	5.74029	3.99264	0.00509638	0.0497407	0.038242	PID1/IL1B/PRKCB/SOCS3	4
GO:0043367	CD4-positive, alpha-beta T cell differentiation	6/294	102/18986	0.0588235	3.79872	3.55438	0.00509959	0.0497407	0.038242	LY9/SLAMF6/IL18R1/RUNX1/IL6R/SOCS3	6
GO:2001237	negative regulation of extrinsic apoptotic signaling pathway	6/294	102/18986	0.0588235	3.79872	3.55438	0.00509959	0.0497407	0.038242	IL19/SCG2/IL1B/THBS1/TNFAIP3/SERPINE1	6
GO:0046683	response to organophosphorus	7/294	135/18986	0.0518519	3.3485	3.43433	0.00511008	0.0497407	0.038242	ASS1/PTGS2/P2RY12/INHBB/CPS1/IL1B/KCNQ1	7

## Sheet: CX_Hallmark
ID	Description	GeneRatio	BgRatio	RichFactor	FoldEnrichment	zScore	pvalue	p.adjust	qvalue	geneID	Count
HALLMARK_EPITHELIAL_MESENCHYMAL_TRANSITION	HALLMARK_EPITHELIAL_MESENCHYMAL_TRANSITION	20/138	200/4384	0.1	3.17681	5.68035	3.10042e-06	0.000133318	0.000101172	LAMC2/FN1/SCG2/BDNF/COL5A2/FBN1/CD44/THBS1/GPC1/PRRX1/COL3A1/VIM/OXTR/NNMT/CALD1/TNFAIP3/MMP2/SERPINE1/SPP1/CAP2	20
HALLMARK_ALLOGRAFT_REJECTION	HALLMARK_ALLOGRAFT_REJECTION	18/138	200/4384	0.09	2.85913	4.85137	4.32358e-05	0.000929569	0.000705426	CD28/ST8SIA4/TGFB2/CD247/FCGR2B/LY75/INHBB/PTPRC/DYRK3/IL1B/CD2/SPI1/HLA-E/CD8A/IL16/PRKCB/FGR/ELF4	18
HALLMARK_TNFA_SIGNALING_VIA_NFKB	HALLMARK_TNFA_SIGNALING_VIA_NFKB	17/138	200/4384	0.085	2.70029	4.43688	0.000146599	0.00210126	0.00159459	LAMB3/PTGS2/ATF3/MSC/F3/IL1B/FJX1/CD44/B4GALT5/FOSL2/TNFAIP3/EDN1/KLF6/CDKN1A/SERPINE1/TSC22D1/SOCS3	17
HALLMARK_IL2_STAT5_SIGNALING	HALLMARK_IL2_STAT5_SIGNALING	16/138	199/4384	0.080402	2.55422	4.04508	0.000439198	0.00332993	0.002527	SERPINC1/RGS16/SELL/IL1R2/SELP/CTLA4/BATF3/CD44/IL1RL1/IL18R1/TNFSF10/RHOH/TNFRSF1B/SERPINB6/KLF6/SPP1	16
HALLMARK_HYPOXIA	HALLMARK_HYPOXIA	16/138	200/4384	0.08	2.54145	4.02239	0.000464642	0.00332993	0.002527	PPFIA4/PKP1/ATF3/F3/CXCR4/GPC1/SULT2B1/CP/FOSL2/TNFAIP3/STBD1/MYH9/CHST2/KLF6/CDKN1A/SERPINE1	16
HALLMARK_KRAS_SIGNALING_UP	HALLMARK_KRAS_SIGNALING_UP	16/138	200/4384	0.08	2.54145	4.02239	0.000464642	0.00332993	0.002527	MALL/PTGS2/RGS16/SLPI/CFH/IL1B/CXCR4/PRRX1/IKZF1/TNFAIP3/VWA5A/TNFRSF1B/DOCK2/RELN/LAPTM5/SPP1	16
HALLMARK_INFLAMMATORY_RESPONSE	HALLMARK_INFLAMMATORY_RESPONSE	15/138	200/4384	0.075	2.38261	3.60789	0.00137302	0.00843428	0.00640056	RGS1/RGS16/SELL/SELE/F3/IL1B/IL18R1/TNFSF10/CD14/EDN1/TNFRSF1B/CHST2/KLF6/CDKN1A/SERPINE1	15
HALLMARK_IL6_JAK_STAT3_SIGNALING	HALLMARK_IL6_JAK_STAT3_SIGNALING	8/138	87/4384	0.091954	2.92121	3.26277	0.00565296	0.0303847	0.0230581	IL1R2/IL1B/CD44/IL18R1/LEPR/CD14/TNFRSF1B/SOCS3	8

## Sheet: MD_GO_BP
ID	Description	GeneRatio	BgRatio	RichFactor	FoldEnrichment	zScore	pvalue	p.adjust	qvalue	geneID	Count
GO:0016054	organic acid catabolic process	125/3015	249/18986	0.502008	3.16124	14.9154	8.09397e-37	2.51075e-33	1.71762e-33	GLUL/ASRGL1/PAH/ECHDC2/HIBADH/CDO1/LONP2/MLYCD/ACAD11/DECR2/PCK1/THNSL2/ADTRP/MPST/QDPR/CRYL1/ADHFE1/BDH2/GAD2/SORD/SCLY/CBS/CARNS1/ACAA1/PPM1K/HMGCL/IDO2/CYP26A1/ACADM/DECR1/AGXT2/TST/SDS/GCAT/ACOX1/SDSL/FAH/ACAD10/MCCC2/MCCC1/AASS/OAT/ALDH4A1/ALDH1L2/SLC25A21/ACOT4/CYP4A11/ALDH6A1/GCSH/DPEP1/CPT1B/ABHD3/TYSND1/ABHD1/EHHADH/GCDH/XYLB/PRODH/CRYM/PRODH2/ACADL/ABCB11/FMO1/HNMT/KYNU/SARDH/QPRT/HAAO/…	125
GO:0046395	carboxylic acid catabolic process	125/3015	249/18986	0.502008	3.16124	14.9154	8.09397e-37	2.51075e-33	1.71762e-33	GLUL/ASRGL1/PAH/ECHDC2/HIBADH/CDO1/LONP2/MLYCD/ACAD11/DECR2/PCK1/THNSL2/ADTRP/MPST/QDPR/CRYL1/ADHFE1/BDH2/GAD2/SORD/SCLY/CBS/CARNS1/ACAA1/PPM1K/HMGCL/IDO2/CYP26A1/ACADM/DECR1/AGXT2/TST/SDS/GCAT/ACOX1/SDSL/FAH/ACAD10/MCCC2/MCCC1/AASS/OAT/ALDH4A1/ALDH1L2/SLC25A21/ACOT4/CYP4A11/ALDH6A1/GCSH/DPEP1/CPT1B/ABHD3/TYSND1/ABHD1/EHHADH/GCDH/XYLB/PRODH/CRYM/PRODH2/ACADL/ABCB11/FMO1/HNMT/KYNU/SARDH/QPRT/HAAO/…	125
GO:0044282	small molecule catabolic process	151/3015	375/18986	0.402667	2.53566	13.05	2.07945e-30	4.30029e-27	2.94187e-27	GLUL/ASRGL1/PAH/ECHDC2/HIBADH/CDO1/LONP2/MLYCD/ACAD11/FUT10/DECR2/PCK1/DPYD/THNSL2/ADTRP/MPST/QDPR/CRYL1/PNKD/CYP24A1/ADHFE1/BDH2/GAD2/UPP2/SORD/SCLY/HK3/CBS/CARNS1/ACAA1/HK2/ALDH2/PPM1K/HMGCL/IDO2/CYP26A1/ACADM/DECR1/AGXT2/TST/SDS/GCAT/ACOX1/HAGH/SDSL/FAH/ACAD10/MCCC2/MCCC1/AASS/OAT/ALDH4A1/ALDH1L2/CYP4F11/SLC25A21/ACOT4/CYP4A11/ALDH6A1/GCSH/DPEP1/CPT1B/ABHD3/TYSND1/ABHD1/EHHADH/GCDH/XYLB/PRODH/…	151
GO:0006520	amino acid metabolic process	123/3015	289/18986	0.425606	2.68011	12.505	1.33702e-27	1.90098e-24	1.30048e-24	SLC16A2/GLUL/ASRGL1/MSRA/BHMT/PAH/HIBADH/BCAT1/CDO1/MTHFD1/RIMKLA/PEPD/DPYD/ODC1/THNSL2/MPST/QDPR/DDC/PSAT1/ADHFE1/GAD2/CPS1/ASS1/SCLY/CBS/CARNS1/PPM1K/HMGCL/IDO2/GSS/AGXT2/GCLM/SEPHS2/SDS/GCAT/ASPA/SDSL/BPHL/NR1H4/FAH/GNMT/NAGS/NIT2/MCCC2/MCCC1/AASS/OAT/ALDH4A1/CTH/HPDL/SLC25A21/ALDH6A1/GCSH/DPEP1/PCBD1/DIO1/BAAT/ASL/GCDH/PRODH/CRYM/PRODH2/PM20D1/HNMT/KYNU/SARDH/AGMAT/IYD/SLC39A8/HAAO/BCKDHB/DDO…	123
GO:1901605	alpha-amino acid metabolic process	100/3015	209/18986	0.478469	3.01301	12.7142	1.53206e-27	1.90098e-24	1.30048e-24	GLUL/ASRGL1/MSRA/BHMT/PAH/HIBADH/BCAT1/CDO1/MTHFD1/RIMKLA/ODC1/THNSL2/MPST/QDPR/PSAT1/ADHFE1/GAD2/CPS1/ASS1/SCLY/CBS/CARNS1/HMGCL/IDO2/AGXT2/GCLM/SEPHS2/SDS/GCAT/ASPA/SDSL/NR1H4/FAH/GNMT/NAGS/NIT2/MCCC2/MCCC1/AASS/OAT/ALDH4A1/CTH/SLC25A21/ALDH6A1/GCSH/DPEP1/PCBD1/BAAT/ASL/GCDH/PRODH/CRYM/PRODH2/HNMT/KYNU/SARDH/AGMAT/IYD/SLC39A8/HAAO/DDO/SLC7A11/HNF4A/GCLC/DDAH1/AMT/ASPG/ALDH8A1/HGD/SHMT1/FTCD/AAD…	100
GO:0009063	amino acid catabolic process	68/3015	111/18986	0.612613	3.85773	13.1197	2.1727e-27	2.24657e-24	1.5369e-24	GLUL/ASRGL1/PAH/HIBADH/CDO1/THNSL2/QDPR/ADHFE1/GAD2/SCLY/CBS/CARNS1/PPM1K/HMGCL/IDO2/AGXT2/SDS/GCAT/SDSL/FAH/MCCC2/MCCC1/AASS/OAT/ALDH4A1/SLC25A21/ALDH6A1/GCSH/PRODH/CRYM/PRODH2/HNMT/KYNU/SARDH/HAAO/BCKDHB/DDO/DDAH1/ETFA/AMT/ALDH8A1/HGD/ECHS1/SHMT1/FTCD/AADAT/GLUD1/GLUD2/ABAT/DAO/KYAT1/IVD/ACMSD/KMO/MAT1A/HMGCLL1/DLST/GPT2/BCAT2/HSD17B10/DBT/TAT/BCKDHA/ACADSB/ACAT1/AFMID/CSAD/IDO1	68
GO:1901606	alpha-amino acid catabolic process	61/3015	98/18986	0.622449	3.91967	12.5903	3.01645e-25	2.67344e-22	1.82892e-22	GLUL/ASRGL1/PAH/HIBADH/CDO1/THNSL2/QDPR/ADHFE1/GAD2/SCLY/CBS/CARNS1/HMGCL/IDO2/AGXT2/SDS/GCAT/SDSL/FAH/MCCC2/MCCC1/AASS/OAT/ALDH4A1/SLC25A21/ALDH6A1/GCSH/PRODH/CRYM/PRODH2/HNMT/KYNU/SARDH/HAAO/DDO/DDAH1/AMT/ALDH8A1/HGD/SHMT1/FTCD/AADAT/GLUD1/GLUD2/DAO/KYAT1/IVD/ACMSD/KMO/MAT1A/HMGCLL1/DLST/GPT2/BCAT2/HSD17B10/TAT/ACADSB/ACAT1/AFMID/CSAD/IDO1	61
GO:0170039	proteinogenic amino acid metabolic process	84/3015	174/18986	0.482759	3.04002	11.7456	1.12567e-23	8.72959e-21	5.97199e-21	GLUL/ASRGL1/MSRA/BHMT/PAH/BCAT1/CDO1/MTHFD1/RIMKLA/THNSL2/MPST/QDPR/PSAT1/ADHFE1/GAD2/CPS1/ASS1/SCLY/CBS/CARNS1/HMGCL/IDO2/AGXT2/GCLM/SEPHS2/SDS/GCAT/ASPA/SDSL/NR1H4/FAH/GNMT/NAGS/NIT2/MCCC2/MCCC1/AASS/OAT/ALDH4A1/CTH/GCSH/PCBD1/BAAT/ASL/GCDH/PRODH/PRODH2/HNMT/KYNU/IYD/HAAO/DDO/SLC7A11/GCLC/DDAH1/AMT/ASPG/HGD/SHMT1/FTCD/AADAT/GLYAT/GGT1/BHMT2/MTHFR/GLUD1/GLUD2/PLOD2/DAO/IVD/ACMSD/KMO/MAT1A/HMGCLL…	84
GO:0170033	L-amino acid metabolic process	86/3015	181/18986	0.475138	2.99203	11.6999	1.31452e-23	9.06145e-21	6.19901e-21	GLUL/ASRGL1/MSRA/BHMT/PAH/BCAT1/CDO1/MTHFD1/RIMKLA/THNSL2/MPST/QDPR/PSAT1/ADHFE1/GAD2/CPS1/ASS1/SCLY/CBS/CARNS1/HMGCL/IDO2/AGXT2/GCLM/SEPHS2/SDS/GCAT/ASPA/SDSL/NR1H4/FAH/GNMT/NAGS/NIT2/MCCC2/MCCC1/AASS/OAT/ALDH4A1/CTH/GCSH/PCBD1/BAAT/ASL/GCDH/PRODH/PRODH2/HNMT/KYNU/IYD/HAAO/DDO/SLC7A11/GCLC/DDAH1/AMT/ASPG/ALDH8A1/HGD/SHMT1/FTCD/AADAT/GLYAT/GGT1/BHMT2/MTHFR/GLUD1/GLUD2/PLOD2/DAO/KYAT1/IVD/ACMSD/KM…	86
GO:0043062	extracellular structure organization	129/3015	340/18986	0.379412	2.38922	11.2306	2.4692e-23	1.53189e-20	1.04798e-20	DMP1/CYP1B1/HMCN1/RUNX1/CCDC80/MATN2/COL11A2/ELN/PXDN/GAS2/PAPLN/PRICKLE1/KAZALD1/SMOC1/LOXL3/TNR/APLP1/COL4A1/ADTRP/ADAMTS2/MMP2/ITGA8/NPHS1/ADAMTSL2/COL3A1/OLFML2B/POSTN/COL5A1/COL5A2/CTSK/AGT/ADAMTS12/COL1A1/ANXA2/MMP19/COL16A1/LOXL4/LOX/FSCN1/FBLN1/COL5A3/TNFRSF1B/COL6A1/SFRP2/HAS2/COL12A1/SMPD3/ADAMTS7/LCP1/ABI3BP/COL1A2/MYH11/TGFB1/LOXL2/ITGA2/SOX9/FKBP10/ADAMTS17/COL24A1/COL11A1/FAP/IHH/DP…	129
GO:0045229	external encapsulating structure organization	129/3015	341/18986	0.378299	2.38222	11.1907	3.36369e-23	1.89712e-20	1.29784e-20	DMP1/CYP1B1/HMCN1/RUNX1/CCDC80/MATN2/COL11A2/ELN/PXDN/GAS2/PAPLN/PRICKLE1/KAZALD1/SMOC1/LOXL3/TNR/APLP1/COL4A1/ADTRP/ADAMTS2/MMP2/ITGA8/NPHS1/ADAMTSL2/COL3A1/OLFML2B/POSTN/COL5A1/COL5A2/CTSK/AGT/ADAMTS12/COL1A1/ANXA2/MMP19/COL16A1/LOXL4/LOX/FSCN1/FBLN1/COL5A3/TNFRSF1B/COL6A1/SFRP2/HAS2/COL12A1/SMPD3/ADAMTS7/LCP1/ABI3BP/COL1A2/MYH11/TGFB1/LOXL2/ITGA2/SOX9/FKBP10/ADAMTS17/COL24A1/COL11A1/FAP/IHH/DP…	129
GO:0030198	extracellular matrix organization	128/3015	339/18986	0.377581	2.3777	11.1207	6.07145e-23	3.13894e-20	2.14738e-20	DMP1/CYP1B1/HMCN1/RUNX1/CCDC80/MATN2/COL11A2/ELN/PXDN/GAS2/PAPLN/PRICKLE1/KAZALD1/SMOC1/LOXL3/TNR/APLP1/COL4A1/ADTRP/ADAMTS2/MMP2/ITGA8/NPHS1/ADAMTSL2/COL3A1/OLFML2B/POSTN/COL5A1/COL5A2/CTSK/AGT/ADAMTS12/COL1A1/ANXA2/MMP19/COL16A1/LOXL4/LOX/FSCN1/FBLN1/COL5A3/TNFRSF1B/COL6A1/SFRP2/HAS2/COL12A1/SMPD3/ADAMTS7/LCP1/ABI3BP/COL1A2/MYH11/TGFB1/LOXL2/ITGA2/SOX9/FKBP10/ADAMTS17/COL24A1/COL11A1/FAP/IHH/DP…	128
GO:0015711	organic anion transport	153/3015	462/18986	0.331169	2.08543	10.2621	1.49993e-20	7.1581e-18	4.89692e-18	SLC4A4/SLC16A2/STXBP1/SLC1A2/SLC1A4/SLC16A11/SLC25A13/ATP1A2/SLC25A24/SLC11A1/SLC6A13/LYN/SLC6A5/RGS2/CACNB4/SLC37A4/SLC13A2/PIANP/SLC16A14/PTGS2/SLCO4C1/RGS4/TNFRSF11A/SLC4A10/SLC4A11/PLA2G4A/SLC25A25/SLC25A10/SLC7A2/ABCC2/SLC2A2/SLC38A4/SLC19A1/TRPV1/SFXN5/SLC25A15/SLC22A6/SLC17A1/SLC13A3/CES1/SLC22A8/SYK/SLC16A9/SLC25A42/PRKG1/ABCC6/SLC25A23/SFXN1/SLC17A2/SLC10A5/SLC1A1/SLC25A21/CYP4A11/FOLR1/…	153
GO:0046942	carboxylic acid transport	126/3015	357/18986	0.352941	2.22253	10.1317	1.06445e-19	4.71704e-17	3.22697e-17	SLC16A2/STXBP1/SLC1A2/SLC1A4/SLC16A11/SLC25A13/ATP1A2/SLC11A1/SLC6A13/LYN/SLC6A5/RGS2/CACNB4/SLC13A2/PIANP/SLC16A14/PTGS2/RGS4/TNFRSF11A/PLA2G4A/SLC25A10/SLC7A2/ABCC2/SLC38A4/SLC19A1/TRPV1/SFXN5/SLC25A15/SLC22A6/SLC13A3/CES1/SLC22A8/SYK/SLC16A9/PRKG1/ABCC6/SFXN1/SLC10A5/SLC1A1/SLC25A21/CYP4A11/FOLR1/CLDN2/MIF/CPT1B/LHCGR/FOLR2/SLC51B/SLC7A9/AKR1C4/LYPLA1/ABCB11/PLA2R1/SLC38A11/LRP2/GJA1/SLC27A6/A…	126
GO:0015849	organic acid transport	126/3015	358/18986	0.351955	2.21633	10.0947	1.39084e-19	5.75252e-17	3.93535e-17	SLC16A2/STXBP1/SLC1A2/SLC1A4/SLC16A11/SLC25A13/ATP1A2/SLC11A1/SLC6A13/LYN/SLC6A5/RGS2/CACNB4/SLC13A2/PIANP/SLC16A14/PTGS2/RGS4/TNFRSF11A/PLA2G4A/SLC25A10/SLC7A2/ABCC2/SLC38A4/SLC19A1/TRPV1/SFXN5/SLC25A15/SLC22A6/SLC13A3/CES1/SLC22A8/SYK/SLC16A9/PRKG1/ABCC6/SFXN1/SLC10A5/SLC1A1/SLC25A21/CYP4A11/FOLR1/CLDN2/MIF/CPT1B/LHCGR/FOLR2/SLC51B/SLC7A9/AKR1C4/LYPLA1/ABCB11/PLA2R1/SLC38A11/LRP2/GJA1/SLC27A6/A…	126
GO:0043648	dicarboxylic acid metabolic process	55/3015	100/18986	0.55	3.46345	10.7314	2.49408e-19	9.67078e-17	6.61586e-17	GLUL/MTHFD1/PCK1/MTHFD1L/IDH1/FAHD1/ADHFE1/FAHD2A/GAD2/ASS1/L2HGDH/GRHPR/COL6A1/SLC19A1/GCLM/ASPA/NR1H4/NAGS/NIT2/OAT/ALDH4A1/ALDH1L2/ACOT4/FOLR1/ASL/PRODH/PRODH2/KYNU/D2HGDH/MDH1B/QPRT/HAAO/DDO/SLC7A11/GCLC/ACSF3/ME1/SHMT1/DHFR/FTCD/AADAT/GGT1/GLUD1/GLUD2/ACMSD/KMO/MDH1/ALDH1L1/DLST/GPT2/FH/SUCLA2/SDHA/TAT/IDO1	55
GO:0170035	L-amino acid catabolic process	46/3015	75/18986	0.613333	3.86227	10.7911	5.29819e-19	1.93353e-16	1.32274e-16	GLUL/ASRGL1/PAH/CDO1/THNSL2/QDPR/ADHFE1/GAD2/SCLY/CBS/CARNS1/HMGCL/AGXT2/SDS/GCAT/SDSL/FAH/MCCC2/MCCC1/AASS/OAT/ALDH4A1/GCSH/PRODH/PRODH2/HNMT/KYNU/DDO/DDAH1/AMT/ALDH8A1/HGD/SHMT1/FTCD/AADAT/GLUD1/GLUD2/DAO/KYAT1/IVD/MAT1A/HMGCLL1/DLST/GPT2/TAT/CSAD	46
GO:0006790	sulfur compound metabolic process	119/3015	338/18986	0.352071	2.21705	9.80924	1.40478e-18	4.69896e-16	3.2146e-16	ACSM3/SLC1A2/MSRA/BHMT/GSTO1/SOD1/CDO1/AHCYL2/EDNRA/EDNRB/MLYCD/MTHFD1/ACOT2/MPST/IDH1/UST/HS3ST1/SLC19A3/CPS1/SULT1C2/SLC25A10/CBS/MICAL1/CHST7/MAT2A/CHST2/HMGCR/GSS/GCLM/GHR/TST/HAGH/GNMT/GSTM3/CBR4/MCCC2/MCCC1/HS3ST3A1/PPCS/SULT1C3/AASS/ACOT12/DSE/CTH/SLC1A1/ACOT4/GSTK1/DPEP1/CHST12/BAAT/ACOT1/STAT5A/GCDH/GSTA5/SUOX/NAT8/NDST3/FMO1/FMO3/ST3GAL3/MICAL2/HS3ST6/SLC7A11/SLC27A2/GCLC/ACSF3/OPLAH/HM…	119
GO:0016053	organic acid biosynthetic process	118/3015	334/18986	0.353293	2.22475	9.81164	1.43908e-18	4.69896e-16	3.2146e-16	ACSM3/GLUL/INSIG1/KLHL25/BHMT/PAH/TBXAS1/BRCA1/PTGIS/BCAT1/PRKAA2/CDO1/MLYCD/MTHFD1/DECR2/DPYD/MGLL/MTHFD1L/PYCARD/THNSL2/UST/PSAT1/MGST3/PTGS2/GAD2/CPS1/PLA2G4A/ASS1/CBS/NR1H3/SCD/ERRFI1/CARNS1/GPX4/CYP7B1/ALOX5/AGXT2/SEPHS2/SDS/SDSL/NR1H4/NAGS/CBR4/CES1/AASS/SYK/OAT/CYP4F11/DSE/CTH/STARD4/ACOT4/CYP4A11/MIF/CHST12/ABHD3/PCBD1/BAAT/ASL/ERLIN1/ABHD1/MLXIPL/APOC3/AKR1C4/LPGAT1/ACADL/ABCB11/PTGS1/FM…	118
GO:0050900	leukocyte migration	134/3015	404/18986	0.331683	2.08867	9.61	3.27906e-18	1.01716e-15	6.9585e-16	EPS8/PREX1/CMKLR1/WNT5A/CNN2/TRPM2/SELE/PIK3CD/VAV3/ITGA4/GCNT1/CXCR4/CCL8/CCL3/CCL2/LYVE1/EDNRB/THY1/SLAMF8/HMOX1/LYN/RAC2/RIPK3/IL33/PYCARD/ADTRP/SCG2/TNFRSF14/MMP2/SIRPA/TNFRSF11A/SELL/TNFAIP6/ZAP70/XCL1/RAC3/CCL3L3/PLA2G7/GDF15/GPR183/CSF1/RARRES2/TREM2/TRIM55/SLIT2/IL12A/CYP7B1/SPN/LCK/CHST2/ALOX5/CXCR3/P2RY12/MCOLN2/SMPD3/CXCL9/CH25H/NCKAP1L/AIF1/SYK/VAV1/CD200R1/PTAFR/CCL26/CSF1R/TGFB1/CNR…	134
GO:0042330	taxis	149/3015	474/18986	0.314346	1.97949	9.38311	1.03388e-17	3.05436e-15	2.08952e-15	PREX1/FGF7/CMKLR1/WNT5A/TRPM2/PIK3CD/ROBO1/VAV3/LEF1/CXCR4/CXCR6/CCL8/CCL3/CCL2/EDNRB/EPHA7/UNC5C/SLAMF8/LYN/NRP2/RAC2/SEMA6A/SCG2/GDNF/MMP2/DOCK2/SEMA3G/NTN1/SLIT1/TNFRSF11A/TNFAIP6/XCL1/RAC3/S100A4/CCL3L3/PLA2G7/FES/GPR183/CSF1/LOX/RARRES2/TREM2/SLIT2/IL12A/CYP7B1/LPAR1/SPN/F3/SEMA3A/ALOX5/CXCR3/P2RY12/RHO/SEMA4F/CXCL9/CH25H/NCKAP1L/HMGB2/AIF1/KIF21A/SYK/VAV1/PTAFR/CCL26/CYSLTR1/CSF1R/TGFB1/FGF…	149
GO:0170040	proteinogenic amino acid catabolic process	43/3015	71/18986	0.605634	3.81379	10.3205	1.47431e-17	4.15755e-15	2.84422e-15	GLUL/ASRGL1/PAH/CDO1/THNSL2/QDPR/ADHFE1/GAD2/SCLY/CBS/CARNS1/HMGCL/AGXT2/SDS/GCAT/SDSL/FAH/MCCC2/MCCC1/AASS/OAT/ALDH4A1/GCSH/PRODH/PRODH2/HNMT/DDO/DDAH1/AMT/HGD/SHMT1/FTCD/AADAT/GLUD1/GLUD2/DAO/IVD/MAT1A/HMGCLL1/DLST/GPT2/TAT/CSAD	43
GO:0046394	carboxylic acid biosynthetic process	115/3015	331/18986	0.347432	2.18784	9.47236	1.68504e-17	4.4214e-15	3.02472e-15	ACSM3/GLUL/INSIG1/KLHL25/BHMT/PAH/TBXAS1/BRCA1/PTGIS/BCAT1/PRKAA2/CDO1/MLYCD/MTHFD1/DECR2/DPYD/MGLL/MTHFD1L/PYCARD/THNSL2/UST/PSAT1/MGST3/PTGS2/GAD2/CPS1/PLA2G4A/ASS1/CBS/NR1H3/SCD/ERRFI1/CARNS1/GPX4/CYP7B1/ALOX5/AGXT2/SEPHS2/SDS/SDSL/NR1H4/NAGS/CBR4/CES1/AASS/SYK/OAT/CYP4F11/DSE/CTH/STARD4/ACOT4/CYP4A11/MIF/CHST12/ABHD3/PCBD1/BAAT/ASL/ERLIN1/ABHD1/MLXIPL/APOC3/AKR1C4/LPGAT1/ACADL/ABCB11/PTGS1/GA…	115
GO:0006935	chemotaxis	148/3015	472/18986	0.313559	1.97454	9.31544	1.71041e-17	4.4214e-15	3.02472e-15	PREX1/FGF7/CMKLR1/WNT5A/TRPM2/PIK3CD/ROBO1/VAV3/LEF1/CXCR4/CXCR6/CCL8/CCL3/CCL2/EDNRB/EPHA7/UNC5C/SLAMF8/LYN/NRP2/RAC2/SEMA6A/SCG2/GDNF/MMP2/DOCK2/SEMA3G/NTN1/SLIT1/TNFRSF11A/TNFAIP6/XCL1/RAC3/S100A4/CCL3L3/PLA2G7/FES/GPR183/CSF1/LOX/RARRES2/TREM2/SLIT2/IL12A/CYP7B1/LPAR1/SPN/F3/SEMA3A/ALOX5/CXCR3/P2RY12/SEMA4F/CXCL9/CH25H/NCKAP1L/HMGB2/AIF1/KIF21A/SYK/VAV1/PTAFR/CCL26/CYSLTR1/CSF1R/TGFB1/FGF18/C…	148
GO:0042060	wound healing	140/3015	444/18986	0.315315	1.9856	9.13052	7.67516e-17	1.90467e-14	1.303e-14	WNT5A/STXBP1/KNG1/CNN2/TSPAN8/VAV3/TLR4/CXCR4/PRCP/SLC11A1/PRKCA/FUT10/HMOX1/LYN/CADM4/WFDC1/ADTRP/ITGA5/FN1/F13B/F2/COL3A1/COL5A1/PLA2G4A/ADRA2B/PTK7/TSKU/FERMT3/ANXA2/FBLN1/TSPAN32/CD109/RAB27A/F3/ADRA2A/LCK/ALOX5/P2RY12/F10/USF1/GP6/SYK/VAV1/TGFB1/CYP4F11/PRKG1/FCER1G/ITGA2/KLKB1/F2RL2/PF4/PLEK/IL6R/WNT4/HRG/ELK3/TFPI2/ERBB3/PIK3CG/SLC6A4/FKBP10/CLDN3/SERPINE2/FAP/FGF2/TGFB2/VIL1/SMOC2/TPM1/SL…	140
GO:0003018	vascular process in circulatory system	96/3015	276/18986	0.347826	2.19032	8.65497	7.22744e-15	1.72458e-12	1.1798e-12	SLC4A4/SLC16A2/SLC1A2/SLC1A4/KNG1/TBXAS1/AKAP12/ITGA4/ATP1A2/SOD1/EDNRA/EDNRB/SLC6A13/MYLK3/RGS2/MMP2/SOD3/PTGS2/CPS1/HTR2B/ADRA2B/SLC22A5/CBS/AGT/SLC7A2/ABCC2/SLIT2/ADRA1A/ADRA2A/SLC19A1/GCLM/SLC13A3/SLC22A8/CYSLTR1/TGFB1/PRKG1/SLC1A1/GRIP2/SLC6A4/LRP3/ATP1A4/LRP2/OXTR/PDE3A/BMP6/SLC22A1/KCNMB1/FLVCR2/CDH5/CASR/GCLC/DDAH1/CD36/ADORA2B/SLC28A2/AMOT/ABCG2/SLC38A3/SVEP1/ANGPT1/SLC22A2/SERPINF2/CAV1…	96
GO:0006631	fatty acid metabolic process	126/3015	405/18986	0.311111	1.95912	8.47716	8.53233e-15	1.96054e-12	1.34122e-12	ACSM3/CYP1B1/INSIG1/KLHL25/TBXAS1/ECHDC2/BRCA1/PTGIS/PRKAA2/LONP2/MLYCD/ACAD11/ACOT2/DECR2/PCK1/AACS/MGLL/THNSL2/ADTRP/CRYL1/MGST3/BDH2/PTGS2/FMO2/UGT1A1/PLA2G4A/GDF15/NR1H3/SCD/ACAA1/GPX4/ACADM/ALOX5/DECR1/ACOX1/CBR4/ACAD10/CES1/ALDH1L2/ACOT12/CYP2J2/CYP4F11/HPGD/NAAA/ACOT4/CYP4A11/MIF/CPT1B/CES2/ABHD3/SOX9/TYSND1/BAAT/ERLIN1/PNPLA3/ACOT1/ABHD1/MLXIPL/EHHADH/GCDH/ACBD4/APOC3/AKR1C4/LPGAT1/PM20D1…	126
GO:0007599	hemostasis	87/3015	241/18986	0.360996	2.27326	8.643	1.13094e-14	2.41944e-12	1.65516e-12	STXBP1/KNG1/TSPAN8/VAV3/TLR4/PRKCA/LYN/ADTRP/F13B/F2/COL3A1/PLA2G4A/ADRA2B/FERMT3/ANXA2/FBLN1/TSPAN32/RAB27A/FLI1/F3/ADRA2A/LCK/P2RY12/F10/USF1/GP6/SYK/VAV1/CYP4F11/PRKG1/FCER1G/ITGA2/KLKB1/F2RL2/PF4/PLEK/IL6R/HRG/TFPI2/PIK3CG/SLC6A4/SERPINE2/FAP/SLC7A11/HNF4A/ITGB3/PRRG1/F13A1/CD36/PLAUR/APOH/PROZ/PROC/SVEP1/SERPINF2/VTN/MYL9/CAV1/DGKA/PDGFRA/PRRG2/FLNA/SERPINC1/SELP/THBS1/SERPINE1/HSPB1/PPIA/AX…	87
GO:0050817	coagulation	87/3015	241/18986	0.360996	2.27326	8.643	1.13094e-14	2.41944e-12	1.65516e-12	STXBP1/KNG1/TSPAN8/VAV3/TLR4/PRKCA/LYN/ADTRP/F13B/F2/COL3A1/PLA2G4A/ADRA2B/FERMT3/ANXA2/FBLN1/TSPAN32/RAB27A/F3/ADRA2A/LCK/P2RY12/F10/USF1/GP6/SYK/VAV1/CYP4F11/PRKG1/FCER1G/ITGA2/KLKB1/F2RL2/PF4/PLEK/IL6R/HRG/TFPI2/PIK3CG/SLC6A4/SERPINE2/FAP/SLC7A11/HNF4A/ITGB3/PRRG1/F13A1/CD36/PLAUR/APOH/PROZ/PROC/SVEP1/ANGPT1/SERPINF2/VTN/MYL9/CAV1/DGKA/PDGFRA/PRRG2/FLNA/SERPINC1/SELP/THBS1/SERPINE1/HSPB1/PPIA/…	87
GO:0007596	blood coagulation	85/3015	234/18986	0.363248	2.28744	8.6098	1.51318e-14	3.12925e-12	2.14075e-12	STXBP1/KNG1/TSPAN8/VAV3/TLR4/PRKCA/LYN/ADTRP/F13B/F2/COL3A1/PLA2G4A/ADRA2B/FERMT3/ANXA2/FBLN1/TSPAN32/RAB27A/F3/ADRA2A/LCK/P2RY12/F10/USF1/GP6/SYK/VAV1/CYP4F11/PRKG1/FCER1G/ITGA2/KLKB1/F2RL2/PF4/PLEK/IL6R/HRG/TFPI2/PIK3CG/SLC6A4/SERPINE2/FAP/SLC7A11/HNF4A/ITGB3/PRRG1/F13A1/CD36/PLAUR/APOH/PROZ/PROC/SVEP1/SERPINF2/VTN/MYL9/CAV1/DGKA/PDGFRA/PRRG2/FLNA/SERPINC1/SELP/THBS1/SERPINE1/HSPB1/PPIA/AXL/DGK…	85
GO:0002237	response to molecule of bacterial origin	118/3015	375/18986	0.314667	1.98151	8.34084	2.50754e-14	5.01832e-12	3.43308e-12	WNT5A/LY96/NLRP3/FZD5/LY86/SELE/AKAP12/MRC1/TLR4/CCL2/VIM/EDNRB/SLC11A1/PRKCA/PCK1/LYN/TLR9/PYCARD/CMPK2/PTGS2/SIRPA/TNFRSF11A/CPS1/DUSP10/UGT1A1/ASS1/FCGR2B/GBP2/NR1H3/CARD9/SSC5D/TREM2/GPX4/TNFRSF1B/COL6A1/IL12A/TLR2/CD180/C2/CD274/CSF2RB/CD68/CXCL9/B2M/NR1H4/HMGB2/PDCD1LG2/PTAFR/CNR2/E2F1/HPGD/CX3CR1/PF4/KLRK1/IL10RA/GBP5/MIF/SIGIRR/CD14/HCK/C5AR1/TIFAB/PALM3/LILRB2/CCR5/PTGFR/IL24/FMO1/ARID5A…	118
GO:0009410	response to xenobiotic stimulus	135/3015	451/18986	0.299335	1.88497	8.26421	2.67728e-14	5.19058e-12	3.55092e-12	CYP1B1/SLC1A2/VAV3/GSTO1/PRKAA2/CXCR4/SOD1/LYN/NR1I2/PRICKLE1/ADCY1/MMP2/PTGS2/STAT1/GAD2/FMO2/CENPF/CPS1/HTR2B/UGT1A1/AIM2/CAT/TRPA1/SMOX/ASS1/ERRFI1/HSPG2/COL1A1/CARD9/ACAA1/LOX/NNMT/ALDH2/ABCC2/COL6A1/NTRK1/SFRP2/PRKCB/CYP26A1/ADRA1A/LCK/CMBL/GCLM/BPHL/NCKAP1L/GSTM3/CYP3A5/SULT1C3/VAV1/CYP2J2/TGFB1/EMX1/ABCC6/E2F1/SFRP1/ITGA2/SLC1A1/DPEP1/CES2/CDK1/SLC6A4/LHCGR/CYP3A7/GSTA5/ABCB11/FMO1/FMO4/MA…	135
GO:0050878	regulation of body fluid levels	119/3015	381/18986	0.312336	1.96684	8.28292	3.50888e-14	6.59669e-12	4.51285e-12	BTC/STXBP1/KNG1/TSPAN8/VAV3/TLR4/CDO1/EDNRB/PRKCA/LYN/PRICKLE1/ADTRP/F13B/F2/COL3A1/PLA2G4A/ADRA2B/NR1H3/FERMT3/ANXA2/FBLN1/HK2/TSPAN32/RAB27A/FLI1/F3/ADRA2A/LCK/HAS2/P2RY12/F10/USF1/GP6/SYK/VAV1/CYP4F11/PRKG1/FCER1G/ITGA2/KLKB1/F2RL2/PF4/PLEK/IL6R/CYP4A11/HRG/TFPI2/APLN/PIK3CG/SLC6A4/STAT5A/ANO1/TIFAB/SERPINE2/FAP/GJA1/OXTR/PRLR/SLC7A11/HNF4A/ITGB3/PRRG1/F13A1/CD36/PLAUR/AQP4/APOH/PROZ/PROC/SVEP…	119
GO:0032496	response to lipopolysaccharide	112/3015	354/18986	0.316384	1.99233	8.18861	7.61453e-14	1.38943e-11	9.50519e-12	WNT5A/LY96/NLRP3/LY86/SELE/AKAP12/MRC1/TLR4/CCL2/VIM/EDNRB/SLC11A1/PRKCA/PCK1/LYN/TLR9/PYCARD/CMPK2/PTGS2/SIRPA/TNFRSF11A/CPS1/DUSP10/UGT1A1/ASS1/GBP2/NR1H3/TREM2/GPX4/TNFRSF1B/COL6A1/IL12A/TLR2/CD180/C2/CD274/CSF2RB/CD68/CXCL9/B2M/NR1H4/HMGB2/PDCD1LG2/PTAFR/CNR2/E2F1/HPGD/CX3CR1/PF4/KLRK1/IL10RA/GBP5/MIF/SIGIRR/CD14/HCK/TIFAB/PALM3/LILRB2/CCR5/PTGFR/IL24/FMO1/ARID5A/GJB2/ALAD/BMP6/TNIP3/CD36/HMG…	112
GO:0043603	amide metabolic process	138/3015	472/18986	0.292373	1.84112	8.04015	1.03434e-13	1.83345e-11	1.25428e-11	ACSM3/SLC1A2/ST8SIA4/GSTO1/ST6GALNAC3/SGMS1/SOD1/MLYCD/EPHA4/PAQR4/ACOT2/ENPEP/ABCG1/IDH1/ITGB8/XPNPEP1/NEU2/B3GALT2/MME/CPS1/ASS1/PLA2G7/CARNS1/MGAT3/NNMT/LRRTM3/HMGCR/GSS/SLC19A1/GCLM/SMPD3/SLC25A15/HAGH/CPN1/NR1H4/NAGS/GSTM3/CBR4/MCCC2/MCCC1/PPCS/AASS/ALDH1L2/SLC25A42/ACOT12/NT5C1A/BACE2/NAAA/SLC1A1/ACOT4/FOLR1/GSTK1/DPEP1/BAAT/ASL/ACOT1/GCDH/CTSZ/GSTA5/NIT1/NAT8/PM20D1/DPP4/ST3GAL3/AGMAT/ST6G…	138
GO:0072001	renal system development	105/3015	332/18986	0.316265	1.99158	7.91941	4.71175e-13	8.11992e-11	5.55491e-11	WNT5A/PROM1/GCNT1/EDNRA/EDNRB/EPHA4/EPHA7/FREM2/ENPEP/DCHS1/TCF21/GLI3/FOXD1/GFRA1/ODC1/PRICKLE1/HOXD11/KIF26B/COL4A1/MPST/GDNF/ITGA8/DDC/NPHS1/NPHS2/MME/STAT1/CENPF/CALB1/CAT/ASS1/BASP1/AGT/PTK7/SERPINF1/FBN1/SLIT2/CYP26A1/HAS2/WNT2B/KLF15/SLC22A6/RBP4/HS3ST3A1/ANKS6/TGFB1/LHX1/SFRP1/HPGD/IL6R/CYP4A11/WNT4/ZBTB16/AQP11/SOX9/LRRK2/GLI2/FGF2/TGFB2/LRP2/OVOL1/ROBO2/PRDM1/BMP6/SLC22A1/ITGB3/MYOCD/HM…	105
GO:0007584	response to nutrient	65/3015	168/18986	0.386905	2.43641	8.12511	6.82964e-13	1.14516e-10	7.83417e-11	CYP1B1/MLYCD/GIPR/TNC/PIM1/CYP24A1/PTGS2/STAT1/POSTN/UGT1A1/CAT/ASS1/CBS/FES/COL1A1/MAT2A/SFRP2/PRKCB/C2/CYP26A1/USF1/GCLM/TGFB1/SFRP1/ITGA2/FOLR1/SLC6A4/MLXIPL/FOLR2/PLD1/KYNU/MAP1B/CDKN2B/ALAD/BCKDHB/CASR/GCLC/HMGCS2/PPARG/SNAI2/ALPL/FABP1/KL/TNFRSF11B/PKLR/VCAM1/MTHFR/A2M/GCGR/TMIGD1/ALDH1A2/LRAT/FKBP1B/SLC6A19/CYP1A1/NFKBIZ/PPARA/LIPG/ABCA1/SPP1/APAF1/KANK2/SLC34A1/CYBB/CXCL10	65
GO:0010038	response to metal ion	107/3015	345/18986	0.310145	1.95304	7.76191	1.13398e-12	1.85137e-10	1.26654e-10	WNT5A/TRPM2/TRPC3/TNNC1/MAPT/SLC25A13/PRKAA2/ATP1A2/SLC25A24/SLC11A1/GIPR/HMOX1/TLR9/ADCY1/NDRG1/CACNA1H/CACNA1G/ACO1/SLC13A2/BNIP3/SOD3/PTGS2/ECT2/CYBRD1/CPS1/CAT/ASS1/CPNE8/SERPINF1/CPNE4/ADCY7/GSS/SMPD3/B2M/CPNE2/ABCC6/SLC25A23/LOXL2/SLC1A1/RASA4/DDX19A/DPEP1/CDK1/LRRK2/TFR2/CD14/KCNH1/INHBB/D2HGDH/SLC39A8/ALAD/HAAO/BMP6/KCNMB1/RYR2/CASR/GCLC/KCNB1/DLG2/HMGCS2/FBP1/SDC1/SNCA/KHK/LGMN/GRIA1/RYR…	107
GO:0002685	regulation of leukocyte migration	81/3015	236/18986	0.34322	2.16132	7.79992	2.04212e-12	3.24853e-10	2.22235e-10	CMKLR1/WNT5A/CNN2/SELE/ITGA4/GCNT1/CCL8/CCL3/CCL2/LYVE1/THY1/SLAMF8/HMOX1/LYN/RAC2/RIPK3/IL33/PYCARD/ADTRP/TNFRSF14/TNFAIP6/XCL1/RAC3/PLA2G7/GDF15/CSF1/RARRES2/TREM2/SLIT2/IL12A/SPN/CHST2/CXCR3/P2RY12/SMPD3/NCKAP1L/AIF1/CD200R1/PTAFR/CSF1R/TGFB1/PADI2/ITGA2/C3AR1/CX3CR1/KLRK1/IL6R/LGALS3/MIF/CCR6/GPR18/IL27RA/C5AR1/IL1R1/DPP4/CAMK1D/PGF/ITGB3/IL34/PDGFD/LGMN/FPR2/FUT4/ANXA1/SELP/THBS1/SERPINE1/BD…	81
GO:0001822	kidney development	101/3015	322/18986	0.313665	1.9752	7.66838	2.29213e-12	3.55509e-10	2.43207e-10	WNT5A/PROM1/GCNT1/EDNRA/EDNRB/EPHA4/EPHA7/FREM2/ENPEP/DCHS1/TCF21/GLI3/FOXD1/GFRA1/ODC1/HOXD11/KIF26B/MPST/GDNF/ITGA8/DDC/NPHS1/NPHS2/MME/STAT1/CENPF/CALB1/CAT/ASS1/BASP1/AGT/PTK7/SERPINF1/FBN1/SLIT2/CYP26A1/HAS2/WNT2B/KLF15/SLC22A6/HS3ST3A1/ANKS6/TGFB1/LHX1/SFRP1/HPGD/IL6R/CYP4A11/WNT4/ZBTB16/AQP11/SOX9/LRRK2/GLI2/FGF2/TGFB2/LRP2/OVOL1/ROBO2/PRDM1/BMP6/SLC22A1/ITGB3/HMGCS2/SDC1/PDGFD/ANGPT1/AQP1…	101
GO:0060326	cell chemotaxis	102/3015	328/18986	0.310976	1.95827	7.60633	3.19351e-12	4.83232e-10	3.30583e-10	PREX1/CMKLR1/WNT5A/TRPM2/PIK3CD/VAV3/LEF1/CXCR4/CXCR6/CCL8/CCL3/CCL2/EDNRB/SLAMF8/LYN/RAC2/SCG2/MMP2/TNFRSF11A/TNFAIP6/XCL1/RAC3/CCL3L3/PLA2G7/GPR183/CSF1/LOX/RARRES2/SLIT2/IL12A/CYP7B1/LPAR1/ALOX5/CXCR3/CXCL9/CH25H/NCKAP1L/HMGB2/AIF1/SYK/VAV1/CCL26/CSF1R/FGF18/CNR2/PADI2/FCER1G/C3AR1/CX3CR1/XCR1/PF4/KLRK1/ITGB2/IL6R/LGALS3/HRG/MIF/DPEP1/CCR6/GPR18/PIK3CG/CSF3R/C5AR1/CCR5/FGF2/DPP4/TGFB2/CAMK1D/S…	102
GO:0009081	branched-chain amino acid metabolic process	21/3015	28/18986	0.75	4.72289	8.56535	5.88521e-12	8.69329e-10	5.94716e-10	HIBADH/BCAT1/PPM1K/HMGCL/SDS/SDSL/MCCC2/MCCC1/ALDH6A1/BCKDHB/ECHS1/IVD/PCCA/HMGCLL1/PCCB/BCAT2/HSD17B10/DBT/BCKDHA/ACADSB/ACAT1	21
GO:0045785	positive regulation of cell adhesion	138/3015	499/18986	0.276553	1.7415	7.29313	9.53579e-12	1.37582e-09	9.41207e-10	DMP1/PREX1/WNT5A/RUNX1/CCDC80/NLRP3/KLHL25/SELE/DAB2/PTPRC/VAV3/ITGA4/RHOH/GCNT1/LEF1/CCL2/LGALS1/EPHA4/PRKCA/THY1/PCK1/LYN/GLI3/PLEKHA2/KIF26B/PYCARD/CARD11/TNFRSF14/CASS4/MEGF10/ITGA5/COL26A1/FN1/SIRPA/FRMD5/PKP1/DUSP10/ZAP70/XCL1/RAC3/EBI3/HLA-DMB/CCDC88B/COL16A1/CSF1/IL4R/FBLN1/IL12A/SFRP2/SPN/LCK/CHST2/ALOX5/HAS2/P2RY12/ADAM19/CD274/CD27/B2M/LIMS2/NCKAP1L/PDCD1LG2/AIF1/ABI3BP/GP6/SYK/VAV1/PT…	138
GO:0072329	monocarboxylic acid catabolic process	53/3015	131/18986	0.40458	2.54771	7.72318	1.19836e-11	1.68969e-09	1.15593e-09	ECHDC2/LONP2/MLYCD/ACAD11/DECR2/PCK1/ADTRP/CRYL1/BDH2/SORD/ACAA1/CYP26A1/ACADM/DECR1/AGXT2/ACOX1/FAH/ACAD10/ALDH1L2/CYP4A11/CPT1B/ABHD3/TYSND1/ABHD1/EHHADH/GCDH/XYLB/ACADL/ABCB11/ABCD3/SLC27A2/ETFA/ACOX2/CYP26C1/ECHS1/ACADS/PEX5/FABP1/HSD17B4/ECH1/CYP4F12/HADH/ECI1/IVD/LDHD/PCCA/PPARA/HACL1/PCCB/ACOX3/HSD17B10/ACAT1/NUDT8	53
GO:0071674	mononuclear cell migration	78/3015	231/18986	0.337662	2.12632	7.48329	1.32032e-11	1.82029e-09	1.24527e-09	EPS8/CMKLR1/WNT5A/CNN2/TRPM2/PIK3CD/ITGA4/CXCR4/CCL8/CCL3/CCL2/EDNRB/SLAMF8/LYN/RIPK3/PYCARD/ADTRP/TNFRSF14/MMP2/SIRPA/TNFRSF11A/ZAP70/XCL1/PLA2G7/GPR183/CSF1/RARRES2/TREM2/TRIM55/SLIT2/IL12A/CYP7B1/SPN/ALOX5/P2RY12/MCOLN2/CH25H/AIF1/CD200R1/CCL26/CSF1R/TGFB1/PADI2/C3AR1/CX3CR1/TBX21/PF4/KLRK1/ITGAL/IL6R/LGALS3/MIF/CCR6/MYO1G/PIK3CG/IL27RA/C5AR1/CCR5/ITGB3/IL34/PDGFD/LGMN/FPR2/FUT4/ITGB7/ANXA1/CX…	78
GO:0034440	lipid oxidation	48/3015	114/18986	0.421053	2.65144	7.68405	2.04101e-11	2.7527e-09	1.88315e-09	KLHL25/ECHDC2/LONP2/MLYCD/ACAD11/DECR2/BDH2/FMO2/PLA2G7/GDF15/ACAA1/ACADM/ALOX5/DECR1/ACOX1/ACAD10/ALDH1L2/CPT1B/SOX9/TYSND1/EHHADH/GCDH/ACADL/ABCB11/FMO1/FMO4/ABCD3/ADH7/SLC27A2/ETFA/ACOX2/ACSM1/ECHS1/ACADS/PEX5/FABP1/HSD17B4/ECH1/HADH/ECI1/IVD/PPARA/HACL1/ACOX3/ALOX15/HSD17B10/ABCC9/ACAT1	48
GO:0019395	fatty acid oxidation	46/3015	107/18986	0.429907	2.7072	7.69431	2.23792e-11	2.95405e-09	2.02089e-09	KLHL25/ECHDC2/LONP2/MLYCD/ACAD11/DECR2/BDH2/FMO2/GDF15/ACAA1/ACADM/DECR1/ACOX1/ACAD10/ALDH1L2/CPT1B/SOX9/TYSND1/EHHADH/GCDH/ACADL/ABCB11/FMO1/FMO4/ABCD3/ADH7/SLC27A2/ETFA/ACOX2/ACSM1/ECHS1/ACADS/PEX5/FABP1/HSD17B4/ECH1/HADH/ECI1/IVD/PPARA/HACL1/ACOX3/ALOX15/HSD17B10/ABCC9/ACAT1	46
GO:0006575	cellular modified amino acid metabolic process	65/3015	183/18986	0.355191	2.2367	7.304	5.69057e-11	7.35507e-09	5.03167e-09	SLC16A2/SLC1A2/BHMT/GSTO1/SOD1/MTHFD1/ALDH7A1/PLA1A/MTHFD1L/IDH1/ALDH9A1/ASS1/CTSK/ACADM/GSS/SLC19A1/AGXT2/GCLM/HAGH/GNMT/GSTM3/ALDH4A1/ALDH1L2/SLC25A42/SLC1A1/FOLR1/GSTK1/DPEP1/CPT1B/CHDH/DIO1/PRODH/CRYM/GSTA5/CKM/NAT8/ACADL/GATM/SARDH/IYD/DMGDH/SLC7A11/GCLC/OPLAH/OSBPL8/GSTA1/SHMT1/DHFR/DIO3/FTCD/GGT1/ETHE1/VNN1/GSTT2/BHMT2/MTHFR/PLOD2/HPN/SLC22A4/SLC26A7/ALDH1L1/MGST2/DIO2/GSTM2/GGT7	65
GO:0006835	dicarboxylic acid transport	45/3015	106/18986	0.424528	2.67333	7.50614	6.15784e-11	7.64065e-09	5.22704e-09	STXBP1/SLC1A2/SLC1A4/SLC25A13/ATP1A2/SLC13A2/PIANP/SLC25A10/ABCC2/SLC19A1/TRPV1/SLC22A6/SLC13A3/PRKG1/SLC1A1/SLC25A21/FOLR1/FOLR2/LRP2/GJA1/APBA1/SLC7A11/SLC7A13/LRRC8C/SNCA/SLC25A22/SLC3A1/SLC22A7/AVPR1A/ABCC8/ABCC5/SLC26A2/ABAT/SLC26A1/KMO/SLC26A7/KCNJ10/ADORA1/NTRK2/KCNJ8/TTYH2/LRRC8D/UCP2/SLC25A11/GNAT2	45
GO:0009062	fatty acid catabolic process	45/3015	106/18986	0.424528	2.67333	7.50614	6.15784e-11	7.64065e-09	5.22704e-09	ECHDC2/LONP2/MLYCD/ACAD11/DECR2/PCK1/ADTRP/BDH2/ACAA1/ACADM/DECR1/ACOX1/ACAD10/ALDH1L2/CYP4A11/CPT1B/ABHD3/TYSND1/ABHD1/EHHADH/GCDH/ACADL/ABCB11/ABCD3/SLC27A2/ETFA/ACOX2/ECHS1/ACADS/PEX5/FABP1/HSD17B4/ECH1/CYP4F12/HADH/ECI1/IVD/PCCA/PPARA/HACL1/PCCB/ACOX3/HSD17B10/ACAT1/NUDT8	45
GO:0170041	non-proteinogenic amino acid metabolic process	33/3015	65/18986	0.507692	3.19703	7.7091	6.6557e-11	8.09647e-09	5.53886e-09	BHMT/MTHFD1/DPYD/ODC1/MPST/GAD2/CPS1/ASS1/CBS/IDO2/AGXT2/GNMT/ALDH4A1/CTH/DPEP1/ASL/PRODH/KYNU/SARDH/DDO/HNF4A/DDAH1/ALDH8A1/AADAT/UPB1/MTHFR/ABAT/PLOD2/DAO/KYAT1/KMO/AFMID/IDO1	33
GO:0010720	positive regulation of cell development	127/3015	460/18986	0.276087	1.73857	6.96727	7.28582e-11	8.69254e-09	5.94664e-09	PLXNC1/RUNX1/NLRP3/KLHL25/PTPRC/ID2/ROBO1/RHOH/VCAN/MAPT/LEF1/CXCR4/S1PR2/EPHA4/PRKCA/INPP5D/MAP6/PCK1/LYN/GLI3/NEFL/TLR9/RASSF10/IL33/NTN1/CLCN2/SLITRK1/BAIAP2/FN1/MME/TNFRSF11A/DUSP10/ASPM/ZAP70/HCLS1/FES/SERPINF1/NUMBL/ID4/CSF1/IL4R/TREM2/TNFRSF1B/SLIT2/TLR2/CDKL3/CD27/ASPA/NCKAP1L/MAP3K13/ZNF365/SYK/CYSLTR1/TGFB1/TRPC5/CX3CR1/SASH3/PF4/ZBTB16/EVI2B/LILRB4/CD4/RGS14/METRN/SHOX2/LILRB2/SERPINE2…	127
GO:1905039	carboxylic acid transmembrane transport	58/3015	156/18986	0.371795	2.34126	7.30858	7.65825e-11	8.96449e-09	6.13269e-09	SLC1A2/SLC1A4/SLC16A11/SLC25A13/ATP1A2/SLC11A1/SLC6A13/SLC6A5/RGS2/SLC13A2/SLC16A14/RGS4/SLC25A10/SLC7A2/SLC38A4/SLC19A1/SLC25A15/SLC13A3/SLC16A9/SFXN1/SLC1A1/SLC25A21/CPT1B/SLC7A9/SLC38A11/LRP2/ABCD3/SLC7A11/SLC7A13/CD36/LRRC8C/SLC35D1/SLC38A3/SLC25A22/SLC47A1/SLC22A2/SLC22A9/SLC3A1/SLC23A1/SLC38A8/SLC17A5/SLC5A8/SLC16A4/ABCC5/SLC5A6/ACE2/SLC5A12/THBS1/SLC26A7/KCNJ10/TTYH2/LRRC8D/SLC6A15/SLC16A1…	58
GO:0006909	phagocytosis	78/3015	239/18986	0.32636	2.05515	7.13229	8.69783e-11	9.99284e-09	6.83619e-09	NCF4/ELMO1/CNN2/ARHGAP25/PTPRC/VAV3/TLR4/RAB20/CCL2/SOD1/SLC11A1/LYN/MSR1/LDLR/NCF2/PYCARD/MEGF10/DOCK2/CLCN2/P2RY6/SIRPA/FCGR2B/CD93/CD300LF/NR1H3/TREM2/TLR2/C2/RAB27A/COLEC12/ICAM5/NCKAP1L/AIF1/PRKCG/MYO7A/SYK/VAV1/SIRPG/TGFB1/FCER1G/ITGA2/PLD4/ITGB2/ITGAL/FGR/HAVCR1/MYO1G/CD14/FCGR1A/FCGR2A/HCK/FCGR2C/XKR4/CAMK1D/PLA2G6/ABCA7/ITGB3/XKR7/CD36/SRPX/FPR2/ANXA1/THBS1/AXL/COLEC11/ABCA1/LEPR/CFP/LYS…	78
GO:0051962	positive regulation of nervous system development	91/3015	297/18986	0.306397	1.92944	7.01438	1.13351e-10	1.2786e-08	8.74703e-09	PLXNC1/ID2/ROBO1/VCAN/MAPT/CXCR4/EPHA4/MAP6/LYN/GLI3/NEFL/RASSF10/IL33/CLSTN2/GRID2/NTN1/CLCN2/SLITRK1/BAIAP2/FN1/MME/ASPM/SERPINF1/NUMBL/ID4/TNFRSF1B/SLIT2/NTRK1/TLR2/CDKL3/LRRTM3/CLSTN3/ASPA/MAP3K13/ZNF365/CYSLTR1/TGFB1/TRPC5/CX3CR1/RGS14/METRN/SHOX2/SERPINE2/FGF2/CDH4/LRP2/MAP1B/IL1RAP/OXTR/TIAM1/ROBO2/TENM4/AMIGO2/HAPLN1/ETV5/IL34/SLITRK2/LRRC4B/NLGN2/RUFY3/SYNDIG1/TRPV2/BDNF/LIF/LRTM2/EGR2/L…	91
GO:0003012	muscle system process	127/3015	465/18986	0.273118	1.71988	6.82864	1.57268e-10	1.74231e-08	1.19193e-08	CACNA1S/TRPC3/GSTO1/KCND3/TNNC1/CXCR4/ATP1A2/SOD1/EDNRA/EDNRB/PRKCA/HMOX1/TACR3/CHRNE/CTNNA3/STAC2/RGS2/IGFBP5/TMOD2/CACNA1C/CACNA1H/CACNA1G/GDNF/SCN4B/TNNI1/SNTB1/PTGS2/RGS4/HTR2B/ADRA2B/AGT/GATA5/KCNE1/TNFRSF1B/COL6A1/ADRA1A/MYOM2/ADRA2A/MYH3/TRPV1/KLF15/SCN2B/KCND2/GJC1/PTAFR/MYH11/PRKG1/ITGA2/SCN1B/GRIP2/KCNE3/KCNJ12/PIK3CG/TIFAB/MYBPH/GATM/CASQ1/SCN7A/GJA1/DMD/TPM1/COL14A1/OXTR/TIAM1/LMCD1/A…	127
GO:0001503	ossification	125/3015	456/18986	0.274123	1.7262	6.82	1.69873e-10	1.84893e-08	1.26487e-08	DMP1/WNT5A/RUNX2/RUNX1/IGSF10/VCAN/LEF1/CCL3/IFITM1/DCHS1/GLI3/PRICKLE1/KAZALD1/SMOC1/NAB2/TNC/IGFBP5/SCUBE3/TMEM119/MMP2/CYP24A1/GFRA4/PTGS2/TNFRSF11A/COL5A2/TNFAIP6/CAT/HSPE1/CTSK/CBS/ADAMTS12/COL1A1/ID4/CSF1/IGFBP3/LOX/COL6A1/SFRP2/CDH11/ALOX5/SMPD3/ADAMTS7/COL1A2/TGFB1/FGF18/SFRP1/IL6R/FGR/WNT4/ZBTB16/FGFR3/SOX9/LRP3/PTH1R/SHOX2/GLI2/COL11A1/SATB2/IHH/FGF2/SCX/GJA1/GLI1/GDF10/BMP6/AXIN2/CASR/…	125
GO:1903825	organic acid transmembrane transport	58/3015	159/18986	0.36478	2.29708	7.13607	1.83401e-10	1.96176e-08	1.34205e-08	SLC1A2/SLC1A4/SLC16A11/SLC25A13/ATP1A2/SLC11A1/SLC6A13/SLC6A5/RGS2/SLC13A2/SLC16A14/RGS4/SLC25A10/SLC7A2/SLC38A4/SLC19A1/SLC25A15/SLC13A3/SLC16A9/SFXN1/SLC1A1/SLC25A21/CPT1B/SLC7A9/SLC38A11/LRP2/ABCD3/SLC7A11/SLC7A13/CD36/LRRC8C/SLC35D1/SLC38A3/SLC25A22/SLC47A1/SLC22A2/SLC22A9/SLC3A1/SLC23A1/SLC38A8/SLC17A5/SLC5A8/SLC16A4/ABCC5/SLC5A6/ACE2/SLC5A12/THBS1/SLC26A7/KCNJ10/TTYH2/LRRC8D/SLC6A15/SLC16A1…	58
GO:0002274	myeloid leukocyte activation	79/3015	247/18986	0.319838	2.01408	6.96995	1.97895e-10	2.08092e-08	1.42357e-08	PREX1/WNT5A/CLEC4D/STXBP1/PTPRC/PIK3CD/RHOH/LCP2/MAPT/TLR4/CCL3/SLC11A1/LYN/RAC2/TLR9/LDLR/IL33/PYCARD/NDRG1/ITGB8/DOCK2/FN1/CD84/PLA2G4A/FCGR2B/CD93/CST7/CD300LF/NR1H3/FES/CSF1/IL4R/TREM2/TSPAN32/TLR2/TRPV1/AIF1/IL31RA/CD33/BATF2/SYK/TMEM106A/PTAFR/BATF/TGFB1/MRGPRX2/CNR2/FCER1G/CX3CR1/C1QA/ITGB2/FGR/MIF/HAVCR1/PIK3CG/LILRB4/UBD/LRRK2/TMEM229B/C5AR1/IL18RAP/ADORA2B/SNCA/SPHK2/ENPP3/SUCNR1/IRGM/A…	79
GO:0070661	leukocyte proliferation	100/3015	341/18986	0.293255	1.84668	6.85486	2.17473e-10	2.24867e-08	1.53834e-08	CNN2/PTPRC/VAV3/TLR4/LEF1/CCL8/SLC11A1/INPP5D/LYN/RAC2/RIPK3/TLR9/IL33/PYCARD/CARD11/TNFRSF14/DOCK2/CTLA4/ZAP70/XCL1/MNDA/FCGR2B/TNFRSF21/EBI3/HLA-DMB/CCDC88B/GPR183/CSF1/TREM2/TNFRSF1B/ELF4/IRF1/TSPAN32/IL12A/CD180/SPN/HHEX/CD274/CSF2RB/NCKAP1L/PDCD1LG2/AIF1/SYK/CSF1R/VTCN1/TGFB1/LST1/SASH3/TNFSF8/LRRC32/LGALS3/WNT4/MIF/SH2D2A/PIK3CG/LILRB4/GAPT/BTN3A1/LILRB2/IHH/GJA1/ST6GAL1/LMO1/PRLR/BCL6/IL34…	100
GO:0006635	fatty acid beta-oxidation	35/3015	74/18986	0.472973	2.9784	7.40872	2.2349e-10	2.273e-08	1.55498e-08	ECHDC2/LONP2/MLYCD/ACAD11/DECR2/BDH2/ACAA1/ACADM/DECR1/ACOX1/ACAD10/ALDH1L2/CPT1B/TYSND1/EHHADH/GCDH/ACADL/ABCB11/ABCD3/SLC27A2/ETFA/ACOX2/ECHS1/ACADS/PEX5/FABP1/HSD17B4/ECH1/HADH/ECI1/IVD/PPARA/ACOX3/HSD17B10/ACAT1	35
GO:0009308	amine metabolic process	48/3015	121/18986	0.396694	2.49806	7.18249	2.47427e-10	2.47587e-08	1.69376e-08	BHMT/PAH/EDNRA/ALDH7A1/TACR3/ODC1/DDC/SLITRK1/PNKD/SMOX/SULT1C2/SAT2/ALDH2/IDO2/AOC3/NR1H4/SNCAIP/GPR37/NAAA/SLC1A1/ITGB2/CHDH/GCDH/HNMT/TGFB2/KYNU/AGMAT/HAAO/DMGDH/SLC7A11/HNF4A/SNCA/KL/VCAM1/ABAT/DAO/GDE1/ACMSD/KMO/CYP1A1/HTR1A/SLC44A1/FH/RNF180/AFMID/OAZ3/IDO1/GNAT2	48
GO:0009636	response to toxic substance	84/3015	270/18986	0.311111	1.95912	6.89656	2.52723e-10	2.48872e-08	1.70255e-08	CYP1B1/GSTO1/CCL3/SOD1/SLC11A1/TRPM6/LYN/NEFL/PXDN/PIM1/MPST/DDC/SOD3/MGST3/PRDX6/PTGS2/CPS1/CAT/ASS1/SLC22A5/SLC22A18/GPX4/COL6A1/TLR2/GPX7/BPHL/GSTM3/SCN2B/PRKCG/CES1/SLC22A8/ALB/GSTK1/GPX8/CDK1/SLC6A4/CP/PTGS1/INHBB/MAP1B/SLC39A8/ALAD/SLC22A1/SLC7A11/CD36/SDC1/ABCG2/GSTA1/DHFR/GRIA1/SLC47A1/SLC22A2/LPO/SLC23A1/APOM/FABP1/PDZK1/GLYAT/ATP7B/CLDN1/SLC15A2/EPHX2/SLC17A3/RAB29/CYP1A1/CDKN1A/GPX3/GA…	84
GO:0030595	leukocyte chemotaxis	77/3015	240/18986	0.320833	2.02035	6.91165	2.84128e-10	2.75426e-08	1.88421e-08	PREX1/CMKLR1/WNT5A/TRPM2/PIK3CD/VAV3/CXCR4/CCL8/CCL3/CCL2/EDNRB/SLAMF8/LYN/RAC2/SCG2/MMP2/TNFRSF11A/TNFAIP6/XCL1/CCL3L3/PLA2G7/GPR183/CSF1/RARRES2/SLIT2/IL12A/CYP7B1/ALOX5/CXCL9/CH25H/NCKAP1L/AIF1/SYK/VAV1/CCL26/CSF1R/CNR2/PADI2/FCER1G/C3AR1/CX3CR1/PF4/KLRK1/ITGB2/IL6R/LGALS3/MIF/DPEP1/CCR6/GPR18/PIK3CG/CSF3R/C5AR1/CCR5/DPP4/TGFB2/CAMK1D/PGF/IL34/LGMN/FPR2/ANXA1/CXCL11/THBS1/SERPINE1/PPIA/CCR1/DD…	77
GO:0033627	cell adhesion mediated by integrin	39/3015	89/18986	0.438202	2.75944	7.22862	3.68387e-10	3.51272e-08	2.40308e-08	CYP1B1/LPXN/ITGA4/LYN/ITGB8/ITGA8/ITGA5/RAC3/FERMT3/COL16A1/FBN1/SFRP2/P2RY12/NCKAP1L/SYK/ITGA2/ITGB2/ITGAL/HRG/PIK3CG/ITGA7/DPP4/TGFB2/ITGA6/ITGB3/SNAI2/VTN/VCAM1/ITGB7/SERPINE1/LIF/EPHA8/ITGA11/ITGA3/ITGA1/ITGB4/ACER2/ICAM1/ITGA2B	39
GO:0042391	regulation of membrane potential	126/3015	466/18986	0.270386	1.70267	6.67279	3.73694e-10	3.51272e-08	2.40308e-08	KCNG1/PID1/SLC4A4/KCND3/MAPT/ATP1A2/S1PR2/SOD1/GRIK4/CHRNE/CTNNA3/CACNB3/CACNB4/CACNA1C/CACNA1H/CACNA1G/IGSF11/GRID2/SCN4B/CLCN2/BNIP3/BAIAP2/KCNC4/RGS4/SLC4A11/AGT/KCNE1/GPR88/TMEM25/TREM2/COL6A1/RIMS4/ADRA1A/TRPV1/GCLM/B2M/SCN2B/KCND2/GJC1/GABRR2/GJD2/NRCAM/ALB/TRPC5/CNR2/PPA2/SCN1B/STX1B/KCNE3/GRIK2/SLC6A4/HCN2/LRRK2/HCN3/ATP1A3/KCNH1/ATP1A4/SCN7A/GJA1/DMD/SLC39A8/GRIA3/AKAP6/SCN8A/RYR2/KCNG4/…	126
GO:0007204	positive regulation of cytosolic calcium ion concentration	60/3015	170/18986	0.352941	2.22253	6.95672	4.11536e-10	3.8107e-08	2.60693e-08	CMKLR1/KNG1/TRPC3/CXCR4/CXCR6/EDNRA/EDNRB/GIPR/CACNB3/CACNA1C/ESR1/JPH1/LPAR1/ADRA1A/CXCR3/CIB2/TAC4/TRPV1/CYSLTR1/PRKG1/TRPC5/C3AR1/CX3CR1/XCR1/CCR6/PIK3CG/S1PR4/LHCGR/C5AR1/CCR5/PTGFR/OXTR/RYR2/CD36/S1PR3/CAV1/P2RX5/FPR2/CCR8/AVPR1A/CD38/PTGER2/FKBP1B/JPH2/ADRA1D/BDKRB2/BDKRB1/LPAR3/CCR1/SPINK1/CCR10/TACR1/DLG4/GPR35/CACNA2D1/CCR3/CCR4/ITPR3/C5AR2/GNAT2	60
GO:0050920	regulation of chemotaxis	71/3015	216/18986	0.328704	2.06991	6.87106	4.21571e-10	3.82623e-08	2.61756e-08	CMKLR1/WNT5A/ROBO1/CXCR4/CCL3/CCL2/SLAMF8/LYN/RAC2/SCG2/SLIT1/TNFAIP6/XCL1/PLA2G7/GPR183/CSF1/RARRES2/TREM2/SLIT2/IL12A/LPAR1/F3/CXCR3/P2RY12/NCKAP1L/AIF1/KIF21A/CCL26/CSF1R/TGFB1/FGF18/PADI2/ITGA2/C3AR1/CX3CR1/KLRK1/IL6R/HRG/MIF/CCR6/GPR18/C5AR1/FGF2/DPP4/CAMK1D/SMOC2/ST6GAL1/TIAM1/ROBO2/CASR/PGF/IL34/PDGFD/LGMN/FPR2/PDGFRA/SUCNR1/THBS1/SERPINE1/HSPB1/ANGPT2/CCR1/CDH13/DDT/CCL7/TPBG/IL6/CCR4/FGF…	71
GO:0030199	collagen fibril organization	34/3015	72/18986	0.472222	2.97367	7.29007	4.25548e-10	3.82623e-08	2.61756e-08	CYP1B1/COL11A2/PXDN/LOXL3/ADAMTS2/COL3A1/COL5A1/COL5A2/ADAMTS12/COL1A1/ANXA2/LOXL4/LOX/COL5A3/COL6A1/SFRP2/COL12A1/ADAMTS7/COL1A2/LOXL2/FKBP10/COL11A1/TGFB2/SCX/COL14A1/SERPINF2/BMP1/EFEMP2/PLOD2/LOXL1/FMOD/AEBP1/COL18A1/COMP	34
GO:0051960	regulation of nervous system development	125/3015	463/18986	0.269978	1.7001	6.62643	4.86629e-10	4.31293e-08	2.95051e-08	PLXNC1/WNT5A/ID2/BHLHE41/ROBO1/VCAN/MAPT/LEF1/CXCR4/EPHA4/EPHA7/THY1/MAP6/LYN/GLI3/NEFL/RASSF10/LDLR/IL33/CLSTN2/TNR/GRID2/SEMA3G/NTN1/CLCN2/SLITRK1/SLIT1/BAIAP2/FN1/KIF14/MME/F2/DUSP10/ASPM/TNFRSF21/CST7/SERPINF1/NUMBL/ID4/ANXA2/TREM2/TNFRSF1B/SLIT2/NTRK1/TLR2/CDKL3/LRRTM3/SEMA3A/CLSTN3/SEMA4F/B2M/ASPA/MAP3K13/HMGB2/ZNF365/CYSLTR1/TGFB1/TRPC5/CX3CR1/RGS14/METRN/SHOX2/SERPINE2/HES6/FGF2/CDH4/LRP2…	125
GO:0042063	gliogenesis	102/3015	355/18986	0.287324	1.80933	6.68814	5.06755e-10	4.36755e-08	2.98788e-08	ID2/VCAN/MAPT/TLR4/MATN2/LEF1/CXCR4/CCL3/CCL2/SOD1/VIM/EPHA4/APCDD1/LYN/GLI3/LDLR/IL33/NAB2/POU3F1/NDRG1/CNTN1/NTN1/CLCN2/BNIP3/F2/COL3A1/TTC21B/DUSP10/TNFRSF21/GPR183/ID4/CSF1/TREM2/TNFRSF1B/COL6A1/TLR2/CDH2/LPAR1/SH3TC2/P2RY12/KLF15/ASPA/ZNF365/CYSLTR1/CSF1R/NDN/TGFB1/EMX1/CX3CR1/C1QA/ERBB3/SOX9/CDK1/ANO1/C5AR1/METRN/SERPINE2/CRB1/FGF2/TGFB2/LRP2/CDKN2B/TIAM1/TENM4/B4GALT5/TRPC4/HAPLN1/ETV5/IL3…	102
GO:0015718	monocarboxylic acid transport	62/3015	179/18986	0.346369	2.18115	6.89848	5.06945e-10	4.36755e-08	2.98788e-08	SLC16A2/SLC16A11/SLC6A13/LYN/PTGS2/TNFRSF11A/PLA2G4A/ABCC2/SLC22A6/CES1/SLC22A8/SYK/SLC16A9/SLC10A5/CYP4A11/CLDN2/MIF/CPT1B/LHCGR/SLC51B/AKR1C4/LYPLA1/ABCB11/PLA2R1/SLC27A6/ATP8B1/SLC10A6/ABCD3/SLC22A1/CASR/SLC27A2/CD36/PPARG/ABCG2/SLCO1A2/SLC22A2/SLC22A9/FABP1/SLC22A7/SLC17A5/SLC5A8/SLC5A6/SLC27A3/ANXA1/FABP12/SLC5A12/THBS1/CRABP1/SLC43A3/BDKRB2/PPARA/SLC26A7/PLA2G2C/SLCO4A1/KCNJ8/FABP4/ABCB4/SL…	62
GO:0007159	leukocyte cell-cell adhesion	118/3015	430/18986	0.274419	1.72806	6.63505	5.13913e-10	4.36755e-08	2.98788e-08	RUNX1/NLRP3/KLHL25/SELE/PTPRC/ITGA4/RHOH/GCNT1/LEF1/CCL2/LGALS1/THY1/PCK1/LYN/GLI3/RAC2/LAPTM5/LOXL3/PYCARD/ADTRP/CARD11/ILDR2/TNFRSF14/ITGA5/DAPL1/CTLA4/SIRPA/LAX1/SELL/DUSP10/ZAP70/XCL1/ASS1/TNFRSF21/EBI3/HLA-DMB/CCDC88B/FERMT3/NT5E/IL4R/IRF1/TSPAN32/IL12A/SPN/LCK/CHST2/ALOX5/HAS2/CD274/CD27/B2M/NCKAP1L/PDCD1LG2/AIF1/SYK/VAV1/PTAFR/SIRPG/VTCN1/TGFB1/CX3CR1/SASH3/TBX21/FCHO1/KLRK1/ITGB2/LRRC32/I…	118
GO:0032943	mononuclear cell proliferation	91/3015	305/18986	0.298361	1.87883	6.72261	5.28998e-10	4.435e-08	3.03402e-08	CNN2/PTPRC/VAV3/TLR4/LEF1/SLC11A1/INPP5D/LYN/RAC2/RIPK3/TLR9/PYCARD/CARD11/TNFRSF14/DOCK2/CTLA4/ZAP70/XCL1/MNDA/FCGR2B/TNFRSF21/EBI3/HLA-DMB/CCDC88B/GPR183/CSF1/TNFRSF1B/ELF4/IRF1/TSPAN32/IL12A/CD180/SPN/CD274/NCKAP1L/PDCD1LG2/AIF1/SYK/VTCN1/TGFB1/LST1/SASH3/TNFSF8/LRRC32/LGALS3/WNT4/MIF/SH2D2A/PIK3CG/LILRB4/GAPT/BTN3A1/LILRB2/IHH/GJA1/ST6GAL1/LMO1/PRLR/BCL6/CR1/HELLS/VCAM1/CD38/MPL/ANXA1/GPNMB/F…	91
GO:0030098	lymphocyte differentiation	117/3015	426/18986	0.274648	1.72951	6.6165	5.75985e-10	4.76455e-08	3.25947e-08	DOCK10/PREX1/RUNX2/RUNX1/CLEC4D/MFNG/SOCS3/NLRP3/KLHL25/FZD5/PTPRC/ID2/PIK3CD/ITGA4/RHOH/LEF1/SOD1/LGALS1/PIK3R3/INPP5D/SLAMF8/PCK1/GLI3/RIPK3/NFAM1/TLR9/LOXL3/CARD11/DOCK2/SLAMF6/CTLA4/MR1/DUSP10/ZAP70/FCGR2B/LYL1/GPR183/IL4R/TCF7/IRF1/NTRK1/RSAD2/INHBA/SPN/HHEX/LCK/CD27/B2M/NCKAP1L/IKZF1/SYK/VAV1/BATF/CLEC4E/TGFB1/SFRP1/FCER1G/SASH3/TBX21/FANCD2/TNFSF8/IL6R/WNT4/ZBTB16/CCR6/LAG3/CD8A/GPR18/LILR…	117
GO:0097305	response to alcohol	84/3015	275/18986	0.305455	1.9235	6.70253	6.90523e-10	5.63684e-08	3.85621e-08	EPS8/CYP1B1/PTPRC/TBXAS1/BRCA1/PRKAA2/CCL3/SOD1/CDO1/CRHR1/PCK1/NEFL/GRAMD1B/ADCY1/TNC/RGS2/FKBP5/P2RY6/RGS4/TNFRSF11A/UGT1A1/CAT/RAD51/CTSK/RGS19/CARD9/SLIT2/PRKCB/INHBA/ADRA2A/ADCY7/CD27/GHR/CES1/TGFB1/SFRP1/HPGD/CDK1/CD14/CLDN3/MAP4K1/SLC12A3/CCR5/PTGFR/SETD7/ABCB11/FGF2/INHBB/ALAD/ST6GAL1/GNG2/ADH7/KCNMB1/HMGCS2/FBP1/GRIA1/SPHK2/AVPR1A/VCAM1/CLDN1/CYP8B1/A2M/ABAT/PTGER2/CDKN1A/PPARA/SLIT3/ABC…	84
GO:0006936	muscle contraction	102/3015	358/18986	0.284916	1.79417	6.59104	8.43122e-10	6.79316e-08	4.64726e-08	CACNA1S/GSTO1/KCND3/TNNC1/CXCR4/ATP1A2/SOD1/EDNRA/EDNRB/TACR3/CHRNE/CTNNA3/STAC2/RGS2/TMOD2/CACNA1C/CACNA1H/CACNA1G/GDNF/SCN4B/TNNI1/SNTB1/PTGS2/HTR2B/ADRA2B/KCNE1/ADRA1A/MYOM2/ADRA2A/MYH3/TRPV1/SCN2B/KCND2/GJC1/PTAFR/MYH11/PRKG1/ITGA2/SCN1B/GRIP2/KCNE3/KCNJ12/PIK3CG/TIFAB/MYBPH/CASQ1/SCN7A/GJA1/DMD/TPM1/OXTR/SCN8A/RYR2/MYOCD/TBX3/ADORA2B/TPM4/SGCA/RYR1/FGF12/LARGE1/MYL9/CAV1/GNAO1/MAP2K3/FGF13/C…	102
GO:0016042	lipid catabolic process	100/3015	351/18986	0.2849	1.79407	6.52424	1.23627e-09	9.83312e-08	6.72692e-08	CYP1B1/ENPP6/ECHDC2/LONP2/MLYCD/ACAD11/PLA1A/APOB/DECR2/PCK1/MGLL/LDLR/ADTRP/IDH1/CYP24A1/HSD11B1/NEU2/PRDX6/BDH2/CPS1/PLA2G4A/PLA2G7/ACAA1/RARRES2/CYP26A1/ACADM/ADRA2A/CLSTN3/DECR1/SMPD3/ACOX1/ACAD10/CES1/ALDH1L2/PLCXD3/HPGD/NAAA/ABHD15/CYP4A11/DPEP1/CPT1B/ABHD3/TYSND1/PIK3CG/PNPLA3/ABHD1/EHHADH/GCDH/APOC3/ACADL/ABCB11/PLD1/NEU3/ABCD3/PLA2G6/SLC27A2/ETFA/ASPG/AOAH/ACOX2/CYP26C1/ECHS1/ACADS/GBA3/…	100
GO:0032102	negative regulation of response to external stimulus	118/3015	437/18986	0.270023	1.70038	6.43575	1.47405e-09	1.15759e-07	7.91919e-08	WNT5A/KNG1/SOCS3/TSPAN8/NLRP3/PTPRC/ROBO1/C1QTNF3/PTGIS/USP18/CCL2/SOD1/EPHA4/SLAMF8/LYN/PLK2/WFDC1/LDLR/IL33/PIM1/TNR/ADTRP/GRID2/NLRC5/SLIT1/F2/SIRPA/TNFAIP6/DUSP10/SAMHD1/FCGR2B/CST7/NR1H3/ANXA2/NT5E/TREM2/TNFRSF1B/ELF4/SLIT2/CD109/SPN/AURKB/ALOX5/USF1/NR1H4/KLRD1/AIF1/HLA-F/SYK/CD200R1/TGFB1/PRKG1/PADI2/KLKB1/PF4/OAS3/KLRK1/IL10RA/FGR/WNT4/HRG/MIF/SIGIRR/GPR18/NLRC3/SERPINB9/CLDN3/PBK/HCK/SER…	118
GO:0019722	calcium-mediated signaling	74/3015	235/18986	0.314894	1.98294	6.58768	1.60027e-09	1.24101e-07	8.48984e-08	CMKLR1/TRPM2/SELE/PTPRC/GSTO1/MAPT/MCTP2/CXCR4/ATP1A2/CXCR6/CCL3/EDNRB/NFAM1/CACNA1C/HTR2B/ZAP70/TRPA1/GBP1/TREM2/CXCR3/P2RY12/MCOLN2/TRPV1/SYK/C3AR1/CX3CR1/XCR1/PLEK/CCR6/ERBB3/GRIK2/CD4/LRRK2/LHCGR/GPR62/CCR5/CASQ1/DMD/GRIA3/LMCD1/AKAP6/TMEM100/RYR2/MCTP1/GRIA1/RYR1/CA8/P2RX5/FPR2/PDGFRA/CCR8/AVPR1A/POMC/IRGM/RGN/FKBP1B/NR5A2/CCR1/CDH13/CCR10/TRAT1/NFATC4/KSR2/KCNJ8/CAMTA1/FHL2/CCR3/SLC24A4/HIN…	74
GO:0044703	multi-organism reproductive process	68/3015	210/18986	0.32381	2.03909	6.57874	1.99415e-09	1.52737e-07	1.04489e-07	SOD1/CRHR1/CSMD1/RGS2/IGFBP5/ESR1/MMP2/ITGA5/PTGS2/ADRA2B/CBS/PNOC/ERRFI1/HSPG2/COL16A1/FBLN1/ADRA2A/ADCY7/SLC19A1/ARHGDIB/PTAFR/TGFB1/ITGA2/HPGD/WNT4/SLC6A4/SERPINE2/PTGFR/IHH/GJA1/GJB2/OXTR/PRDM1/PRLR/DDO/AR/PGR/FBN2/ITGB3/RECK/SLC38A3/TPPP3/A1CF/CLDN4/LNPEP/AVPR1A/TGFB3/ABCC8/CD38/ACE2/TRO/STS/LIF/CYP1A1/STOX2/ANGPT2/PZP/SPP1/FOSL1/PRDX3/TACR1/ITGA3/FOSB/ITGB4/ACE/IDO1/EPOR/APOL2	68
GO:0036293	response to decreased oxygen levels	95/3015	331/18986	0.287009	1.80735	6.43813	2.10598e-09	1.59336e-07	1.09003e-07	PTGIS/CXCR4/EDNRA/EPHA4/PCK1/NDRG1/MMP2/BNIP3/SOD3/FMN2/PTGS2/GAD2/POSTN/CAT/CBS/HSPG2/AGTRAP/TREM2/HK2/COL6A1/TLR2/INHBA/USF1/CPEB4/KCND2/HIF3A/CYSLTR1/TGFB1/LOXL2/SFRP1/ITGA2/SLC1A1/CCNA2/SLC6A4/CLDN3/DPP4/TGFB2/ALAD/OXTR/KCNMB1/RYR2/CASR/PGF/MYOCD/DDAH1/PPARG/DIO3/RYR1/FABP1/AQP1/CAV1/PDLIM1/PKLR/VCAM1/TGFB3/PMAIP1/MTHFR/CD38/MPL/ABAT/PLOD2/ZEB2/THBS1/PLK3/LIF/FOSL2/CYP1A1/ANGPTL4/PPARA/ANGPT2…	95
GO:0061448	connective tissue development	86/3015	290/18986	0.296552	1.86744	6.46766	2.17343e-09	1.62457e-07	1.11138e-07	WNT5A/RUNX2/RUNX1/TRPS1/COL11A2/PRRX1/GLI3/FOXD1/ITGB8/COL3A1/COL5A1/CHI3L1/SLC25A25/CTSK/CBS/ERRFI1/TSKU/ADAMTS12/COL1A1/ID4/CSF1/LOX/COL6A1/SFRP2/UMODL1/WNT2B/SMPD3/GHR/ADAMTS7/NR1H4/TGFB1/FGF18/LOXL2/OGN/ABHD15/IL6R/ZBTB16/FGFR3/EVC/SOX9/CYTL1/PTH1R/SHOX2/BGN/COL11A1/SATB2/IHH/FGF2/ARID5A/SCX/RARG/SH3PXD2B/HMGA2/BMP6/TGFBI/AXIN2/CASR/ITGB3/HMGCS2/PPARG/CHSY1/SNAI2/PDGFD/LARGE1/BMP1/THBS3/GDF7/…	86
GO:0072330	monocarboxylic acid biosynthetic process	71/3015	224/18986	0.316964	1.99598	6.51506	2.49225e-09	1.84071e-07	1.25924e-07	ACSM3/INSIG1/KLHL25/TBXAS1/BRCA1/PTGIS/PRKAA2/MLYCD/DECR2/MGLL/THNSL2/UST/PTGS2/PLA2G4A/NR1H3/SCD/ERRFI1/GPX4/CYP7B1/ALOX5/SDS/NR1H4/CBR4/CES1/DSE/STARD4/ACOT4/MIF/CHST12/ABHD3/BAAT/ERLIN1/ABHD1/MLXIPL/APOC3/AKR1C4/LPGAT1/ACADL/ABCB11/PTGS1/GATM/ABCD3/SLC27A2/ACSF3/ACOX2/ACSM1/ALDH8A1/ACSM4/PKLR/AVPR1A/ELOVL2/CYP8B1/ALDH1A2/RGN/ACSM5/ACMSD/KMO/DSEL/CYP1A1/LIPG/FADS2/PTGES3/ALOX15/LTC4S/OSBPL1A/HS…	71
GO:0044242	cellular lipid catabolic process	74/3015	238/18986	0.310924	1.95795	6.46153	2.98444e-09	2.17829e-07	1.49019e-07	CYP1B1/ENPP6/ECHDC2/LONP2/MLYCD/ACAD11/APOB/DECR2/PCK1/MGLL/LDLR/ADTRP/IDH1/NEU2/PRDX6/BDH2/CPS1/PLA2G4A/PLA2G7/ACAA1/CYP26A1/ACADM/DECR1/SMPD3/ACOX1/ACAD10/ALDH1L2/CYP4A11/CPT1B/ABHD3/TYSND1/PIK3CG/PNPLA3/ABHD1/EHHADH/GCDH/APOC3/ACADL/ABCB11/PLD1/NEU3/ABCD3/PLA2G6/SLC27A2/ETFA/ACOX2/CYP26C1/ECHS1/ACADS/GBA3/PEX5/FABP1/HSD17B4/NEU1/ECH1/CYP4F12/SGPP1/HADH/ECI1/IVD/GDE1/PCCA/PPARA/LIPG/HACL1/AADAC…	74
GO:0050921	positive regulation of chemotaxis	52/3015	145/18986	0.358621	2.2583	6.60844	3.13274e-09	2.25994e-07	1.54605e-07	CMKLR1/WNT5A/CXCR4/CCL3/RAC2/SCG2/XCL1/PLA2G7/CSF1/RARRES2/TREM2/SLIT2/IL12A/LPAR1/F3/CXCR3/P2RY12/NCKAP1L/AIF1/CCL26/CSF1R/TGFB1/FGF18/ITGA2/C3AR1/CX3CR1/IL6R/CCR6/C5AR1/FGF2/CAMK1D/SMOC2/TIAM1/CASR/PGF/IL34/PDGFD/LGMN/FPR2/PDGFRA/SUCNR1/THBS1/SERPINE1/HSPB1/CCR1/CDH13/CCL7/TPBG/IL6/CCR4/FGF10/CXCL10	52
GO:0097529	myeloid leukocyte migration	75/3015	243/18986	0.308642	1.94357	6.43195	3.36184e-09	2.39336e-07	1.63732e-07	PREX1/CMKLR1/CNN2/PIK3CD/VAV3/CCL8/CCL3/CCL2/EDNRB/SLAMF8/LYN/RAC2/SCG2/MMP2/SIRPA/TNFRSF11A/TNFAIP6/XCL1/RAC3/CCL3L3/PLA2G7/CSF1/RARRES2/TREM2/TRIM55/SLIT2/P2RY12/MCOLN2/CXCL9/NCKAP1L/AIF1/SYK/VAV1/CD200R1/CCL26/CSF1R/FCER1G/C3AR1/CX3CR1/PF4/GP2/ITGB2/IL6R/LGALS3/MIF/DPEP1/PIK3CG/CSF3R/C5AR1/IL1R1/DPP4/TGFB2/CAMK1D/PGF/IL34/PDGFD/LGMN/FPR2/FUT4/ANXA1/CXCL11/THBS1/SERPINE1/PPIA/CCR1/DDT/CCL7/MMP1…	75
GO:0046651	lymphocyte proliferation	87/3015	297/18986	0.292929	1.84463	6.37432	3.39484e-09	2.39336e-07	1.63732e-07	PTPRC/VAV3/TLR4/LEF1/SLC11A1/INPP5D/LYN/RAC2/RIPK3/TLR9/PYCARD/CARD11/TNFRSF14/DOCK2/CTLA4/ZAP70/XCL1/MNDA/FCGR2B/TNFRSF21/EBI3/HLA-DMB/CCDC88B/GPR183/TNFRSF1B/ELF4/IRF1/TSPAN32/IL12A/CD180/SPN/CD274/NCKAP1L/PDCD1LG2/AIF1/SYK/VTCN1/TGFB1/LST1/SASH3/TNFSF8/LRRC32/LGALS3/WNT4/MIF/SH2D2A/PIK3CG/LILRB4/GAPT/BTN3A1/LILRB2/IHH/GJA1/LMO1/PRLR/BCL6/CR1/HELLS/VCAM1/CD38/MPL/ANXA1/GPNMB/FKBP1B/IL7/FOSL2/CD…	87
GO:0070482	response to oxygen levels	100/3015	358/18986	0.27933	1.75899	6.29908	3.89928e-09	2.71811e-07	1.85948e-07	PTGIS/CXCR4/EDNRA/EPHA4/PCK1/NDRG1/MMP2/BNIP3/SOD3/FMN2/PTGS2/GAD2/POSTN/CAT/CBS/HSPG2/COL1A1/AGTRAP/TREM2/HK2/COL6A1/TLR2/LPAR1/INHBA/USF1/CPEB4/KCND2/HIF3A/CYSLTR1/TGFB1/LOXL2/SFRP1/ITGA2/SLC1A1/CCNA2/SLC6A4/CLDN3/DPP4/TGFB2/ALAD/OXTR/KCNMB1/RYR2/CASR/PGF/MYOCD/DDAH1/PPARG/ATP6V0D1/DIO3/RYR1/FABP1/AQP1/CAV1/PDLIM1/PKLR/VCAM1/TGFB3/PMAIP1/MTHFR/CD38/MPL/ABAT/PLOD2/ZEB2/THBS1/PLK3/LIF/FOSL2/CYP1A…	100
GO:0006869	lipid transport	121/3015	459/18986	0.263617	1.66004	6.21953	4.33755e-09	2.99001e-07	2.04549e-07	ATP8B4/DAB2/CRHR1/APOB/LYN/MSR1/STARD10/GRAMD1B/LDLR/SPNS3/ABCG1/PLTP/PTGS2/TNFRSF11A/PLA2G4A/EGF/TNFAIP8L3/SLC25A10/NR1H3/AGT/TSKU/ANXA2/TREM2/ABCC2/ABCA13/INHBA/SLC22A6/SLC13A3/STARD6/RBP4/CES1/SLC22A8/SYK/TRPC5/SLC10A5/STARD4/SLC25A21/CYP4A11/MIF/CPT1B/CIDEB/VDAC1/LHCGR/ATG9B/APOC3/APOL3/SLC51B/AKR1C4/XKR4/LYPLA1/ABCB11/PLA2R1/ABCA4/ATP11A/SLC27A6/ATP8B1/SLC10A6/NME4/BMP6/ABCD3/SLC22A1/ABCA7/S…	121
GO:0044706	multi-multicellular organism process	69/3015	218/18986	0.316514	1.99314	6.40788	4.44459e-09	3.03014e-07	2.07294e-07	SOD1/CRHR1/CSMD1/RGS2/IGFBP5/ESR1/MMP2/ITGA5/PTGS2/ADRA2B/CBS/PNOC/ERRFI1/HSPG2/COL16A1/FBLN1/ADRA2A/ADCY7/SLC19A1/ARHGDIB/PTAFR/TGFB1/ITGA2/HPGD/WNT4/SLC6A4/SERPINE2/PTGFR/IHH/GJA1/GJB2/OXTR/PRDM1/PRLR/DDO/AR/PGR/FBN2/ITGB3/RECK/SLC38A3/TPPP3/A1CF/CLDN4/LNPEP/AVPR1A/TGFB3/ABCC8/CD38/ACE2/TRO/STS/LIF/CYP1A1/STOX2/ANGPT2/PZP/SPP1/FOSL1/PRDX3/TACR1/ITGA3/FOSB/ITGB4/ACE/DKKL1/IDO1/EPOR/APOL2	69
GO:0009083	branched-chain amino acid catabolic process	16/3015	22/18986	0.727273	4.57977	7.29935	4.49543e-09	3.03148e-07	2.07386e-07	HIBADH/PPM1K/HMGCL/MCCC2/MCCC1/ALDH6A1/BCKDHB/ECHS1/IVD/HMGCLL1/BCAT2/HSD17B10/DBT/BCKDHA/ACADSB/ACAT1	16
GO:1903522	regulation of blood circulation	80/3015	267/18986	0.299625	1.8868	6.34046	4.66703e-09	3.11336e-07	2.12988e-07	TBXAS1/ITGA4/GSTO1/KCND3/ATP1A2/EDNRA/EDNRB/TACR3/CTNNA3/RGS2/CACNA1C/CACNA1H/CACNA1G/HSPB7/MMP2/SCN4B/PTGS2/RGS4/ADRA2B/AGT/KCNE1/ADRA1A/ADRA2A/TRPV1/SCN2B/KCND2/GJC1/CYSLTR1/CYP2J2/SLC1A1/SCN1B/KCNE3/KCNJ12/APLN/PIK3CG/SHOX2/ATP1A3/TGFB2/GJA1/DMD/TPM1/OXTR/SPTBN4/RYR2/CASR/SVEP1/RNLS/FOXN4/CAV1/GNAO1/AVPR1A/FGF13/CD38/ACE2/FLNA/FKBP1B/ADRA1D/BDKRB2/MYL3/KCNA5/HRH1/HBEGF/CSRP3/HTR1A/TACR1/ADORA1…	80
GO:0050866	negative regulation of cell activation	69/3015	219/18986	0.315068	1.98404	6.36388	5.49403e-09	3.62606e-07	2.48062e-07	RUNX1/SAMSN1/PTPRC/ID2/LGALS1/INPP5D/LYN/GLI3/LDLR/LAPTM5/LOXL3/ILDR2/TNFRSF14/DAPL1/FN1/CTLA4/F2/CD84/LAX1/XCL1/MNDA/FCGR2B/TNFRSF21/CST7/CD300LF/NR1H3/IL4R/TREM2/IRF1/TSPAN32/INHBA/SPN/CD274/PDCD1LG2/IL31RA/CD33/VTCN1/TGFB1/PRKG1/CNR2/SFRP1/LST1/TBX21/LRRC32/FGR/LGALS3/LAG3/LILRB4/STAT5A/LILRB2/SERPINE2/IHH/GCLC/BCL6/CR1/DTX1/PDGFRA/ENPP3/ANXA1/GPNMB/AXL/CD69/TIGIT/SOX11/IL2RA/CDKN2A/CASP3/IDO1…	69
GO:0061041	regulation of wound healing	50/3015	140/18986	0.357143	2.24899	6.44462	7.32498e-09	4.7836e-07	3.2725e-07	KNG1/TSPAN8/CXCR4/CADM4/WFDC1/ADTRP/F2/ANXA2/CD109/F3/ADRA2A/ALOX5/USF1/PRKG1/KLKB1/PF4/WNT4/HRG/CLDN3/SERPINE2/FAP/FGF2/VIL1/SMOC2/CD36/TNFRSF12A/PLAUR/APOH/PROC/SERPINF2/VTN/EPPK1/CAV1/CLDN4/PDGFRA/CLDN1/ANXA1/APCS/SERPINC1/THBS1/SERPINE1/HBEGF/HPSE/MYLK/ST3GAL4/AJAP1/PLAT/CLEC7A/TMEM97/APOE	50
GO:0042537	benzene-containing compound metabolic process	17/3015	25/18986	0.68	4.28208	7.13464	7.4387e-09	4.80726e-07	3.28869e-07	CYP1B1/UGT1A1/ACAA1/IDO2/FAH/GSTM3/KYNU/HAAO/ACSM1/ALDH8A1/AADAT/EPHX2/KYAT1/KMO/GSTM2/AFMID/IDO1	17
GO:0050867	positive regulation of cell activation	106/3015	391/18986	0.2711	1.70716	6.13894	7.93818e-09	5.07716e-07	3.47333e-07	WNT5A/RUNX1/CLEC4D/NLRP3/KLHL25/PTPRC/VAV3/RHOH/TLR4/LEF1/CCL3/CCL2/LGALS1/THY1/INPP5D/PCK1/LYN/SH3KBP1/GLI3/TLR9/IL33/PYCARD/CARD11/TNFRSF14/SIRPA/DUSP10/PLA2G4A/ZAP70/XCL1/EBI3/HLA-DMB/CCDC88B/GPR183/IL4R/TREM2/IL12A/SPN/LCK/CD274/CD27/B2M/NCKAP1L/PDCD1LG2/AIF1/SYK/VAV1/SIRPG/VTCN1/TGFB1/SASH3/TBX21/FCHO1/KLRK1/PLEK/ZBTB16/MIF/HAVCR1/LILRB4/CD4/LRRK2/LILRB2/GLI2/IHH/DPP4/PRLR/BCL6/TOX/SVEP1/CR1…	106
GO:0044272	sulfur compound biosynthetic process	60/3015	182/18986	0.32967	2.07599	6.33728	8.20488e-09	5.19419e-07	3.55339e-07	SLC1A2/BHMT/CDO1/MLYCD/MTHFD1/MPST/UST/HS3ST1/SLC19A3/CBS/CHST7/MAT2A/CHST2/GSS/GCLM/HAGH/CBR4/HS3ST3A1/PPCS/DSE/CTH/SLC1A1/CHST12/GCDH/NDST3/FMO1/FMO3/ST3GAL3/HS3ST6/SLC7A11/SLC27A2/GCLC/ACSF3/TPK1/CHSY1/SNCA/PANK1/GSTA1/ANGPT1/GGT1/B3GNT3/COASY/ELOVL2/BHMT2/MTHFR/DSEL/MAT1A/XYLT1/ST3GAL4/CSGALNACT1/HS6ST3/MGST2/PDHX/PDHB/CHST6/PDHA1/LIAS/ACAT1/CSAD/GGT7	60
GO:0048545	response to steroid hormone	95/3015	340/18986	0.279412	1.75951	6.1399	9.34803e-09	5.8581e-07	4.00758e-07	CYP1B1/DAB2/PTPRC/BRCA1/ATP1A2/CDO1/IL1RN/PCK1/TCF21/NEFL/ADTRP/IDH1/ESR1/PTGS2/GAD2/CPS1/UGT1A1/ASS1/PAQR7/NR1H3/ERRFI1/SERPINF1/COL1A1/CARD9/LOX/SLIT2/CYP7B1/TLR2/INHBA/GHR/CPN1/HMGB2/ZNF366/PTAFR/TGFB1/LBH/SFRP1/PADI2/SLC12A3/ATP1A3/TGFB2/GJB2/ALAD/OXTR/PDE3A/BMP6/BCKDHB/AXIN2/AR/PGR/HMGCS2/SDC1/WBP2/GHRHR/ALPL/AQP1/CAV1/CLDN4/AVPR1A/TGFB3/HSPA1B/CLDN1/AREG/HSPA1A/A2M/CD38/ANXA1/TAF7/PTGER2/PA…	95
GO:0030168	platelet activation	50/3015	141/18986	0.35461	2.23304	6.38517	9.61496e-09	5.96512e-07	4.08079e-07	STXBP1/VAV3/TLR4/PRKCA/LYN/F2/COL3A1/PLA2G4A/ADRA2B/FERMT3/TSPAN32/ADRA2A/LCK/P2RY12/GP6/SYK/VAV1/PRKG1/FCER1G/F2RL2/PF4/PLEK/IL6R/HRG/PIK3CG/SLC6A4/SERPINE2/SLC7A11/ITGB3/SVEP1/MYL9/DGKA/PDGFRA/FLNA/SELP/HSPB1/PPIA/AXL/DGKG/ENTPD1/IL6ST/PEAR1/DGKB/IL6/VWF/ITPR3/COMP/ENTPD2/HBB/APOE	50
GO:0001666	response to hypoxia	90/3015	317/18986	0.283912	1.78784	6.14599	9.88535e-09	6.07215e-07	4.15401e-07	PTGIS/CXCR4/EDNRA/EPHA4/PCK1/NDRG1/MMP2/BNIP3/SOD3/FMN2/PTGS2/GAD2/POSTN/CAT/CBS/HSPG2/AGTRAP/TREM2/HK2/TLR2/INHBA/USF1/KCND2/HIF3A/CYSLTR1/TGFB1/LOXL2/SFRP1/ITGA2/CCNA2/SLC6A4/CLDN3/DPP4/TGFB2/ALAD/KCNMB1/RYR2/CASR/PGF/MYOCD/DDAH1/PPARG/DIO3/RYR1/FABP1/AQP1/CAV1/PDLIM1/PKLR/VCAM1/TGFB3/PMAIP1/MTHFR/CD38/MPL/ABAT/PLOD2/THBS1/PLK3/LIF/FOSL2/CYP1A1/ANGPTL4/PPARA/ANGPT2/KCNA5/SCN2A/MYC/NDNF/APAF1/KC…	90
GO:0009612	response to mechanical stimulus	69/3015	222/18986	0.310811	1.95723	6.23324	1.02491e-08	6.23386e-07	4.26464e-07	CNN2/TLR4/CXCR4/ATP1A2/TLR8/TLR5/IL33/TNC/MMP2/BNIP3/PTGS2/STAT1/POSTN/TNFRSF11A/CALB1/CHI3L1/TRPA1/COL1A1/IRF1/COL6A1/NTRK1/CDH2/TNFRSF8/TNFRSF10B/TGFB1/ITGA2/CHEK1/SOX9/PTPRQ/TIFAB/SERPINE2/COL11A1/IHH/FGF2/SCX/MAP1B/DMD/TMEM150C/SCEL/MAP3K1/BMP6/RYR2/GCLC/ITGB3/PPL/CLCN6/LARGE1/ADGRV1/AQP1/PKD2L2/HPN/THBS1/BDKRB1/CRADD/ANGPT2/KCNA5/CSRP3/ANKRD1/PKD2L1/FOSL1/FAS/BTG2/TACR1/TNFRSF1A/MMP14/FOSB/K…	69
GO:0006081	cellular aldehyde metabolic process	33/3015	76/18986	0.434211	2.7343	6.58216	1.08165e-08	6.51509e-07	4.45703e-07	CYP1B1/DAB2/PDXK/EDNRB/ALDH7A1/PCK1/DHRS4/CACNA1H/IDH1/CLCN2/PNKD/ALDH9A1/SLC25A10/HYI/DHRS4L2/GRHPR/ALDH2/AGXT2/HAGH/WNT4/GLYCTK/ABCA4/BMP6/ALDH8A1/DKK3/ALPL/PNPO/ALDOB/ALDH1A2/SHPK/BMP2/ESD/PDXP	33
GO:0002696	positive regulation of leukocyte activation	101/3015	371/18986	0.272237	1.71433	6.0372	1.40967e-08	8.26797e-07	5.65619e-07	WNT5A/RUNX1/CLEC4D/NLRP3/KLHL25/PTPRC/VAV3/RHOH/TLR4/LEF1/CCL3/CCL2/LGALS1/THY1/INPP5D/PCK1/LYN/SH3KBP1/GLI3/TLR9/IL33/PYCARD/CARD11/TNFRSF14/SIRPA/DUSP10/PLA2G4A/ZAP70/XCL1/EBI3/HLA-DMB/CCDC88B/GPR183/IL4R/TREM2/IL12A/SPN/LCK/CD274/CD27/B2M/NCKAP1L/PDCD1LG2/AIF1/SYK/VAV1/SIRPG/VTCN1/TGFB1/SASH3/TBX21/FCHO1/KLRK1/ZBTB16/MIF/HAVCR1/LILRB4/CD4/LRRK2/LILRB2/GLI2/IHH/DPP4/PRLR/BCL6/TOX/CR1/CAV1/SPHK2…	101
GO:0000096	sulfur amino acid metabolic process	20/3015	34/18986	0.588235	3.70422	6.85705	1.4103e-08	8.26797e-07	5.65619e-07	MSRA/BHMT/CDO1/MTHFD1/MPST/CPS1/CBS/GCLM/TST/GNMT/CTH/DPEP1/FMO1/SLC7A11/GCLC/GGT1/BHMT2/MTHFR/MAT1A/CSAD	20
GO:0098739	import across plasma membrane	65/3015	206/18986	0.315534	1.98697	6.18835	1.41264e-08	8.26797e-07	5.65619e-07	SLC16A2/SLC1A2/SLC1A4/TRPM2/CACNA1S/ATP1A2/SLC12A8/SLC6A13/SLC6A5/RGS2/SLC9A9/CACNA1C/CACNA1H/CACNA1G/SLC24A2/RGS4/SLC7A2/TRPV3/SLC38A4/KCNJ15/SLC19A1/TRPV1/SLC1A1/KCNJ12/HCN2/SLC28A1/SLC12A3/ATP1A3/SLC9A4/ATP1A4/LRP2/SLC39A8/SLC7A11/ATP12A/CD36/LRRC8C/SLC38A3/SLC2A5/SLC47A1/SLC22A2/SLC5A1/ABCC8/SLC5A6/SLC15A2/ACE2/TRPV2/SLC9A2/THBS1/SLC22A4/AQP8/KCNJ10/SLC9A7/KCNJ8/KCNJ16/SLC30A1/CACNA2D1/TRPM1/…	65
GO:0010232	vascular transport	36/3015	88/18986	0.409091	2.57612	6.43881	1.61153e-08	9.25737e-07	6.33305e-07	SLC4A4/SLC16A2/SLC1A2/SLC1A4/ATP1A2/SLC6A13/SLC22A5/SLC7A2/ABCC2/SLC19A1/SLC13A3/SLC22A8/SLC1A1/LRP3/ATP1A4/LRP2/SLC22A1/FLVCR2/CD36/SLC28A2/ABCG2/SLC38A3/SLC22A2/SLC5A1/AVPR1A/ABCC5/SLC5A6/SLC15A2/ATP8A1/LEPR/LRP1/KCNJ8/SLC44A1/SLC2A4/ABCC9/APOE	36
GO:0150104	transport across blood-brain barrier	36/3015	88/18986	0.409091	2.57612	6.43881	1.61153e-08	9.25737e-07	6.33305e-07	SLC4A4/SLC16A2/SLC1A2/SLC1A4/ATP1A2/SLC6A13/SLC22A5/SLC7A2/ABCC2/SLC19A1/SLC13A3/SLC22A8/SLC1A1/LRP3/ATP1A4/LRP2/SLC22A1/FLVCR2/CD36/SLC28A2/ABCG2/SLC38A3/SLC22A2/SLC5A1/AVPR1A/ABCC5/SLC5A6/SLC15A2/ATP8A1/LEPR/LRP1/KCNJ8/SLC44A1/SLC2A4/ABCC9/APOE	36
GO:1903037	regulation of leukocyte cell-cell adhesion	105/3015	392/18986	0.267857	1.68674	5.96946	1.85643e-08	1.04108e-06	7.12214e-07	RUNX1/NLRP3/KLHL25/SELE/PTPRC/ITGA4/RHOH/GCNT1/LEF1/CCL2/LGALS1/THY1/PCK1/LYN/GLI3/LAPTM5/LOXL3/PYCARD/ADTRP/CARD11/ILDR2/TNFRSF14/DAPL1/CTLA4/SIRPA/LAX1/DUSP10/ZAP70/XCL1/ASS1/TNFRSF21/EBI3/HLA-DMB/CCDC88B/IL4R/IRF1/TSPAN32/IL12A/SPN/LCK/CHST2/ALOX5/HAS2/CD274/CD27/B2M/NCKAP1L/PDCD1LG2/AIF1/SYK/VAV1/PTAFR/SIRPG/VTCN1/TGFB1/SASH3/TBX21/FCHO1/KLRK1/ITGB2/LRRC32/LGALS3/ZBTB16/LAG3/LILRB4/CD4/STAT5A…	105
GO:0001894	tissue homeostasis	79/3015	270/18986	0.292593	1.84251	6.05805	1.86267e-08	1.04108e-06	7.12214e-07	AKT3/PROM1/TLR4/LCA5/SOD1/PRKCA/INPP5D/RAC2/TLR9/CRB2/PRICKLE1/NANOS1/ILDR2/TMEM119/BARD1/PTGS2/COL3A1/TNFRSF11A/CTSK/RAC3/SLC22A5/ERRFI1/NT5E/CSF1/NXNL2/DEF8/CIB2/RHO/RBP4/SYK/CSF1R/ABCC6/SASH3/SLC1A1/IL10RA/SOX9/PBLD/CYTL1/CLDN3/PTH1R/CUBN/CRB1/IHH/SCX/GJA1/ABCA4/DMD/SLC39A8/COL14A1/CDH5/ITGB3/SLC28A2/TFF3/ANGPT1/MUC13/ALPL/ADGRV1/TNFRSF11B/ABCC8/CLDN1/CD38/SERPINA3/CD34/ZEB2/IL7/FOSL2/NFKBIZ/S…	79
GO:0060249	anatomical structure homeostasis	79/3015	270/18986	0.292593	1.84251	6.05805	1.86267e-08	1.04108e-06	7.12214e-07	AKT3/PROM1/TLR4/LCA5/SOD1/PRKCA/INPP5D/RAC2/TLR9/CRB2/PRICKLE1/NANOS1/ILDR2/TMEM119/BARD1/PTGS2/COL3A1/TNFRSF11A/CTSK/RAC3/SLC22A5/ERRFI1/NT5E/CSF1/NXNL2/DEF8/CIB2/RHO/RBP4/SYK/CSF1R/ABCC6/SASH3/SLC1A1/IL10RA/SOX9/PBLD/CYTL1/CLDN3/PTH1R/CUBN/CRB1/IHH/SCX/GJA1/ABCA4/DMD/SLC39A8/COL14A1/CDH5/ITGB3/SLC28A2/TFF3/ANGPT1/MUC13/ALPL/ADGRV1/TNFRSF11B/ABCC8/CLDN1/CD38/SERPINA3/CD34/ZEB2/IL7/FOSL2/NFKBIZ/S…	79
GO:0002687	positive regulation of leukocyte migration	52/3015	152/18986	0.342105	2.1543	6.208	1.98004e-08	1.0968e-06	7.50331e-07	CMKLR1/WNT5A/SELE/ITGA4/CCL8/CCL3/LYVE1/THY1/RAC2/PYCARD/TNFRSF14/XCL1/PLA2G7/CSF1/RARRES2/TREM2/IL12A/SPN/P2RY12/NCKAP1L/AIF1/PTAFR/CSF1R/TGFB1/ITGA2/C3AR1/CX3CR1/IL6R/LGALS3/CCR6/C5AR1/IL1R1/CAMK1D/PGF/ITGB3/IL34/PDGFD/LGMN/FPR2/FUT4/SELP/THBS1/SERPINE1/BDKRB1/CCR1/CCL7/TACR1/MMP14/IL6/ICAM1/ITGA2B/CXCL10	52
GO:0008652	amino acid biosynthetic process	32/3015	74/18986	0.432432	2.72311	6.45271	2.03053e-08	1.11482e-06	7.62656e-07	GLUL/BHMT/PAH/BCAT1/MTHFD1/DPYD/PSAT1/GAD2/CPS1/ASS1/CBS/CARNS1/AGXT2/SEPHS2/SDS/SDSL/NAGS/AASS/OAT/CTH/PCBD1/ASL/SHMT1/GGT1/UPB1/BHMT2/MTHFR/GLUD1/GLUD2/ABAT/PLOD2/BCAT2	32
GO:0006865	amino acid transport	55/3015	165/18986	0.333333	2.09906	6.16063	2.19761e-08	1.19596e-06	8.18168e-07	SLC16A2/STXBP1/SLC1A2/SLC1A4/SLC25A13/ATP1A2/SLC11A1/SLC6A13/SLC6A5/RGS2/CACNB4/PIANP/RGS4/SLC7A2/SLC38A4/TRPV1/SFXN5/SLC25A15/PRKG1/SFXN1/SLC1A1/SLC6A4/SLC7A9/SLC38A11/GJA1/APBA1/SLC7A11/TRPC4/SLC7A13/LRRC8C/SNCA/SLC38A3/SLC25A22/SLC47A1/SLC22A2/SLC3A1/SLC38A8/AVPR1A/SLC17A5/ABCC8/ACE2/ABAT/KMO/SLC6A19/SLC22A4/KCNJ10/ADORA1/NTRK2/KCNJ8/TTYH2/LRRC8D/SLC6A15/UCP2/SLC25A38/GNAT2	55
GO:0010001	glial cell differentiation	78/3015	267/18986	0.292135	1.83963	6.0032	2.46365e-08	1.32908e-06	9.09238e-07	ID2/VCAN/MAPT/TLR4/LEF1/CXCR4/SOD1/VIM/EPHA4/LYN/GLI3/LDLR/IL33/NAB2/POU3F1/NDRG1/CNTN1/CLCN2/BNIP3/F2/TTC21B/DUSP10/TNFRSF21/ID4/TREM2/TNFRSF1B/COL6A1/TLR2/CDH2/LPAR1/SH3TC2/KLF15/ASPA/ZNF365/TGFB1/EMX1/C1QA/ERBB3/SOX9/CDK1/ANO1/C5AR1/METRN/SERPINE2/CRB1/FGF2/TENM4/B4GALT5/TRPC4/HAPLN1/IL34/LARGE1/VTN/DTX1/ZEB2/LIF/CLU/EGR2/PTPRZ1/KCNJ10/GCM1/SOX13/SOX11/LRP1/NTRK2/SOX4/BMP2/IL6ST/IL6/CNP/ITGB4/…	78
GO:0050727	regulation of inflammatory response	114/3015	438/18986	0.260274	1.63899	5.87851	2.58789e-08	1.38408e-06	9.46858e-07	WNT5A/SOCS3/NLRP3/SELE/PTPRC/C1QTNF3/PTGIS/TLR4/USP18/CCL3/SOD1/LGALS1/EDNRB/SLAMF8/LYN/PLK2/LACC1/WFDC1/TLR9/MGLL/LDLR/IL33/TNC/PYCARD/ESR1/MCPH1/PTGS2/SIRPA/TNFRSF11A/TNFAIP6/DUSP10/AIM2/XCL1/FCGR2B/CST7/PLA2G7/GBP2/GBP1/NR1H3/AGT/ADAMTS12/NT5E/TREM2/TNFRSF1B/ELF4/TLR2/ZBP1/SPN/CASP12/ALOX5/NR1H4/SYK/CD200R1/TGFB1/KLKB1/FANCD2/IL10RA/NLRP10/FGR/GBP5/NKG7/PIK3CG/LRRK2/NLRC3/FCGR1A/PBK/HCK/IL1R1/…	114
GO:0009069	serine family amino acid metabolic process	19/3015	32/18986	0.59375	3.73895	6.73739	2.63511e-08	1.39728e-06	9.55894e-07	CDO1/MTHFD1/THNSL2/MPST/PSAT1/SCLY/CBS/AGXT2/SEPHS2/SDS/SDSL/CTH/GCSH/BAAT/AMT/SHMT1/GLYAT/GGT1/CSAD	19
GO:0002695	negative regulation of leukocyte activation	62/3015	196/18986	0.316327	1.99197	6.06518	2.71966e-08	1.42989e-06	9.78204e-07	RUNX1/SAMSN1/PTPRC/ID2/LGALS1/INPP5D/LYN/GLI3/LDLR/LAPTM5/LOXL3/ILDR2/TNFRSF14/DAPL1/FN1/CTLA4/CD84/LAX1/XCL1/MNDA/FCGR2B/TNFRSF21/CST7/CD300LF/NR1H3/IL4R/IRF1/TSPAN32/INHBA/SPN/CD274/PDCD1LG2/IL31RA/CD33/VTCN1/TGFB1/CNR2/SFRP1/LST1/TBX21/LRRC32/FGR/LGALS3/LAG3/LILRB4/STAT5A/LILRB2/IHH/BCL6/CR1/DTX1/ENPP3/ANXA1/GPNMB/AXL/CD69/TIGIT/SOX11/IL2RA/CDKN2A/CASP3/IDO1	62
GO:0006979	response to oxidative stress	107/3015	405/18986	0.264198	1.6637	5.86607	2.98819e-08	1.55788e-06	1.06576e-06	CYP1B1/TRPM2/MSRA/MAPT/PRKAA2/PRR5L/SLC25A24/SOD1/EDNRA/HMOX1/RIPK3/PXDN/SCARA3/IDH1/MMP2/BNIP3/SOD3/PRDX6/PTPRN/PTGS2/STAT1/SIRPA/ECT2/SLC4A11/CAT/TRPA1/COL1A1/MGAT3/GPX4/COL6A1/ALOX5/GSS/GCLM/SMPD3/GPX7/AIF1/GPR37/SGK2/FANCD2/SLC1A1/GPX8/CDK1/LRRK2/RGS14/ABCB11/PTGS1/MSRB2/IL18RAP/PLA2R1/GJB2/TPM1/ALAD/SLC7A11/GCLC/HGF/MCTP1/CD36/SDC1/TET1/ETV5/SNCA/PDGFD/DHFR/MSRB3/LPO/PEX5/FABP1/AQP1/PDLIM1/S…	107
GO:0002697	regulation of immune effector process	108/3015	410/18986	0.263415	1.65877	5.85912	3.05236e-08	1.57807e-06	1.07957e-06	WNT5A/STXBP1/NLRP3/FZD5/PTPRC/TLR4/CD244/LGALS1/SLAMF8/PCK1/LYN/LACC1/DENND1B/RAC2/RIPK3/TLR9/IL33/LAPTM5/LOXL3/PYCARD/TNFRSF14/CFH/SLAMF6/CD5L/CD84/MR1/DUSP10/XCL1/FCGR2B/HLA-DMB/FES/SECTM1/CARD9/IL4R/MASP1/DDX60/TREM2/TNFRSF1B/IL12A/RSAD2/SPN/CD274/B2M/NCKAP1L/KLRD1/HLA-F/RBP4/SYK/VAV1/PTAFR/BATF/TGFB1/CX3CR1/SASH3/TBX21/KLRK1/ITGB2/FGR/LGALS3/MIF/LAG3/LILRB4/STAT5A/SERPINB9/FCGR1A/IL27RA/IL1R1…	108
GO:0007409	axonogenesis	118/3015	459/18986	0.257081	1.61888	5.8317	3.10953e-08	1.59434e-06	1.0907e-06	PLXNC1/WNT5A/STXBP1/ROBO1/ITGA4/MAPT/MATN2/EDNRA/EPHA4/EPHA7/UNC5C/MAP1A/THY1/MAP6/NRP2/GLI3/NEFL/FOXD1/PRICKLE1/ADCY1/TNR/SEMA6A/APLP1/GDNF/UST/CNTN1/SEMA3G/NTN1/SLITRK1/SLIT1/NCAM1/BAIAP2/FN1/RAC3/PTK7/TSKU/NUMBL/SLIT2/NTRK1/CDKL3/CDH11/SEMA3A/SEMA4F/MAP3K13/KIF21A/TUBB3/NRCAM/CSF1R/NDN/LHX1/PRKG1/TRPC5/SCN1B/SEMA3D/S100A6/PLEKHG4/METRN/SHOX2/NGFR/RAPH1/GLI2/CDH4/KIF5C/LHX9/MAP1B/TIAM1/SPTBN4/R…	118
GO:0035296	regulation of tube diameter	52/3015	154/18986	0.337662	2.12632	6.09757	3.24994e-08	1.63924e-06	1.12142e-06	KNG1/TBXAS1/ITGA4/ATP1A2/SOD1/EDNRA/EDNRB/RGS2/MMP2/SOD3/PTGS2/CPS1/HTR2B/ADRA2B/CBS/AGT/ADRA1A/ADRA2A/GCLM/CYSLTR1/PRKG1/GRIP2/SLC6A4/OXTR/KCNMB1/CASR/GCLC/ADORA2B/SVEP1/SERPINF2/CAV1/AVPR1A/CD38/ACE2/ADRA1D/BDKRB2/KCNA5/HRH1/HTR1A/KEL/TACR1/KCNMA1/ADORA1/KCNJ8/DOCK5/ITGA1/SNTA1/ACE/COMP/ABCC9/HBB/APOE	52
GO:0097746	blood vessel diameter maintenance	52/3015	154/18986	0.337662	2.12632	6.09757	3.24994e-08	1.63924e-06	1.12142e-06	KNG1/TBXAS1/ITGA4/ATP1A2/SOD1/EDNRA/EDNRB/RGS2/MMP2/SOD3/PTGS2/CPS1/HTR2B/ADRA2B/CBS/AGT/ADRA1A/ADRA2A/GCLM/CYSLTR1/PRKG1/GRIP2/SLC6A4/OXTR/KCNMB1/CASR/GCLC/ADORA2B/SVEP1/SERPINF2/CAV1/AVPR1A/CD38/ACE2/ADRA1D/BDKRB2/KCNA5/HRH1/HTR1A/KEL/TACR1/KCNMA1/ADORA1/KCNJ8/DOCK5/ITGA1/SNTA1/ACE/COMP/ABCC9/HBB/APOE	52
GO:0014074	response to purine-containing compound	51/3015	150/18986	0.34	2.14104	6.09587	3.39906e-08	1.70063e-06	1.16341e-06	CYP1B1/TRPM2/CACNA1S/TRPC3/CDO1/PCK1/IGFBP5/GPD1/P2RY6/PTGS2/STAT1/CPS1/ASS1/COL1A1/NT5E/KCNE1/P2RY12/CIB2/TRPV1/PTAFR/CHEK1/PIK3CG/SLC6A4/HCN2/INHBB/PDE3A/AKAP6/BCKDHB/RYR2/HMGCS2/FBP1/SDC1/RYR1/AQP1/P2RX5/DNTT/PKLR/AREG/REN/WT1/CFTR/FOSL1/AQP8/ADORA1/KCNJ8/FOSB/KCNQ1/PFKFB1/ABCC9/GSTM2/PDXP	51
GO:0018212	peptidyl-tyrosine modification	64/3015	206/18986	0.31068	1.95641	5.99668	3.51962e-08	1.74686e-06	1.19504e-06	FGF7/SAMSN1/PTPRC/EPHA4/EPHA7/LYN/CADM4/GFRA1/CASS4/ITGA5/LTK/ZAP70/EGF/HCLS1/FES/ERRFI1/TREM2/NTRK1/IL12A/SFRP2/SRCIN1/BLK/LCK/GHR/IL31RA/SYK/CSF1R/TGFB1/SFRP1/ITGB2/IL6R/FGR/HRG/FGFR3/LILRB4/CD4/HCK/CTF1/PRLR/BMP6/ITGB3/CD36/IL34/ZFYVE28/ANGPT1/CBLC/VTN/CAV1/PDGFRA/IL22RA2/PARP14/IL11/AREG/ERBB4/LIF/HBEGF/PARP9/GPRC5A/FGFR2/TPST1/IL6/RELN/FGF10/SRMS	64
GO:0007565	female pregnancy	60/3015	189/18986	0.31746	1.99911	5.99764	3.91779e-08	1.92904e-06	1.31968e-06	SOD1/CRHR1/CSMD1/RGS2/IGFBP5/ESR1/MMP2/ITGA5/PTGS2/ADRA2B/CBS/PNOC/ERRFI1/HSPG2/COL16A1/FBLN1/ADRA2A/ADCY7/SLC19A1/ARHGDIB/TGFB1/ITGA2/HPGD/WNT4/IHH/GJA1/GJB2/OXTR/PRDM1/PRLR/AR/PGR/FBN2/ITGB3/RECK/SLC38A3/TPPP3/A1CF/CLDN4/LNPEP/TGFB3/ABCC8/CD38/ACE2/TRO/STS/LIF/STOX2/ANGPT2/PZP/SPP1/FOSL1/PRDX3/ITGA3/FOSB/ITGB4/ACE/IDO1/EPOR/APOL2	60
GO:0050767	regulation of neurogenesis	102/3015	383/18986	0.266319	1.67706	5.81588	4.05157e-08	1.97921e-06	1.35399e-06	PLXNC1/WNT5A/ID2/BHLHE41/ROBO1/VCAN/MAPT/LEF1/CXCR4/EPHA4/EPHA7/THY1/MAP6/LYN/GLI3/NEFL/RASSF10/LDLR/IL33/TNR/SEMA3G/NTN1/CLCN2/SLITRK1/SLIT1/BAIAP2/FN1/MME/F2/DUSP10/ASPM/SERPINF1/NUMBL/ID4/ANXA2/TREM2/TNFRSF1B/SLIT2/TLR2/CDKL3/SEMA3A/SEMA4F/B2M/ASPA/MAP3K13/HMGB2/ZNF365/CYSLTR1/TGFB1/TRPC5/CX3CR1/RGS14/METRN/SHOX2/SERPINE2/HES6/FGF2/CDH4/LRP2/MAP1B/CDKN2B/TIAM1/ROBO2/TENM4/HAPLN1/ETV5/IL34/ABCC…	102
GO:0035150	regulation of tube size	52/3015	155/18986	0.335484	2.1126	6.04299	4.1432e-08	2.00816e-06	1.3738e-06	KNG1/TBXAS1/ITGA4/ATP1A2/SOD1/EDNRA/EDNRB/RGS2/MMP2/SOD3/PTGS2/CPS1/HTR2B/ADRA2B/CBS/AGT/ADRA1A/ADRA2A/GCLM/CYSLTR1/PRKG1/GRIP2/SLC6A4/OXTR/KCNMB1/CASR/GCLC/ADORA2B/SVEP1/SERPINF2/CAV1/AVPR1A/CD38/ACE2/ADRA1D/BDKRB2/KCNA5/HRH1/HTR1A/KEL/TACR1/KCNMA1/ADORA1/KCNJ8/DOCK5/ITGA1/SNTA1/ACE/COMP/ABCC9/HBB/APOE	52
GO:1903039	positive regulation of leukocyte cell-cell adhesion	81/3015	284/18986	0.285211	1.79603	5.87254	4.28672e-08	2.06161e-06	1.41037e-06	RUNX1/NLRP3/KLHL25/SELE/PTPRC/ITGA4/RHOH/GCNT1/LEF1/CCL2/LGALS1/THY1/PCK1/LYN/GLI3/PYCARD/CARD11/TNFRSF14/SIRPA/DUSP10/ZAP70/XCL1/EBI3/HLA-DMB/CCDC88B/IL4R/IL12A/SPN/LCK/CHST2/ALOX5/HAS2/CD274/CD27/B2M/NCKAP1L/PDCD1LG2/AIF1/SYK/VAV1/PTAFR/SIRPG/VTCN1/TGFB1/SASH3/FCHO1/KLRK1/ITGB2/ZBTB16/LILRB4/CD4/LILRB2/GLI2/IHH/DPP4/BCL6/CR1/CAV1/FUT4/VCAM1/VNN1/ANXA1/ICOS/CD44/SELP/IL7/NFKBIZ/EGR3/IL7R/TNFRSF1…	81
GO:0022409	positive regulation of cell-cell adhesion	92/3015	336/18986	0.27381	1.72423	5.81954	4.57865e-08	2.18507e-06	1.49483e-06	WNT5A/RUNX1/NLRP3/KLHL25/SELE/PTPRC/ITGA4/RHOH/GCNT1/LEF1/CCL2/LGALS1/THY1/PCK1/LYN/GLI3/KIF26B/PYCARD/CARD11/TNFRSF14/MEGF10/SIRPA/PKP1/DUSP10/ZAP70/XCL1/EBI3/HLA-DMB/CCDC88B/IL4R/IL12A/SPN/LCK/CHST2/ALOX5/HAS2/ADAM19/CD274/CD27/B2M/NCKAP1L/PDCD1LG2/AIF1/GP6/SYK/VAV1/PTAFR/SIRPG/VTCN1/TGFB1/SASH3/FCHO1/KLRK1/ITGB2/IL6R/ZBTB16/LILRB4/CD4/LILRB2/GLI2/IHH/DPP4/BCL6/PLAUR/CR1/SERPINF2/CAV1/FUT4/VCAM…	92
GO:0002819	regulation of adaptive immune response	67/3015	221/18986	0.303167	1.9091	5.90631	4.92415e-08	2.33202e-06	1.59535e-06	SAMSN1/NLRP3/FZD5/PTPRC/LGALS1/SLC11A1/DENND1B/RIPK3/IL33/LOXL3/PYCARD/TNFRSF14/MR1/DUSP10/PLA2G4A/XCL1/FCGR2B/SECTM1/CARD9/IL4R/TREM2/TNFRSF1B/IRF1/IL12A/RSAD2/SPN/ADCY7/CD274/B2M/NCKAP1L/KLRD1/HLA-F/BATF/TGFB1/SASH3/TBX21/NLRP10/LILRB4/CD4/STAT5A/FCGR1A/IL27RA/IRF7/IL1R1/IL18R1/ARID5A/BCL6/PVR/SVEP1/CR1/KLRC1/ANXA1/NFKBIZ/CD69/FCER2/IL7R/CR2/HSPD1/IL1RL1/IL6ST/IL6/ALOX15/CLEC7A/CLCF1/C4BPA/HLA-…	67
GO:0046683	response to organophosphorus	47/3015	135/18986	0.348148	2.19235	6.0407	5.07328e-08	2.38444e-06	1.63122e-06	CYP1B1/TRPC3/CDO1/PCK1/IGFBP5/GPD1/P2RY6/PTGS2/STAT1/CPS1/ASS1/ERRFI1/COL1A1/NT5E/KCNE1/LPAR1/P2RY12/CIB2/TRPV1/PTAFR/CRLS1/PIK3CG/SLC6A4/HCN2/INHBB/PDE3A/AKAP6/BCKDHB/HMGCS2/FBP1/SDC1/AQP1/P2RX5/DNTT/PKLR/AREG/REN/WT1/CFTR/FOSL1/AQP8/KCNJ8/FOSB/KCNQ1/PFKFB1/ABCC9/PDXP	47
GO:0018108	peptidyl-tyrosine phosphorylation	63/3015	204/18986	0.308824	1.94472	5.89426	5.74978e-08	2.68208e-06	1.83483e-06	FGF7/SAMSN1/PTPRC/EPHA4/EPHA7/LYN/CADM4/GFRA1/CASS4/ITGA5/LTK/ZAP70/EGF/HCLS1/FES/ERRFI1/TREM2/NTRK1/IL12A/SFRP2/SRCIN1/BLK/LCK/GHR/IL31RA/SYK/CSF1R/TGFB1/SFRP1/ITGB2/IL6R/FGR/HRG/FGFR3/LILRB4/CD4/HCK/CTF1/PRLR/BMP6/ITGB3/CD36/IL34/ZFYVE28/ANGPT1/CBLC/VTN/CAV1/PDGFRA/IL22RA2/PARP14/IL11/AREG/ERBB4/LIF/HBEGF/PARP9/GPRC5A/FGFR2/IL6/RELN/FGF10/SRMS	63
GO:0072348	sulfur compound transport	29/3015	66/18986	0.439394	2.76694	6.24765	6.03819e-08	2.79559e-06	1.91249e-06	SLC1A2/SLC1A4/SLC6A13/SLC19A3/SLC25A10/SLC13A3/SLC25A42/SLC1A1/RACGAP1/SLC7A9/GJA1/SLC22A1/SLC7A11/SLC7A13/LRRC8C/ABCG2/SLC47A1/SLC22A2/SLC3A1/ABCC5/SLC5A6/SLC26A2/SLC26A1/SLC26A7/SLC25A39/SLC33A1/LRRC8D/UCP2/SLC25A11	29
GO:0006816	calcium ion transport	114/3015	445/18986	0.25618	1.61321	5.6873	6.4977e-08	2.98605e-06	2.04279e-06	CALCRL/TRPM2/CACNA1S/PTPRC/TRPC3/GSTO1/CXCR4/ATP1A2/CCL8/CCL3/CCL2/EDNRA/EDNRB/THY1/CRHR1/TRPM6/TRPM3/LYN/TMEM37/TLR9/STAC2/RAMP1/CACNB3/CACNB4/CACNA1C/CACNA1H/CACNA1G/SLC24A2/P2RY6/JPH1/F2/PTGS2/CD84/RGS4/HTR2B/XCL1/SLC25A25/TRPA1/EGF/TRPV3/PRKCB/ADRA2A/LCK/CXCR3/MCOLN2/TRPV1/CXCL9/GPM6A/CYSLTR1/TGFB1/TRPC5/SLC25A23/XCR1/LGALS3/VDAC1/PIK3CG/CD4/LHCGR/LILRB2/CCR5/FGF2/CASQ1/DMD/AKAP6/RYR2/AHNAK/C…	114
GO:0051208	sequestering of calcium ion	47/3015	136/18986	0.345588	2.17623	5.98122	6.56938e-08	2.9968e-06	2.05013e-06	TRPM2/CACNA1S/PTPRC/GSTO1/ATP1A2/CCL3/THY1/LYN/CACNA1C/P2RY6/JPH1/F2/HTR2B/XCL1/LCK/CXCR3/CXCL9/TGFB1/SLC25A23/XCR1/LHCGR/CCR5/FGF2/CASQ1/DMD/AKAP6/RYR2/ITGB3/SNCA/RYR1/PLCH2/ATP7B/CXCL11/FLNA/FKBP1B/JPH2/BDKRB1/CD19/HAP1/CEMIP/ITPR3/GSTM2/MCOLN1/LETM1/NOL3/FASLG/CXCL10	47
GO:0051282	regulation of sequestering of calcium ion	46/3015	132/18986	0.348485	2.19447	5.98335	6.78017e-08	3.07038e-06	2.10047e-06	TRPM2/CACNA1S/PTPRC/GSTO1/ATP1A2/CCL3/THY1/LYN/CACNA1C/P2RY6/JPH1/F2/HTR2B/XCL1/LCK/CXCR3/CXCL9/TGFB1/SLC25A23/XCR1/LHCGR/CCR5/FGF2/CASQ1/DMD/AKAP6/RYR2/ITGB3/SNCA/RYR1/PLCH2/CXCL11/FLNA/FKBP1B/JPH2/BDKRB1/CD19/HAP1/CEMIP/ITPR3/GSTM2/MCOLN1/LETM1/NOL3/FASLG/CXCL10	46
GO:0060349	bone morphogenesis	38/3015	100/18986	0.38	2.39293	6.06795	6.92374e-08	3.11267e-06	2.12941e-06	RUNX2/FREM1/INSIG1/GLI3/NAB2/TMEM119/COL3A1/CBS/TSKU/COL1A1/HAS2/SMPD3/GHR/TGFB1/FGF18/FGFR3/SOX9/TIFAB/SHOX2/ATG9B/IHH/SCX/RARG/BMP6/AXIN2/MMP16/CHSY1/ALPL/THBS3/TGFB3/FOSL2/SFRP4/CSGALNACT1/SP5/FGFR2/PAPPA2/MMP14/COMP	38
GO:0030217	T cell differentiation	88/3015	320/18986	0.275	1.73172	5.73561	7.20175e-08	3.20243e-06	2.19081e-06	PREX1/RUNX2/RUNX1/CLEC4D/SOCS3/NLRP3/KLHL25/FZD5/PTPRC/PIK3CD/RHOH/LEF1/SOD1/LGALS1/PIK3R3/PCK1/GLI3/RIPK3/LOXL3/CARD11/DOCK2/SLAMF6/CTLA4/MR1/DUSP10/ZAP70/GPR183/IL4R/TCF7/IRF1/RSAD2/SPN/LCK/CD27/B2M/NCKAP1L/SYK/VAV1/BATF/CLEC4E/TGFB1/FCER1G/SASH3/TBX21/FANCD2/TNFSF8/IL6R/WNT4/ZBTB16/CCR6/LAG3/CD8A/GPR18/LILRB4/CD4/STAT5A/PDP2/LILRB2/LY9/GLI2/IL18R1/IHH/PRDM1/BCL6/TOX/CR1/DTX1/VNN1/KLRC1/ANXA1/P…	88
GO:0032760	positive regulation of tumor necrosis factor production	40/3015	108/18986	0.37037	2.33229	6.03275	7.22663e-08	3.20243e-06	2.19081e-06	WNT5A/LY96/FZD5/PTPRC/AKAP12/TLR4/CCL3/TLR9/IL33/PYCARD/FCGR2B/CARD9/TLR2/TNFRSF8/SPN/SYK/TMEM106A/PTAFR/TGFB1/SASH3/PF4/OAS3/MIF/LRRK2/CD14/FCGR2A/FCGR2C/ARID5A/CD36/SPHK2/ABCC8/THBS1/CLU/HSPB1/DDT/OAS2/NFATC4/IL6/CLEC7A/CYBB	40
GO:1901617	organic hydroxy compound biosynthetic process	74/3015	255/18986	0.290196	1.82742	5.77959	7.51833e-08	3.30806e-06	2.26308e-06	WNT5A/INSIG1/DAB2/PAH/PDXK/PRKAA2/CD244/APOB/PCK1/ABCG1/CACNA1H/PLTP/QDPR/DDC/CLCN2/P2RY6/PSAT1/ERRFI1/ALDH2/CYP7B1/INHBA/SQLE/HMGCR/NR1H4/CH25H/CES1/GPR37/PTAFR/PRKG1/STARD4/PLEK/WNT4/PCBD1/BAAT/ERLIN1/SPR/LHCGR/PTH1R/AKR1C4/ABCB11/TGFB2/BMP6/ABCD3/SLC7A11/SLC27A2/HMGCS2/ACOX2/SNCA/DKK3/SNAI2/DHFR/DHCR7/KL/SPHK2/PNPO/CYP8B1/IDI2/DAO/ZEB2/HSD17B7/CFTR/AQP8/DDT/CDH3/SNAI1/BMP2/SC5D/ALOX15/ACER2/OS…	74
GO:0006814	sodium ion transport	73/3015	251/18986	0.290837	1.83145	5.76142	8.33034e-08	3.63954e-06	2.48984e-06	SLC4A4/TRPM2/ATP1A2/EDNRA/EDNRB/SLC6A13/SLC6A5/SLC9A9/CNTN1/SLC13A2/SCN4B/SLC24A2/SLC4A10/SLC4A11/SLC22A5/AGT/SLC38A4/SLC17A1/PRSS8/SCN2B/SLC13A3/TGFB1/SLC17A2/SLC10A5/SCN1B/KCNE3/SLC6A4/HCN2/HCN3/SLC12A3/ATP1A3/SERPINE2/SLC9A4/SLC38A11/ATP1A4/SCN7A/DMD/SPTBN4/SLC10A6/SCN8A/ATP12A/SLC38A3/SLC5A11/FGF12/SLC23A1/SLC5A9/SLC5A10/SLC5A1/SLC5A8/SLC5A6/FGF13/SLC17A3/SLC9A2/SLC5A12/SLC6A19/SLC22A4/FXYD5/…	73
GO:0051209	release of sequestered calcium ion into cytosol	45/3015	129/18986	0.348837	2.19669	5.92548	9.06152e-08	3.89055e-06	2.66156e-06	TRPM2/CACNA1S/PTPRC/GSTO1/ATP1A2/CCL3/THY1/LYN/CACNA1C/P2RY6/JPH1/F2/HTR2B/XCL1/LCK/CXCR3/CXCL9/TGFB1/XCR1/LHCGR/CCR5/FGF2/CASQ1/DMD/AKAP6/RYR2/ITGB3/SNCA/RYR1/PLCH2/CXCL11/FLNA/FKBP1B/JPH2/BDKRB1/CD19/HAP1/CEMIP/ITPR3/GSTM2/MCOLN1/LETM1/NOL3/FASLG/CXCL10	45
GO:0071621	granulocyte chemotaxis	45/3015	129/18986	0.348837	2.19669	5.92548	9.06152e-08	3.89055e-06	2.66156e-06	PREX1/CMKLR1/PIK3CD/VAV3/CCL8/CCL3/CCL2/RAC2/SCG2/TNFAIP6/XCL1/CCL3L3/CSF1/RARRES2/SLIT2/CXCL9/NCKAP1L/SYK/VAV1/CCL26/CSF1R/FCER1G/C3AR1/PF4/ITGB2/LGALS3/DPEP1/PIK3CG/CSF3R/C5AR1/DPP4/TGFB2/CAMK1D/IL34/ANXA1/CXCL11/THBS1/PPIA/CCL7/ITGA1/S100A9/C5AR2/CXCL10/CXCL6/CXCL3	45
GO:0042492	gamma-delta T cell differentiation	11/3015	13/18986	0.846154	5.32838	6.78285	9.093e-08	3.89055e-06	2.66156e-06	PTPRC/LEF1/TCF7/NCKAP1L/SYK/GPR18/KLRC1/EGR3/SOX13/SOX4/JAG2	11
GO:0070663	regulation of leukocyte proliferation	77/3015	270/18986	0.285185	1.79586	5.72264	9.19698e-08	3.8934e-06	2.66351e-06	CNN2/PTPRC/VAV3/TLR4/CCL8/INPP5D/LYN/RAC2/RIPK3/TLR9/IL33/PYCARD/CARD11/TNFRSF14/CTLA4/ZAP70/XCL1/MNDA/FCGR2B/TNFRSF21/EBI3/HLA-DMB/CCDC88B/GPR183/CSF1/TNFRSF1B/IRF1/TSPAN32/IL12A/SPN/HHEX/CD274/CSF2RB/NCKAP1L/PDCD1LG2/AIF1/SYK/CSF1R/VTCN1/TGFB1/LST1/SASH3/TNFSF8/LRRC32/LGALS3/MIF/LILRB4/LILRB2/IHH/ST6GAL1/LMO1/PRLR/BCL6/IL34/CR1/ENPP3/VCAM1/CD38/MPL/ANXA1/GPNMB/IL7/CDKN1A/IKZF3/TNFRSF13C/SOX11/T…	77
GO:0050769	positive regulation of neurogenesis	72/3015	247/18986	0.291498	1.83562	5.74334	9.22517e-08	3.8934e-06	2.66351e-06	PLXNC1/ID2/ROBO1/VCAN/MAPT/CXCR4/EPHA4/MAP6/LYN/GLI3/NEFL/RASSF10/IL33/NTN1/CLCN2/SLITRK1/BAIAP2/FN1/MME/ASPM/SERPINF1/NUMBL/ID4/TNFRSF1B/SLIT2/TLR2/CDKL3/ASPA/MAP3K13/ZNF365/CYSLTR1/TGFB1/TRPC5/CX3CR1/RGS14/METRN/SHOX2/SERPINE2/FGF2/CDH4/LRP2/MAP1B/TIAM1/ROBO2/TENM4/HAPLN1/ETV5/IL34/RUFY3/TRPV2/BDNF/LIF/EGR2/LPAR3/PTPRZ1/GJC2/SOX11/ADCY10/NTRK2/SLC30A1/CAMK2B/BMP2/IL6ST/IL6/HAP1/DMRTA2/BCL11A/RE…	72
GO:0006766	vitamin metabolic process	42/3015	117/18986	0.358974	2.26053	5.94228	9.61965e-08	4.03245e-06	2.75864e-06	GSTO1/PDXK/ATP1A2/PLTP/CYP24A1/PSAT1/MMADHC/SLC19A3/NNMT/CYP26A1/CLSTN3/SLC19A1/MCCC1/ALDH1L2/SLC25A42/CYP4F11/FOLR1/CUBN/LRP2/GCLC/TPK1/CYP26C1/GC/SNAI2/SHMT1/DHFR/LGMN/ALPL/SLC23A1/AMN/VNN1/PNPO/SLC5A6/CYP4F12/ALDH1A2/RGN/LRAT/CYP1A1/SNAI1/BTD/SLC52A3/PDXP	42
GO:0072525	pyridine-containing compound biosynthetic process	18/3015	31/18986	0.580645	3.65643	6.43132	9.96581e-08	4.14952e-06	2.83873e-06	PTGIS/PDXK/NMRK1/NUDT12/PSAT1/NNMT/IDO2/KYNU/QPRT/HAAO/SLC5A8/PNPO/ACMSD/KMO/PARP9/AFMID/NADSYN1/IDO1	18
GO:0006536	glutamate metabolic process	19/3015	34/18986	0.558824	3.51901	6.38742	1.01919e-07	4.21538e-06	2.88378e-06	GLUL/ADHFE1/GAD2/GCLM/NR1H4/NAGS/OAT/ALDH4A1/ASL/PRODH/PRODH2/SLC7A11/GCLC/FTCD/AADAT/GGT1/GLUD1/GLUD2/TAT	19
GO:1900046	regulation of hemostasis	30/3015	71/18986	0.422535	2.66078	6.09146	1.04954e-07	4.31214e-06	2.94997e-06	KNG1/TSPAN8/ADTRP/F2/ANXA2/F3/USF1/PRKG1/KLKB1/PF4/HRG/SERPINE2/FAP/CD36/PLAUR/APOH/PROC/SERPINF2/VTN/CAV1/PDGFRA/SERPINC1/THBS1/SERPINE1/HPSE/ST3GAL4/PLAT/COMP/TPH1/APOE	30
GO:0045807	positive regulation of endocytosis	52/3015	159/18986	0.327044	2.05946	5.82872	1.06033e-07	4.3278e-06	2.96069e-06	WNT5A/SELE/DAB2/PTPRC/CCL2/SOD1/SLC11A1/PYCARD/DOCK2/SIRPA/EGF/FCGR2B/CD300LF/ANXA2/TREM2/ABCA13/C2/RAB27A/B2M/NCKAP1L/SYK/SIRPG/FCER1G/ITGA2/APLN/LRRK2/TFR2/CD14/FCGR1A/FCGR2A/FCGR2C/CAMK1D/ABCA7/CD36/SNCA/ANGPT1/VTN/FPR2/SERPINE1/CLU/AXL/COLEC11/SFRP4/CFP/BICD1/SYNE1/LRP1/HIP1/CLEC7A/TULP1/APOE/SIRPB1	52
GO:0031589	cell-substrate adhesion	96/3015	361/18986	0.265928	1.6746	5.62254	1.08557e-07	4.4019e-06	3.01138e-06	DMP1/PREX1/CCDC80/FREM1/LPXN/DAB2/ITGA4/LYVE1/SIGLEC1/THY1/PARVG/RAC2/PLEKHA2/CASS4/ITGB8/ITGA8/ITGA5/COL26A1/FN1/KIF14/COL3A1/POSTN/RAC3/GBP1/ADAMTS12/COL1A1/FERMT3/ANXA2/COL16A1/CSF1/FBLN1/COL5A3/SRCIN1/CDH11/HAS2/LIMS2/EPDR1/ABI3BP/TECTA/SFRP1/ITGA2/ITGB2/ITGAL/WNT4/HRG/MYO1G/PPFIA2/ITGA7/SNED1/ITGA6/BCAM/ONECUT1/ST6GAL1/TIAM1/SPOCK1/COL8A1/BCL6/ITGB3/CD36/EDIL3/SVEP1/ANGPT1/VTN/ACTN2/THBS3/VC…	96
GO:1903034	regulation of response to wounding	57/3015	181/18986	0.314917	1.98309	5.77403	1.15443e-07	4.65069e-06	3.18158e-06	KNG1/TSPAN8/CXCR4/EPHA4/CADM4/WFDC1/IL33/TNR/ADTRP/F2/ANXA2/CD109/F3/ADRA2A/ALOX5/USF1/PRKG1/KLKB1/PF4/WNT4/HRG/CLDN3/SERPINE2/FAP/FGF2/VIL1/SMOC2/CD36/TNFRSF12A/PLAUR/APOH/PROC/SERPINF2/VTN/EPPK1/CAV1/CLDN4/PDGFRA/CLDN1/ANXA1/FLNA/FKBP1B/APCS/SERPINC1/THBS1/SERPINE1/HBEGF/SPP1/HPSE/MYLK/ST3GAL4/AJAP1/PLAT/PTPRS/CLEC7A/TMEM97/APOE	57
GO:0051283	negative regulation of sequestering of calcium ion	45/3015	130/18986	0.346154	2.17979	5.86456	1.17458e-07	4.70136e-06	3.21624e-06	TRPM2/CACNA1S/PTPRC/GSTO1/ATP1A2/CCL3/THY1/LYN/CACNA1C/P2RY6/JPH1/F2/HTR2B/XCL1/LCK/CXCR3/CXCL9/TGFB1/XCR1/LHCGR/CCR5/FGF2/CASQ1/DMD/AKAP6/RYR2/ITGB3/SNCA/RYR1/PLCH2/CXCL11/FLNA/FKBP1B/JPH2/BDKRB1/CD19/HAP1/CEMIP/ITPR3/GSTM2/MCOLN1/LETM1/NOL3/FASLG/CXCL10	45
GO:0060348	bone development	65/3015	217/18986	0.299539	1.88625	5.70492	1.27481e-07	5.06982e-06	3.46831e-06	RUNX2/FREM1/INSIG1/PTPRC/DCHS1/GLI3/NAB2/TMEM119/MCPH1/COL3A1/CBS/TSKU/ADAMTS12/COL1A1/ANXA2/LOX/FBN1/COL6A1/HAS2/SMPD3/GHR/ADAMTS7/TGFB1/FGF18/OGN/ZBTB16/FGFR3/EVC/SOX9/TIFAB/SHOX2/ATG9B/BGN/IHH/SCX/GJA1/RARG/SH3PXD2B/BMP6/AXIN2/MMP16/CHSY1/RYR1/ALPL/LARGE1/P2RX5/RANBP3L/THBS3/TGFB3/RGN/SULF1/TNN/FOSL2/TTC9/LEPR/SFRP4/XYLT1/CSGALNACT1/SP5/FGFR2/BMP2/PAPPA2/MMP14/GPR68/COMP	65
GO:0055074	calcium ion homeostasis	89/3015	329/18986	0.270517	1.70349	5.59267	1.36897e-07	5.40963e-06	3.70077e-06	WNT5A/TRPM2/CACNA1S/PTPRC/TRPC3/GSTO1/ATP1A2/CCL8/CCL3/EDNRA/THY1/LYN/CACNB4/CACNA1C/THADA/SLC24A2/P2RY6/BNIP3/JPH1/F2/HTR2B/CALB1/XCL1/TRPA1/NT5E/PRKCB/LCK/CXCR3/CIB2/CXCL9/TGFB1/TRPC5/ABCC6/SLC25A23/XCR1/GRIK2/LHCGR/HCRTR1/PTH1R/CCR5/FGF2/CASQ1/DMD/FAM20A/AKAP6/RYR2/CDH5/CASR/ITGB3/TRPC4/SNCA/GRIA1/RYR1/ALPL/PLCH2/KL/CAV1/ATP7B/SYPL2/CXCL11/RGN/FLNA/CALCB/FKBP1B/JPH2/BDKRB1/SV2B/CCR1/CSRP3/KEL/…	89
GO:0031960	response to corticosteroid	51/3015	156/18986	0.326923	2.05869	5.76887	1.41873e-07	5.52579e-06	3.78024e-06	CYP1B1/PTPRC/CDO1/IL1RN/PCK1/NEFL/PTGS2/GAD2/CPS1/UGT1A1/ASS1/SERPINF1/CARD9/SLIT2/INHBA/GHR/CPN1/PTAFR/TGFB1/SLC12A3/GJB2/ALAD/BMP6/BCKDHB/AXIN2/HMGCS2/SDC1/GHRHR/ALPL/AQP1/AVPR1A/CLDN1/AREG/A2M/ANXA1/FOSL2/CDKN1A/SSTR3/SLIT3/FOSL1/FOSB/NPAS4/IL6/PCSK1/ACE/PFKFB1/TAT/UCP2/CYBB/SCNN1A/CASP3	51
GO:0097530	granulocyte migration	51/3015	156/18986	0.326923	2.05869	5.76887	1.41873e-07	5.52579e-06	3.78024e-06	PREX1/CMKLR1/PIK3CD/VAV3/CCL8/CCL3/CCL2/SLAMF8/RAC2/SCG2/TNFAIP6/XCL1/RAC3/CCL3L3/CSF1/RARRES2/SLIT2/MCOLN2/CXCL9/NCKAP1L/SYK/VAV1/CCL26/CSF1R/FCER1G/C3AR1/PF4/GP2/ITGB2/LGALS3/DPEP1/PIK3CG/CSF3R/C5AR1/IL1R1/DPP4/TGFB2/CAMK1D/IL34/FUT4/ANXA1/CXCL11/THBS1/PPIA/CCL7/ITGA1/S100A9/C5AR2/CXCL10/CXCL6/CXCL3	51
GO:0042908	xenobiotic transport	27/3015	61/18986	0.442623	2.78728	6.07466	1.42509e-07	5.52579e-06	3.78024e-06	NR1I2/SLC22A5/SLC22A18/ABCC2/SLC19A1/SLC22A6/SLC22A8/ABCB11/GJA1/ATP8B1/SVOP/SLC22A1/SLC28A2/ABCG2/SLC47A1/SLC22A2/PDZK1/ATP7B/ABCC5/CLDN1/SLC15A2/SLC17A3/SLC43A3/SLC22A4/ABCA8/SLC31A1/RALBP1	27
GO:0030258	lipid modification	59/3015	191/18986	0.308901	1.9452	5.70431	1.48188e-07	5.71031e-06	3.90647e-06	KLHL25/ECHDC2/LONP2/MLYCD/ACAD11/INPP5D/DECR2/BDH2/FMO2/PLA2G7/GDF15/ACAA1/ACADM/ALOX5/DECR1/ACOX1/CYP3A5/ACAD10/ALDH1L2/CPT1B/SOX9/TYSND1/EHHADH/GCDH/CYP3A7/ACADL/ABCB11/FMO1/FMO4/ABCD3/ADH7/SLC27A2/ETFA/ACOX2/ACSM1/ECHS1/ACADS/PEX5/FABP1/HSD17B4/DGKA/ECH1/EPHX2/SGPP1/HADH/ECI1/IVD/CYP1A1/PPARA/DGKG/HACL1/ST3GAL4/SGPP2/DGKB/ACOX3/ALOX15/HSD17B10/ABCC9/ACAT1	59
GO:0051216	cartilage development	63/3015	209/18986	0.301435	1.89819	5.673	1.53771e-07	5.88888e-06	4.02863e-06	WNT5A/RUNX2/RUNX1/TRPS1/COL11A2/PRRX1/GLI3/ITGB8/COL3A1/CHI3L1/CTSK/CBS/ERRFI1/TSKU/ADAMTS12/COL1A1/COL6A1/SFRP2/WNT2B/SMPD3/GHR/ADAMTS7/TGFB1/FGF18/LOXL2/OGN/ZBTB16/FGFR3/EVC/SOX9/CYTL1/PTH1R/SHOX2/BGN/COL11A1/SATB2/IHH/FGF2/ARID5A/SCX/RARG/HMGA2/BMP6/TGFBI/AXIN2/CHSY1/SNAI2/BMP1/THBS3/SLC26A2/CD44/SULF1/FOSL2/MGP/WNT7A/GDF6/CSGALNACT1/SNAI1/FRZB/BMP2/MUSTN1/COMP/SCIN	63
GO:0050863	regulation of T cell activation	102/3015	393/18986	0.259542	1.63438	5.52148	1.60787e-07	6.11837e-06	4.18563e-06	RUNX1/NLRP3/KLHL25/PTPRC/RHOH/LEF1/CCL2/SOD1/LGALS1/THY1/PCK1/LYN/GLI3/RAC2/RIPK3/LAPTM5/LOXL3/PYCARD/CARD11/ILDR2/TNFRSF14/DAPL1/CTLA4/SIRPA/LAX1/DUSP10/ZAP70/XCL1/TNFRSF21/EBI3/HLA-DMB/CCDC88B/SIT1/IL4R/TCF7/TNFRSF1B/IRF1/TSPAN32/IL12A/SPN/LCK/CD274/CD27/B2M/NCKAP1L/PDCD1LG2/AIF1/SYK/VAV1/BATF/SIRPG/VTCN1/TGFB1/SASH3/TBX21/FANCD2/TNFSF8/FCHO1/KLRK1/LRRC32/LGALS3/ZBTB16/LAG3/LILRB4/CD4/STAT5A/LI…	102
GO:0009072	aromatic amino acid metabolic process	21/3015	41/18986	0.512195	3.22539	6.19773	1.61736e-07	6.11837e-06	4.18563e-06	PAH/QDPR/CARNS1/IDO2/FAH/HPDL/PCBD1/GCDH/HNMT/KYNU/IYD/HAAO/HGD/FTCD/ACMSD/KMO/TAT/AFMID/IDO1/TPH1/TTC36	21
GO:0071248	cellular response to metal ion	57/3015	183/18986	0.311475	1.96142	5.67815	1.75166e-07	6.58626e-06	4.50572e-06	WNT5A/TRPM2/PRKAA2/SLC25A24/SLC11A1/HMOX1/TLR9/ADCY1/CACNA1H/SLC13A2/BNIP3/PTGS2/ECT2/CPNE8/SERPINF1/CPNE4/ADCY7/SMPD3/B2M/CPNE2/SLC25A23/SLC1A1/RASA4/DPEP1/LRRK2/TFR2/KCNH1/INHBB/SLC39A8/ALAD/BMP6/KCNB1/DLG2/FBP1/SNCA/LGMN/RYR1/ADGRV1/AQP1/CLDN1/CYP1A1/KCNJ10/NPTX1/NFATC4/SLC25A39/DLG4/MYOG/FABP4/FOSB/ALOX15/GLRA1/SCN5A/UCP2/SLC34A1/CYBB/ABCC9/MCOLN1	57
GO:0043270	positive regulation of monoatomic ion transport	64/3015	215/18986	0.297674	1.87451	5.60303	2.04081e-07	7.62722e-06	5.21785e-06	TRPC3/GSTO1/CCL3/CCL2/EDNRA/THY1/STAC2/CACNB3/CNTN1/SCN4B/P2RY6/F2/XCL1/KCNE1/TRPV3/TREM2/HEPH/ADRA2A/CXCR3/P2RY12/CXCL9/PRSS8/SCN2B/SCN1B/LGALS3/SLC6A4/LHCGR/CASQ1/DMD/AKAP6/KCNMB1/CASR/SNCA/FGF12/PDZK1/CAV1/P2RX5/ACTN2/ABCC8/FGF13/CXCL11/TRPV2/FLNA/JPH2/BDKRB1/FXYD5/CCR1/CFTR/CD19/GJC2/MYLK/HOMER1/ADORA1/LRRC52/FXYD2/HAP1/KCNQ1/RELN/SCN5A/CEMIP/STAC3/FHL1/GSTM2/CXCL10	64
GO:0061458	reproductive system development	85/3015	313/18986	0.271565	1.7101	5.50384	2.1663e-07	8.03902e-06	5.49957e-06	SPATA22/CYP1B1/WNT5A/SOD1/TCF21/GFRA1/GAS2/TLR9/CSMD1/TNC/IDH1/ESR1/MMP2/PTPRN/TNFAIP6/ASPM/BASP1/ERRFI1/SERPINF1/ID4/KCNE1/COL6A1/SLIT2/NTRK1/SFRP2/CYP7B1/KIF18A/INHBA/UMODL1/WNT2B/SPO11/HMGB2/RBP4/LHX1/SFRP1/WNT4/BIK/SOX9/LHCGR/TIFAB/SERPINE2/TGFB2/INHBB/LHX9/LRP2/SCX/RXFP2/GJA1/RARG/GLI1/ROBO2/PRLR/BMP6/AR/PGR/MYOCD/TBX3/SDC1/EAF2/NHLH2/HSD17B4/WDR19/PDGFRA/GDF7/A2M/TFAP2C/FLNA/REN/SULF1/WT1/A…	85
GO:0042100	B cell proliferation	35/3015	92/18986	0.380435	2.39567	5.83038	2.17691e-07	8.03902e-06	5.49957e-06	PTPRC/VAV3/TLR4/LEF1/INPP5D/LYN/TLR9/CARD11/CTLA4/MNDA/FCGR2B/TNFRSF21/GPR183/CD180/NCKAP1L/SASH3/MIF/GAPT/PRLR/BCL6/CD38/IL7/FOSL2/CDKN1A/NFKBIZ/IL7R/IKZF3/CD19/TNFRSF13C/CR2/HSPD1/CDKN2A/CD79A/CLCF1/CASP3	35
GO:0042116	macrophage activation	40/3015	112/18986	0.357143	2.24899	5.75997	2.25445e-07	8.22743e-06	5.62846e-06	WNT5A/PTPRC/MAPT/TLR4/CCL3/SLC11A1/TLR9/LDLR/IL33/PLA2G4A/FCGR2B/CD93/CST7/NR1H3/IL4R/TREM2/TLR2/TRPV1/AIF1/IL31RA/SYK/TMEM106A/CX3CR1/C1QA/ITGB2/MIF/LRRK2/TMEM229B/C5AR1/SNCA/SUCNR1/IRGM/THBS1/CLU/FCER2/SHPK/KCNJ8/HSPD1/IL1RL1/IL6	40
GO:1903557	positive regulation of tumor necrosis factor superfamily cytokine production	40/3015	112/18986	0.357143	2.24899	5.75997	2.25445e-07	8.22743e-06	5.62846e-06	WNT5A/LY96/FZD5/PTPRC/AKAP12/TLR4/CCL3/TLR9/IL33/PYCARD/FCGR2B/CARD9/TLR2/TNFRSF8/SPN/SYK/TMEM106A/PTAFR/TGFB1/SASH3/PF4/OAS3/MIF/LRRK2/CD14/FCGR2A/FCGR2C/ARID5A/CD36/SPHK2/ABCC8/THBS1/CLU/HSPB1/DDT/OAS2/NFATC4/IL6/CLEC7A/CYBB	40
GO:0097553	calcium ion transmembrane import into cytosol	58/3015	189/18986	0.306878	1.93247	5.59762	2.41369e-07	8.75704e-06	5.99077e-06	TRPM2/CACNA1S/PTPRC/TRPC3/GSTO1/ATP1A2/CCL3/THY1/LYN/CACNB3/CACNA1C/CACNA1H/CACNA1G/SLC24A2/P2RY6/JPH1/F2/HTR2B/XCL1/TRPV3/LCK/CXCR3/TRPV1/CXCL9/TGFB1/XCR1/LHCGR/CCR5/FGF2/CASQ1/DMD/AKAP6/RYR2/ITGB3/SNCA/RYR1/PLCH2/CAV1/P2RX5/CXCL11/TRPV2/FLNA/FKBP1B/JPH2/BDKRB1/CD19/CACNA2D1/TRPM1/HAP1/SLC24A4/CEMIP/ITPR3/GSTM2/MCOLN1/LETM1/NOL3/FASLG/CXCL10	58
GO:0048608	reproductive structure development	84/3015	309/18986	0.271845	1.71185	5.48151	2.42888e-07	8.76092e-06	5.99342e-06	CYP1B1/WNT5A/SOD1/TCF21/GFRA1/GAS2/TLR9/CSMD1/TNC/IDH1/ESR1/MMP2/PTPRN/TNFAIP6/ASPM/BASP1/ERRFI1/SERPINF1/ID4/KCNE1/COL6A1/SLIT2/NTRK1/SFRP2/CYP7B1/KIF18A/INHBA/UMODL1/WNT2B/SPO11/HMGB2/RBP4/LHX1/SFRP1/WNT4/BIK/SOX9/LHCGR/TIFAB/SERPINE2/TGFB2/INHBB/LHX9/LRP2/SCX/RXFP2/GJA1/RARG/GLI1/ROBO2/PRLR/BMP6/AR/PGR/MYOCD/TBX3/SDC1/EAF2/NHLH2/HSD17B4/WDR19/PDGFRA/GDF7/A2M/TFAP2C/FLNA/REN/SULF1/WT1/ADAMTS1/F…	84
GO:0001763	morphogenesis of a branching structure	62/3015	207/18986	0.299517	1.88611	5.56956	2.47059e-07	8.85985e-06	6.0611e-06	FGF7/WNT5A/SOCS3/FZD5/LEF1/EDNRA/EPHA7/DCHS1/TCF21/GLI3/FOXD1/HOXD11/CSMD1/TNC/COL4A1/ESR1/GDNF/EGF/AGT/CSF1/SLIT2/SFRP2/WNT2B/TIMELESS/MAP3K13/HS3ST3A1/TGFB1/LHX1/SFRP1/WNT4/SOX9/LRRK2/SHOX2/CTSZ/GLI2/IHH/FGF2/HHIP/PRDM1/AR/CASR/PGR/TBX3/HGF/SNAI2/GDF7/AREG/FGF13/SULF1/WT1/MYC/GCM1/NFATC4/FGFR2/BMP2/SEMA3C/ADAMTS16/MMP14/BCL11A/LAMA1/FGF10/TMEM59L	62
GO:0006767	water-soluble vitamin metabolic process	28/3015	66/18986	0.424242	2.67153	5.91029	2.50334e-07	8.9257e-06	6.10615e-06	GSTO1/PDXK/ATP1A2/PSAT1/MMADHC/SLC19A3/NNMT/CLSTN3/SLC19A1/MCCC1/ALDH1L2/SLC25A42/FOLR1/CUBN/GCLC/TPK1/SHMT1/DHFR/ALPL/SLC23A1/AMN/VNN1/PNPO/SLC5A6/RGN/BTD/SLC52A3/PDXP	28
GO:0060047	heart contraction	72/3015	253/18986	0.284585	1.79208	5.51074	2.59731e-07	9.20785e-06	6.29917e-06	GSTO1/KCND3/TNNC1/CXCR4/ATP1A2/SOD1/EDNRA/EDNRB/TACR3/CTNNA3/RGS2/CACNA1C/CACNA1H/CACNA1G/HSPB7/SCN4B/TNNI1/RGS4/AGT/KCNE1/ADRA1A/TRPV1/SCN2B/KCND2/GJC1/CYP2J2/SLC1A1/SCN1B/KCNE3/KCNJ12/APLN/PIK3CG/SHOX2/ATP1A3/TGFB2/SCN7A/GJA1/DMD/TPM1/SPTBN4/SCN8A/RYR2/RNLS/FOXN4/FGF12/CAV1/GNAO1/AVPR1A/MAP2K3/FGF13/ACE2/FLNA/FKBP1B/MYL3/KCNA5/HBEGF/CSRP3/SCN2A/ADORA1/ADCY10/KCNJ8/IRX3/DES/TNNT2/CACNA2D1/KCNQ1/…	72
GO:0033273	response to vitamin	35/3015	93/18986	0.376344	2.36991	5.75393	2.96108e-07	1.03788e-05	7.10026e-06	TNC/PIM1/CYP24A1/PTGS2/POSTN/CAT/CBS/FES/COL1A1/PRKCB/CYP26A1/TGFB1/SFRP1/ITGA2/FOLR1/FOLR2/KYNU/MAP1B/ALAD/CASR/SNAI2/ALPL/FABP1/KL/MTHFR/ALDH1A2/LRAT/FKBP1B/CYP1A1/NFKBIZ/ABCA1/SPP1/KANK2/SLC34A1/CXCL10	35
GO:0070098	chemokine-mediated signaling pathway	35/3015	93/18986	0.376344	2.36991	5.75393	2.96108e-07	1.03788e-05	7.10026e-06	CMKLR1/ROBO1/CXCR4/CXCR6/CCL8/CCL3/CCL2/LYN/XCL1/CCL3L3/TREM2/SLIT2/CXCR3/CXCL9/CCL26/PADI2/CX3CR1/XCR1/PF4/CCR6/THPO/CCR5/CCR8/MPL/CXCL11/SLIT3/CCR1/CCL7/CCR10/GPR35/CCR3/CCR4/CXCL10/CXCL6/CXCL3	35
GO:0009074	aromatic amino acid family catabolic process	15/3015	24/18986	0.625	3.93574	6.25264	3.09818e-07	1.07984e-05	7.38726e-06	PAH/QDPR/CARNS1/IDO2/FAH/HNMT/KYNU/HAAO/HGD/FTCD/ACMSD/KMO/TAT/AFMID/IDO1	15
GO:0001508	action potential	55/3015	177/18986	0.310734	1.95675	5.5563	3.11682e-07	1.08027e-05	7.39019e-06	KCNG1/KCND3/ATP1A2/SOD1/CTNNA3/CACNB3/CACNB4/CACNA1C/CACNA1G/SCN4B/CLCN2/KCNC4/KCNE1/GPR88/ADRA1A/SCN2B/KCND2/GJC1/GJD2/NRCAM/CNR2/SCN1B/KCNE3/GRIK2/HCN2/SCN7A/GJA1/DMD/AKAP6/SCN8A/RYR2/KCNG4/GNA14/KCNB1/CD36/KCNA6/GRIA1/FGF12/CAV1/ABCC8/FGF13/FLNA/FKBP1B/KCNA5/SCN2A/TACR1/NTRK2/KCNJ8/GPR35/CACNA2D1/KCNQ1/SNTA1/GLRA1/SCN5A/ABCC9	55
GO:0051384	response to glucocorticoid	45/3015	134/18986	0.335821	2.11472	5.62632	3.18809e-07	1.09883e-05	7.51717e-06	CYP1B1/CDO1/IL1RN/PCK1/NEFL/PTGS2/GAD2/CPS1/UGT1A1/ASS1/SERPINF1/SLIT2/GHR/CPN1/PTAFR/TGFB1/GJB2/ALAD/BMP6/BCKDHB/AXIN2/HMGCS2/SDC1/GHRHR/ALPL/AQP1/AVPR1A/CLDN1/AREG/A2M/ANXA1/FOSL2/CDKN1A/SSTR3/SLIT3/FOSL1/FOSB/NPAS4/IL6/PCSK1/ACE/PFKFB1/TAT/UCP2/CASP3	45
GO:0032944	regulation of mononuclear cell proliferation	70/3015	245/18986	0.285714	1.79919	5.47044	3.21425e-07	1.10172e-05	7.53698e-06	CNN2/PTPRC/VAV3/TLR4/INPP5D/LYN/RAC2/RIPK3/TLR9/PYCARD/CARD11/TNFRSF14/CTLA4/ZAP70/XCL1/MNDA/FCGR2B/TNFRSF21/EBI3/HLA-DMB/CCDC88B/GPR183/CSF1/TNFRSF1B/IRF1/TSPAN32/IL12A/SPN/CD274/NCKAP1L/PDCD1LG2/AIF1/SYK/VTCN1/TGFB1/LST1/SASH3/TNFSF8/LRRC32/LGALS3/MIF/LILRB4/LILRB2/IHH/ST6GAL1/LMO1/PRLR/BCL6/CR1/VCAM1/CD38/MPL/ANXA1/GPNMB/IL7/CDKN1A/IKZF3/TNFRSF13C/SOX11/TACR1/IL2RA/IL6ST/IL6/CD276/CDKN2A/FGF10…	70
GO:0008016	regulation of heart contraction	63/3015	213/18986	0.295775	1.86255	5.50032	3.25564e-07	1.10978e-05	7.59211e-06	GSTO1/KCND3/ATP1A2/EDNRA/EDNRB/TACR3/CTNNA3/RGS2/CACNA1C/CACNA1H/CACNA1G/HSPB7/SCN4B/RGS4/AGT/KCNE1/ADRA1A/TRPV1/SCN2B/KCND2/GJC1/CYP2J2/SLC1A1/SCN1B/KCNE3/KCNJ12/APLN/PIK3CG/SHOX2/ATP1A3/TGFB2/GJA1/DMD/TPM1/SPTBN4/RYR2/RNLS/FOXN4/CAV1/GNAO1/AVPR1A/FGF13/ACE2/FLNA/FKBP1B/MYL3/KCNA5/HBEGF/CSRP3/ADORA1/ADCY10/KCNJ8/IRX3/DES/TNNT2/CACNA2D1/KCNQ1/SNTA1/ACE/SCN5A/GJD3/ABCC9/GSTM2	63
GO:0061045	negative regulation of wound healing	31/3015	78/18986	0.397436	2.50273	5.77813	3.40392e-07	1.15398e-05	7.8945e-06	KNG1/TSPAN8/WFDC1/ADTRP/F2/ANXA2/CD109/ALOX5/USF1/PRKG1/KLKB1/PF4/WNT4/HRG/CLDN3/SERPINE2/FAP/FGF2/PLAUR/APOH/PROC/SERPINF2/VTN/EPPK1/PDGFRA/APCS/THBS1/SERPINE1/AJAP1/PLAT/APOE	31
GO:0051764	actin crosslink formation	11/3015	14/18986	0.785714	4.94778	6.42013	3.62901e-07	1.22361e-05	8.37081e-06	EPS8/GAS2L3/MARCKS/GAS2/BAIAP2/DPYSL3/LCP1/AIF1/BAIAP2L2/DIAPH3/FLNA	11
GO:0002820	negative regulation of adaptive immune response	28/3015	67/18986	0.41791	2.63166	5.813	3.65179e-07	1.22463e-05	8.37783e-06	SAMSN1/PTPRC/LGALS1/IL33/LOXL3/TNFRSF14/XCL1/FCGR2B/IL4R/SPN/CD274/NCKAP1L/KLRD1/HLA-F/TBX21/LILRB4/STAT5A/IL27RA/BCL6/SVEP1/CR1/KLRC1/CD69/IL7R/CR2/IL1RL1/ALOX15/C4BPA	28
GO:0042180	cellular ketone metabolic process	68/3015	237/18986	0.28692	1.80679	5.43033	3.97111e-07	1.32456e-05	9.0614e-06	INSIG1/KLHL25/BHMT/DAB2/BRCA1/EDNRB/LONP2/MLYCD/DHRS4/GPD1/CACNA1H/CLCN2/PNKD/PTGS2/FMO2/UGT1A1/GDF15/NR1H3/IDO2/INHBA/HAGH/NR1H4/CBR4/CES1/CYP4F11/PRKG1/STARD4/WNT4/SOX9/TYSND1/ERLIN1/MLXIPL/APOC3/AKR1C4/LPGAT1/ACADL/ABCB11/FMO1/FMO4/KYNU/BMP6/SLC7A11/HNF4A/PPARG/TPK1/SNCA/ALDH8A1/DKK3/FABP1/CAV1/COQ2/AADAT/AVPR1A/CYP4F12/RGN/KYAT1/ACMSD/KMO/PPARA/OXCT1/BMP2/FH/HSD17B10/COQ3/NQO2/AFMID/DKKL1/IDO1	68
GO:0043269	regulation of monoatomic ion transport	118/3015	480/18986	0.245833	1.54806	5.28412	4.06232e-07	1.34773e-05	9.21996e-06	KCNG1/TRPC3/GSTO1/CXCR4/ATP1A2/CCL3/CCL2/EDNRA/THY1/CRHR1/LYN/TLR9/STAC2/CACNB3/CACNB4/CACNA1C/CNTN1/SCN4B/P2RY6/STOM/JPH1/F2/PTGS2/CD84/RGS4/XCL1/EGF/AGT/KCNE1/TRPV3/TREM2/HEPH/ADRA2A/CXCR3/P2RY12/KCNJ15/CXCL9/B2M/PRSS8/SCN2B/BEST3/TGFB1/SCN1B/LGALS3/KCNE3/KCNJ12/VDAC1/PIK3CG/SLC6A4/CD4/LHCGR/LILRB2/SERPINE2/CASQ1/DMD/ATP8B1/SPTBN4/AKAP6/KCNMB1/RYR2/AHNAK/KCNG4/CASR/ITGB3/SPG7/SNCA/GRIA1/FGF12/P…	118
GO:0015698	inorganic anion transport	54/3015	174/18986	0.310345	1.9543	5.49444	4.15729e-07	1.3719e-05	9.38532e-06	SLC4A4/SLC1A4/SLC12A8/SLC11A1/SLC37A4/CLCN2/P2RY6/SLC25A30/SLC4A10/SLC4A11/SLC25A10/SLC22A6/SLC17A1/SLC22A8/GABRR2/BEST3/ABCC6/SLC17A2/SLC1A1/RACGAP1/CLCA2/ANO1/SLC12A3/ATP8B1/ANO2/CASR/CLIC6/CLCN6/P2RX5/CLDN4/SLC5A8/CLCA4/SLC5A6/CLCNKA/SLC17A3/SLC26A2/SLC26A1/GABRA4/SLC26A7/GABRB1/CFTR/SLC34A2/SFRP4/GABRP/SLC34A3/KCNQ1/ANKH/TTYH2/GLRA1/UCP2/SLC25A11/SLC34A1/GABRA1/SLC17A4	54
GO:0030900	forebrain development	105/3015	416/18986	0.252404	1.58943	5.28151	4.61764e-07	1.51576e-05	1.03694e-05	WDR89/WNT5A/SLC1A2/ID2/ROBO1/LEF1/CXCR4/ATP1A2/FUT10/FAT4/NRP2/GLI3/NEFL/TACC3/TNR/APLP1/POU3F1/PIANP/MCPH1/SLIT1/BNIP3/KIF14/COL3A1/TTC21B/SLC4A10/ASPM/RAC3/TSKU/NUMBL/ID4/CCDC85C/SLIT2/CDH2/LPAR1/INHBA/SEMA3A/P2RY12/WNT2B/B2M/MDGA1/CSF1R/LHX1/PRKG1/EMX1/E2F1/WNT4/STIL/LRRK2/CHD5/PGAP1/GLI2/FGF2/INHBB/LHX6/LRP2/GLI1/PHACTR1/IGF2BP1/OXTR/ROBO2/DCLK1/SLC7A11/TBX3/TOX/TAL2/GHRHR/GRIA1/NHLH2/PEX5/LA…	105
GO:0030048	actin filament-based movement	46/3015	140/18986	0.328571	2.06907	5.51626	4.84152e-07	1.58088e-05	1.0815e-05	KCND3/TNNC1/ATP1A2/MYO7B/CCDC88C/CTNNA3/CACNA1C/CACNA1G/SCN4B/KCNE1/MYH3/EPDR1/SCN2B/MYO7A/GJC1/MYO1H/SCN1B/KCNE3/MYO1G/VIL1/SCN7A/MYO1B/GJA1/TPM1/SCN8A/RYR2/MYH10/FRMD6/FGF12/CAV1/FGF13/FLNA/WIPF1/ZEB2/KCNA5/SCN2A/ADORA1/ADCY10/KCNJ8/TNNT2/CACNA2D1/KCNQ1/SNTA1/MYO5A/SCN5A/ABCC9	46
GO:0006534	cysteine metabolic process	10/3015	12/18986	0.833333	5.24765	6.39503	4.87201e-07	1.58251e-05	1.08261e-05	CDO1/MTHFD1/MPST/CBS/GCLM/CTH/SLC7A11/GCLC/GGT1/CSAD	10
GO:0051146	striated muscle cell differentiation	84/3015	314/18986	0.267516	1.6846	5.3148	5.06882e-07	1.63786e-05	1.12048e-05	ADAM12/CACNA1S/BHLHE41/PRICKLE1/FLNC/MYLK3/RGS2/IGFBP5/TMOD2/CACNA1H/TMEM119/DOCK2/NPHS1/RGS4/GDF15/IL4R/COL6A1/CDH2/ADRA1A/MYOM2/ACADM/MYH3/CXCL9/MYH11/TGFB1/PRKG1/ADPRHL1/CD53/CDK1/CSRP2/MYBPC1/SHOX2/MYBPH/KCNH1/CASQ1/RBM38/TPM1/ATP11A/COL14A1/AKAP6/MYOCD/TBX3/EHD1/SDC1/PI16/MYOM3/KLF5/RYR1/LARGE1/MYL9/ACTN2/PDGFRA/AVPR1A/MYPN/TBX1/WT1/BDNF/PPARA/ALPK2/SYNPO2L/CSRP3/ANKRD1/TNNT1/KEL/HOMER1/EHD2…	84
GO:0070588	calcium ion transmembrane transport	91/3015	348/18986	0.261494	1.64668	5.29005	5.16881e-07	1.66152e-05	1.13666e-05	TRPM2/CACNA1S/PTPRC/TRPC3/GSTO1/ATP1A2/CCL3/EDNRA/EDNRB/THY1/CRHR1/TRPM6/TRPM3/LYN/TMEM37/TLR9/STAC2/CACNB3/CACNB4/CACNA1C/CACNA1H/CACNA1G/SLC24A2/P2RY6/JPH1/F2/HTR2B/XCL1/SLC25A25/TRPA1/TRPV3/ADRA2A/LCK/CXCR3/MCOLN2/TRPV1/CXCL9/GPM6A/TGFB1/TRPC5/SLC25A23/XCR1/VDAC1/PIK3CG/LHCGR/CCR5/FGF2/CASQ1/DMD/AKAP6/RYR2/AHNAK/ITGB3/TRPC4/SPG7/SNCA/RYR1/PLCH2/CAV1/P2RX5/PKD2L2/CACNG5/ORAI2/CXCL11/TRPV2/FLNA/…	91
GO:0003015	heart process	73/3015	262/18986	0.278626	1.75456	5.34351	5.27796e-07	1.68302e-05	1.15137e-05	GSTO1/KCND3/TNNC1/CXCR4/ATP1A2/SOD1/EDNRA/EDNRB/TACR3/CTNNA3/RGS2/CACNA1C/CACNA1H/CACNA1G/HSPB7/SCN4B/TNNI1/RGS4/AGT/KCNE1/ADRA1A/TRPV1/SCN2B/KCND2/GJC1/PPCS/CYP2J2/SLC1A1/SCN1B/KCNE3/KCNJ12/APLN/PIK3CG/SHOX2/ATP1A3/TGFB2/SCN7A/GJA1/DMD/TPM1/SPTBN4/SCN8A/RYR2/RNLS/FOXN4/FGF12/CAV1/GNAO1/AVPR1A/MAP2K3/FGF13/ACE2/FLNA/FKBP1B/MYL3/KCNA5/HBEGF/CSRP3/SCN2A/ADORA1/ADCY10/KCNJ8/IRX3/DES/TNNT2/CACNA2D1/K…	73
GO:0072337	modified amino acid transport	20/3015	40/18986	0.5	3.14859	5.91028	5.28996e-07	1.68302e-05	1.15137e-05	SLC1A4/SLC6A13/SLC22A5/SLC19A1/SLC13A3/SLC16A9/FOLR1/FOLR2/SLC7A9/LRP2/GJA1/SLC22A1/SLC7A11/SLC7A13/SLC3A1/PDZK1/ABCC5/SLC5A6/SLC22A4/SLC25A39	20
GO:0023061	signal release	120/3015	493/18986	0.243408	1.53278	5.20778	5.63631e-07	1.78406e-05	1.22049e-05	PIM3/SLC16A2/STXBP1/DAB2/C1QTNF3/MCTP2/IL1RN/EDNRB/PRKCA/GIPR/CRHR1/LYN/AACS/FOXD1/CACNB4/ILDR2/SYT9/GDNF/PNKD/PASK/PTPRN/F2/PTGS2/TNFRSF11A/PLA2G4A/ADRA2B/AGT/RAB8B/RIMS4/SLC2A2/PRKCB/BLK/INHBA/ADRA2A/ALOX5/SMPD3/NR1H4/SNCAIP/PRKCG/RBP4/NDUFAF2/SYK/SFRP1/F2RL2/STX1B/PREPL/MIF/RAB11FIP3/HNF1A/PPFIA2/SLC6A4/LRRK2/TFR2/ANO1/FAM3B/INHBB/GJA1/OXTR/TIAM1/BMP6/PLA2G6/HNF4A/CASR/TBX3/KCNB1/MCTP1/PPARG/S…	120
GO:0050777	negative regulation of immune response	61/3015	207/18986	0.294686	1.85569	5.37835	5.71612e-07	1.80014e-05	1.23149e-05	SAMSN1/PTPRC/USP18/LGALS1/INPP5D/SLAMF8/LYN/PLK2/IL33/LOXL3/PIM1/TNFRSF14/NLRC5/COL3A1/DUSP10/XCL1/SAMHD1/FCGR2B/NR1H3/IL4R/MASP1/TREM2/SPN/AURKB/CD274/NCKAP1L/KLRD1/HLA-F/SYK/TGFB1/TBX21/OAS3/FGR/LGALS3/LILRB4/STAT5A/NLRC3/SERPINB9/IL27RA/HCK/DTX4/BCL6/FCRLB/PPARG/SVEP1/CR1/ENPP3/PARP14/A2M/KLRC1/ANXA1/CD69/SFN/IL7R/CR2/IL1RL1/RHBDF2/ALOX15/TTLL12/DNAJA3/C4BPA	61
GO:0050818	regulation of coagulation	30/3015	76/18986	0.394737	2.48573	5.63876	6.23412e-07	1.95336e-05	1.33631e-05	KNG1/TSPAN8/ADTRP/F2/ANXA2/F3/USF1/PRKG1/KLKB1/PF4/HRG/SERPINE2/FAP/CD36/PLAUR/APOH/PROC/ANGPT1/SERPINF2/VTN/CAV1/PDGFRA/SERPINC1/THBS1/SERPINE1/ANGPT2/HPSE/ST3GAL4/PLAT/APOE	30
GO:0002062	chondrocyte differentiation	40/3015	116/18986	0.344828	2.17144	5.49853	6.50483e-07	2.02794e-05	1.38733e-05	RUNX2/RUNX1/TRPS1/GLI3/COL3A1/TSKU/ADAMTS12/SFRP2/WNT2B/SMPD3/ADAMTS7/TGFB1/FGF18/LOXL2/ZBTB16/FGFR3/SOX9/CYTL1/PTH1R/SHOX2/COL11A1/IHH/ARID5A/SCX/RARG/HMGA2/BMP6/TGFBI/AXIN2/CHSY1/SNAI2/SLC26A2/SULF1/FOSL2/WNT7A/GDF6/BMP2/MUSTN1/COMP/SCIN	40
GO:0120254	olefinic compound metabolic process	51/3015	163/18986	0.312883	1.97028	5.40544	6.53788e-07	2.02805e-05	1.38741e-05	CYP1B1/DAB2/TBXAS1/PTGIS/EDNRB/MGLL/DHRS4/CACNA1H/CLCN2/MGST3/PTGS2/PLA2G4A/DHRS4L2/ADH1A/ACAA1/GPX4/INHBA/ALOX5/CYP3A5/RBP4/CYP2J2/CYP4F11/PRKG1/CYP4A11/RETSAT/WNT4/CYP3A7/AKR1C4/PTGS1/ABCA4/BMP6/ADH7/DHRS7/ALDH8A1/GSTA1/DKK3/RDH5/ADH6/RDH16/ELOVL2/EPHX2/CYP4F12/ALDH1A2/LRAT/CYP1A1/FADS2/BMP2/PTGES3/ALOX15/GSTM2/DKKL1	51
GO:0015850	organic hydroxy compound transport	79/3015	292/18986	0.270548	1.70369	5.26507	6.74099e-07	2.08065e-05	1.42339e-05	DAB2/CRHR1/APOB/MSR1/GRAMD1B/LDLR/ABCG1/PLTP/GDNF/SLC19A3/ADRA2B/EGF/NR1H3/AGT/TSKU/ANXA2/TREM2/ABCC2/ABCA13/PRKCB/ADRA2A/RBP4/CES1/SYK/SLC10A5/STARD4/AQP11/SLC6A4/APOC3/SLC51B/AKR1C4/ABCB11/ABCA4/SLC29A3/ATP8B1/OXTR/SLC10A6/BMP6/ABCD3/SLC22A1/ABCA7/FLVCR2/ITGB3/KCNB1/CD36/PPARG/SNCA/SLC5A11/SLCO1A2/SLC22A2/AQP7/APOM/AQP1/CAV1/SLC5A1/SLC5A8/POMC/ABAT/REN/SLC5A12/CLU/LIPG/ABCA1/CFTR/SPP1/HTR1A/ABC…	79
GO:1901607	alpha-amino acid biosynthetic process	27/3015	65/18986	0.415385	2.61575	5.66947	6.80044e-07	2.08861e-05	1.42884e-05	GLUL/BHMT/PAH/BCAT1/MTHFD1/PSAT1/CPS1/ASS1/CBS/AGXT2/SEPHS2/SDS/SDSL/NAGS/AASS/OAT/CTH/PCBD1/ASL/SHMT1/GGT1/BHMT2/MTHFR/GLUD1/GLUD2/PLOD2/BCAT2	27
GO:1990266	neutrophil migration	38/3015	108/18986	0.351852	2.21567	5.50471	6.90713e-07	2.11093e-05	1.4441e-05	PREX1/PIK3CD/VAV3/CCL3/SLAMF8/RAC2/TNFAIP6/XCL1/RAC3/SLIT2/MCOLN2/CXCL9/NCKAP1L/SYK/VAV1/FCER1G/C3AR1/PF4/GP2/ITGB2/LGALS3/DPEP1/PIK3CG/CSF3R/C5AR1/IL1R1/DPP4/TGFB2/CAMK1D/FUT4/CXCL11/PPIA/ITGA1/S100A9/C5AR2/CXCL10/CXCL6/CXCL3	38
GO:1902221	erythrose 4-phosphate/phosphoenolpyruvate family amino acid metabolic process	16/3015	28/18986	0.571429	3.59839	5.97819	7.00941e-07	2.13138e-05	1.45809e-05	PAH/QDPR/IDO2/FAH/PCBD1/GCDH/KYNU/IYD/HAAO/HGD/ACMSD/KMO/TAT/AFMID/IDO1/TTC36	16
GO:0042310	vasoconstriction	33/3015	88/18986	0.375	2.36144	5.5618	7.04275e-07	2.13138e-05	1.45809e-05	TBXAS1/ITGA4/ATP1A2/EDNRA/EDNRB/MMP2/PTGS2/HTR2B/ADRA2B/AGT/ADRA1A/ADRA2A/CYSLTR1/GRIP2/SLC6A4/OXTR/CASR/SVEP1/CAV1/AVPR1A/CD38/ACE2/ADRA1D/BDKRB2/KCNA5/HRH1/HTR1A/KEL/TACR1/DOCK5/SNTA1/ACE/COMP	33
GO:0002443	leukocyte mediated immunity	118/3015	485/18986	0.243299	1.5321	5.1576	7.15972e-07	2.15626e-05	1.47512e-05	STXBP1/NLRP3/FZD5/PTPRC/PIK3CD/TLR4/CCL3/INPP5D/LYN/DENND1B/RAC2/RIPK3/TLR9/TLR8/RNF19B/SLAMF6/F2/CD84/MR1/EXO1/XCL1/FCGR2B/TUBB/C1QB/UNC93B1/FES/C1QC/SECTM1/CARD9/IL4R/TREM2/TNFRSF1B/C1R/IL12A/RSAD2/C2/RAB27A/SPN/CD274/CSF2RB/CD27/B2M/NCKAP1L/KLRD1/C1S/PRF1/HLA-F/SYK/VAV1/PTAFR/BATF/TGFB1/MRGPRX2/FCER1G/CX3CR1/SASH3/C1QA/TBX21/KLRK1/ITGB2/IL6R/FGR/NKG7/CCR6/LAG3/CD8A/MYO1G/PIK3CG/LILRB4/SERPINB9…	118
GO:0051251	positive regulation of lymphocyte activation	88/3015	336/18986	0.261905	1.64926	5.21714	7.36432e-07	2.20716e-05	1.50994e-05	RUNX1/NLRP3/KLHL25/PTPRC/VAV3/RHOH/TLR4/LEF1/CCL2/LGALS1/THY1/INPP5D/PCK1/LYN/SH3KBP1/GLI3/TLR9/PYCARD/CARD11/TNFRSF14/SIRPA/DUSP10/ZAP70/XCL1/EBI3/HLA-DMB/CCDC88B/GPR183/IL4R/IL12A/SPN/LCK/CD274/CD27/B2M/NCKAP1L/PDCD1LG2/AIF1/SYK/VAV1/SIRPG/VTCN1/TGFB1/SASH3/TBX21/FCHO1/KLRK1/ZBTB16/MIF/LILRB4/CD4/LILRB2/GLI2/IHH/DPP4/PRLR/BCL6/TOX/CR1/CAV1/VCAM1/VNN1/CD38/MPL/ANXA1/ICOS/IL7/CDKN1A/NFKBIZ/EGR3/A…	88
GO:0030193	regulation of blood coagulation	28/3015	69/18986	0.405797	2.55538	5.62364	7.53427e-07	2.24724e-05	1.53736e-05	KNG1/TSPAN8/ADTRP/F2/ANXA2/F3/USF1/PRKG1/KLKB1/PF4/HRG/SERPINE2/FAP/CD36/PLAUR/APOH/PROC/SERPINF2/VTN/CAV1/PDGFRA/SERPINC1/THBS1/SERPINE1/HPSE/ST3GAL4/PLAT/APOE	28
GO:0052547	regulation of peptidase activity	90/3015	346/18986	0.260116	1.63799	5.20374	7.62228e-07	2.26261e-05	1.54787e-05	KNG1/ROBO1/MAPT/EPHA4/EPHA7/LYN/WFDC1/CRB2/PAPLN/LAPTM5/PYCARD/FETUB/COL6A3/PTGS2/AIM2/HSPE1/CST7/MICAL1/SERPINF1/SERPINI1/CARD9/CD109/F3/LCK/BIRC5/SYK/SENP1/DPEP1/TFPI2/SERPINB9/CLDN3/PSMB9/NGFR/RCN3/SERPINE2/EFNA3/SPOCK1/RECK/WFDC3/TIMP2/PLAUR/SPINK7/SNCA/PI16/LGMN/CR1/SLC22A2/SERPINF2/VTN/FABP1/AQP1/CLDN4/PMAIP1/A2M/PRR7/SERPINA3/CD44/SERPINC1/THBS1/SERPINE1/CRADD/PZP/CPAMD8/MYC/SPINK1/PRSS22/…	90
GO:1900047	negative regulation of hemostasis	23/3015	51/18986	0.45098	2.83991	5.71651	7.90894e-07	2.33653e-05	1.59844e-05	KNG1/TSPAN8/ADTRP/F2/ANXA2/USF1/PRKG1/KLKB1/PF4/HRG/SERPINE2/FAP/PLAUR/APOH/PROC/SERPINF2/VTN/PDGFRA/THBS1/SERPINE1/PLAT/COMP/APOE	23
GO:0051047	positive regulation of secretion	85/3015	322/18986	0.263975	1.6623	5.2079	7.95315e-07	2.33845e-05	1.59976e-05	STXBP1/DAB2/C1QTNF3/TLR4/PRKCA/GIPR/AACS/ABCG1/GDNF/F2/TNFRSF11A/PLA2G4A/RAB8B/ANXA2/IL4R/TREM2/TLR2/SLC2A2/PRKCB/BLK/RAB27A/INHBA/SMPD3/NR1H4/HLA-F/RBP4/CD33/SYK/PTAFR/TGFB1/SYT10/F2RL2/STX1B/ITGB2/CYP4A11/FGR/MIF/SLC6A4/TFR2/ANO1/ABCB11/PLA2R1/TGFB2/INHBB/OXTR/RAB27B/BMP6/PLA2G6/CASR/MYH10/KCNB1/ADORA2B/PPARG/SDC1/SNCA/GHRHR/CADPS/AQP1/SPHK2/NLGN2/AVPR1A/RFX6/TGFB3/ABCC8/GLUD1/CD38/ABAT/KMO/PPI…	85
GO:1902105	regulation of leukocyte differentiation	88/3015	337/18986	0.261128	1.64437	5.18566	8.43787e-07	2.46927e-05	1.68925e-05	RUNX1/NLRP3/KLHL25/PTPRC/ID2/RHOH/TLR4/LEF1/CCL3/LILRB3/SOD1/LGALS1/PRKCA/INPP5D/SLAMF8/PCK1/LYN/GLI3/NFAM1/TLR9/LOXL3/CARD11/CTLA4/TNFRSF11A/TNFAIP6/DUSP10/ZAP70/FCGR2B/HCLS1/FES/C1QC/CSF1/IL4R/TCF7/FBN1/TREM2/IRF1/INHBA/CD27/NCKAP1L/SYK/BATF/TGFB1/SFRP1/SASH3/TBX21/PF4/FANCD2/ZBTB16/LAG3/TMEM176A/EVI2B/LILRB4/CD4/STAT5A/IRF7/LILRB2/GLI2/IHH/PRDM1/BCL6/TOX/IL34/CR1/TNFRSF11B/DTX1/VNN1/ANXA1/APCS…	88
GO:0071675	regulation of mononuclear cell migration	47/3015	147/18986	0.319728	2.01338	5.35904	8.88734e-07	2.58859e-05	1.77088e-05	CMKLR1/WNT5A/CNN2/ITGA4/CCL3/CCL2/SLAMF8/LYN/RIPK3/PYCARD/ADTRP/TNFRSF14/XCL1/PLA2G7/CSF1/RARRES2/TREM2/SLIT2/IL12A/SPN/P2RY12/AIF1/CD200R1/CSF1R/TGFB1/PADI2/C3AR1/CX3CR1/KLRK1/LGALS3/MIF/CCR6/IL27RA/C5AR1/ITGB3/IL34/PDGFD/LGMN/FPR2/THBS1/SERPINE1/CCR1/CD69/DDT/CCL7/MMP14/CXCL10	47
GO:2000027	regulation of animal organ morphogenesis	31/3015	81/18986	0.382716	2.41003	5.52543	9.06173e-07	2.61654e-05	1.79e-05	FGF7/WNT5A/RUNX2/ROBO1/APCDD1/GDNF/AGT/GATA5/CSF1/SFRP2/PRKCB/WNT2B/TGFB1/LHX1/WNT4/SOX9/NGFR/FGF2/ROBO2/HGF/SNAI2/TNFRSF11B/STOX1/TBX1/CD34/SULF1/WT1/AJAP1/BMP2/FGF10/PAX9	31
GO:0055001	muscle cell development	60/3015	205/18986	0.292683	1.84308	5.27312	9.06764e-07	2.61654e-05	1.79e-05	CACNA1S/EDNRA/PRICKLE1/FLNC/MYLK3/RGS2/TMOD2/CACNB4/MEGF10/RGS4/LOX/COL6A1/ADRA1A/MYOM2/MYH3/MYH11/PRKG1/ADPRHL1/CDK1/CSRP2/MYBPC1/SHOX2/MYBPH/CASQ1/DMD/TPM1/COL14A1/AKAP6/TBX3/SDC1/PI16/MYOM3/RYR1/LARGE1/MYL9/ACTN2/PDGFRA/MYPN/SYPL2/EFEMP2/ACTN1/PPARA/ALPK2/SYNPO2L/CSRP3/ANKRD1/TNNT1/KEL/HOMER1/NFATC4/MYOG/TNNT2/FHL2/LMOD1/PDLIM5/FBXO22/HDAC9/STAC3/OBSCN/COMP	60
GO:0043410	positive regulation of MAPK cascade	115/3015	472/18986	0.243644	1.53427	5.10699	9.16439e-07	2.6215e-05	1.79339e-05	FGF7/WNT5A/PIK3R5/PTPRC/ROBO1/AKAP12/TLR4/CCL3/SOD1/EPHA4/PRKCA/LYN/CCDC88C/TLR9/LAPTM5/SH3RF3/NEK10/PYCARD/UNC5CL/P2RY6/TNFRSF11A/HTR2B/ADRA2B/CHI3L1/EGF/FCGR2B/TNFAIP8L3/IGFBP6/GDF15/GPR183/CARD9/IGFBP3/TREM2/NTRK1/CDH2/LPAR1/IQGAP3/INHBA/ADRA1A/ADRA2A/SEMA3A/CD27/GHR/MAP3K13/GPR37/SYK/TMEM106A/CSF1R/TGFB1/FGF18/DOK2/IL6R/WNT4/FGFR3/MIF/PIK3CG/CD4/LRRK2/THPO/HCRTR1/C5AR1/MAP4K1/SH3RF2/FGF2/TGFB…	115
GO:0051259	protein complex oligomerization	75/3015	275/18986	0.272727	1.71741	5.20679	9.16932e-07	2.6215e-05	1.79339e-05	KCNG1/KCTD12/SLC1A2/TRPM2/NLRP3/KCND3/MAPT/TRPM6/TRPM3/PXDN/PYCARD/CARD11/CD247/KCNC4/ECT2/ALDH9A1/SAMHD1/TRPA1/BASP1/CARD9/COL6A1/MAT2A/PEG10/TRPV1/B2M/GNMT/KCND2/CBR4/PRF1/COL1A2/CTH/MLKL/GBP5/AQP11/MIF/KCNJ12/RRM2/GRIA3/ALAD/KCNG4/KCNB1/EHD1/LRRC8C/ME1/CRYZ/AQP4/SNCA/SHMT1/ATL1/KCNA6/RYR1/PEX5/UPB1/CLDN1/ALDH1A2/PRND/MAT1A/TIFA/KCNA5/PKD2L1/VWA1/GSDMD/HOMER1/TMEM70/SLC31A1/TRPM1/BCL11A/HSD17B1…	75
GO:0030593	neutrophil chemotaxis	32/3015	85/18986	0.376471	2.3707	5.50292	9.33571e-07	2.65682e-05	1.81756e-05	PREX1/PIK3CD/VAV3/CCL3/RAC2/TNFAIP6/XCL1/SLIT2/CXCL9/NCKAP1L/SYK/VAV1/FCER1G/C3AR1/PF4/ITGB2/LGALS3/DPEP1/PIK3CG/CSF3R/C5AR1/DPP4/TGFB2/CAMK1D/CXCL11/PPIA/ITGA1/S100A9/C5AR2/CXCL10/CXCL6/CXCL3	32
GO:1903035	negative regulation of response to wounding	36/3015	101/18986	0.356436	2.24454	5.44871	9.41566e-07	2.66734e-05	1.82475e-05	KNG1/TSPAN8/EPHA4/WFDC1/IL33/TNR/ADTRP/F2/ANXA2/CD109/ALOX5/USF1/PRKG1/KLKB1/PF4/WNT4/HRG/CLDN3/SERPINE2/FAP/FGF2/PLAUR/APOH/PROC/SERPINF2/VTN/EPPK1/PDGFRA/APCS/THBS1/SERPINE1/SPP1/AJAP1/PLAT/PTPRS/APOE	36
GO:0098742	cell-cell adhesion via plasma-membrane adhesion molecules	76/3015	280/18986	0.271429	1.70923	5.19471	9.50892e-07	2.68152e-05	1.83445e-05	HMCN1/CDH22/SELE/ROBO1/IL1RN/CADM4/DCHS1/FAT4/CRB2/CLSTN2/IGSF11/SDK2/GRID2/ITGA5/SLITRK1/CD84/SELL/PTK7/GATA5/PCDH10/CDH2/CLDN22/CDH11/CLSTN3/CDH24/MDGA1/ITGB2/ITGAL/CLDN2/ELFN1/PCDH17/CLDN3/PTPRT/CLDN11/CRB1/CDH4/TGFB2/IL1RAP/ROBO2/TENM4/AMIGO2/CDH5/CLDN15/PVR/SLITRK2/PCDH7/CDHR2/MPZL2/CLDN4/LRRC4B/VCAM1/MYPN/CLDN1/GPC4/TRO/SELP/CDH26/SPARCL1/FXYD5/CDH13/CDH6/CDH3/ITGA3/PCDH9/KIRREL3/BMP2/PTPRS…	76
GO:0006874	intracellular calcium ion homeostasis	81/3015	304/18986	0.266447	1.67787	5.1767	9.5742e-07	2.68771e-05	1.83868e-05	WNT5A/TRPM2/CACNA1S/PTPRC/TRPC3/GSTO1/ATP1A2/CCL8/CCL3/EDNRA/THY1/LYN/CACNB4/CACNA1C/THADA/SLC24A2/P2RY6/BNIP3/JPH1/F2/HTR2B/CALB1/XCL1/TRPA1/PRKCB/LCK/CXCR3/CXCL9/TGFB1/TRPC5/SLC25A23/XCR1/GRIK2/LHCGR/HCRTR1/PTH1R/CCR5/FGF2/CASQ1/DMD/AKAP6/RYR2/CDH5/CASR/ITGB3/TRPC4/SNCA/GRIA1/RYR1/PLCH2/CAV1/ATP7B/SYPL2/CXCL11/RGN/FLNA/CALCB/FKBP1B/JPH2/BDKRB1/SV2B/CCR1/CSRP3/KEL/CD19/CCL7/ADORA1/SLC30A1/HAP1/S…	81
GO:0051651	maintenance of location in cell	64/3015	224/18986	0.285714	1.79919	5.22781	1.01039e-06	2.81097e-05	1.92301e-05	INSIG1/TRPM2/CACNA1S/PTPRC/GSTO1/ATP1A2/CCL3/THY1/LYN/TMSB10/CACNA1C/P2RY6/BARD1/JPH1/F2/BDH2/HTR2B/ASPM/XCL1/HK2/LCK/CXCR3/CXCL9/TGFB1/SLC25A23/XCR1/CD4/LHCGR/DZIP1/CCR5/FGF2/CASQ1/DMD/AKAP6/RYR2/PGR/ITGB3/SNCA/RYR1/GPSM2/PLCH2/CAV1/ATP7B/CXCL11/FLNA/FKBP1B/JPH2/BDKRB1/CD19/SYNE1/HSPA5/HAP1/S100A9/CEMIP/ITPR3/SCIN/GSTM2/MCOLN1/PINK1/LETM1/NOL3/APOE/FASLG/CXCL10	64
GO:1901654	response to ketone	64/3015	224/18986	0.285714	1.79919	5.22781	1.01039e-06	2.81097e-05	1.92301e-05	CYP1B1/PTPRC/PRKAA2/PCK1/NEFL/ADCY1/TNC/P2RY6/GAD2/POSTN/CPS1/ASS1/NR1H3/ERRFI1/SERPINF1/CARD9/SLIT2/TLR2/INHBA/GHR/PTAFR/TGFB1/SFRP1/MAP4K1/SLC12A3/PTGFR/TGFB2/GJB2/OXTR/AXIN2/GNG2/AR/HMGCS2/FBP1/WBP2/AQP1/CAV1/CLDN4/SPHK2/AVPR1A/TGFB3/CLDN1/A2M/CD38/PTGER2/THBS1/CYP1A1/CDKN1A/SLIT3/GABRB1/CFTR/SPP1/FOSL1/BTG2/TACR1/FOSB/NPAS4/ABCB4/ACE/TAT/UCP2/CYBB/SCNN1A/ADCY3	64
GO:0032640	tumor necrosis factor production	56/3015	188/18986	0.297872	1.87576	5.24311	1.12068e-06	3.0901e-05	2.11396e-05	WNT5A/LY96/FZD5/PTPRC/AKAP12/TLR4/CCL3/TLR9/IL33/PYCARD/SIRPA/FCGR2B/CARD9/TREM2/ELF4/TLR2/TNFRSF8/SPN/NR1H4/CD33/SYK/TMEM106A/PTAFR/TGFB1/CX3CR1/SASH3/PF4/OAS3/MIF/GPR18/LILRB4/LRRK2/NLRC3/CD14/FCGR2A/IL27RA/FCGR2C/ARID5A/CD36/ANGPT1/SPHK2/POMC/ABCC8/GPNMB/THBS1/CLU/HSPB1/AXL/DDT/OAS2/NFATC4/BCL3/IL6/CLEC7A/CYBB/C5AR2	56
GO:0032680	regulation of tumor necrosis factor production	56/3015	188/18986	0.297872	1.87576	5.24311	1.12068e-06	3.0901e-05	2.11396e-05	WNT5A/LY96/FZD5/PTPRC/AKAP12/TLR4/CCL3/TLR9/IL33/PYCARD/SIRPA/FCGR2B/CARD9/TREM2/ELF4/TLR2/TNFRSF8/SPN/NR1H4/CD33/SYK/TMEM106A/PTAFR/TGFB1/CX3CR1/SASH3/PF4/OAS3/MIF/GPR18/LILRB4/LRRK2/NLRC3/CD14/FCGR2A/IL27RA/FCGR2C/ARID5A/CD36/ANGPT1/SPHK2/POMC/ABCC8/GPNMB/THBS1/CLU/HSPB1/AXL/DDT/OAS2/NFATC4/BCL3/IL6/CLEC7A/CYBB/C5AR2	56
GO:0042327	positive regulation of phosphorylation	116/3015	479/18986	0.242171	1.525	5.05637	1.13515e-06	3.11438e-05	2.13058e-05	FGF7/CCND2/WNT5A/PIK3R5/DAB2/PTPRC/ROBO1/LCP2/MAPT/TLR4/S1PR2/EPHA4/EPHA7/PIK3R3/LYN/RIPK3/GFRA1/NEK10/PIM1/ADTRP/CASS4/TMEM119/ITGA5/KIF14/F2/PTGS2/TNFRSF11A/ECT2/ADRA2B/CHI3L1/EGF/HCLS1/CLSPN/RARRES2/FBN1/TREM2/NTRK1/IL12A/SFRP2/SRCIN1/TNFRSF10B/ADRA2A/GHR/NCKAP1L/MAP3K13/IL31RA/SYK/CSF1R/TGFB1/FGF18/CX3CR1/AGAP2/IL6R/FGFR3/MIF/PLK1/PIK3CG/CD4/LRRK2/CLDN3/THPO/CTF1/TPX2/FGF2/TGFB2/ITGA6/RSPO1/M…	116
GO:0009064	glutamine family amino acid metabolic process	29/3015	74/18986	0.391892	2.46781	5.49669	1.13953e-06	3.11438e-05	2.13058e-05	GLUL/ASRGL1/RIMKLA/ADHFE1/GAD2/CPS1/ASS1/GCLM/NR1H4/FAH/NAGS/NIT2/OAT/ALDH4A1/ASL/PRODH/PRODH2/SLC7A11/GCLC/DDAH1/FTCD/AADAT/GGT1/GLUD1/GLUD2/DAO/TAT/UCP2/GFPT2	29
GO:0038094	Fc-gamma receptor signaling pathway	18/3015	35/18986	0.514286	3.23855	5.75927	1.15201e-06	3.13467e-05	2.14446e-05	CLEC4D/VAV3/LYN/CD247/FCGR2B/LCK/CD33/SYK/VAV1/CLEC4E/FCER1G/FGR/MYO1G/FCGR1A/FCGR2A/HCK/FCGR2C/PLA2G6	18
GO:0002526	acute inflammatory response	38/3015	110/18986	0.345455	2.17539	5.37163	1.16549e-06	3.15752e-05	2.16009e-05	NLRP3/PRCP/IL1RN/EDNRB/MYLK3/FN1/F2/PTGS2/TNFRSF11A/UGT1A1/ASS1/FCGR2B/SPN/F3/TRPV1/IL31RA/MRGPRX1/KLKB1/IL6R/SIGIRR/PIK3CG/TFR2/FCGR1A/FCGR2A/FCGR2C/CD163/SERPINF2/VNN1/A2M/DNASE1/SERPINA3/APCS/OSMR/C2CD4A/ADORA1/IL6ST/IL6/APOL2	38
GO:0071706	tumor necrosis factor superfamily cytokine production	57/3015	193/18986	0.295337	1.85979	5.21621	1.2231e-06	3.25377e-05	2.22593e-05	WNT5A/LY96/FZD5/PTPRC/AKAP12/TLR4/CCL3/TLR9/IL33/PYCARD/SIRPA/FCGR2B/CARD9/TREM2/ELF4/TLR2/TNFRSF8/SPN/CD274/NR1H4/CD33/SYK/TMEM106A/PTAFR/TGFB1/CX3CR1/SASH3/PF4/OAS3/MIF/GPR18/LILRB4/LRRK2/NLRC3/CD14/FCGR2A/IL27RA/FCGR2C/ARID5A/CD36/ANGPT1/SPHK2/POMC/ABCC8/GPNMB/THBS1/CLU/HSPB1/AXL/DDT/OAS2/NFATC4/BCL3/IL6/CLEC7A/CYBB/C5AR2	57
GO:1903555	regulation of tumor necrosis factor superfamily cytokine production	57/3015	193/18986	0.295337	1.85979	5.21621	1.2231e-06	3.25377e-05	2.22593e-05	WNT5A/LY96/FZD5/PTPRC/AKAP12/TLR4/CCL3/TLR9/IL33/PYCARD/SIRPA/FCGR2B/CARD9/TREM2/ELF4/TLR2/TNFRSF8/SPN/CD274/NR1H4/CD33/SYK/TMEM106A/PTAFR/TGFB1/CX3CR1/SASH3/PF4/OAS3/MIF/GPR18/LILRB4/LRRK2/NLRC3/CD14/FCGR2A/IL27RA/FCGR2C/ARID5A/CD36/ANGPT1/SPHK2/POMC/ABCC8/GPNMB/THBS1/CLU/HSPB1/AXL/DDT/OAS2/NFATC4/BCL3/IL6/CLEC7A/CYBB/C5AR2	57
GO:0006805	xenobiotic metabolic process	42/3015	127/18986	0.330709	2.08253	5.31822	1.23351e-06	3.25377e-05	2.22593e-05	CYP1B1/GSTO1/NR1I2/FMO2/UGT1A1/SMOX/ACAA1/ALDH2/ABCC2/CYP26A1/CMBL/BPHL/GSTM3/CYP3A5/SULT1C3/CYP2J2/CES2/CYP3A7/GSTA5/ABCB11/FMO1/FMO4/SLC29A3/SLC22A1/HNF4A/SLC28A2/CRYZ/ACSM1/GSTA1/SLCO1A2/LPO/SLC22A7/N6AMT1/GLYAT/ABCC5/CYP4F12/CYP1A1/CES3/AADAC/POR/SLCO1B1/GSTM2	42
GO:0050764	regulation of phagocytosis	36/3015	102/18986	0.352941	2.22253	5.37894	1.23451e-06	3.25377e-05	2.22593e-05	CNN2/PTPRC/CCL2/SOD1/SLC11A1/PYCARD/DOCK2/SIRPA/FCGR2B/CD300LF/TREM2/TLR2/C2/RAB27A/NCKAP1L/PRKCG/SYK/SIRPG/TGFB1/FCER1G/ITGA2/FGR/FCGR1A/FCGR2A/HCK/FCGR2C/CAMK1D/ABCA7/CD36/FPR2/COLEC11/CFP/ALOX15/CLEC7A/TULP1/SIRPB1	36
GO:1990868	response to chemokine	36/3015	102/18986	0.352941	2.22253	5.37894	1.23451e-06	3.25377e-05	2.22593e-05	CMKLR1/ROBO1/CXCR4/CXCR6/CCL8/CCL3/CCL2/LYN/XCL1/CCL3L3/LOX/TREM2/SLIT2/CXCR3/CXCL9/CCL26/PADI2/CX3CR1/XCR1/PF4/CCR6/THPO/CCR5/CCR8/MPL/CXCL11/SLIT3/CCR1/CCL7/CCR10/GPR35/CCR3/CCR4/CXCL10/CXCL6/CXCL3	36
GO:1990869	cellular response to chemokine	36/3015	102/18986	0.352941	2.22253	5.37894	1.23451e-06	3.25377e-05	2.22593e-05	CMKLR1/ROBO1/CXCR4/CXCR6/CCL8/CCL3/CCL2/LYN/XCL1/CCL3L3/LOX/TREM2/SLIT2/CXCR3/CXCL9/CCL26/PADI2/CX3CR1/XCR1/PF4/CCR6/THPO/CCR5/CCR8/MPL/CXCL11/SLIT3/CCR1/CCL7/CCR10/GPR35/CCR3/CCR4/CXCL10/CXCL6/CXCL3	36
GO:0002703	regulation of leukocyte mediated immunity	71/3015	258/18986	0.275194	1.73295	5.15013	1.23773e-06	3.25377e-05	2.22593e-05	STXBP1/NLRP3/FZD5/PTPRC/TLR4/LYN/DENND1B/RAC2/RIPK3/TLR9/SLAMF6/CD84/MR1/XCL1/FCGR2B/FES/SECTM1/IL4R/TREM2/TNFRSF1B/IL12A/RSAD2/SPN/CD274/B2M/NCKAP1L/KLRD1/HLA-F/SYK/VAV1/PTAFR/TGFB1/CX3CR1/SASH3/TBX21/KLRK1/ITGB2/FGR/LAG3/LILRB4/SERPINB9/FCGR1A/IL27RA/IL1R1/IL18R1/IL18RAP/ARID5A/BCL6/ADORA2B/PVR/SVEP1/CR1/SH2D1B/SPHK2/POMC/KLRC1/DNASE1/FCER2/IL7R/CR2/HSPD1/IL6/ICAM1/CLEC7A/CLCF1/C4BPA/HLA-C/KLRC…	71
GO:0007611	learning or memory	76/3015	282/18986	0.269504	1.69711	5.1244	1.27934e-06	3.34896e-05	2.29106e-05	CCND2/MAPT/ATP1A2/MAP1A/PLK2/ADCY1/LDLR/CSMD1/CLSTN2/TNR/TMOD2/PIANP/ITGA8/ITGA5/SLC24A2/MME/PTGS2/CALB1/SERPINF1/GPR88/TREM2/NTRK1/TLR2/HMGCR/B2M/PRKCG/AFF2/B3GAT1/CX3CR1/GRPR/SLC1A1/VDAC1/SLC6A4/RGS14/TIFAB/LILRB2/CHST10/GATM/OXTR/PPP1R1B/ABCA7/SLC7A11/LGMN/GRIA1/LARGE1/S100B/ABCC8/NPTX2/FGF13/ATP8A1/EGR2/NRXN3/RASGRF1/HRH1/SCN2A/FOSL1/PTPRZ1/NFATC4/BTG2/TACR1/ITGA3/NTRK2/DLG4/TPBG/NPAS4/RELN/T…	76
GO:0050730	regulation of peptidyl-tyrosine phosphorylation	50/3015	162/18986	0.308642	1.94357	5.24035	1.3152e-06	3.42835e-05	2.34536e-05	FGF7/SAMSN1/PTPRC/EPHA4/EPHA7/CADM4/GFRA1/CASS4/ITGA5/EGF/HCLS1/ERRFI1/TREM2/IL12A/SFRP2/SRCIN1/GHR/IL31RA/SYK/CSF1R/TGFB1/SFRP1/ITGB2/IL6R/HRG/FGFR3/LILRB4/CD4/CTF1/BMP6/ITGB3/CD36/IL34/ZFYVE28/ANGPT1/CBLC/VTN/CAV1/IL22RA2/PARP14/IL11/AREG/ERBB4/LIF/HBEGF/PARP9/GPRC5A/IL6/RELN/FGF10	50
GO:0071466	cellular response to xenobiotic stimulus	58/3015	198/18986	0.292929	1.84463	5.19088	1.32734e-06	3.44111e-05	2.35409e-05	CYP1B1/GSTO1/PRKAA2/CXCR4/NR1I2/FMO2/UGT1A1/AIM2/SMOX/ACAA1/ALDH2/ABCC2/CYP26A1/CMBL/BPHL/GSTM3/CYP3A5/SULT1C3/VAV1/CYP2J2/E2F1/DPEP1/CES2/CYP3A7/GSTA5/ABCB11/FMO1/FMO4/SLC29A3/SLC22A1/HNF4A/ITGB3/SLC28A2/FBP1/CRYZ/ACSM1/GSTA1/SLCO1A2/LPO/SLC22A7/N6AMT1/GLYAT/ABCC5/CYP4F12/REN/CYP1A1/CES3/ABCA1/CD69/ANKRD1/MYC/AADAC/POR/SLCO1B1/KCNQ1/ACER2/ABCC9/GSTM2	58
GO:0009435	NAD biosynthetic process	15/3015	26/18986	0.576923	3.63299	5.83713	1.33118e-06	3.44111e-05	2.35409e-05	PTGIS/NMRK1/NUDT12/NNMT/IDO2/KYNU/QPRT/HAAO/SLC5A8/ACMSD/KMO/PARP9/AFMID/NADSYN1/IDO1	15
GO:0050670	regulation of lymphocyte proliferation	67/3015	240/18986	0.279167	1.75796	5.13431	1.4113e-06	3.63307e-05	2.48542e-05	PTPRC/VAV3/TLR4/INPP5D/LYN/RAC2/RIPK3/TLR9/PYCARD/CARD11/TNFRSF14/CTLA4/ZAP70/XCL1/MNDA/FCGR2B/TNFRSF21/EBI3/HLA-DMB/CCDC88B/GPR183/TNFRSF1B/IRF1/TSPAN32/IL12A/SPN/CD274/NCKAP1L/PDCD1LG2/AIF1/SYK/VTCN1/TGFB1/LST1/SASH3/TNFSF8/LRRC32/LGALS3/MIF/LILRB4/LILRB2/IHH/LMO1/PRLR/BCL6/CR1/VCAM1/CD38/MPL/ANXA1/GPNMB/IL7/CDKN1A/IKZF3/TNFRSF13C/SOX11/TACR1/IL2RA/IL6ST/IL6/CD276/CDKN2A/FGF10/CLCF1/CASP3/DNAJA…	67
GO:0060485	mesenchyme development	88/3015	341/18986	0.258065	1.62508	5.06074	1.43931e-06	3.68987e-05	2.52427e-05	WNT5A/DAB2/ROBO1/LEF1/EDNRA/EDNRB/EPHA4/DCHS1/NRP2/TCF21/FOXD1/CRB2/PRICKLE1/LOXL3/SEMA6A/GDNF/ZFP64/SEMA3G/NCAM1/FN1/STAT1/MARK1/HTR2B/BASP1/S100A4/AGT/PTK7/GATA5/COL1A1/SFRP2/CDH2/FAM83D/SEMA3A/HAS2/SEMA4F/ALX1/TGFB1/LOXL2/SFRP1/TEAD2/WNT4/FOLR1/HNRNPAB/ERBB3/SOX9/SEMA3D/TGFB2/SCX/TIAM1/ROBO2/MEOX1/HMGA2/TMEM100/AXIN2/TBX3/HGF/CYP26C1/SNAI2/ZNF750/RANBP3L/ACTG2/TGFB3/ALDH1A2/HPN/FLNA/TBX1/WT1/E…	88
GO:0050807	regulation of synapse organization	82/3015	312/18986	0.262821	1.65503	5.06876	1.49302e-06	3.81181e-05	2.60769e-05	DOCK10/FGF7/PLXNC1/WNT5A/ELMO1/S1PR2/EPHA4/EPHA7/NRP2/NEFL/PRICKLE1/CLSTN2/CTTNBP2/IGSF11/GRID2/NTN1/SLITRK1/SLIT1/BAIAP2/MARK1/FCGR2B/RAC3/TUBB/TREM2/NTRK1/TLR2/CDH2/SRCIN1/LRRTM3/CLSTN3/ICAM5/MDGA1/GPM6A/NRCAM/SENP1/IL10RA/SPARC/PPFIA2/LRRK2/CDC20/LILRB2/PTPRT/MAP1B/IL1RAP/OXTR/TIAM1/ROBO2/AMIGO2/CAP2/DCLK1/SLC7A11/AMOT/SNCA/GRID1/SLITRK2/LRRC4B/NLGN2/GPC4/SYNDIG1/BDNF/SPARCL1/LRTM2/WNT7A/LRRN1…	82
GO:0050673	epithelial cell proliferation	116/3015	482/18986	0.240664	1.5155	4.98088	1.57524e-06	4.00524e-05	2.74002e-05	FGF7/AKT3/WNT5A/RUNX2/DAB2/ID2/PIK3CD/ROBO1/ITGA4/CCL2/EDNRB/PRKCA/HMOX1/NRP2/IGFBP5/SCG2/MCC/ESR1/PTPRN/STAT1/HTR2B/DUSP10/EGF/ERRFI1/SERPINF1/HSPG2/IGFBP3/UHRF1/IL12A/SFRP2/CYP7B1/CD109/IQGAP3/F3/ALOX5/CXCR3/HAS2/B2M/LIMS2/HMGB2/CCL26/TGFB1/LOXL2/SFRP1/AQP11/APLN/SPARC/SOX9/STAT5A/NLRC3/CDKN1C/C5AR1/NGFR/FAP/IHH/FGF2/TGFB2/GLI1/CDKN2B/VASH1/OVOL1/BMP6/AR/COL8A1/PGR/ITGB3/HGF/PPARG/APOH/ST8SIA1/…	116
GO:1903532	positive regulation of secretion by cell	79/3015	298/18986	0.265101	1.66939	5.06042	1.60608e-06	4.067e-05	2.78227e-05	STXBP1/DAB2/C1QTNF3/TLR4/PRKCA/GIPR/AACS/ABCG1/GDNF/F2/TNFRSF11A/PLA2G4A/RAB8B/ANXA2/IL4R/TREM2/TLR2/SLC2A2/PRKCB/BLK/RAB27A/INHBA/SMPD3/NR1H4/HLA-F/RBP4/CD33/SYK/PTAFR/TGFB1/SYT10/F2RL2/STX1B/ITGB2/FGR/MIF/SLC6A4/TFR2/ANO1/TGFB2/INHBB/OXTR/RAB27B/BMP6/PLA2G6/CASR/MYH10/KCNB1/ADORA2B/PPARG/SDC1/SNCA/GHRHR/CADPS/SPHK2/NLGN2/AVPR1A/RFX6/TGFB3/ABCC8/GLUD1/CD38/ABAT/KMO/PPIA/CFTR/ANKRD1/SPP1/SPINK1/S…	79
GO:0008217	regulation of blood pressure	56/3015	190/18986	0.294737	1.85601	5.15236	1.621e-06	4.08808e-05	2.79669e-05	ACSM3/ID2/PRCP/ATP1A2/SOD1/EDNRA/EDNRB/ENPEP/TACR3/PTGS2/POSTN/ADRA2B/AGT/AGTRAP/ADRA1A/TAC4/TRPV1/COL1A2/PTAFR/GRIP2/CYP4A11/APLN/CTSZ/PTGS1/TPM1/OXTR/AR/DDAH1/PPARG/SLC2A5/RNLS/NPY1R/SERPINF2/KL/LNPEP/AVPR1A/POMC/SUCNR1/CYP4F12/ACE2/GCGR/ABAT/REN/BDKRB1/PPARA/IER3/TACR1/ADORA1/KCNJ8/CPA3/ADAMTS16/KCNQ1/ACE/SCNN1A/ABCC9/HBB	56
GO:0060350	endochondral bone morphogenesis	25/3015	60/18986	0.416667	2.62383	5.47354	1.63134e-06	4.0975e-05	2.80314e-05	RUNX2/NAB2/TMEM119/COL3A1/CBS/TSKU/COL1A1/SMPD3/GHR/FGF18/FGFR3/SOX9/SHOX2/IHH/SCX/RARG/BMP6/AXIN2/MMP16/ALPL/THBS3/FOSL2/CSGALNACT1/MMP14/COMP	25
GO:0006576	biogenic amine metabolic process	35/3015	99/18986	0.353535	2.22628	5.31505	1.65056e-06	4.12906e-05	2.82473e-05	PAH/EDNRA/TACR3/ODC1/DDC/SLITRK1/PNKD/SMOX/SAT2/ALDH2/IDO2/SNCAIP/GPR37/NAAA/SLC1A1/ITGB2/GCDH/HNMT/TGFB2/KYNU/AGMAT/HAAO/SNCA/KL/ABAT/DAO/GDE1/ACMSD/KMO/HTR1A/RNF180/AFMID/OAZ3/IDO1/GNAT2	35
GO:0042692	muscle cell differentiation	106/3015	432/18986	0.24537	1.54514	4.97984	1.70937e-06	4.259e-05	2.91362e-05	ADAM12/CACNA1S/ID2/BHLHE41/EDNRA/EDNRB/PRICKLE1/FLNC/MYLK3/RGS2/IGFBP5/TMOD2/CACNB4/CACNA1H/TMEM119/MEGF10/ITGA8/DOCK2/NPHS1/RGS4/GDF15/IL4R/LOX/COL6A1/CDH2/ADRA1A/MYOM2/ACADM/MYH3/CXCL9/MYH11/TGFB1/PRKG1/CTH/ADPRHL1/WNT4/CD53/SOX9/CDK1/CSRP2/MYBPC1/SHOX2/MYBPH/KCNH1/CASQ1/RBM38/DMD/TPM1/ATP11A/COL14A1/AKAP6/MYOCD/TBX3/EHD1/SDC1/PI16/MYOM3/KLF5/RYR1/PRDM6/LARGE1/MYL9/ACTN2/PDGFRA/AVPR1A/MYPN/SYPL…	106
GO:0015908	fatty acid transport	40/3015	120/18986	0.333333	2.09906	5.24753	1.74754e-06	4.31942e-05	2.95496e-05	LYN/PTGS2/TNFRSF11A/PLA2G4A/SLC22A6/SLC22A8/SYK/CYP4A11/MIF/CPT1B/LHCGR/LYPLA1/PLA2R1/SLC27A6/ABCD3/SLC22A1/SLC27A2/CD36/PPARG/SLC22A2/SLC22A9/FABP1/SLC22A7/SLC5A8/SLC27A3/ANXA1/FABP12/THBS1/CRABP1/SLC43A3/BDKRB2/PPARA/PLA2G2C/SLCO4A1/KCNJ8/FABP4/SLCO1B1/ACE/UCP2/APOE	40
GO:0032355	response to estradiol	40/3015	120/18986	0.333333	2.09906	5.24753	1.74754e-06	4.31942e-05	2.95496e-05	CYP1B1/STXBP1/TACR3/ESR1/MMP2/PTGS2/POSTN/UGT1A1/CAT/ASS1/ERRFI1/COL1A1/GPX4/KIF18A/GHR/TGFB1/SFRP1/ITGA2/HPGD/CCNA2/SLC6A4/PTGFR/IHH/MAP1B/GJB2/OXTR/GRIA1/AREG/CD38/ALDH1A2/SSTR3/SSTR1/WNT7A/TACR1/MYOG/MMP15/FGF10/SLC34A1/POU4F1/CASP3	40
GO:0006820	monoatomic anion transport	53/3015	177/18986	0.299435	1.8856	5.14307	1.80188e-06	4.43379e-05	3.03319e-05	SLC4A4/SLC1A2/SLC1A4/SLC12A8/CLCN2/P2RY6/SLC4A10/SLC4A11/ABCC2/SLC19A1/SLC22A6/SLC17A1/GABRR2/BEST3/ABCC6/SLC17A2/SLC1A1/VDAC1/CLCA2/ANO1/SLC12A3/ATP8B1/ANO2/CASR/CLIC6/LRRC8C/CLCN6/PDZK1/P2RX5/CLDN4/SLC17A5/SLC5A8/CLCA4/ABCC5/SLC5A6/CLCNKA/SLC17A3/SLC26A2/SLC26A1/GABRA4/SLC26A7/GABRB1/CFTR/GABRP/KCNQ1/TTYH2/LRRC8D/GLRA1/UCP2/GABRA1/ABCC9/MCOLN1/SLC17A4	53
GO:0009071	serine family amino acid catabolic process	10/3015	13/18986	0.769231	4.84399	6.02377	1.8081e-06	4.43379e-05	3.03319e-05	CDO1/THNSL2/SCLY/CBS/SDS/SDSL/GCSH/AMT/SHMT1/CSAD	10
GO:0051917	regulation of fibrinolysis	12/3015	18/18986	0.666667	4.19812	5.89798	1.82171e-06	4.44957e-05	3.04399e-05	F2/USF1/KLKB1/HRG/FAP/PLAUR/APOH/SERPINF2/VTN/THBS1/SERPINE1/PLAT	12
GO:0050864	regulation of B cell activation	43/3015	133/18986	0.323308	2.03593	5.20894	1.83146e-06	4.45584e-05	3.04828e-05	SAMSN1/PTPRC/ID2/VAV3/TLR4/INPP5D/SLAMF8/LYN/SH3KBP1/NFAM1/TLR9/LAPTM5/CARD11/CTLA4/MNDA/FCGR2B/TNFRSF21/GPR183/INHBA/CD27/NCKAP1L/SYK/TGFB1/SFRP1/SASH3/TBX21/MIF/THEMIS2/IL27RA/PRLR/BCL6/CR1/CD38/IL7/CDKN1A/IKZF3/CD19/TNFRSF13C/MMP14/IL6/CDKN2A/CLCF1/CASP3	43
GO:0042398	cellular modified amino acid biosynthetic process	21/3015	46/18986	0.456522	2.8748	5.53129	1.85768e-06	4.50197e-05	3.07984e-05	SLC1A2/MTHFD1/ALDH7A1/MTHFD1L/ALDH9A1/ACADM/GSS/GCLM/HAGH/SLC1A1/CHDH/CKM/GATM/SLC7A11/GCLC/SHMT1/DHFR/GGT1/PLOD2/MGST2/GGT7	21
GO:0010959	regulation of metal ion transport	101/3015	408/18986	0.247549	1.55886	4.95812	1.95605e-06	4.70179e-05	3.21654e-05	KCNG1/TRPC3/GSTO1/CXCR4/ATP1A2/CCL3/CCL2/THY1/CRHR1/LYN/TLR9/STAC2/CACNB3/CACNB4/CACNA1C/CNTN1/SCN4B/P2RY6/JPH1/F2/PTGS2/CD84/RGS4/XCL1/EGF/AGT/KCNE1/TRPV3/TREM2/HEPH/ADRA2A/CXCR3/CXCL9/B2M/PRSS8/SCN2B/TGFB1/SCN1B/LGALS3/KCNE3/VDAC1/PIK3CG/CD4/LHCGR/LILRB2/SERPINE2/CASQ1/DMD/SPTBN4/AKAP6/KCNMB1/RYR2/AHNAK/KCNG4/CASR/ITGB3/SPG7/SNCA/FGF12/CAV1/P2RX5/ACTN2/ABCC8/FGF13/CXCL11/TRPV2/FLNA/FKBP1B/JPH2/…	101
GO:0045471	response to ethanol	42/3015	129/18986	0.325581	2.05024	5.20034	1.95738e-06	4.70179e-05	3.21654e-05	EPS8/TBXAS1/SOD1/CDO1/CRHR1/TNC/RGS2/RGS4/TNFRSF11A/UGT1A1/CAT/CTSK/RGS19/PRKCB/ADCY7/CD27/HPGD/CDK1/CD14/CLDN3/SETD7/ABCB11/FGF2/ALAD/ST6GAL1/ADH7/KCNMB1/HMGCS2/GRIA1/VCAM1/CLDN1/ABAT/PPARA/SPINK1/CCL7/TACR1/FGFR2/FOSB/SLC2A4/GLRA1/CYBB/CLDN7	42
GO:0007162	negative regulation of cell adhesion	82/3015	314/18986	0.261146	1.64449	5.00341	1.96287e-06	4.70179e-05	3.21654e-05	CYP1B1/PLXNC1/RUNX1/KNG1/LPXN/PTPRC/IL1RN/LGALS1/EPHA4/GLI3/LAPTM5/LOXL3/TNC/TNR/SEMA6A/ADTRP/ILDR2/TNFRSF14/MMP2/DAPL1/CTLA4/POSTN/LAX1/XCL1/ASS1/TNFRSF21/GBP1/HSPG2/COL1A1/IL4R/FBLN1/IRF1/TSPAN32/SPN/CD274/PDCD1LG2/VTCN1/TGFB1/PRKG1/TBX21/LRRC32/LGALS3/HRG/LAG3/ERBB3/LILRB4/STAT5A/LILRB2/SERPINE2/IHH/BMP6/TGFBI/SPOCK1/BCL6/SNAI2/CR1/ANGPT1/DTX1/ANXA1/RND1/GPNMB/THBS1/SERPINE1/PPARA/FXYD5/ANGPT2…	82
GO:1990748	cellular detoxification	41/3015	125/18986	0.328	2.06548	5.19277	2.08536e-06	4.97598e-05	3.40411e-05	GSTO1/SOD1/SLC11A1/PXDN/PIM1/SOD3/MGST3/PRDX6/PTGS2/CAT/GPX4/GPX7/GSTM3/ALB/GSTK1/GPX8/CP/PTGS1/SLC39A8/SLC22A1/CD36/ABCG2/GSTA1/DHFR/SLC22A2/LPO/APOM/FABP1/RAB29/GPX3/AQP8/GPX2/PRDX3/MGST2/ESD/CCS/LTC4S/S100A9/GSTM2/HBB/APOE	41
GO:0072006	nephron development	49/3015	160/18986	0.30625	1.92851	5.1245	2.14272e-06	5.09328e-05	3.48436e-05	PROM1/EDNRA/EDNRB/ENPEP/DCHS1/TCF21/GLI3/FOXD1/HOXD11/KIF26B/GDNF/NPHS1/NPHS2/STAT1/CALB1/BASP1/AGT/WNT2B/KLF15/SLC22A6/HS3ST3A1/TGFB1/LHX1/IL6R/WNT4/AQP11/SOX9/FGF2/SLC22A1/ITGB3/PDGFD/ANGPT1/AQP1/PDGFRA/CD34/SULF1/WT1/ERBB4/LIF/ANGPT2/MYC/NOTCH3/ITGA3/IRX3/KIRREL3/BMP2/ADAMTS16/ACAT1/TMEM59L	49
GO:0051250	negative regulation of lymphocyte activation	51/3015	169/18986	0.301775	1.90033	5.10804	2.17406e-06	5.14805e-05	3.52183e-05	RUNX1/SAMSN1/ID2/LGALS1/INPP5D/LYN/GLI3/LAPTM5/LOXL3/ILDR2/TNFRSF14/DAPL1/CTLA4/LAX1/XCL1/MNDA/FCGR2B/TNFRSF21/IL4R/IRF1/TSPAN32/INHBA/SPN/CD274/PDCD1LG2/VTCN1/TGFB1/SFRP1/LST1/TBX21/LRRC32/FGR/LGALS3/LAG3/LILRB4/STAT5A/LILRB2/IHH/BCL6/CR1/DTX1/ANXA1/GPNMB/AXL/CD69/TIGIT/SOX11/IL2RA/CDKN2A/CASP3/IDO1	51
GO:0010721	negative regulation of cell development	75/3015	281/18986	0.266904	1.68074	4.99505	2.2213e-06	5.23991e-05	3.58467e-05	WNT5A/RUNX1/ID2/TLR4/CCL3/LILRB3/LGALS1/EDNRB/EPHA7/THY1/INPP5D/LYN/GLI3/LDLR/LOXL3/TNR/SEMA3G/NTN1/SLIT1/CTLA4/F2/TNFAIP6/DUSP10/FCGR2B/C1QC/ID4/IL4R/FBN1/TREM2/IRF1/CDKL3/INHBA/SEMA3A/TRPV1/SEMA4F/B2M/TGFB1/TRPC5/SFRP1/TBX21/LAG3/TMEM176A/LILRB4/STAT5A/IHH/CDKN2B/BCL6/S1PR3/SNAI2/CR1/TNFRSF11B/DTX1/ABCC8/FGF13/ANXA1/RUFY3/APCS/DPYSL5/CD69/WNT7A/MYC/SPP1/PITX3/FSTL3/SOX11/NFATC4/BTG2/TSC22D1/FRZ…	75
GO:0009066	aspartate family amino acid metabolic process	20/3015	43/18986	0.465116	2.92892	5.50183	2.27128e-06	5.3375e-05	3.65143e-05	ASRGL1/MSRA/BHMT/MTHFD1/ASS1/SDS/GCAT/ASPA/SDSL/GNMT/NIT2/AASS/DDO/ASPG/AADAT/BHMT2/MTHFR/PLOD2/MAT1A/DLST	20
GO:0030195	negative regulation of blood coagulation	22/3015	50/18986	0.44	2.77076	5.44733	2.28301e-06	5.34483e-05	3.65644e-05	KNG1/TSPAN8/ADTRP/F2/ANXA2/USF1/PRKG1/KLKB1/PF4/HRG/SERPINE2/FAP/PLAUR/APOH/PROC/SERPINF2/VTN/PDGFRA/THBS1/SERPINE1/PLAT/APOE	22
GO:0001934	positive regulation of protein phosphorylation	110/3015	455/18986	0.241758	1.5224	4.90048	2.32237e-06	5.41653e-05	3.7055e-05	FGF7/CCND2/WNT5A/PIK3R5/DAB2/PTPRC/ROBO1/LCP2/TLR4/S1PR2/EPHA4/EPHA7/PIK3R3/LYN/RIPK3/GFRA1/NEK10/PIM1/ADTRP/CASS4/TMEM119/ITGA5/KIF14/F2/PTGS2/TNFRSF11A/ECT2/ADRA2B/CHI3L1/EGF/HCLS1/CLSPN/RARRES2/FBN1/TREM2/NTRK1/IL12A/SFRP2/SRCIN1/TNFRSF10B/ADRA2A/GHR/MAP3K13/IL31RA/SYK/CSF1R/TGFB1/FGF18/CX3CR1/AGAP2/IL6R/FGFR3/MIF/PLK1/PIK3CG/CD4/LRRK2/CLDN3/THPO/CTF1/TPX2/FGF2/TGFB2/RSPO1/MMD/FAM20A/PRLR/HMGA…	110
GO:0009914	hormone transport	85/3015	330/18986	0.257576	1.622	4.95247	2.34389e-06	5.4261e-05	3.71204e-05	PIM3/SLC16A2/DAB2/C1QTNF3/IL1RN/PRKCA/GIPR/CRHR1/LYN/AACS/FOXD1/ILDR2/PASK/PTPRN/F2/AGT/RAB8B/SLC2A2/PRKCB/BLK/INHBA/ADRA2A/ALOX5/SMPD3/NR1H4/RBP4/NDUFAF2/SFRP1/F2RL2/RAB11FIP3/HNF1A/TFR2/ANO1/CRYM/FAM3B/INHBB/GJA1/TIAM1/BMP6/PLA2G6/HNF4A/CASR/TBX3/KCNB1/PPARG/SLC25A22/GHRHR/SLC22A9/AQP1/GNAO1/NLGN2/RFX6/POMC/IL11/ABCC8/GLUD1/CD38/ANXA1/HADH/ABAT/REN/FKBP1B/ZBED6/LIF/LTBP4/KCNA5/CFTR/SPP1/SPINK1/…	85
GO:0048732	gland development	109/3015	450/18986	0.242222	1.52532	4.90007	2.34396e-06	5.4261e-05	3.71204e-05	FGF7/CYP1B1/WNT5A/CCNB2/ID2/ROBO1/LEF1/SOD1/CDO1/EDNRA/CRHR1/PCK1/TCF21/GLI3/RIPK3/CSMD1/TNC/IGFBP5/CACNB4/MPST/ESR1/MMP2/NTN1/CLCN2/CPS1/UGT1A1/EGF/ASS1/ERRFI1/SERPINF1/ID4/CSF1/HK2/CYP7B1/IQGAP3/ACADM/LIMS2/CSF1R/TGFB1/LBH/E2F7/SFRP1/ITGA2/E2F8/WNT4/HNF1A/APLN/SOX9/BAAT/STAT5A/SERPINE2/GLI2/IHH/FGF2/TGFB2/INHBB/GJA1/RARG/GLI1/CDKN2B/ONECUT1/OXTR/CELA1/PRLR/AR/PGR/TBX3/HGF/HMGCS2/DKK3/EAF2/SNAI2…	109
GO:0051235	maintenance of location	88/3015	345/18986	0.255072	1.60624	4.93743	2.4158e-06	5.5716e-05	3.81158e-05	INSIG1/TRPM2/CACNA1S/PTPRC/GSTO1/ATP1A2/CCL3/THY1/APOB/LYN/MSR1/TMSB10/ABCG1/CACNA1C/LTBP1/IGSF11/P2RY6/BARD1/JPH1/IKBKE/F2/BDH2/HTR2B/ASPM/XCL1/NR1H3/FBN1/TREM2/HK2/SQLE/LCK/CXCR3/CLSTN3/CXCL9/CES1/TGFB1/SLC25A23/XCR1/STARD4/CIDEB/CD4/LHCGR/DZIP1/CCR5/FGF2/CASQ1/DMD/AKAP6/RYR2/PGR/FBN2/ITGB3/EHD1/CD36/PPARG/OSBPL8/TMEM232/SNCA/RYR1/GPSM2/PLCH2/CAV1/ATP7B/CIDEC/CXCL11/FLNA/FKBP1B/JPH2/BDKRB1/PPAR…	88
GO:0002460	adaptive immune response based on somatic recombination of immune receptors built from immunoglobulin superfamily domains	99/3015	400/18986	0.2475	1.55855	4.90551	2.4851e-06	5.7102e-05	3.9064e-05	SOCS3/NLRP3/FZD5/PTPRC/TLR4/LEF1/LGALS1/SLC11A1/INPP5D/DENND1B/RIPK3/TLR8/IL33/LOXL3/SLAMF6/MR1/EXO1/PLA2G4A/XCL1/FCGR2B/C1QB/UNC93B1/EBI3/C1QC/SECTM1/CARD9/IL4R/TREM2/TNFRSF1B/C1R/IL12A/RSAD2/C2/RAB27A/SPN/KLHL6/CD274/CSF2RB/CD27/B2M/NCKAP1L/KLRD1/C1S/PRF1/HLA-F/BATF/TGFB1/FCER1G/SASH3/C1QA/TBX21/NLRP10/IL6R/CCR6/CD8A/MYO1G/LILRB4/CD4/STAT5A/IL21R/FCGR1A/FCGR2A/IL27RA/IRF7/FCGR2C/IL1R1/LY9/IL18R…	99
GO:0042430	indole-containing compound metabolic process	14/3015	24/18986	0.583333	3.67336	5.69381	2.52515e-06	5.78082e-05	3.95471e-05	DDC/ALDH2/IDO2/GCDH/KYNU/HAAO/ACMSD/KMO/HTR1A/RNF180/SLC34A1/AFMID/IDO1/TPH1	14
GO:0043043	peptide biosynthetic process	15/3015	27/18986	0.555556	3.49843	5.64449	2.55454e-06	5.82661e-05	3.98603e-05	SLC1A2/BDH2/GSS/GCLM/HAGH/SLC1A1/DMD/SLC7A11/GCLC/LGALS4/GGT1/MGST2/PCSK1/MMP7/GGT7	15
GO:0035725	sodium ion transmembrane transport	55/3015	188/18986	0.292553	1.84226	5.04257	2.57257e-06	5.84624e-05	3.99946e-05	SLC4A4/TRPM2/ATP1A2/SLC6A13/SLC6A5/SLC9A9/SLC13A2/SCN4B/SLC24A2/SLC4A10/SLC4A11/AGT/SLC38A4/SLC17A1/SCN2B/SLC13A3/SLC17A2/SCN1B/SLC6A4/HCN2/HCN3/SLC12A3/ATP1A3/SLC9A4/ATP1A4/SCN7A/DMD/SCN8A/ATP12A/FGF12/SLC23A1/SLC5A9/SLC5A10/SLC5A1/SLC5A6/FGF13/SLC17A3/SLC9A2/SLC6A19/FXYD5/SCN2A/PKD2L1/SLC34A2/SLC34A3/SLC9A7/FXYD2/SLC9A5/SLC24A4/SNTA1/SLC6A15/SCN5A/SLC34A1/SCNN1A/MCOLN1/SLC17A4	55
GO:0048144	fibroblast proliferation	37/3015	109/18986	0.33945	2.13758	5.17499	2.58614e-06	5.85563e-05	4.00589e-05	WNT5A/BTC/CDC6/ESR1/FN1/COL3A1/CKS2/AGT/FBLN1/CCNB1/TGFB1/E2F1/SFRP1/E2F8/CCNA2/MIF/CDK1/NLRC3/S100A6/NGFR/C1QL4/CKS1B/GNG2/ITGB3/FBXO4/PDGFD/AQP1/CAV1/PDGFRA/LIF/FOSL2/CDKN1A/MYC/KCNJ8/PTGES3/FGF10/ABCC9	37
GO:0048146	positive regulation of fibroblast proliferation	23/3015	54/18986	0.425926	2.68213	5.37826	2.68239e-06	6.05148e-05	4.13987e-05	WNT5A/BTC/CDC6/ESR1/FN1/AGT/FBLN1/CCNB1/TGFB1/E2F1/CCNA2/MIF/S100A6/NGFR/ITGB3/PDGFD/AQP1/PDGFRA/LIF/FOSL2/CDKN1A/MYC/FGF10	23
GO:0097237	cellular response to toxic substance	43/3015	135/18986	0.318519	2.00577	5.09543	2.84535e-06	6.39584e-05	4.37545e-05	CYP1B1/GSTO1/SOD1/SLC11A1/PXDN/PIM1/SOD3/MGST3/PRDX6/PTGS2/CAT/GPX4/GPX7/GSTM3/ALB/GSTK1/GPX8/CP/PTGS1/SLC39A8/SLC22A1/CD36/ABCG2/GSTA1/DHFR/SLC22A2/LPO/APOM/FABP1/RAB29/GPX3/AQP8/GPX2/PRDX3/MGST2/ESD/CCS/LTC4S/S100A9/GSTM2/PINK1/HBB/APOE	43
GO:0050766	positive regulation of phagocytosis	28/3015	73/18986	0.383562	2.41536	5.26417	2.86413e-06	6.41482e-05	4.38844e-05	PTPRC/CCL2/SOD1/SLC11A1/PYCARD/DOCK2/SIRPA/FCGR2B/CD300LF/TREM2/C2/RAB27A/NCKAP1L/SIRPG/FCER1G/ITGA2/FCGR1A/FCGR2A/FCGR2C/CAMK1D/ABCA7/CD36/FPR2/COLEC11/CFP/CLEC7A/TULP1/SIRPB1	28
GO:0170038	proteinogenic amino acid biosynthetic process	24/3015	58/18986	0.413793	2.60573	5.32129	3.0401e-06	6.78446e-05	4.64131e-05	GLUL/BHMT/PAH/BCAT1/MTHFD1/PSAT1/ASS1/CBS/AGXT2/SEPHS2/NAGS/AASS/OAT/CTH/PCBD1/ASL/SHMT1/GGT1/BHMT2/MTHFR/GLUD1/GLUD2/PLOD2/BCAT2	24
GO:0072073	kidney epithelium development	47/3015	153/18986	0.30719	1.93443	5.04214	3.11826e-06	6.93393e-05	4.74356e-05	PROM1/EDNRA/EDNRB/EPHA4/EPHA7/DCHS1/TCF21/GLI3/FOXD1/HOXD11/KIF26B/GDNF/NPHS1/NPHS2/STAT1/CALB1/CAT/BASP1/AGT/SLIT2/WNT2B/KLF15/SLC22A6/HS3ST3A1/TGFB1/LHX1/SFRP1/WNT4/AQP11/SOX9/FGF2/ROBO2/SLC22A1/SDC1/AQP1/CRLF1/CD34/WT1/LIF/MYC/IRX3/FGFR2/BMP2/ADAMTS16/KANK2/ACAT1/TMEM59L	47
GO:0048762	mesenchymal cell differentiation	73/3015	274/18986	0.266423	1.67772	4.9096	3.23554e-06	7.16903e-05	4.9044e-05	WNT5A/DAB2/LEF1/EDNRA/EDNRB/EPHA4/NRP2/TCF21/CRB2/LOXL3/SEMA6A/GDNF/ZFP64/SEMA3G/NCAM1/FN1/STAT1/MARK1/HTR2B/S100A4/AGT/GATA5/COL1A1/SFRP2/CDH2/FAM83D/SEMA3A/HAS2/SEMA4F/ALX1/TGFB1/LOXL2/SFRP1/WNT4/FOLR1/HNRNPAB/SOX9/SEMA3D/TGFB2/TIAM1/HMGA2/TMEM100/AXIN2/TBX3/HGF/CYP26C1/SNAI2/ZNF750/RANBP3L/TGFB3/ALDH1A2/HPN/FLNA/TBX1/ERBB4/LRG1/FOXF2/OLFM1/SEMA4B/GLIPR2/FGFR2/SNAI1/FRZB/BMP2/SEMA3C/IL6/BAMBI/F…	73
GO:0022612	gland morphogenesis	41/3015	127/18986	0.322835	2.03295	5.07462	3.28335e-06	7.24908e-05	4.95916e-05	FGF7/WNT5A/GLI3/CSMD1/TNC/IGFBP5/ESR1/MMP2/NTN1/ID4/CSF1/CYP7B1/LIMS2/CSF1R/TGFB1/SFRP1/WNT4/SOX9/TGFB2/RARG/GLI1/AR/PGR/TBX3/HGF/SNAI2/CAV1/TGFB3/GDF7/AREG/HPN/SULF1/BSX/FGFR2/EDA/SERPINB5/ELF3/SEMA3C/IL6/LAMA1/FGF10	41
GO:0002823	negative regulation of adaptive immune response based on somatic recombination of immune receptors built from immunoglobulin superfamily domains	25/3015	62/18986	0.403226	2.53919	5.27428	3.3458e-06	7.33934e-05	5.02091e-05	PTPRC/LGALS1/IL33/LOXL3/XCL1/FCGR2B/IL4R/SPN/CD274/NCKAP1L/KLRD1/HLA-F/TBX21/LILRB4/STAT5A/IL27RA/BCL6/SVEP1/CR1/KLRC1/CD69/IL7R/CR2/IL1RL1/C4BPA	25
GO:0050803	regulation of synapse structure or activity	82/3015	318/18986	0.257862	1.6238	4.87409	3.34789e-06	7.33934e-05	5.02091e-05	DOCK10/FGF7/PLXNC1/WNT5A/ELMO1/S1PR2/EPHA4/EPHA7/NRP2/NEFL/PRICKLE1/CLSTN2/CTTNBP2/IGSF11/GRID2/NTN1/SLITRK1/SLIT1/BAIAP2/MARK1/FCGR2B/RAC3/TUBB/TREM2/NTRK1/TLR2/CDH2/SRCIN1/LRRTM3/CLSTN3/ICAM5/MDGA1/GPM6A/NRCAM/SENP1/IL10RA/SPARC/PPFIA2/LRRK2/CDC20/LILRB2/PTPRT/MAP1B/IL1RAP/OXTR/TIAM1/ROBO2/AMIGO2/CAP2/DCLK1/SLC7A11/AMOT/SNCA/GRID1/SLITRK2/LRRC4B/NLGN2/GPC4/SYNDIG1/BDNF/SPARCL1/LRTM2/WNT7A/LRRN1…	82
GO:0051260	protein homooligomerization	59/3015	208/18986	0.283654	1.78622	4.95375	3.38035e-06	7.38441e-05	5.05174e-05	KCNG1/KCTD12/SLC1A2/TRPM2/NLRP3/KCND3/MAPT/PXDN/PYCARD/CARD11/KCNC4/ECT2/ALDH9A1/SAMHD1/TRPA1/BASP1/CARD9/PEG10/TRPV1/B2M/GNMT/KCND2/CBR4/PRF1/CTH/MLKL/GBP5/AQP11/MIF/KCNJ12/GRIA3/ALAD/KCNG4/KCNB1/EHD1/ME1/CRYZ/AQP4/SHMT1/ATL1/KCNA6/RYR1/UPB1/ALDH1A2/PRND/MAT1A/TIFA/KCNA5/PKD2L1/VWA1/GSDMD/TMEM70/BCL11A/HSD17B10/VSTM5/ITPR3/COMP/MCOLN1/LETM1	59
GO:0042113	B cell activation	75/3015	284/18986	0.264085	1.66299	4.89107	3.39762e-06	7.39608e-05	5.05972e-05	DOCK10/MFNG/SAMSN1/PTPRC/ID2/PIK3CD/VAV3/ITGA4/TLR4/LEF1/LGALS1/PIK3R3/INPP5D/SLAMF8/LYN/SH3KBP1/NFAM1/TLR9/LAPTM5/CARD11/CTLA4/LAX1/EXO1/ZAP70/MNDA/FCGR2B/LYL1/TNFRSF21/GPR183/NTRK1/PRKCB/CD180/INHBA/HHEX/CD27/NCKAP1L/SYK/BATF/TGFB1/SFRP1/SASH3/TBX21/MIF/CCR6/GAPT/THEMIS2/IL27RA/ONECUT1/PRLR/BCL6/CD79B/CR1/VCAM1/IL11/CD38/IL7/FOSL2/CDKN1A/NFKBIZ/KLF6/IL7R/IKZF3/AQP8/CD19/TNFRSF13C/BCL3/CR2/HSPD1…	75
GO:0042886	amide transport	84/3015	328/18986	0.256098	1.61269	4.86329	3.42323e-06	7.42578e-05	5.08004e-05	PIM3/SLC16A2/IL1RN/PRKCA/GIPR/CRHR1/AACS/ILDR2/PLTP/PASK/PTPRN/F2/RAB8B/SLC2A2/ABCA13/PRKCB/BLK/ADRA2A/ALOX5/SLC19A1/TRPV1/SMPD3/NR1H4/SLC13A3/CWH43/RBP4/NDUFAF2/SLC25A42/SFRP1/F2RL2/FOLR1/HNF1A/TFR2/ANO1/TAP1/FAM3B/FOLR2/INHBB/LRP2/GJA1/TIAM1/PLA2G6/SLC7A11/HNF4A/CASR/KCNB1/ABCG2/SLC38A3/SLC25A22/GHRHR/AQP7/AQP1/GNAO1/NLGN2/RFX6/ABCC8/ABCC5/SLC5A6/SLC15A2/GLUD1/CD38/SGPP1/HADH/ABAT/SLC14A1/FKBP1…	84
GO:0098754	detoxification	50/3015	167/18986	0.299401	1.88538	4.99315	3.49816e-06	7.56187e-05	5.17314e-05	GSTO1/SOD1/SLC11A1/PXDN/PIM1/SOD3/MGST3/PRDX6/PTGS2/CAT/SLC22A5/SLC22A18/GPX4/GPX7/GSTM3/ALB/GSTK1/GPX8/CP/PTGS1/SLC39A8/SLC22A1/CD36/ABCG2/GSTA1/DHFR/SLC47A1/SLC22A2/LPO/APOM/FABP1/PDZK1/ATP7B/SLC15A2/SLC17A3/RAB29/GPX3/AQP8/GPX2/PRDX3/MGST2/SLC30A1/ESD/CCS/LTC4S/S100A9/RALBP1/GSTM2/HBB/APOE	50
GO:0030879	mammary gland development	43/3015	136/18986	0.316176	1.99102	5.03941	3.52837e-06	7.6007e-05	5.1997e-05	WNT5A/ID2/ROBO1/LEF1/CDO1/GLI3/CSMD1/IGFBP5/ESR1/NTN1/EGF/CSF1/HK2/IQGAP3/CSF1R/TGFB1/LBH/ITGA2/WNT4/APLN/SOX9/STAT5A/GLI2/FGF2/GJA1/OXTR/PRLR/AR/PGR/TBX3/GHRHR/CAV1/ATP7B/TGFB3/AREG/ERBB4/BSX/OAS2/FGFR2/ELF3/CCND1/FGF10/TPH1	43
GO:0032570	response to progesterone	20/3015	44/18986	0.454545	2.86235	5.37352	3.54393e-06	7.60755e-05	5.20439e-05	CYP1B1/GAD2/NR1H3/ERRFI1/TLR2/TGFB1/TGFB2/GJB2/OXTR/WBP2/CAV1/CLDN4/TGFB3/CD38/PTGER2/THBS1/GABRB1/FOSL1/TACR1/FOSB	20
GO:0002009	morphogenesis of an epithelium	118/3015	500/18986	0.236	1.48613	4.78633	3.55608e-06	7.60755e-05	5.20439e-05	FGF7/WNT5A/SOCS3/FZD5/PIK3CD/LEF1/CXCR4/EDNRA/EPHA4/EPHA7/MTHFD1/FREM2/DCHS1/TCF21/GLI3/FOXD1/PRICKLE1/HOXD11/MTHFD1L/CSMD1/KIF26B/TNC/IGFBP5/COL4A1/ESR1/GDNF/MMP2/ITGA5/NTN1/STAT1/COL5A1/EGF/AGT/PTK7/ADAMTS12/ID4/CSF1/SLIT2/SFRP2/CYP7B1/WNT2B/TIMELESS/KIF20B/HS3ST3A1/CSF1R/TGFB1/LHX1/SFRP1/TEAD2/WNT4/STIL/FOLR1/SOX9/NGFR/CTSZ/GLI2/IHH/FGF2/TGFB2/LRP2/GJA1/ASTN2/RARG/HHIP/MICAL2/NKD1/AR/RYR2/CASR…	118
GO:0061138	morphogenesis of a branching epithelium	55/3015	190/18986	0.289474	1.82287	4.95287	3.66689e-06	7.81766e-05	5.34813e-05	FGF7/WNT5A/SOCS3/FZD5/LEF1/EDNRA/DCHS1/TCF21/GLI3/FOXD1/HOXD11/CSMD1/TNC/COL4A1/ESR1/GDNF/EGF/AGT/CSF1/SLIT2/SFRP2/WNT2B/TIMELESS/HS3ST3A1/TGFB1/LHX1/SFRP1/WNT4/SOX9/CTSZ/GLI2/IHH/FGF2/HHIP/AR/CASR/PGR/TBX3/HGF/SNAI2/GDF7/AREG/SULF1/WT1/MYC/GCM1/NFATC4/FGFR2/BMP2/SEMA3C/ADAMTS16/MMP14/LAMA1/FGF10/TMEM59L	55
GO:0071677	positive regulation of mononuclear cell migration	33/3015	94/18986	0.351064	2.21071	5.11268	3.86008e-06	8.17336e-05	5.59147e-05	CMKLR1/WNT5A/ITGA4/CCL3/PYCARD/TNFRSF14/XCL1/PLA2G7/CSF1/RARRES2/TREM2/IL12A/SPN/P2RY12/AIF1/CSF1R/TGFB1/C3AR1/CX3CR1/LGALS3/CCR6/C5AR1/ITGB3/IL34/PDGFD/LGMN/FPR2/THBS1/SERPINE1/CCR1/CCL7/MMP14/CXCL10	33
GO:0140115	export across plasma membrane	33/3015	94/18986	0.351064	2.21071	5.11268	3.86008e-06	8.17336e-05	5.59147e-05	SLC4A4/KCND3/ATP1A2/KCNT2/SLC40A1/SLC22A5/SLC22A18/KCNE1/HEPH/KCNE3/ATP1A3/ATP1A4/GJA1/ATP12A/KCNB1/ABCG2/SLC47A1/SLC22A2/PDZK1/ATP7B/ABCC5/SLC15A2/SLC17A3/FXYD5/SLC30A2/ABCA1/KCNA5/SLC30A1/FXYD2/SLC24A4/KCNQ1/SLC35G1/RALBP1	33
GO:0050890	cognition	84/3015	329/18986	0.255319	1.60779	4.83186	3.89223e-06	8.21341e-05	5.61886e-05	CCND2/SLC1A4/MAPT/ATP1A2/MAP1A/PLK2/ADCY1/LDLR/CSMD1/CLSTN2/TNR/TMOD2/PIANP/ITGA8/ITGA5/SLC24A2/MME/PTGS2/CALB1/SERPINF1/MGAT3/GPR88/TREM2/NTRK1/TLR2/HMGCR/B2M/PRKCG/AFF2/B3GAT1/CX3CR1/GRPR/SLC1A1/VDAC1/SLC6A4/RGS14/LHCGR/C5AR1/TIFAB/LILRB2/CHST10/GATM/OXTR/PPP1R1B/ABCA7/SLC7A11/LGMN/GRIA1/LARGE1/S100B/ABCC8/NPTX2/FGF13/SOBP/ATP8A1/EGR2/NRXN3/RASGRF1/HRH1/SCN2A/FOSL1/PTPRZ1/ST3GAL4/NFATC4/BTG2/TA…	84
GO:0071260	cellular response to mechanical stimulus	28/3015	74/18986	0.378378	2.38272	5.17802	3.91389e-06	8.2311e-05	5.63097e-05	CNN2/TLR4/ATP1A2/TLR8/TLR5/IL33/BNIP3/PTGS2/COL1A1/IRF1/TNFRSF8/TNFRSF10B/TGFB1/ITGA2/CHEK1/SOX9/FGF2/SCX/TMEM150C/MAP3K1/BMP6/GCLC/ITGB3/AQP1/CRADD/ANKRD1/FAS/TNFRSF1A	28
GO:0070252	actin-mediated cell contraction	38/3015	115/18986	0.330435	2.08081	5.05106	3.97682e-06	8.3352e-05	5.70218e-05	KCND3/TNNC1/ATP1A2/CCDC88C/CTNNA3/CACNA1C/CACNA1G/SCN4B/KCNE1/MYH3/EPDR1/SCN2B/GJC1/SCN1B/KCNE3/VIL1/SCN7A/GJA1/TPM1/SCN8A/RYR2/FRMD6/FGF12/CAV1/FGF13/FLNA/ZEB2/KCNA5/SCN2A/ADORA1/ADCY10/KCNJ8/TNNT2/CACNA2D1/KCNQ1/SNTA1/SCN5A/ABCC9	38
GO:0071219	cellular response to molecule of bacterial origin	66/3015	242/18986	0.272727	1.71741	4.8801	4.02707e-06	8.41209e-05	5.75479e-05	WNT5A/LY96/NLRP3/FZD5/LY86/MRC1/TLR4/CCL2/VIM/EDNRB/PRKCA/LYN/TLR9/PYCARD/CMPK2/PTGS2/SIRPA/ASS1/FCGR2B/GBP2/NR1H3/TREM2/TNFRSF1B/TLR2/CD180/CD274/CD68/CXCL9/B2M/NR1H4/HMGB2/PDCD1LG2/PTAFR/CX3CR1/PF4/KLRK1/GBP5/MIF/SIGIRR/CD14/HCK/TIFAB/LILRB2/CCR5/IL24/ARID5A/BMP6/TNIP3/CD36/HMGCS2/MAP2K3/IRGM/CXCL11/KMO/SERPINE1/NFKBIZ/AXL/ABCA1/ANKRD1/SHPK/IL6/CEBPE/CARD16/CXCL10/CXCL6/CXCL3	66
GO:0098659	inorganic cation import across plasma membrane	41/3015	128/18986	0.320312	2.01707	5.01636	4.09703e-06	8.50099e-05	5.8156e-05	TRPM2/CACNA1S/ATP1A2/SLC12A8/SLC9A9/CACNA1C/CACNA1H/CACNA1G/SLC24A2/TRPV3/KCNJ15/TRPV1/KCNJ12/HCN2/SLC12A3/ATP1A3/SLC9A4/ATP1A4/SLC39A8/ATP12A/SLC5A1/ABCC8/SLC5A6/TRPV2/SLC9A2/AQP8/KCNJ10/SLC9A7/KCNJ8/KCNJ16/SLC30A1/CACNA2D1/TRPM1/FXYD2/SLC9A5/SLC24A4/KCNQ1/SLC39A6/SLC34A1/SCNN1A/ABCC9	41
GO:0099587	inorganic ion import across plasma membrane	41/3015	128/18986	0.320312	2.01707	5.01636	4.09703e-06	8.50099e-05	5.8156e-05	TRPM2/CACNA1S/ATP1A2/SLC12A8/SLC9A9/CACNA1C/CACNA1H/CACNA1G/SLC24A2/TRPV3/KCNJ15/TRPV1/KCNJ12/HCN2/SLC12A3/ATP1A3/SLC9A4/ATP1A4/SLC39A8/ATP12A/SLC5A1/ABCC8/SLC5A6/TRPV2/SLC9A2/AQP8/KCNJ10/SLC9A7/KCNJ8/KCNJ16/SLC30A1/CACNA2D1/TRPM1/FXYD2/SLC9A5/SLC24A4/KCNQ1/SLC39A6/SLC34A1/SCNN1A/ABCC9	41
GO:0071222	cellular response to lipopolysaccharide	63/3015	228/18986	0.276316	1.74001	4.88422	4.15391e-06	8.59029e-05	5.87669e-05	WNT5A/LY96/NLRP3/LY86/MRC1/TLR4/CCL2/VIM/EDNRB/PRKCA/LYN/TLR9/PYCARD/CMPK2/PTGS2/SIRPA/ASS1/GBP2/NR1H3/TNFRSF1B/TLR2/CD180/CD274/CD68/CXCL9/B2M/NR1H4/HMGB2/PDCD1LG2/PTAFR/CX3CR1/PF4/KLRK1/GBP5/MIF/SIGIRR/CD14/HCK/TIFAB/LILRB2/CCR5/IL24/ARID5A/BMP6/TNIP3/CD36/HMGCS2/MAP2K3/IRGM/CXCL11/KMO/SERPINE1/NFKBIZ/AXL/ABCA1/ANKRD1/SHPK/IL6/CEBPE/CARD16/CXCL10/CXCL6/CXCL3	63
GO:0170034	L-amino acid biosynthetic process	24/3015	59/18986	0.40678	2.56157	5.21949	4.35689e-06	8.98012e-05	6.14338e-05	GLUL/BHMT/PAH/BCAT1/MTHFD1/PSAT1/ASS1/CBS/AGXT2/SEPHS2/NAGS/AASS/OAT/CTH/PCBD1/ASL/SHMT1/GGT1/BHMT2/MTHFR/GLUD1/GLUD2/PLOD2/BCAT2	24
GO:0046631	alpha-beta T cell activation	56/3015	196/18986	0.285714	1.79919	4.88652	4.6609e-06	9.51546e-05	6.50961e-05	RUNX1/SOCS3/NLRP3/KLHL25/PTPRC/LEF1/LGALS1/GLI3/LOXL3/CARD11/TNFRSF14/DOCK2/DAPL1/CD247/SLAMF6/ZAP70/XCL1/EBI3/GPR183/IL4R/ELF4/IRF1/IL12A/RSAD2/SPN/CD274/NCKAP1L/SYK/BATF/SASH3/TBX21/TNFSF8/IL6R/LGALS3/ZBTB16/NKG7/GPR18/LILRB4/STAT5A/PDP2/LY9/IL18R1/IHH/PRDM1/BCL6/TOX/ANXA1/PRR7/CDH26/FOSL2/NFKBIZ/CD69/BCL3/IL2RA/IL6ST/IL6	56
GO:0009743	response to carbohydrate	66/3015	243/18986	0.271605	1.71035	4.84213	4.68314e-06	9.51546e-05	6.50961e-05	PIM3/GLUL/CALCRL/PRKAA2/GIPR/PCK1/LYN/ILDR2/COL6A3/PTPRN/PTGS2/CAT/SERPINF1/COL1A1/TREM2/SLC2A2/PRKCB/ADRA2A/COLEC12/USF1/GCLM/COL6A2/NR1H4/NDUFAF2/TGFB1/ITGA2/PNPLA3/CDT1/MLXIPL/ANO1/MAP1B/TIAM1/PLA2G6/HNF4A/CASR/GCLC/KCNB1/HMGCS2/ME1/FBP1/KHK/SLC2A5/GRIA1/PKLR/RFX6/MAP2K3/ABCC8/FKBP1B/ZBED6/THBS1/PPARA/ANGPT2/CFTR/NPTX1/SARM1/KLF7/SOX4/TXN2/GPR68/PCSK1/ACE/ICAM1/CLEC7A/UCP2/GJD3/CASP3	66
GO:0015740	C4-dicarboxylate transport	15/3015	28/18986	0.535714	3.37349	5.46076	4.69331e-06	9.51546e-05	6.50961e-05	SLC1A2/SLC1A4/SLC25A13/SLC13A2/SLC25A10/SLC13A3/SLC1A1/SLC7A13/LRRC8C/SLC25A22/SLC3A1/ABAT/LRRC8D/UCP2/SLC25A11	15
GO:0019359	nicotinamide nucleotide biosynthetic process	15/3015	28/18986	0.535714	3.37349	5.46076	4.69331e-06	9.51546e-05	6.50961e-05	PTGIS/NMRK1/NUDT12/NNMT/IDO2/KYNU/QPRT/HAAO/SLC5A8/ACMSD/KMO/PARP9/AFMID/NADSYN1/IDO1	15
GO:0019363	pyridine nucleotide biosynthetic process	15/3015	28/18986	0.535714	3.37349	5.46076	4.69331e-06	9.51546e-05	6.50961e-05	PTGIS/NMRK1/NUDT12/NNMT/IDO2/KYNU/QPRT/HAAO/SLC5A8/ACMSD/KMO/PARP9/AFMID/NADSYN1/IDO1	15
GO:0052548	regulation of endopeptidase activity	67/3015	248/18986	0.270161	1.70125	4.82973	4.84692e-06	9.79488e-05	6.70076e-05	ROBO1/MAPT/EPHA4/EPHA7/LYN/CRB2/LAPTM5/PYCARD/FETUB/PTGS2/AIM2/HSPE1/MICAL1/SERPINF1/SERPINI1/CARD9/F3/LCK/BIRC5/SYK/SENP1/DPEP1/SERPINB9/PSMB9/NGFR/SERPINE2/EFNA3/SPOCK1/RECK/PLAUR/SNCA/LGMN/CR1/SLC22A2/SERPINF2/VTN/FABP1/AQP1/PMAIP1/PRR7/SERPINA3/CD44/THBS1/SERPINE1/CRADD/MYC/FAS/APAF1/TNFSF10/TBC1D10A/HIP1/SERPINB5/SERPINB12/HSPD1/SERPINB1/SERPINB6/ACER2/CDKN2A/S100A9/SPOCK2/CLEC7A/CTSD/BIRC3/…	67
GO:0007613	memory	41/3015	129/18986	0.317829	2.00143	4.95863	5.09391e-06	0.000102606	7.01936e-05	CCND2/MAPT/MAP1A/PLK2/ADCY1/LDLR/CSMD1/ITGA8/ITGA5/SLC24A2/PTGS2/CALB1/SERPINF1/TREM2/CX3CR1/SLC1A1/SLC6A4/RGS14/CHST10/OXTR/ABCA7/LGMN/GRIA1/LARGE1/S100B/ABCC8/FGF13/RASGRF1/HRH1/SCN2A/NFATC4/TACR1/ITGA3/NPAS4/RELN/SLC2A4/ITPR3/KCNK10/APOE/SHISA7/TTC36	41
GO:1903510	mucopolysaccharide metabolic process	32/3015	91/18986	0.351648	2.21439	5.04533	5.16757e-06	0.000103753	7.09782e-05	LYVE1/EDNRA/EDNRB/UST/TNFAIP6/EGF/CHST7/CHST2/HAS2/SMPD3/HMMR/TGFB1/DSE/CHST12/NDST3/FGF2/ST3GAL3/CHSY1/ANGPT1/B3GNT3/ABCC5/CD44/DSEL/HPSE/XYLT1/ST3GAL4/CSGALNACT1/HAS1/GNS/CHST6/CEMIP/HAS3	32
GO:0002822	regulation of adaptive immune response based on somatic recombination of immune receptors built from immunoglobulin superfamily domains	58/3015	206/18986	0.281553	1.77299	4.84668	5.24541e-06	0.000104976	7.18149e-05	NLRP3/FZD5/PTPRC/LGALS1/SLC11A1/DENND1B/RIPK3/IL33/LOXL3/MR1/PLA2G4A/XCL1/FCGR2B/SECTM1/CARD9/IL4R/TREM2/TNFRSF1B/IL12A/RSAD2/SPN/CD274/B2M/NCKAP1L/KLRD1/HLA-F/BATF/TGFB1/SASH3/TBX21/NLRP10/LILRB4/CD4/STAT5A/FCGR1A/IL27RA/IL1R1/IL18R1/ARID5A/BCL6/PVR/SVEP1/CR1/KLRC1/ANXA1/NFKBIZ/CD69/FCER2/IL7R/CR2/HSPD1/IL1RL1/IL6/CLEC7A/CLCF1/C4BPA/HLA-C/CD226	58
GO:0071496	cellular response to external stimulus	28/3015	75/18986	0.373333	2.35095	5.09325	5.30565e-06	0.00010584	7.2406e-05	CNN2/TLR4/ATP1A2/TLR8/TLR5/IL33/BNIP3/PTGS2/COL1A1/IRF1/TNFRSF8/TNFRSF10B/TGFB1/ITGA2/CHEK1/SOX9/FGF2/SCX/TMEM150C/MAP3K1/BMP6/GCLC/ITGB3/AQP1/CRADD/ANKRD1/FAS/TNFRSF1A	28
GO:0060541	respiratory system development	62/3015	225/18986	0.275556	1.73522	4.8202	5.43364e-06	0.000108046	7.39151e-05	FGF7/WNT5A/LEF1/TCF21/GLI3/LOXL3/TNC/IGFBP5/ADAMTS2/CLCN2/HSD11B1/ADAMTSL2/MME/COL3A1/MSC/CHI3L1/ASS1/BASP1/PTK7/ERRFI1/ANXA2/LOX/FBN1/COL6A1/WNT2B/SMPD3/TIMELESS/RBP4/TGFB1/FGF18/HYDIN/SOX9/CTSZ/RCN3/GLI2/FGF2/RARG/GLI1/HHIP/SLC7A11/PGR/MYOCD/HMGCS2/CRISPLD2/SLC23A1/PDGFRA/TGFB3/ALDH1A2/WT1/LIF/FOSL2/SOX11/ITGA3/FGFR2/EDA/BMP2/MMP14/PTGES3/LAMA1/ACE/FGF10/DNAAF1	62
GO:0060048	cardiac muscle contraction	45/3015	147/18986	0.306122	1.92771	4.90596	5.54321e-06	0.000109872	7.51647e-05	GSTO1/KCND3/TNNC1/CXCR4/ATP1A2/CTNNA3/RGS2/CACNA1C/CACNA1G/SCN4B/TNNI1/KCNE1/ADRA1A/SCN2B/GJC1/SCN1B/KCNE3/PIK3CG/SCN7A/GJA1/DMD/TPM1/SCN8A/RYR2/FGF12/CAV1/MAP2K3/FGF13/ACE2/FLNA/FKBP1B/MYL3/KCNA5/CSRP3/SCN2A/ADORA1/ADCY10/KCNJ8/TNNT2/CACNA2D1/KCNQ1/SNTA1/SCN5A/ABCC9/GSTM2	45
GO:0006749	glutathione metabolic process	23/3015	56/18986	0.410714	2.58634	5.16533	5.65779e-06	0.000111786	7.6474e-05	SLC1A2/GSTO1/SOD1/IDH1/GSS/GCLM/HAGH/GSTM3/SLC1A1/GSTK1/DPEP1/GSTA5/NAT8/SLC7A11/GCLC/OPLAH/GSTA1/GGT1/ETHE1/GSTT2/MGST2/GSTM2/GGT7	23
GO:0019674	NAD metabolic process	25/3015	64/18986	0.390625	2.45984	5.08269	6.57699e-06	0.000129503	8.85941e-05	PTGIS/NMRK1/NUDT12/GPD1/HK3/NNMT/HK2/IDO2/PC/KYNU/MDH1B/QPRT/HAAO/ME1/SLC5A8/ALDOB/CD38/ACMSD/KMO/MDH1/PARP9/SARM1/AFMID/NADSYN1/IDO1	25
GO:0030183	B cell differentiation	43/3015	139/18986	0.309353	1.94805	4.87416	6.59621e-06	0.000129503	8.85941e-05	DOCK10/MFNG/PTPRC/ID2/PIK3CD/ITGA4/LGALS1/PIK3R3/INPP5D/SLAMF8/NFAM1/TLR9/CARD11/FCGR2B/LYL1/GPR183/NTRK1/INHBA/HHEX/CD27/NCKAP1L/SYK/SFRP1/ONECUT1/BCL6/CD79B/CR1/VCAM1/IL11/IL7/FOSL2/NFKBIZ/KLF6/IKZF3/AQP8/CD19/BCL3/CR2/MMP14/IL6/HDAC9/CD79A/CLCF1	43
GO:0002688	regulation of leukocyte chemotaxis	40/3015	126/18986	0.31746	1.99911	4.88887	6.81681e-06	0.000133412	9.12681e-05	CMKLR1/WNT5A/CCL3/CCL2/SLAMF8/LYN/RAC2/TNFAIP6/XCL1/PLA2G7/CSF1/RARRES2/SLIT2/IL12A/NCKAP1L/AIF1/CSF1R/PADI2/C3AR1/CX3CR1/KLRK1/IL6R/MIF/CCR6/GPR18/C5AR1/DPP4/CAMK1D/PGF/IL34/LGMN/FPR2/THBS1/SERPINE1/CCR1/DDT/CCL7/IL6/C5AR2/CXCL10	40
GO:0050870	positive regulation of T cell activation	69/3015	260/18986	0.265385	1.67117	4.73459	6.86024e-06	0.000133561	9.13705e-05	RUNX1/NLRP3/KLHL25/PTPRC/RHOH/LEF1/CCL2/LGALS1/THY1/PCK1/LYN/GLI3/PYCARD/CARD11/TNFRSF14/SIRPA/DUSP10/ZAP70/XCL1/EBI3/HLA-DMB/CCDC88B/IL4R/IL12A/SPN/LCK/CD274/CD27/B2M/NCKAP1L/PDCD1LG2/AIF1/SYK/VAV1/SIRPG/VTCN1/TGFB1/SASH3/FCHO1/KLRK1/ZBTB16/LILRB4/CD4/LILRB2/GLI2/IHH/DPP4/BCL6/CR1/CAV1/VCAM1/VNN1/ANXA1/ICOS/IL7/NFKBIZ/EGR3/IL7R/TNFRSF13C/SOX13/SOX4/HSPD1/IL2RA/IL6ST/MAP3K8/IL6/CD276/DNAJA3/SIRPB1	69
GO:0019229	regulation of vasoconstriction	26/3015	68/18986	0.382353	2.40775	5.0527	6.86752e-06	0.000133561	9.13705e-05	TBXAS1/ITGA4/ATP1A2/MMP2/PTGS2/ADRA2B/AGT/ADRA1A/ADRA2A/CYSLTR1/OXTR/CASR/SVEP1/CAV1/AVPR1A/CD38/ACE2/ADRA1D/BDKRB2/KCNA5/HRH1/HTR1A/TACR1/DOCK5/SNTA1/ACE	26
GO:0042445	hormone metabolic process	65/3015	241/18986	0.26971	1.69841	4.74088	7.07604e-06	0.000137187	9.38507e-05	CYP1B1/SLC16A2/DAB2/HSD17B2/EDNRB/ENPEP/DHRS4/CACNA1H/ESR1/CLCN2/MME/UGT1A1/CTSK/PLA2G7/ADH1A/INHBA/CYP26A1/GHR/CYP3A5/RBP4/UGT2B4/BACE2/RETSAT/WNT4/DIO1/LHCGR/CRYM/CTSZ/CYP3A7/AKR1C4/CHST10/DPP4/IYD/BMP6/DDO/ADH7/DHRS7/CYP26C1/ALDH8A1/DKK3/RDH5/ADH6/GHRHR/RDH16/DIO3/HSD17B4/PDGFRA/MEP1A/ACE2/ALDH1A2/HPN/LRAT/REN/HSD17B7/CYP1A1/SLC26A7/SPP1/PCSK2/BMP2/DIO2/CPE/PCSK1/ACE/HSD17B10/ECE2	65
GO:0001676	long-chain fatty acid metabolic process	36/3015	109/18986	0.330275	2.0798	4.91218	7.14891e-06	0.000138168	9.45218e-05	CYP1B1/TBXAS1/PTGIS/ACOT2/MGLL/ADTRP/MGST3/PTGS2/PLA2G4A/ACAA1/GPX4/ALOX5/CYP2J2/CYP4F11/ACOT4/CYP4A11/PNPLA3/ACOT1/ACADL/PTGS1/SLC27A6/ABCD3/SLC27A2/ACSM1/GSTA1/PTGR1/ELOVL2/SLC27A3/CYP4F12/CYP1A1/HACL1/FADS2/PTGES3/ALOX15/LTC4S/GSTM2	36
GO:0006941	striated muscle contraction	55/3015	194/18986	0.283505	1.78528	4.77665	7.26529e-06	0.000139709	9.55759e-05	CACNA1S/GSTO1/KCND3/TNNC1/CXCR4/ATP1A2/CTNNA3/STAC2/RGS2/CACNA1C/CACNA1G/SCN4B/TNNI1/KCNE1/ADRA1A/MYH3/SCN2B/GJC1/SCN1B/KCNE3/PIK3CG/MYBPH/CASQ1/SCN7A/GJA1/DMD/TPM1/SCN8A/RYR2/RYR1/FGF12/LARGE1/CAV1/MAP2K3/FGF13/ACE2/FLNA/FKBP1B/MYL3/KCNA5/CSRP3/SCN2A/TNNT1/HOMER1/ADORA1/ADCY10/KCNJ8/TNNT2/CACNA2D1/KCNQ1/SNTA1/SCN5A/STAC3/ABCC9/GSTM2	55
GO:0008202	steroid metabolic process	84/3015	334/18986	0.251497	1.58372	4.67627	7.28396e-06	0.000139709	9.55759e-05	CYP1B1/INSIG1/DAB2/PRKAA2/HSD17B2/EDNRB/APOB/NR1I2/LDLR/DHRS4/ABCG1/CACNA1H/ESR1/CLCN2/CYP24A1/HSD11B1/UGT1A1/CAT/ERRFI1/TSKU/ACAA1/CYP7B1/INHBA/SQLE/HMGCR/NR1H4/CH25H/CYP3A5/CES1/SULT1C3/PRKG1/UGT2B4/STARD4/WNT4/BAAT/ERLIN1/CYP3A43/LHCGR/CYP3A7/AKR1C4/CUBN/CHST10/ACADL/ABCB11/LRP2/ATP8B1/PRLR/BMP6/ABCD3/SLC27A2/HMGCS2/ACOX2/GC/DKK3/SNAI2/RDH5/RDH16/LGMN/DHCR7/HSD17B4/PDGFRA/SULT4A1/CYP8B1/IDI2/E…	84
GO:0001562	response to protozoan	16/3015	32/18986	0.5	3.14859	5.2852	7.31397e-06	0.000139709	9.55759e-05	SLC11A1/GBP2/GBP1/CCDC88B/IL4R/TSPAN32/SPN/BATF2/BATF/VTCN1/PF4/NKG7/IER3/LYST/BCL3/CLEC7A	16
GO:0034765	regulation of monoatomic ion transmembrane transport	88/3015	354/18986	0.248588	1.5654	4.66564	7.31871e-06	0.000139709	9.55759e-05	KCNG1/TRPC3/GSTO1/ATP1A2/CCL2/EDNRA/THY1/CRHR1/LYN/TLR9/STAC2/CACNB3/CACNB4/CACNA1C/SCN4B/P2RY6/STOM/JPH1/F2/RGS4/XCL1/AGT/KCNE1/TREM2/HEPH/ADRA2A/CXCR3/KCNJ15/CXCL9/TGFB1/SCN1B/KCNE3/KCNJ12/VDAC1/PIK3CG/LHCGR/CASQ1/DMD/AKAP6/KCNMB1/RYR2/AHNAK/KCNG4/ITGB3/SPG7/SNCA/GRIA1/FGF12/PDZK1/CAV1/P2RX5/ACTN2/SPHK2/FGF13/CXCL11/FLNA/FKBP1B/JPH2/BDKRB1/FXYD5/DPP6/CFTR/KEL/CD19/KCNJ10/GJC2/HOMER1/KCNJ8/KCNJ1…	88
GO:0043649	dicarboxylic acid catabolic process	11/3015	17/18986	0.647059	4.07465	5.51036	7.72727e-06	0.000147055	0.000100602	GLUL/ADHFE1/GAD2/ALDH1L2/ACOT4/QPRT/DDO/ACSF3/GLUD1/GLUD2/ALDH1L1	11
GO:0050678	regulation of epithelial cell proliferation	98/3015	406/18986	0.241379	1.52001	4.60187	8.6948e-06	0.000164962	0.000112852	FGF7/AKT3/WNT5A/RUNX2/DAB2/PIK3CD/ROBO1/ITGA4/CCL2/EDNRB/PRKCA/HMOX1/NRP2/SCG2/MCC/PTPRN/STAT1/HTR2B/DUSP10/EGF/SERPINF1/HSPG2/UHRF1/IL12A/SFRP2/CYP7B1/CD109/IQGAP3/F3/ALOX5/CXCR3/HAS2/B2M/LIMS2/HMGB2/CCL26/TGFB1/SFRP1/AQP11/APLN/SPARC/SOX9/STAT5A/NLRC3/CDKN1C/C5AR1/NGFR/IHH/FGF2/TGFB2/GLI1/CDKN2B/VASH1/OVOL1/BMP6/AR/PGR/ITGB3/PPARG/APOH/ST8SIA1/EAF2/SNAI2/EPPK1/CAV1/TGM1/CLDN1/AREG/PROK1/TMIGD1/…	98
GO:0060537	muscle tissue development	106/3015	447/18986	0.237136	1.49329	4.58561	8.76965e-06	0.000165875	0.000113476	RUNX1/CACNA1S/ID2/TNNC1/LEF1/EDNRA/ELN/TCF21/PRICKLE1/MYLK3/RGS2/PIM1/IGFBP5/CACNA1G/MEGF10/ITGA8/TNNI1/NPHS1/CENPF/COL3A1/RGS4/MSC/FES/GATA5/LOX/COL6A1/ADRA1A/MYOM2/ACADM/RBP4/GJC1/MYH11/TGFB1/PRKG1/ADPRHL1/ERBB3/SOX9/CDK1/CSRP2/HLF/SHOX2/HIVEP3/COL11A1/IHH/FGF2/TGFB2/CASQ1/LRP2/SCX/GJA1/GLI1/DMD/TPM1/LEMD2/COL14A1/TENM4/AKAP6/RYR2/MYOCD/TBX3/PI16/KLF5/RYR1/LARGE1/CAV1/ACTN2/PDGFRA/EFEMP2/ALDH1A…	106
GO:0015800	acidic amino acid transport	27/3015	73/18986	0.369863	2.32909	4.94333	9.50872e-06	0.000179307	0.000122666	STXBP1/SLC1A2/SLC1A4/SLC25A13/ATP1A2/SLC6A13/PIANP/TRPV1/PRKG1/SLC1A1/GJA1/APBA1/SLC7A11/SLC7A13/SNCA/SLC25A22/SLC3A1/AVPR1A/ABCC8/ABAT/KMO/KCNJ10/ADORA1/NTRK2/KCNJ8/TTYH2/GNAT2	27
GO:0015807	L-amino acid transport	34/3015	102/18986	0.333333	2.09906	4.83568	1.01512e-05	0.000190298	0.000130185	STXBP1/SLC1A2/SLC1A4/SLC25A13/ATP1A2/SLC11A1/SLC6A5/RGS2/RGS4/SLC7A2/SLC38A4/SLC25A15/SFXN1/SLC1A1/SLC7A9/SLC38A11/SLC7A11/SLC7A13/SLC38A3/SLC25A22/SLC47A1/SLC22A2/SLC3A1/SLC38A8/ABCC8/ACE2/KMO/KCNJ10/KCNJ8/TTYH2/SLC6A15/UCP2/SLC25A38/GNAT2	34
GO:1903706	regulation of hemopoiesis	103/3015	433/18986	0.237875	1.49794	4.55407	1.01529e-05	0.000190298	0.000130185	RUNX1/NLRP3/KLHL25/PTPRC/ID2/RHOH/TLR4/LEF1/CCL3/LILRB3/SOD1/LGALS1/PRKCA/INPP5D/SLAMF8/PCK1/LYN/GLI3/NFAM1/TLR9/LOXL3/CARD11/CTLA4/STAT1/TNFRSF11A/TNFAIP6/DUSP10/ZAP70/FCGR2B/HCLS1/FES/C1QC/CSF1/IL4R/LOX/TCF7/FBN1/TREM2/IRF1/INHBA/CD27/B2M/NCKAP1L/HMGB2/SYK/BATF/TGFB1/SFRP1/SASH3/TBX21/PF4/FANCD2/ZBTB16/LAG3/TMEM176A/EVI2B/LILRB4/CD4/STAT5A/CSF3R/THPO/IRF7/LILRB2/GLI2/IHH/RARG/PRDM1/BCL6/TOX/SNA…	103
GO:0051281	positive regulation of release of sequestered calcium ion into cytosol	19/3015	43/18986	0.44186	2.78248	5.08413	1.0318e-05	0.000192809	0.000131902	GSTO1/THY1/P2RY6/F2/XCL1/CXCR3/CXCL9/LHCGR/CASQ1/AKAP6/SNCA/CXCL11/JPH2/BDKRB1/CD19/HAP1/CEMIP/GSTM2/CXCL10	19
GO:0016049	cell growth	114/3015	490/18986	0.232653	1.46506	4.53158	1.03646e-05	0.000193099	0.000132101	WNT5A/DAB2/BRCA1/ITGA4/MAPT/CXCR4/EDNRA/EPHA7/NRP2/WFDC1/PRICKLE1/KAZALD1/TNC/RGS2/TNR/NANOS1/IGFBP5/PRR5/SEMA3G/NTN1/SLITRK1/SLIT1/FN1/KIF14/F2/RGS4/POSTN/AGT/IGFBP3/SLIT2/SFRP2/CDKL3/INHBA/ADRA1A/SEMA3A/CLSTN3/NCBP1/SEMA4F/MAP3K13/TMEM196/SGK2/NRCAM/NDN/TGFB1/PRKG1/EMX1/TRPC5/SFRP1/HRG/CHPT1/ZC3H12D/SOX9/ROS1/SERPINE2/RAPH1/CDH4/TGFB2/GJA1/MAP1B/RARG/COL14A1/TIAM1/AKAP6/SPOCK1/DCLK1/HNF4A/BCL6/…	114
GO:0002548	monocyte chemotaxis	22/3015	54/18986	0.407407	2.56552	5.00541	1.05137e-05	0.000194708	0.000133201	CCL8/CCL3/CCL2/SLAMF8/LYN/TNFRSF11A/PLA2G7/SLIT2/AIF1/CCL26/CX3CR1/PF4/IL6R/LGALS3/LGMN/FPR2/ANXA1/SERPINE1/CCR1/CCL7/IL6/CXCL10	22
GO:0050819	negative regulation of coagulation	22/3015	54/18986	0.407407	2.56552	5.00541	1.05137e-05	0.000194708	0.000133201	KNG1/TSPAN8/ADTRP/F2/ANXA2/USF1/PRKG1/KLKB1/PF4/HRG/SERPINE2/FAP/PLAUR/APOH/PROC/SERPINF2/VTN/PDGFRA/THBS1/SERPINE1/PLAT/APOE	22
GO:0048565	digestive tract development	42/3015	137/18986	0.306569	1.93052	4.74926	1.07714e-05	0.000198887	0.00013606	WNT5A/FZD5/ID2/EDNRB/DCHS1/TCF21/GLI3/TLR9/COL3A1/CPS1/ASS1/GATA5/RARRES2/SFRP2/TGFB1/SFRP1/SOX9/SHOX2/GLI2/IHH/TGFB2/GLI1/OXTR/PRDM1/MYOCD/HMGCS2/KLF5/PDGFRA/TGFB3/RBPMS2/TMIGD1/ALDH1A2/CYP1A1/CDKN1A/FOXF2/SOX11/FGFR2/CLMP/IL6ST/KCNQ1/FGF10/DNAAF1	42
GO:0072524	pyridine-containing compound metabolic process	51/3015	178/18986	0.286517	1.80425	4.68395	1.11481e-05	0.000204727	0.000140056	SLC4A4/PTGIS/PDXK/PRKAA2/NMRK1/NUDT12/GPD1/IDH1/DHTKD1/PSAT1/FMO2/HK3/ALDOC/NNMT/HK2/COL6A1/IDO2/ALDH1L2/MLXIPL/PC/FMO1/KYNU/MDH1B/QPRT/HAAO/PGM1/ME1/FBP1/ALPL/PKLR/SLC5A8/PNPO/ALDOB/CD38/ACMSD/KMO/PPARA/MDH1/ALDH1L1/PARP9/SHPK/IER3/SARM1/PFKFB1/UCP2/PPP2CA/AFMID/NADSYN1/IDO1/PDXP/NOCT	51
GO:0045088	regulation of innate immune response	110/3015	470/18986	0.234043	1.47381	4.51919	1.11537e-05	0.000204727	0.000140056	WNT5A/LY96/NLRP3/TLR4/USP18/SLAMF8/LYN/LACC1/TLR9/TLR8/TLR5/PYCARD/PIM1/ESR1/NLRC5/CFH/SLAMF6/PYHIN1/IKBKE/DUSP10/AIM2/SAMHD1/MNDA/FCGR2B/UNC93B1/CD300LF/GBP2/NR1H3/CARD9/DDX60/TREM2/IRF1/IL12A/ALPK1/TLR2/ZBP1/RSAD2/CD300C/RNF144A/COLEC12/AURKB/CD274/SLC19A1/NR1H4/KLRD1/HMGB2/HLA-F/SYK/VAV1/CLEC4E/TGFB1/USP29/CD300E/OAS3/KLRK1/NLRP10/FGR/GBP5/LAG3/NLRC3/CD14/SERPINB9/HCK/TIFAB/OASL/IRF7/IL18RAP/H…	110
GO:0006066	alcohol metabolic process	89/3015	363/18986	0.245179	1.54394	4.54632	1.16358e-05	0.000212945	0.000145677	CYP1B1/INSIG1/DAB2/PRKAA2/CD244/EDNRB/APOB/PCK1/LDLR/DHRS4/ABCG1/CACNA1H/IDH1/QDPR/CLCN2/P2RY6/SORD/PLA2G4A/CAT/ERRFI1/TSKU/ADH1A/ALDH2/CYP7B1/SQLE/HMGCR/NR1H4/CH25H/CYP3A5/CBR4/RBP4/CES1/SULT1C3/PTAFR/PRKG1/NAAA/STARD4/PLEK/RETSAT/WNT4/PCBD1/ERLIN1/SPR/LHCGR/PTH1R/CYP3A7/AKR1C4/CUBN/ACADL/LRP2/BMP6/ADH7/DHRS7/HMGCS2/TPK1/ALDH1B1/SNCA/DKK3/RDH5/ADH6/RDH16/DHFR/DHCR7/COQ2/MIOX/SPHK2/INPP5J/IDI2/EP…	89
GO:0046632	alpha-beta T cell differentiation	41/3015	133/18986	0.308271	1.94124	4.73279	1.17565e-05	0.000214522	0.000146756	RUNX1/SOCS3/NLRP3/KLHL25/LEF1/LGALS1/GLI3/LOXL3/SLAMF6/ZAP70/GPR183/IL4R/IRF1/RSAD2/SPN/NCKAP1L/SYK/BATF/SASH3/TBX21/TNFSF8/IL6R/ZBTB16/GPR18/LILRB4/STAT5A/PDP2/LY9/IL18R1/IHH/PRDM1/BCL6/TOX/ANXA1/PRR7/FOSL2/NFKBIZ/CD69/BCL3/IL6ST/IL6	41
GO:0086002	cardiac muscle cell action potential involved in contraction	24/3015	62/18986	0.387097	2.43762	4.92624	1.20079e-05	0.000217827	0.000149017	KCND3/CTNNA3/CACNA1C/CACNA1G/SCN4B/KCNE1/SCN2B/GJC1/SCN1B/KCNE3/SCN7A/GJA1/SCN8A/RYR2/FGF12/CAV1/FLNA/KCNA5/SCN2A/KCNJ8/CACNA2D1/KCNQ1/SNTA1/SCN5A	24
GO:1905517	macrophage migration	24/3015	62/18986	0.387097	2.43762	4.92624	1.20079e-05	0.000217827	0.000149017	CMKLR1/CNN2/CCL3/CCL2/EDNRB/SLAMF8/MMP2/CSF1/RARRES2/TREM2/TRIM55/P2RY12/MCOLN2/CD200R1/CSF1R/C3AR1/CX3CR1/LGALS3/MIF/C5AR1/IL34/THBS1/DDT/MMP14	24
GO:0048678	response to axon injury	30/3015	86/18986	0.348837	2.19669	4.83263	1.20854e-05	0.000218552	0.000149513	MATN2/SOD1/EPHA4/GIPR/LYN/NEFL/TNC/TNR/MMP2/BNIP3/TREM2/NTRK1/DPYSL3/P2RY12/SLC1A1/FOLR1/CDK1/FGF2/MAP1B/KCNB1/RTN4RL2/DHFR/FLNA/FKBP1B/AXL/SPP1/SARM1/TXN2/PTPRS/PCSK1	30
GO:0050919	negative chemotaxis	20/3015	47/18986	0.425532	2.67965	5.00925	1.21183e-05	0.000218552	0.000149513	WNT5A/ROBO1/EPHA7/UNC5C/NRP2/SEMA6A/SEMA3G/NTN1/SLIT1/SLIT2/SEMA3A/SEMA4F/SEMA3D/DPP4/ROBO2/ITGB3/LRTM2/SLIT3/SEMA4B/SEMA3C	20
GO:0071216	cellular response to biotic stimulus	70/3015	269/18986	0.260223	1.63867	4.58372	1.21695e-05	0.000218839	0.00014971	WNT5A/LY96/NLRP3/FZD5/LY86/MRC1/TLR4/CCL2/VIM/EDNRB/PRKCA/LYN/TLR9/PYCARD/CMPK2/PTGS2/SIRPA/ASS1/FCGR2B/GBP2/NR1H3/TREM2/TNFRSF1B/TLR2/CD180/CD274/CD68/CXCL9/B2M/NR1H4/HMGB2/PDCD1LG2/SYK/PTAFR/CX3CR1/PF4/KLRK1/GBP5/MIF/SIGIRR/CD14/HCK/TIFAB/LILRB2/CCR5/IL24/ARID5A/BMP6/TNIP3/CD36/HMGCS2/MAP2K3/IRGM/CXCL11/KMO/SERPINE1/NFKBIZ/AXL/ABCA1/ANKRD1/APAF1/SHPK/HSPA5/IL6/CEBPE/CLEC7A/CARD16/CXCL10/CXCL6/C…	70
GO:0006518	peptide metabolic process	25/3015	66/18986	0.378788	2.3853	4.8982	1.24342e-05	0.000222952	0.000152524	SLC1A2/CPZ/ENPEP/MME/BDH2/GSS/GCLM/HAGH/CPN1/SLC1A1/DMD/ANPEP/SLC7A11/GCLC/LGALS4/TRHDE/LNPEP/GGT1/AEBP1/MGST2/CPE/PCSK1/ACE/MMP7/GGT7	25
GO:0002768	immune response-regulating cell surface receptor signaling pathway	90/3015	369/18986	0.243902	1.5359	4.51672	1.29588e-05	0.00023169	0.000158501	CMKLR1/CLEC4D/LY96/LPXN/PTPRC/PIK3CD/VAV3/LCP2/TLR4/THY1/INPP5D/LYN/DENND1B/NFAM1/TLR5/LAPTM5/CACNB3/CACNB4/CARD11/CD247/CTLA4/LAX1/ZAP70/MNDA/FCGR2B/TNFRSF21/GBP1/NR1H3/TREM2/TLR2/PRKCB/BLK/LCK/KLHL6/CD72/NCKAP1L/KLRD1/CD33/SYK/VAV1/CD200R1/CLEC4E/VTCN1/FCER1G/C3AR1/FCHO1/KLRK1/FGR/LGALS3/CD8A/MYO1G/LILRB4/CD14/FCGR1A/FCGR2A/THEMIS2/HCK/C5AR1/BTN3A1/LILRB2/FCGR2C/PIGR/MAP3K1/PLA2G6/TNIP3/CD79B/C…	90
GO:0046879	hormone secretion	80/3015	319/18986	0.250784	1.57923	4.53307	1.32844e-05	0.000235668	0.000161223	PIM3/SLC16A2/DAB2/C1QTNF3/IL1RN/PRKCA/GIPR/CRHR1/LYN/AACS/FOXD1/ILDR2/PASK/PTPRN/F2/AGT/RAB8B/SLC2A2/PRKCB/BLK/INHBA/ADRA2A/ALOX5/SMPD3/NR1H4/RBP4/NDUFAF2/SFRP1/F2RL2/RAB11FIP3/HNF1A/TFR2/ANO1/FAM3B/INHBB/GJA1/TIAM1/BMP6/PLA2G6/HNF4A/CASR/TBX3/KCNB1/PPARG/SLC25A22/GHRHR/AQP1/GNAO1/NLGN2/RFX6/POMC/IL11/ABCC8/GLUD1/CD38/ANXA1/HADH/ABAT/REN/FKBP1B/ZBED6/LIF/LTBP4/KCNA5/CFTR/SPP1/SPINK1/HTR1A/SOX11/T…	80
GO:0070371	ERK1 and ERK2 cascade	80/3015	319/18986	0.250784	1.57923	4.53307	1.32844e-05	0.000235668	0.000161223	DAB2/PTPRC/AKAP12/TLR4/CCL3/EPHA4/EPHA7/PRKCA/LYN/DUSP5/TLR9/NEK10/PYCARD/SEMA6A/P2RY6/FN1/SIRPA/TNFRSF11A/HTR2B/DUSP10/CHI3L1/EGF/TNFAIP8L3/GBP1/GPR183/CARD9/FBLN1/TREM2/NTRK1/IQGAP3/FAM83D/INHBA/ADRA1A/HMGCR/SYK/CSF1R/TGFB1/FGF18/FGFR3/MIF/SOX9/ROS1/CDK1/CD4/RGS14/THPO/HCRTR1/C5AR1/FGF2/C1QL4/OXTR/TIAM1/ABCA7/CASR/ITGB3/CD36/PDGFD/ANGPT1/SERPINF2/FPR2/PDGFRA/ACE2/GPNMB/ATF3/CD44/ERBB4/LIF/CCR1/…	80
GO:0006568	tryptophan metabolic process	8/3015	10/18986	0.8	5.03774	5.54906	1.33333e-05	0.000235668	0.000161223	IDO2/GCDH/KYNU/HAAO/ACMSD/KMO/AFMID/IDO1	8
GO:0070189	kynurenine metabolic process	8/3015	10/18986	0.8	5.03774	5.54906	1.33333e-05	0.000235668	0.000161223	IDO2/KYNU/ALDH8A1/AADAT/KYAT1/KMO/AFMID/IDO1	8
GO:0051262	protein tetramerization	33/3015	99/18986	0.333333	2.09906	4.76366	1.36218e-05	0.000240084	0.000164244	TRPM2/KCND3/TRPM6/TRPM3/ALDH9A1/SAMHD1/TRPA1/COL6A1/TRPV1/B2M/GNMT/CBR4/CTH/GBP5/KCNJ12/RRM2/GRIA3/ME1/CRYZ/AQP4/SNCA/SHMT1/RYR1/PEX5/UPB1/ALDH1A2/MAT1A/PKD2L1/HOMER1/TRPM1/HSD17B10/ITPR3/MCOLN1	33
GO:0031341	regulation of cell killing	36/3015	112/18986	0.321429	2.02409	4.7228	1.41677e-05	0.000248657	0.000170108	PTPRC/RIPK3/CFH/SLAMF6/CD5L/MR1/XCL1/FCGR2B/IL12A/B2M/NCKAP1L/KLRD1/PRF1/HLA-F/SYK/VAV1/TGFB1/CX3CR1/KLRK1/LAG3/SERPINB9/IL18RAP/PVR/CR1/POMC/KLRC1/DNASE1/FCER2/IL7R/ICAM1/CLEC7A/HLA-C/KLRC3/CD226/NCR1/CXCL6	36
GO:0007160	cell-matrix adhesion	64/3015	241/18986	0.26556	1.67228	4.56351	1.41884e-05	0.000248657	0.000170108	FREM1/ITGA4/LYVE1/SIGLEC1/THY1/PARVG/PLEKHA2/ITGB8/ITGA8/ITGA5/FN1/COL3A1/POSTN/ADAMTS12/FERMT3/ANXA2/COL16A1/CSF1/COL5A3/CDH11/EPDR1/TECTA/SFRP1/ITGA2/ITGB2/ITGAL/WNT4/HRG/PPFIA2/ITGA7/SNED1/ITGA6/BCAM/ONECUT1/TIAM1/BCL6/ITGB3/CD36/SVEP1/VTN/ACTN2/THBS3/VCAM1/ITGB7/EFEMP2/CD34/CD44/TNN/THBS1/SERPINE1/ACTN1/CDH13/HPSE/ITGA11/ITGA3/AJAP1/VWA2/EDA/MMP14/ITGA1/ITGB4/ACER2/CDKN2A/ITGA2B	64
GO:0043604	amide biosynthetic process	50/3015	175/18986	0.285714	1.79919	4.61475	1.47071e-05	0.000257023	0.000175832	SLC1A2/ST8SIA4/ST6GALNAC3/SGMS1/MLYCD/PAQR4/B3GALT2/CPS1/ASS1/CARNS1/GSS/GCLM/SLC25A15/HAGH/NAGS/CBR4/PPCS/SLC1A1/ASL/GCDH/PM20D1/ST3GAL3/AGMAT/B4GALT5/PLA2G6/SLC7A11/SLC27A2/GCLC/UGCG/ACSF3/TPK1/SNCA/PANK1/GGT1/ZNF750/SPHK2/COASY/ELOVL2/ABCA8/MGST2/PDHX/ST6GALNAC5/PDHB/FH/PEMT/PDHA1/CERS3/MECR/ACAT1/GGT7	50
GO:0034341	response to type II interferon	38/3015	121/18986	0.31405	1.97763	4.68727	1.51073e-05	0.000263275	0.000180109	WNT5A/STXBP1/MRC1/TLR4/RAB20/CCL3/CCL2/VIM/IFITM1/SLC11A1/PIM1/CIITA/NLRC5/STAT1/SIRPA/ASS1/SLC22A5/GBP2/GBP1/NR1H3/IRF1/TLR2/AIF1/GBP5/IFITM2/UBD/HCK/KYNU/PPARG/AQP4/SNCA/PARP14/CLDN1/IFITM3/IRGM/PARP9/DNAJA3/FASLG	38
GO:0003333	amino acid transmembrane transport	35/3015	108/18986	0.324074	2.04075	4.71264	1.51884e-05	0.000263947	0.000180569	SLC16A2/SLC1A2/SLC1A4/SLC25A13/ATP1A2/SLC11A1/SLC6A13/SLC6A5/RGS2/RGS4/SLC7A2/SLC38A4/SLC25A15/SFXN1/SLC1A1/SLC7A9/SLC38A11/SLC7A11/SLC7A13/LRRC8C/SLC38A3/SLC25A22/SLC47A1/SLC22A2/SLC3A1/SLC38A8/ACE2/SLC6A19/SLC22A4/KCNJ10/TTYH2/LRRC8D/SLC6A15/UCP2/SLC25A38	35
GO:0038093	Fc receptor signaling pathway	23/3015	59/18986	0.389831	2.45483	4.86274	1.58512e-05	0.000274695	0.000187921	CLEC4D/VAV3/LYN/CD247/FCGR2B/LCK/CD33/SYK/VAV1/CD200R1/CLEC4E/FCER1G/FGR/MYO1G/FCGR1A/FCGR2A/HCK/FCGR2C/PIGR/MAP3K1/PLA2G6/FCER2/MAPK10	23
GO:0055123	digestive system development	44/3015	148/18986	0.297297	1.87213	4.62786	1.59548e-05	0.000275721	0.000188623	WNT5A/FZD5/ID2/EDNRB/DCHS1/TCF21/GLI3/TLR9/COL3A1/CPS1/ASS1/GATA5/RARRES2/SFRP2/TGFB1/SFRP1/SOX9/SHOX2/GLI2/IHH/TGFB2/GLI1/OXTR/CELA1/PRDM1/MYOCD/HMGCS2/KLF5/WDR19/PDGFRA/TGFB3/RBPMS2/TMIGD1/ALDH1A2/CYP1A1/CDKN1A/FOXF2/SOX11/FGFR2/CLMP/IL6ST/KCNQ1/FGF10/DNAAF1	44
GO:0018958	phenol-containing compound metabolic process	37/3015	117/18986	0.316239	1.99142	4.67366	1.63496e-05	0.000281759	0.000192754	SLC16A2/WNT5A/PAH/EDNRA/TACR3/GPD1/DDC/SLITRK1/PNKD/CTSK/ALDH2/FAH/SNCAIP/GPR37/SLC1A1/ITGB2/DIO1/CRYM/TGFB2/IYD/SLC7A11/SNCA/DIO3/KL/ABAT/DAO/HPN/ZEB2/CYP1A1/SLC26A7/HTR1A/DDT/CDH3/DIO2/RNF180/TPH1/GNAT2	37
GO:0030888	regulation of B cell proliferation	25/3015	67/18986	0.373134	2.34969	4.80847	1.68646e-05	0.000287504	0.000196684	PTPRC/VAV3/TLR4/INPP5D/LYN/TLR9/CARD11/CTLA4/MNDA/FCGR2B/TNFRSF21/GPR183/NCKAP1L/SASH3/MIF/PRLR/BCL6/CD38/IL7/CDKN1A/IKZF3/TNFRSF13C/CDKN2A/CLCF1/CASP3	25
GO:0006023	aminoglycan biosynthetic process	27/3015	75/18986	0.36	2.26699	4.7767	1.68949e-05	0.000287504	0.000196684	UST/HS3ST1/EGF/CHST7/CHST2/HAS2/SMPD3/HS3ST3A1/TGFB1/DSE/B3GAT1/CHST12/NDST3/ST3GAL3/B4GALT5/CHSY1/ANGPT1/B3GNT3/ABCC5/DSEL/XYLT1/ST3GAL4/CSGALNACT1/HAS1/CHST6/CEMIP/HAS3	27
GO:0045123	cellular extravasation	27/3015	75/18986	0.36	2.26699	4.7767	1.68949e-05	0.000287504	0.000196684	SELE/PIK3CD/ITGA4/GCNT1/CCL2/LYVE1/THY1/RIPK3/SIRPA/SELL/TRIM55/SPN/CHST2/PTAFR/CX3CR1/ITGAL/PIK3CG/IL27RA/IL1R1/PDGFD/FUT4/VCAM1/ITGB7/SELP/ST3GAL4/ITGA1/ICAM1	27
GO:0062197	cellular response to chemical stress	80/3015	321/18986	0.249221	1.56939	4.47025	1.69198e-05	0.000287504	0.000196684	CYP1B1/TRPM2/NLRP3/MSRA/MAPT/PRKAA2/PRR5L/SLC25A24/SOD1/EDNRA/PCK1/RIPK3/PYCARD/MMP2/CLCN2/BNIP3/SOD3/PTGS2/SIRPA/ECT2/SLC4A11/CAT/TRPA1/GDF15/MGAT3/ALOX5/SMPD3/GPX7/AIF1/GPR37/SLC25A23/FANCD2/SLC1A1/GPX8/CDK1/LRRK2/TIFAB/IL18RAP/PLA2R1/SCN7A/GJB2/TPM1/SLC7A11/HGF/CD36/LRRC8C/FBP1/TET1/ETV5/SNCA/PDGFD/DHFR/PEX5/FABP1/AQP1/CAV1/STOX1/PDGFRA/HSPA1B/HSPA1A/TMIGD1/BDKRB2/PPIA/AXL/SCN2A/FAS/MYLK/PRDX3…	80
GO:0006024	glycosaminoglycan biosynthetic process	26/3015	71/18986	0.366197	2.30601	4.79022	1.69867e-05	0.000287504	0.000196684	UST/HS3ST1/EGF/CHST7/CHST2/HAS2/SMPD3/HS3ST3A1/TGFB1/DSE/B3GAT1/CHST12/NDST3/ST3GAL3/CHSY1/ANGPT1/B3GNT3/ABCC5/DSEL/XYLT1/ST3GAL4/CSGALNACT1/HAS1/CHST6/CEMIP/HAS3	26
GO:0019184	nonribosomal peptide biosynthetic process	11/3015	18/18986	0.611111	3.84828	5.2528	1.70074e-05	0.000287504	0.000196684	SLC1A2/BDH2/GSS/GCLM/HAGH/SLC1A1/SLC7A11/GCLC/GGT1/MGST2/GGT7	11
GO:0046184	aldehyde biosynthetic process	11/3015	18/18986	0.611111	3.84828	5.2528	1.70074e-05	0.000287504	0.000196684	DAB2/PDXK/PCK1/CACNA1H/CLCN2/SLC25A10/WNT4/BMP6/DKK3/PNPO/BMP2	11
GO:0006911	phagocytosis, engulfment	20/3015	48/18986	0.416667	2.62383	4.89413	1.76873e-05	0.000297377	0.000203438	ELMO1/ARHGAP25/MSR1/MEGF10/CLCN2/FCGR2B/TREM2/NCKAP1L/AIF1/ITGA2/ITGB2/HAVCR1/FCGR1A/XKR4/ABCA7/XKR7/CD36/THBS1/ABCA1/ALOX15	20
GO:0006953	acute-phase response	20/3015	48/18986	0.416667	2.62383	4.89413	1.76873e-05	0.000297377	0.000203438	IL1RN/EDNRB/FN1/F2/PTGS2/TNFRSF11A/UGT1A1/ASS1/TRPV1/MRGPRX1/IL6R/SIGIRR/TFR2/CD163/SERPINF2/A2M/SERPINA3/APCS/IL6/APOL2	20
GO:0071692	protein localization to extracellular region	92/3015	382/18986	0.240838	1.5166	4.43164	1.77586e-05	0.000297769	0.000203706	PIM3/C1QTNF3/TLR4/IL1RN/EDNRB/PRKCA/NECAB3/GIPR/AACS/ADTRP/SCG2/ABCG1/ILDR2/LTBP1/PTPRN/F2/NR1H3/FBN1/TREM2/IL12A/TLR2/SLC2A2/RSAD2/PRKCB/BLK/RAB27A/ADRA2A/HMGCR/ALOX5/CLSTN3/NR1H4/PRF1/CWH43/RBP4/NDUFAF2/CD33/TGFB1/SFRP1/F2RL2/PLEK/LRRC32/RAB11FIP3/HNF1A/ANO1/FAM3B/RCN3/TGFB2/INHBB/TIAM1/BMP6/PLA2G6/HNF4A/CASR/FBN2/MYH10/KCNB1/PPARG/SLC25A22/AFM/NAGPA/GNAO1/NLGN2/RFX6/TGFB3/ABCC8/SUCNR1/GLUD1/CD…	92
GO:0006022	aminoglycan metabolic process	38/3015	122/18986	0.311475	1.96142	4.62869	1.86192e-05	0.000311358	0.000213003	LYVE1/EDNRA/EDNRB/UST/HS3ST1/TNFAIP6/CHI3L1/EGF/CHST7/CHST2/HAS2/SMPD3/HS3ST3A1/HMMR/TGFB1/DSE/B3GAT1/CHST12/NDST3/FGF2/ST3GAL3/B4GALT5/CHSY1/ANGPT1/B3GNT3/ABCC5/CD44/DSEL/HPSE/XYLT1/ST3GAL4/CSGALNACT1/HAS1/GNS/CHST6/CEMIP/GAL3ST3/HAS3	38
GO:0048754	branching morphogenesis of an epithelial tube	46/3015	158/18986	0.291139	1.83336	4.57025	1.87968e-05	0.000312651	0.000213888	WNT5A/LEF1/EDNRA/DCHS1/TCF21/GLI3/FOXD1/HOXD11/CSMD1/TNC/COL4A1/ESR1/GDNF/EGF/AGT/CSF1/SLIT2/SFRP2/WNT2B/TIMELESS/HS3ST3A1/TGFB1/LHX1/WNT4/SOX9/CTSZ/GLI2/IHH/FGF2/HHIP/AR/CASR/PGR/TBX3/GDF7/AREG/WT1/MYC/NFATC4/FGFR2/BMP2/ADAMTS16/MMP14/LAMA1/FGF10/TMEM59L	46
GO:0034612	response to tumor necrosis factor	64/3015	243/18986	0.263374	1.65852	4.48883	1.87974e-05	0.000312651	0.000213888	PID1/CYP1B1/TRAIP/SELE/BRCA1/AKAP12/CCL3/CCL2/PCK1/LAPTM5/PYCARD/GPD1/TNFRSF14/PTGS2/STAT1/CCDC3/POSTN/TNFRSF11A/TRAF1/AIM2/CHI3L1/ASS1/CTSK/TNFRSF21/SLC22A5/GBP2/GBP1/ADAMTS12/COL1A1/TNFRSF1B/HAS2/TRPV1/SMPD3/ADAMTS7/NR1H4/SYK/SFRP1/CX3CR1/UBD/CD14/KRT18/TNFRSF11B/VCAM1/HSPA1B/CLDN1/HSPA1A/TNFRSF25/THBS1/TIFA/EDA2R/ANKRD1/FAS/TNFRSF13C/TNFRSF19/TNFRSF1A/ENDOG/MYOG/FABP4/SLC2A4/CARD14/CASP3/BIRC3…	64
GO:0006939	smooth muscle contraction	35/3015	109/18986	0.321101	2.02203	4.64936	1.89909e-05	0.000314712	0.000215297	ATP1A2/SOD1/EDNRA/EDNRB/TACR3/RGS2/GDNF/PTGS2/HTR2B/ADRA2B/ADRA1A/ADRA2A/TRPV1/PTAFR/MYH11/PRKG1/ITGA2/GRIP2/TIFAB/OXTR/MYOCD/TBX3/ADORA2B/CAV1/CD38/ABAT/FKBP1B/SULF1/BDKRB2/MYLK/TACR1/KCNMA1/DOCK5/COMP/CNN1	35
GO:0030100	regulation of endocytosis	77/3015	307/18986	0.250814	1.57942	4.44704	1.90227e-05	0.000314712	0.000215297	WNT5A/CNN2/SELE/DAB2/PTPRC/CCL2/SOD1/SLC11A1/LRPAP1/PYCARD/DOCK2/SIRPA/EGF/FCGR2B/CD300LF/NR1H3/ANXA2/TREM2/TLR2/ABCA13/LPAR1/C2/RAB27A/B2M/NCKAP1L/PRKCG/SYK/SIRPG/TGFB1/FCER1G/ITGA2/STX1B/FGR/LGALS3/APLN/LRRK2/TFR2/CD14/FCGR1A/FCGR2A/HCK/APOC3/FCGR2C/CAMK1D/RSPO1/NEU3/ABCA7/ITGB3/MCTP1/CD36/DNAJC6/SNCA/ANGPT1/VTN/CAV1/FPR2/SERPINE1/ANKRD13B/CLU/AXL/COLEC11/CDH13/SFRP4/ANKRD13D/CFP/MYLK/BICD1/SYN…	77
GO:0006968	cellular defense response	21/3015	52/18986	0.403846	2.54309	4.84123	1.95048e-05	0.000320975	0.000219582	LY96/IL33/NCF2/CD5L/MNDA/LGALS3BP/CD300C/SPN/CXCL9/PRF1/CX3CR1/CCR6/C5AR1/LILRB2/CCR5/DCDC2/FOSL1/TRAT1/CCR3/KLRC3/NCR1	21
GO:0032964	collagen biosynthetic process	21/3015	52/18986	0.403846	2.54309	4.84123	1.95048e-05	0.000320975	0.000219582	RUNX1/VIM/TRAM2/CIITA/F2/COL5A1/COL1A1/INHBA/TGFB1/ITGA2/IL6R/WNT4/RCN3/IHH/SCX/SERPINF2/TGFB3/PCOLCE/FOSL2/IL6/RGCC	21
GO:0051924	regulation of calcium ion transport	67/3015	258/18986	0.25969	1.63531	4.46412	1.98655e-05	0.000326046	0.000223051	TRPC3/GSTO1/CXCR4/ATP1A2/CCL3/CCL2/THY1/CRHR1/LYN/TLR9/STAC2/CACNB3/CACNB4/CACNA1C/P2RY6/JPH1/F2/PTGS2/CD84/RGS4/XCL1/EGF/TRPV3/ADRA2A/CXCR3/CXCL9/TGFB1/LGALS3/VDAC1/PIK3CG/CD4/LHCGR/LILRB2/CASQ1/DMD/AKAP6/RYR2/AHNAK/CASR/ITGB3/SPG7/SNCA/CAV1/P2RX5/CXCL11/TRPV2/FKBP1B/JPH2/BDKRB1/CCR1/SPINK1/CD19/GJC2/MYLK/HOMER1/SLC30A1/CAMK2B/GPR35/CACNA2D1/GEM/HAP1/ACE/UCP2/CEMIP/STAC3/GSTM2/CXCL10	67
GO:0055002	striated muscle cell development	50/3015	177/18986	0.282486	1.77886	4.52323	2.05789e-05	0.000336864	0.000230452	CACNA1S/PRICKLE1/FLNC/MYLK3/RGS2/TMOD2/RGS4/COL6A1/ADRA1A/MYOM2/MYH3/MYH11/PRKG1/ADPRHL1/CDK1/CSRP2/MYBPC1/SHOX2/MYBPH/CASQ1/TPM1/COL14A1/AKAP6/TBX3/SDC1/PI16/MYOM3/RYR1/LARGE1/MYL9/ACTN2/PDGFRA/MYPN/PPARA/ALPK2/SYNPO2L/CSRP3/ANKRD1/TNNT1/KEL/HOMER1/MYOG/TNNT2/FHL2/LMOD1/PDLIM5/FBXO22/HDAC9/STAC3/OBSCN	50
GO:0085029	extracellular matrix assembly	22/3015	56/18986	0.392857	2.47389	4.79918	2.08954e-05	0.000341145	0.00023338	ELN/PXDN/PRICKLE1/COL3A1/AGT/LOX/COL6A1/HAS2/SMPD3/COL1A2/MYH11/TGFB1/SOX9/FKBP10/IHH/PPARG/EFEMP2/LTBP4/ANTXR1/HAS1/HAS3/RGCC	22
GO:0072678	T cell migration	27/3015	76/18986	0.355263	2.23716	4.69536	2.22718e-05	0.000362663	0.000248101	WNT5A/PIK3CD/ITGA4/CCL3/CCL2/RIPK3/PYCARD/TNFRSF14/ZAP70/XCL1/GPR183/SPN/AIF1/CD200R1/CCL26/ITGAL/CCR6/MYO1G/PIK3CG/IL27RA/ITGB3/ITGB7/CXCL11/CD69/ICAM1/GPR15/CXCL10	27
GO:0051289	protein homotetramerization	24/3015	64/18986	0.375	2.36144	4.74011	2.24472e-05	0.000364561	0.000249399	TRPM2/ALDH9A1/SAMHD1/TRPA1/TRPV1/B2M/GNMT/CBR4/CTH/GBP5/KCNJ12/GRIA3/ME1/CRYZ/AQP4/SHMT1/RYR1/UPB1/ALDH1A2/MAT1A/PKD2L1/HSD17B10/ITPR3/MCOLN1	24
GO:0071402	cellular response to lipoprotein particle stimulus	19/3015	45/18986	0.422222	2.65881	4.84043	2.28006e-05	0.000369335	0.000252665	TLR4/APOB/LDLR/ADTRP/ABCG1/TREM2/SMPD3/CD68/CES1/SYK/TGFB1/FCER1G/ITGB2/CASR/CD36/PPARG/ABCA1/CDH13/APOE	19
GO:0030308	negative regulation of cell growth	49/3015	173/18986	0.283237	1.78359	4.49851	2.29423e-05	0.000370661	0.000253573	WNT5A/DAB2/BRCA1/EPHA7/WFDC1/RGS2/TNR/SEMA3G/NTN1/SLIT1/RGS4/SLIT2/SFRP2/CDKL3/INHBA/SEMA3A/SEMA4F/TMEM196/TGFB1/SFRP1/HRG/ZC3H12D/SERPINE2/TGFB2/GJA1/HNF4A/BCL6/FBP1/RERG/PI16/OSGIN1/EAF2/CDHR2/SPHK2/HSPA1B/HSPA1A/FGF13/WT1/CDKN1A/BDKRB1/PPARA/SLIT3/SPP1/FRZB/PTPRS/BCL11A/CDKN2A/FHL1/TRIM46	49
GO:0007416	synapse assembly	69/3015	269/18986	0.256506	1.61526	4.41571	2.32669e-05	0.00037493	0.000256493	DOCK10/PLXNC1/WNT5A/ELMO1/FZD5/MAPT/S1PR2/EPHA7/PRICKLE1/CLSTN2/IGSF11/SDK2/GRID2/NTN1/SLITRK1/SLIT1/MARK1/RAC3/NTRK1/TLR2/CDH2/LRRTM3/CLSTN3/ICAM5/MDGA1/GPM6A/NRCAM/SENP1/ELFN1/PCDH17/MAP1B/IL1RAP/OXTR/ROBO2/AMIGO2/DCLK1/SNCA/GRIA1/SLITRK2/LARGE1/LRRC4B/NLGN2/FGF13/GPC4/SYNDIG1/RAB29/ERBB4/BDNF/LRTM2/GABRA4/WNT7A/LRRN1/NPTX1/HTR4/NTRK2/KCNJ8/KIRREL3/TPBG/PDLIM5/PTPRS/NPAS4/LINGO4/RELN/SPOCK2/VST…	69
GO:0050820	positive regulation of coagulation	15/3015	31/18986	0.483871	3.04702	4.95592	2.34015e-05	0.000376122	0.000257308	F2/F3/USF1/HRG/CD36/APOH/ANGPT1/SERPINF2/VTN/THBS1/SERPINE1/ANGPT2/HPSE/ST3GAL4/PLAT	15
GO:0072676	lymphocyte migration	35/3015	110/18986	0.318182	2.00365	4.58676	2.36448e-05	0.00037905	0.000259311	WNT5A/PIK3CD/ITGA4/CCL3/CCL2/RIPK3/PYCARD/ADTRP/TNFRSF14/ZAP70/XCL1/GPR183/CYP7B1/SPN/CH25H/AIF1/CD200R1/CCL26/PADI2/TBX21/KLRK1/ITGAL/CCR6/MYO1G/PIK3CG/IL27RA/ITGB3/FUT4/ITGB7/CXCL11/CD69/CCL7/ICAM1/GPR15/CXCL10	35
GO:0051897	positive regulation of phosphatidylinositol 3-kinase/protein kinase B signal transduction	53/3015	192/18986	0.276042	1.73828	4.46732	2.39251e-05	0.000382555	0.000261709	PIK3R5/VAV3/PRR5L/CCL3/IGFBP5/CASS4/PRR5/LTK/FN1/F2/CAT/CHI3L1/EGF/HCLS1/GDF15/AGT/TREM2/NTRK1/P2RY12/VAV1/CSF1R/TGFB1/CX3CR1/FGR/FGFR3/ERBB3/PIK3CG/THPO/FGF2/TGFB2/TMEM100/HGF/OSBPL8/PDGFD/ANGPT1/STOX1/PDGFRA/SELP/THBS1/ERBB4/DCN/EPHA8/AXL/HBEGF/CD19/HPSE/NTRK2/HIP1/RASD2/TPBG/TSPYL5/RELN/PINK1	53
GO:0010975	regulation of neuron projection development	105/3015	452/18986	0.232301	1.46284	4.32712	2.4384e-05	0.00038889	0.000266043	PREX1/PLXNC1/WNT5A/DAB2/ROBO1/MAPT/PRRX1/VIM/EPHA4/EPHA7/THY1/MAP6/LYN/NEFL/RGS2/TNR/UST/CNTN1/GRID2/LTK/SEMA3G/NTN1/SLITRK1/SLIT1/BAIAP2/FN1/MARK1/PTK7/FES/TSKU/SERPINF1/SERPINI1/SLIT2/NTRK1/SFRP2/CRMP1/DPYSL3/CDKL3/SRCIN1/LPAR1/SEMA3A/SEMA4F/B2M/MAP3K13/KIF21A/ZNF365/NRCAM/TRPC5/SFRP1/SCN1B/STX1B/PPFIA2/PLK5/LRRK2/EFHC2/METRN/SHOX2/CDH4/CAMK1D/ITGA6/MAP1B/DMD/TIAM1/ROBO2/SPOCK1/TOX/EHD1/RTN4RL2…	105
GO:0009068	aspartate family amino acid catabolic process	9/3015	13/18986	0.692308	4.35959	5.26469	2.46124e-05	0.000389528	0.00026648	ASRGL1/SDS/GCAT/SDSL/AASS/DDO/AADAT/MAT1A/DLST	9
GO:0009078	pyruvate family amino acid metabolic process	9/3015	13/18986	0.692308	4.35959	5.26469	2.46124e-05	0.000389528	0.00026648	BCAT1/HMGCL/AGXT2/MCCC2/MCCC1/IVD/HMGCLL1/GPT2/BCAT2	9
GO:0051918	negative regulation of fibrinolysis	9/3015	13/18986	0.692308	4.35959	5.26469	2.46124e-05	0.000389528	0.00026648	F2/USF1/HRG/APOH/SERPINF2/VTN/THBS1/SERPINE1/PLAT	9
GO:0001774	microglial cell activation	20/3015	49/18986	0.408163	2.57028	4.78192	2.54473e-05	0.00040132	0.000274546	PTPRC/MAPT/CCL3/TLR9/LDLR/IL33/CST7/TREM2/TLR2/TRPV1/AIF1/CX3CR1/C1QA/ITGB2/LRRK2/C5AR1/SNCA/CLU/KCNJ8/IL6	20
GO:0050770	regulation of axonogenesis	43/3015	146/18986	0.294521	1.85465	4.50409	2.54868e-05	0.00040132	0.000274546	PLXNC1/WNT5A/ROBO1/MAPT/EPHA4/EPHA7/THY1/MAP6/NEFL/TNR/UST/SEMA3G/NTN1/SLITRK1/SLIT1/FN1/SLIT2/CDKL3/SEMA3A/SEMA4F/MAP3K13/TRPC5/METRN/SHOX2/CDH4/MAP1B/TIAM1/ROBO2/FGF13/RUFY3/TRPV2/BDNF/LPAR3/WNT7A/SPP1/KEL/ADCY10/NTRK2/SIPA1L1/PTPRS/BCL11A/BRSK1/TRIM46	43
GO:0009117	nucleotide metabolic process	114/3015	500/18986	0.228	1.43576	4.29033	2.67493e-05	0.000420133	0.000287417	PID1/SLC4A4/PTGIS/SLC25A13/PRKAA2/ATP1A2/MTHFD1/LACC1/ADK/NMRK1/DPYD/ADCY1/NUDT12/CACNB4/GPD1/CMPK2/CARD11/IDH1/DHTKD1/FMO2/UPP2/SAMHD1/SLC25A25/HK3/ALDOC/NT5E/NNMT/TREM2/HK2/COL6A1/IDO2/MYH3/ADCY7/DPYS/SULT1C3/ALDH1L2/TGFB1/ABCC6/PARG/NT5C1A/AMPD1/RRM2/ENTPD5/MLXIPL/LRRK2/DCK/PC/NME7/FMO1/KYNU/MDH1B/QPRT/NME4/HAAO/GDA/DLG2/PGM1/ME1/FBP1/SHMT1/SPHK2/PKLR/ENPP3/UPB1/SLC5A8/HSPA1B/ALDOB/HSPA1A/CD38…	114
GO:0086003	cardiac muscle cell contraction	29/3015	85/18986	0.341176	2.14845	4.61065	2.71166e-05	0.000424827	0.000290628	KCND3/ATP1A2/CTNNA3/CACNA1C/CACNA1G/SCN4B/KCNE1/SCN2B/GJC1/SCN1B/KCNE3/SCN7A/GJA1/SCN8A/RYR2/FGF12/CAV1/FGF13/FLNA/KCNA5/SCN2A/ADORA1/ADCY10/KCNJ8/CACNA2D1/KCNQ1/SNTA1/SCN5A/ABCC9	29
GO:0002449	lymphocyte mediated immunity	92/3015	386/18986	0.238342	1.50088	4.31972	2.72547e-05	0.000425914	0.000291372	NLRP3/FZD5/PTPRC/INPP5D/DENND1B/RIPK3/TLR8/RNF19B/SLAMF6/MR1/EXO1/XCL1/FCGR2B/TUBB/C1QB/UNC93B1/C1QC/SECTM1/CARD9/IL4R/TREM2/TNFRSF1B/C1R/IL12A/RSAD2/C2/RAB27A/SPN/CD274/CSF2RB/CD27/B2M/NCKAP1L/KLRD1/C1S/PRF1/HLA-F/VAV1/BATF/TGFB1/FCER1G/SASH3/C1QA/TBX21/KLRK1/NKG7/CCR6/LAG3/CD8A/MYO1G/LILRB4/SERPINB9/IL21R/FCGR1A/FCGR2A/IL27RA/IRF7/FCGR2C/IL1R1/IL18R1/IL18RAP/ARID5A/BCL6/PVR/SVEP1/C7/CR1/SH2D1B/…	92
GO:0060512	prostate gland morphogenesis	14/3015	28/18986	0.5	3.14859	4.94333	2.74394e-05	0.000427724	0.000292609	WNT5A/TNC/ESR1/MMP2/ID4/CYP7B1/SFRP1/SOX9/RARG/AR/SULF1/FGFR2/SERPINB5/FGF10	14
GO:0032609	type II interferon production	38/3015	124/18986	0.306452	1.92978	4.51316	2.79777e-05	0.000432852	0.000296118	WNT5A/FZD5/TLR4/CD244/SLC11A1/RIPK3/TLR9/TLR8/IL33/LAPTM5/PYCARD/SLAMF6/SIRPA/XCL1/EBI3/IL12A/INHBA/CD274/NR1H4/PDCD1LG2/SASH3/KLRK1/LILRB4/CD14/IL27RA/BTN3A1/IL1R1/IL18R1/ARID5A/CR1/IRGM/AXL/BCL3/HSPD1/IL1RL1/CD276/CLEC7A/CD226	38
GO:0032649	regulation of type II interferon production	38/3015	124/18986	0.306452	1.92978	4.51316	2.79777e-05	0.000432852	0.000296118	WNT5A/FZD5/TLR4/CD244/SLC11A1/RIPK3/TLR9/TLR8/IL33/LAPTM5/PYCARD/SLAMF6/SIRPA/XCL1/EBI3/IL12A/INHBA/CD274/NR1H4/PDCD1LG2/SASH3/KLRK1/LILRB4/CD14/IL27RA/BTN3A1/IL1R1/IL18R1/ARID5A/CR1/IRGM/AXL/BCL3/HSPD1/IL1RL1/CD276/CLEC7A/CD226	38
GO:1903707	negative regulation of hemopoiesis	38/3015	124/18986	0.306452	1.92978	4.51316	2.79777e-05	0.000432852	0.000296118	RUNX1/ID2/TLR4/CCL3/LILRB3/LGALS1/INPP5D/LYN/GLI3/LOXL3/CTLA4/TNFAIP6/FCGR2B/C1QC/IL4R/FBN1/IRF1/INHBA/SFRP1/TBX21/LAG3/TMEM176A/LILRB4/STAT5A/IHH/BCL6/SNAI2/CR1/TNFRSF11B/DTX1/ANXA1/APCS/CD69/MYC/FSTL3/TSC22D1/GPR68/CDKN2A	38
GO:0030324	lung development	54/3015	198/18986	0.272727	1.71741	4.40904	2.9089e-05	0.000447991	0.000306475	FGF7/WNT5A/TCF21/GLI3/LOXL3/TNC/IGFBP5/ADAMTS2/CLCN2/HSD11B1/ADAMTSL2/MME/COL3A1/CHI3L1/PTK7/ERRFI1/ANXA2/LOX/FBN1/COL6A1/WNT2B/SMPD3/TIMELESS/RBP4/TGFB1/FGF18/SOX9/CTSZ/RCN3/GLI2/FGF2/GLI1/HHIP/SLC7A11/PGR/MYOCD/HMGCS2/CRISPLD2/SLC23A1/PDGFRA/TGFB3/ALDH1A2/LIF/FOSL2/SOX11/ITGA3/FGFR2/BMP2/MMP14/PTGES3/LAMA1/ACE/FGF10/DNAAF1	54
GO:0070527	platelet aggregation	27/3015	77/18986	0.350649	2.2081	4.61528	2.91533e-05	0.000447991	0.000306475	STXBP1/PRKCA/LYN/FERMT3/TSPAN32/P2RY12/GP6/SYK/PRKG1/PLEK/IL6R/PIK3CG/SLC6A4/SERPINE2/SLC7A11/ITGB3/MYL9/PDGFRA/FLNA/HSPB1/PPIA/ENTPD1/IL6ST/PEAR1/IL6/COMP/HBB	27
GO:0007229	integrin-mediated signaling pathway	35/3015	111/18986	0.315315	1.9856	4.52481	2.93173e-05	0.000447991	0.000306475	VAV3/ITGA4/THY1/LOXL3/ITGB8/ITGA8/ITGA5/FN1/COL3A1/FERMT3/COL16A1/TSPAN32/LIMS2/SYK/VAV1/ITGA2/ITGB2/PLEK/ITGAL/FGR/ITGA7/HCK/ITGA6/ITGB3/ITGB7/DIAPH3/FLNA/ADAMTS1/ITGA11/ITGA3/ITGA1/ITGB4/LAMA1/ITGA2B/ADAM11	35
GO:0030203	glycosaminoglycan metabolic process	35/3015	111/18986	0.315315	1.9856	4.52481	2.93173e-05	0.000447991	0.000306475	LYVE1/EDNRA/EDNRB/UST/HS3ST1/TNFAIP6/EGF/CHST7/CHST2/HAS2/SMPD3/HS3ST3A1/HMMR/TGFB1/DSE/B3GAT1/CHST12/NDST3/FGF2/ST3GAL3/CHSY1/ANGPT1/B3GNT3/ABCC5/CD44/DSEL/HPSE/XYLT1/ST3GAL4/CSGALNACT1/HAS1/GNS/CHST6/CEMIP/HAS3	35
GO:0032963	collagen metabolic process	35/3015	111/18986	0.315315	1.9856	4.52481	2.93173e-05	0.000447991	0.000306475	RUNX1/VIM/PEPD/TRAM2/CIITA/ADAMTS2/MMP2/F2/COL5A1/CTSK/COL1A1/MMP19/COL6A1/INHBA/SMPD3/COL1A2/TGFB1/ITGA2/IL6R/WNT4/RCN3/FAP/IHH/SCX/MMP16/SERPINF2/TGFB3/PCOLCE/FOSL2/MRC2/MMP14/IL6/MMP15/MMP7/RGCC	35
GO:0061035	regulation of cartilage development	26/3015	73/18986	0.356164	2.24283	4.62249	2.98458e-05	0.000454946	0.000311233	WNT5A/RUNX2/TRPS1/GLI3/CTSK/ADAMTS12/SMPD3/ADAMTS7/TGFB1/FGF18/LOXL2/ZBTB16/SOX9/SHOX2/IHH/SCX/RARG/BMP6/AXIN2/SNAI2/BMP1/GDF6/FRZB/BMP2/MUSTN1/SCIN	26
GO:0015695	organic cation transport	37/3015	120/18986	0.308333	1.94163	4.49588	3.05516e-05	0.000463722	0.000317236	SLC1A2/SLC1A4/SLC11A1/SLC6A5/RGS2/SLC19A3/RGS4/ADRA2B/SLC22A5/SLC22A18/SLC7A2/SLC38A4/ADRA2A/SLC25A15/SLC16A9/SLC25A42/SFXN1/SLC1A1/SLC29A3/OXTR/SLC22A1/FLVCR2/KCNB1/SNCA/SLC38A3/SLCO1A2/SLC47A1/SLC22A2/PDZK1/ACE2/SLC22A4/AQP8/SLC44A5/SLC44A1/SLC6A15/RALBP1/SLC25A38	37
GO:0045577	regulation of B cell differentiation	16/3015	35/18986	0.457143	2.87871	4.83349	3.06457e-05	0.000463722	0.000317236	ID2/INPP5D/SLAMF8/NFAM1/TLR9/CARD11/INHBA/CD27/NCKAP1L/SYK/SFRP1/BCL6/CR1/IL7/IKZF3/MMP14	16
GO:0110110	positive regulation of animal organ morphogenesis	16/3015	35/18986	0.457143	2.87871	4.83349	3.06457e-05	0.000463722	0.000317236	ROBO1/GDNF/GATA5/CSF1/PRKCB/WNT2B/TGFB1/WNT4/SOX9/NGFR/FGF2/ROBO2/STOX1/CD34/BMP2/FGF10	16
GO:0002456	T cell mediated immunity	41/3015	138/18986	0.297101	1.8709	4.46127	3.10733e-05	0.00046791	0.000320101	NLRP3/FZD5/PTPRC/DENND1B/RIPK3/MR1/XCL1/FCGR2B/UNC93B1/SECTM1/TNFRSF1B/IL12A/RSAD2/RAB27A/SPN/CD274/B2M/NCKAP1L/KLRD1/PRF1/HLA-F/SASH3/TBX21/CD8A/MYO1G/LILRB4/IL1R1/IL18R1/ARID5A/PVR/CR1/KLRC1/NFKBIZ/RFTN1/IL7R/CR2/HSPD1/IL6/ICAM1/C4BPA/HLA-C	41
GO:0007200	phospholipase C-activating G protein-coupled receptor signaling pathway	41/3015	138/18986	0.297101	1.8709	4.46127	3.10733e-05	0.00046791	0.000320101	CMKLR1/WNT5A/SELE/EDNRA/EDNRB/ESR1/P2RY6/F2/HTR2B/AGT/PRKCB/LPAR1/ADRA1A/ADRA2A/P2RY12/PTAFR/C3AR1/CX3CR1/GRPR/PLEK/PIK3CG/ANO1/LHCGR/C5AR1/PTH1R/CASR/GNA14/PLCH2/FPR2/GNG13/DGKA/ACTN2/ADRA1D/HRH1/DGKG/HOMER1/TACR1/BICD1/CCKAR/DGKB/C5AR2	41
GO:0001558	regulation of cell growth	96/3015	408/18986	0.235294	1.48169	4.27347	3.16077e-05	0.000474804	0.000324818	WNT5A/DAB2/BRCA1/MAPT/CXCR4/EPHA7/WFDC1/KAZALD1/TNC/RGS2/TNR/NANOS1/IGFBP5/PRR5/SEMA3G/NTN1/SLIT1/FN1/KIF14/F2/RGS4/AGT/IGFBP3/SLIT2/SFRP2/CDKL3/INHBA/SEMA3A/CLSTN3/NCBP1/SEMA4F/MAP3K13/TMEM196/SGK2/NRCAM/TGFB1/TRPC5/SFRP1/HRG/CHPT1/ZC3H12D/ROS1/SERPINE2/CDH4/TGFB2/GJA1/MAP1B/COL14A1/AKAP6/SPOCK1/HNF4A/BCL6/MYOCD/FBP1/RERG/PI16/OSGIN1/EAF2/CDHR2/N6AMT1/SPHK2/AVPR1A/HSPA1B/HSPA1A/FGF13/CD38/RUFY3/…	96
GO:0006750	glutathione biosynthetic process	10/3015	16/18986	0.625	3.93574	5.10419	3.18488e-05	0.00047727	0.000326505	SLC1A2/GSS/GCLM/HAGH/SLC1A1/SLC7A11/GCLC/GGT1/MGST2/GGT7	10
GO:0060443	mammary gland morphogenesis	19/3015	46/18986	0.413043	2.60101	4.72352	3.30911e-05	0.000494692	0.000338423	WNT5A/GLI3/CSMD1/IGFBP5/ESR1/NTN1/CSF1/CSF1R/TGFB1/WNT4/AR/PGR/TBX3/CAV1/AREG/BSX/FGFR2/ELF3/FGF10	19
GO:0070555	response to interleukin-1	36/3015	116/18986	0.310345	1.9543	4.4793	3.32949e-05	0.000496542	0.000339689	SELE/AKAP12/PTGIS/CCL3/CCL2/IL1RN/PRKCA/PCK1/MYLK3/PYCARD/MMP2/SIRPA/TNFRSF11A/CHI3L1/GBP2/GBP1/ADAMTS12/ZBP1/HAS2/GHR/ADAMTS7/USP10/SFRP1/SIGIRR/SOX9/IL1R1/INHBB/IL1RAP/GCLC/SNCA/MTHFR/CD38/KMO/ANKRD1/IL6/PCSK1	36
GO:0001649	osteoblast differentiation	67/3015	262/18986	0.255725	1.61035	4.32227	3.36186e-05	0.000499954	0.000342023	RUNX2/VCAN/LEF1/CCL3/IFITM1/GLI3/SMOC1/TNC/IGFBP5/SCUBE3/TMEM119/CYP24A1/TNFAIP6/CAT/HSPE1/COL1A1/ID4/IGFBP3/LOX/COL6A1/SFRP2/SFRP1/IL6R/WNT4/SOX9/LRP3/PTH1R/SHOX2/GLI2/SATB2/IHH/FGF2/GJA1/GLI1/GDF10/BMP6/AXIN2/FBN2/HGF/PPARG/RORB/SNAI2/TPM4/ALPL/HEMGN/HSD17B4/RANBP3L/AREG/TMEM53/TNN/FOSL2/SPP1/GTPBP4/SOX11/MRC2/ITGA11/FGFR2/SNAI1/UCMA/BMP2/FHL2/IL6ST/IL6/BAMBI/CEBPD/CHRD/NOCT	67
GO:0070665	positive regulation of leukocyte proliferation	47/3015	166/18986	0.283133	1.78294	4.40204	3.36849e-05	0.000499954	0.000342023	PTPRC/VAV3/TLR4/LYN/RAC2/TLR9/PYCARD/CARD11/ZAP70/XCL1/EBI3/HLA-DMB/CCDC88B/GPR183/CSF1/IL12A/SPN/CD274/CSF2RB/NCKAP1L/PDCD1LG2/AIF1/SYK/CSF1R/VTCN1/SASH3/MIF/LILRB2/ST6GAL1/PRLR/BCL6/IL34/VCAM1/CD38/MPL/ANXA1/IL7/CDKN1A/TNFRSF13C/TACR1/IL2RA/IL6ST/IL6/CD276/FGF10/CLCF1/DNAJA3	47
GO:0045619	regulation of lymphocyte differentiation	59/3015	223/18986	0.264574	1.66607	4.34715	3.3846e-05	0.000501147	0.000342839	RUNX1/NLRP3/KLHL25/PTPRC/ID2/RHOH/LEF1/SOD1/LGALS1/INPP5D/SLAMF8/PCK1/GLI3/NFAM1/TLR9/LOXL3/CARD11/CTLA4/DUSP10/ZAP70/IL4R/TCF7/IRF1/INHBA/CD27/NCKAP1L/SYK/BATF/TGFB1/SFRP1/SASH3/TBX21/FANCD2/ZBTB16/LAG3/LILRB4/STAT5A/LILRB2/GLI2/IHH/PRDM1/BCL6/TOX/CR1/DTX1/VNN1/ANXA1/IL7/NFKBIZ/EGR3/AXL/CD69/IL7R/IKZF3/SOX13/SOX4/IL2RA/MMP14/CDKN2A	59
GO:0010885	regulation of cholesterol storage	11/3015	19/18986	0.578947	3.64574	5.01311	3.45809e-05	0.000508597	0.000347935	APOB/MSR1/ABCG1/NR1H3/TREM2/CES1/EHD1/CD36/PPARG/PPARA/ABCA1	11
GO:0170044	non-proteinogenic amino acid catabolic process	11/3015	19/18986	0.578947	3.64574	5.01311	3.45809e-05	0.000508597	0.000347935	CBS/AGXT2/ALDH4A1/PRODH/KYNU/SARDH/DDO/ALDH8A1/ABAT/DAO/KYAT1	11
GO:0006163	purine nucleotide metabolic process	102/3015	440/18986	0.231818	1.4598	4.23988	3.45951e-05	0.000508597	0.000347935	PID1/SLC4A4/PTGIS/SLC25A13/PRKAA2/ATP1A2/MTHFD1/LACC1/ADK/NMRK1/ADCY1/NUDT12/CACNB4/GPD1/CARD11/IDH1/DHTKD1/FMO2/SAMHD1/SLC25A25/HK3/ALDOC/NT5E/NNMT/TREM2/HK2/COL6A1/IDO2/MYH3/ADCY7/SULT1C3/ALDH1L2/TGFB1/ABCC6/PARG/NT5C1A/AMPD1/MLXIPL/LRRK2/DCK/PC/NME7/FMO1/KYNU/MDH1B/QPRT/NME4/HAAO/GDA/DLG2/PGM1/ME1/FBP1/SPHK2/PKLR/ENPP3/SLC5A8/HSPA1B/ALDOB/HSPA1A/CD38/SULT2B1/ACMSD/KMO/PPARA/AK2/MDH1/GUCY2F/ALD…	102
GO:0150076	neuroinflammatory response	29/3015	86/18986	0.337209	2.12347	4.53693	3.4764e-05	0.000509873	0.000348808	PTPRC/MAPT/CCL3/LYN/TLR9/ADCY1/LDLR/IL33/PTGS2/CST7/TREM2/TNFRSF1B/TLR2/TRPV1/AIF1/CD200R1/CX3CR1/C1QA/ITGB2/LRRK2/C5AR1/SNCA/LARGE1/ZEB2/CLU/LRP1/KCNJ8/IL6/GNAT2	29
GO:0060560	developmental growth involved in morphogenesis	62/3015	238/18986	0.260504	1.64044	4.3199	3.59478e-05	0.000525992	0.000359835	WNT5A/ITGA4/MAPT/CXCR4/EDNRA/EPHA7/NRP2/PRICKLE1/KIF26B/TNC/TNR/ESR1/SEMA3G/NTN1/SLITRK1/SLIT1/FN1/POSTN/PTK7/CSF1/SLIT2/SFRP2/CDKL3/SEMA3A/CLSTN3/SEMA4F/MAP3K13/NRCAM/NDN/TGFB1/LHX1/PRKG1/EMX1/TRPC5/SFRP1/ADPRHL1/SOX9/RAPH1/CDH4/MAP1B/RARG/TIAM1/NKD1/DCLK1/S100B/AREG/FGF13/RUFY3/TRPV2/TNN/BDNF/SLIT3/LPAR3/SPP1/OLFM1/ADCY10/FGFR2/PTPRS/BCL11A/FGF10/TRIM46/APOE	62
GO:0062012	regulation of small molecule metabolic process	84/3015	348/18986	0.241379	1.52001	4.25387	3.70059e-05	0.000540199	0.000369555	PID1/SLC4A4/INSIG1/KLHL25/BHMT/DAB2/BRCA1/C1QTNF3/PRKAA2/CD244/LONP2/MLYCD/APOB/LACC1/LDLR/GPD1/ABCG1/CLCN2/P2RY6/PTGS2/FMO2/UGT1A1/GDF15/NR1H3/IGFBP3/NNMT/TREM2/ACADM/NR1H4/GNMT/CH25H/CES1/PTAFR/PRKG1/STARD4/PLEK/WNT4/SOX9/TYSND1/ERLIN1/MLXIPL/LHCGR/PTH1R/APOC3/LPGAT1/ACADL/ABCB11/FMO1/FMO4/BMP6/SLC7A11/HNF4A/PPARG/TPK1/ME1/FBP1/SNCA/TFF3/DKK3/SNAI2/SLC35B4/FABP1/CAV1/AMDHD2/SPHK2/AVPR1A/PMAIP1/…	84
GO:0055094	response to lipoprotein particle	17/3015	39/18986	0.435897	2.74492	4.73938	3.72449e-05	0.000542412	0.000371069	TLR4/LDLR/ADTRP/TREM2/SMPD3/CD68/CES1/SYK/TGFB1/FCER1G/ITGB2/CASR/CD36/PPARG/ABCA1/CDH13/APOE	17
GO:0050729	positive regulation of inflammatory response	46/3015	162/18986	0.283951	1.78809	4.37683	3.75445e-05	0.000545494	0.000373177	WNT5A/NLRP3/TLR4/CCL3/LGALS1/TLR9/LDLR/IL33/PYCARD/PTGS2/TNFRSF11A/AIM2/PLA2G7/GBP2/GBP1/AGT/TREM2/TLR2/ZBP1/CASP12/TGFB1/NLRP10/GBP5/NKG7/PIK3CG/LRRK2/FCGR1A/ADORA2B/SNCA/SUCNR1/SERPINE1/NFKBIZ/OSMR/C2CD4A/DDT/GSDMD/TNFRSF1A/MGST2/IL1RL1/FABP4/IL6ST/MAP3K8/IL6/S100A9/CASP3/IDO1	46
GO:0010543	regulation of platelet activation	21/3015	54/18986	0.388889	2.4489	4.63256	3.83078e-05	0.000555284	0.000379875	TLR4/PRKCA/LYN/F2/PLA2G4A/GP6/SYK/PRKG1/FCER1G/PLEK/IL6R/HRG/SERPINE2/SVEP1/PDGFRA/FLNA/SELP/IL6ST/PEAR1/IL6/APOE	21
GO:1904062	regulation of monoatomic cation transmembrane transport	78/3015	318/18986	0.245283	1.54459	4.25518	3.86612e-05	0.000559101	0.000382486	KCNG1/TRPC3/GSTO1/ATP1A2/EDNRA/THY1/CRHR1/LYN/TLR9/STAC2/CACNB3/CACNB4/CACNA1C/SCN4B/P2RY6/JPH1/F2/RGS4/XCL1/AGT/KCNE1/TREM2/HEPH/ADRA2A/CXCR3/CXCL9/TGFB1/SCN1B/KCNE3/VDAC1/PIK3CG/LHCGR/CASQ1/DMD/AKAP6/KCNMB1/RYR2/AHNAK/KCNG4/ITGB3/SPG7/SNCA/FGF12/PDZK1/CAV1/P2RX5/ACTN2/SPHK2/FGF13/CXCL11/FLNA/FKBP1B/JPH2/BDKRB1/FXYD5/DPP6/KEL/CD19/GJC2/HOMER1/SLC31A2/SLC30A1/GPR35/LRRC52/CACNA2D1/FXYD2/GEM/HAP1/…	78
GO:0035592	establishment of protein localization to extracellular region	89/3015	374/18986	0.237968	1.49853	4.23069	3.88862e-05	0.000561046	0.000383817	PIM3/C1QTNF3/TLR4/IL1RN/EDNRB/PRKCA/NECAB3/GIPR/AACS/ADTRP/SCG2/ABCG1/ILDR2/LTBP1/PTPRN/F2/NR1H3/TREM2/IL12A/TLR2/SLC2A2/RSAD2/PRKCB/BLK/RAB27A/ADRA2A/HMGCR/ALOX5/CLSTN3/NR1H4/PRF1/RBP4/NDUFAF2/CD33/TGFB1/SFRP1/F2RL2/PLEK/LRRC32/RAB11FIP3/HNF1A/ANO1/FAM3B/RCN3/TGFB2/INHBB/TIAM1/BMP6/PLA2G6/HNF4A/CASR/MYH10/KCNB1/PPARG/SLC25A22/AFM/NAGPA/GNAO1/NLGN2/RFX6/TGFB3/ABCC8/SUCNR1/GLUD1/CD38/HADH/ABAT/FKB…	89
GO:0010565	regulation of cellular ketone metabolic process	44/3015	153/18986	0.287582	1.81095	4.37588	3.92131e-05	0.00056445	0.000386145	INSIG1/KLHL25/BHMT/DAB2/BRCA1/LONP2/MLYCD/CLCN2/PTGS2/FMO2/UGT1A1/GDF15/NR1H3/NR1H4/CES1/PRKG1/STARD4/WNT4/SOX9/TYSND1/ERLIN1/MLXIPL/APOC3/LPGAT1/ACADL/ABCB11/FMO1/FMO4/BMP6/SLC7A11/HNF4A/PPARG/TPK1/SNCA/DKK3/FABP1/CAV1/AVPR1A/RGN/ACMSD/PPARA/BMP2/FH/DKKL1	44
GO:0031638	zymogen activation	22/3015	58/18986	0.37931	2.38859	4.60169	3.97076e-05	0.000568928	0.000389209	RUNX1/PYCARD/CD5L/ANXA2/MASP1/C1R/PRSS12/KLKB1/CTSZ/SERPINE2/PLAUR/APOH/LGMN/SERPINF2/GGT1/HPN/THBS1/SERPINE1/TBC1D10A/PLAT/MMP14/CUZD1	22
GO:0061900	glial cell activation	22/3015	58/18986	0.37931	2.38859	4.60169	3.97076e-05	0.000568928	0.000389209	PTPRC/MAPT/CCL3/TLR9/LDLR/IL33/CST7/TREM2/TLR2/TRPV1/AIF1/CX3CR1/C1QA/ITGB2/LRRK2/C5AR1/SNCA/ZEB2/CLU/LRP1/KCNJ8/IL6	22
GO:0090303	positive regulation of wound healing	24/3015	66/18986	0.363636	2.28988	4.56084	4.04597e-05	0.000577729	0.00039523	CXCR4/F2/F3/ADRA2A/USF1/HRG/CLDN3/SMOC2/CD36/APOH/SERPINF2/VTN/CLDN4/CLDN1/ANXA1/THBS1/SERPINE1/HBEGF/HPSE/MYLK/ST3GAL4/PLAT/CLEC7A/TMEM97	24
GO:0001101	response to acid chemical	42/3015	144/18986	0.291667	1.83668	4.37884	4.05081e-05	0.000577729	0.00039523	SLC1A2/CDO1/PCK1/LYN/COL4A1/MMP2/BAIAP2/PTGS2/COL3A1/CPS1/COL5A2/ASS1/COL1A1/COL16A1/COL6A1/MAT2A/NTRK1/GCLM/CPEB4/COL1A2/CRLS1/PNPLA3/ALAD/GDF10/COL4A6/GCLC/KCNB1/HMGCS2/PDGFD/GRIA1/PDGFRA/AVPR1A/MTHFR/SESN3/PKD2L1/NTRK2/COL18A1/STAMBPL1/BCL11A/GLRA1/CYBB/CASP3	42
GO:1902106	negative regulation of leukocyte differentiation	36/3015	117/18986	0.307692	1.93759	4.41994	4.08261e-05	0.000580929	0.000397419	RUNX1/ID2/TLR4/CCL3/LILRB3/LGALS1/INPP5D/LYN/GLI3/LOXL3/CTLA4/TNFAIP6/FCGR2B/C1QC/IL4R/FBN1/IRF1/INHBA/SFRP1/TBX21/LAG3/TMEM176A/LILRB4/STAT5A/IHH/BCL6/CR1/TNFRSF11B/DTX1/ANXA1/APCS/CD69/MYC/FSTL3/GPR68/CDKN2A	36
GO:0051591	response to cAMP	30/3015	91/18986	0.32967	2.07599	4.47033	4.17968e-05	0.000593381	0.000405937	CYP1B1/CDO1/PCK1/IGFBP5/GPD1/STAT1/CPS1/ASS1/COL1A1/KCNE1/PTAFR/PIK3CG/HCN2/INHBB/AKAP6/BCKDHB/HMGCS2/FBP1/SDC1/AQP1/PKLR/AREG/REN/WT1/CFTR/FOSL1/AQP8/FOSB/KCNQ1/PFKFB1	30
GO:0015747	urate transport	8/3015	11/18986	0.727273	4.57977	5.15992	4.2031e-05	0.000593987	0.000406352	SLC17A1/SLC17A2/ABCG2/SLC2A9/SLC23A1/SLC22A12/SLC17A3/SLC17A4	8
GO:0046643	regulation of gamma-delta T cell activation	8/3015	11/18986	0.727273	4.57977	5.15992	4.2031e-05	0.000593987	0.000406352	PTPRC/LEF1/TCF7/NCKAP1L/SYK/EGR3/SOX13/SOX4	8
GO:0002263	cell activation involved in immune response	78/3015	319/18986	0.244514	1.53975	4.22409	4.33441e-05	0.000611152	0.000418094	DOCK10/CLEC4D/MFNG/STXBP1/SOCS3/NLRP3/PTPRC/PIK3CD/TLR4/LEF1/CCL3/CD244/LGALS1/SLC11A1/PCK1/LYN/RAC2/IL33/LOXL3/PYCARD/DOCK2/SLAMF6/CD84/EXO1/FCGR2B/HLA-DMB/FES/GPR183/IL4R/TREM2/CD180/RAB27A/SPN/LCP1/NCKAP1L/HLA-F/SYK/PTAFR/BATF/CLEC4E/TGFB1/MRGPRX2/FCER1G/CX3CR1/TBX21/ITGB2/ITGAL/IL6R/FGR/LGALS3/NKG7/CCR6/PIK3CG/STAT5A/GAPT/PDP2/IL27RA/LY9/IL18R1/BCL6/ADORA2B/CR1/SH2D1B/SPHK2/ENPP3/SUCNR1/ANXA1…	78
GO:0051279	regulation of release of sequestered calcium ion into cytosol	28/3015	83/18986	0.337349	2.12435	4.46024	4.67201e-05	0.00065726	0.000449637	GSTO1/ATP1A2/THY1/LYN/CACNA1C/P2RY6/JPH1/F2/XCL1/CXCR3/CXCL9/TGFB1/LHCGR/CASQ1/DMD/AKAP6/RYR2/ITGB3/SNCA/CXCL11/FKBP1B/JPH2/BDKRB1/CD19/HAP1/CEMIP/GSTM2/CXCL10	28
GO:0032373	positive regulation of sterol transport	16/3015	36/18986	0.444444	2.79875	4.69353	4.70583e-05	0.000659029	0.000450848	ABCG1/PLTP/NR1H3/ANXA2/TREM2/ABCA13/CES1/ABCA7/PPARG/CAV1/LIPG/ABCA1/ABCA8/LRP1/ABCB4/APOE	16
GO:0032376	positive regulation of cholesterol transport	16/3015	36/18986	0.444444	2.79875	4.69353	4.70583e-05	0.000659029	0.000450848	ABCG1/PLTP/NR1H3/ANXA2/TREM2/ABCA13/CES1/ABCA7/PPARG/CAV1/LIPG/ABCA1/ABCA8/LRP1/ABCB4/APOE	16
GO:0002366	leukocyte activation involved in immune response	77/3015	315/18986	0.244444	1.53931	4.19366	4.88518e-05	0.000682604	0.000466976	DOCK10/CLEC4D/MFNG/STXBP1/SOCS3/NLRP3/PTPRC/PIK3CD/TLR4/LEF1/CCL3/CD244/LGALS1/SLC11A1/PCK1/LYN/RAC2/IL33/LOXL3/PYCARD/DOCK2/SLAMF6/CD84/EXO1/FCGR2B/HLA-DMB/FES/GPR183/IL4R/TREM2/CD180/RAB27A/SPN/LCP1/NCKAP1L/HLA-F/SYK/PTAFR/BATF/CLEC4E/TGFB1/MRGPRX2/FCER1G/CX3CR1/TBX21/ITGB2/ITGAL/IL6R/FGR/LGALS3/NKG7/CCR6/PIK3CG/STAT5A/GAPT/PDP2/IL27RA/LY9/IL18R1/BCL6/ADORA2B/CR1/SH2D1B/SPHK2/ENPP3/SUCNR1/ANXA1…	77
GO:0042476	odontogenesis	40/3015	136/18986	0.294118	1.85211	4.33305	4.96529e-05	0.000691811	0.000473274	DMP1/RUNX2/LEF1/APCDD1/GLI3/TNC/COL1A1/RELT/CSF1/PRKCB/INHBA/SMPD3/COL1A2/TGFB1/CSF3R/NGFR/GLI2/TGFB2/FAM20A/AXIN2/ALPL/AQP1/TNFRSF11B/PDGFRA/TGFB3/TBX1/CD34/SERPINE1/PPARA/CFTR/FGFR2/EDA/BMP2/JAG2/SLC24A4/ANKH/FGF10/SCN5A/PAX9/SLC34A1	40
GO:0090596	sensory organ morphogenesis	71/3015	285/18986	0.249123	1.56877	4.2035	4.97337e-05	0.000691811	0.000473274	WNT5A/INSIG1/PROM1/FZD5/PRRX1/SOD1/EDNRA/THY1/GLI3/CRB2/SDK2/MEGF11/ITGA8/NTN1/COL5A1/COL5A2/CALB1/PLS1/PTK7/TSKU/FBN1/MFAP2/FZD2/WNT2B/RHO/MYO7A/RBP4/LHX1/TECTA/SLC1A1/SPARC/SOX9/TIFAB/FJX1/CRB1/COL11A1/IHH/FGF2/RARG/NKD1/PRDM1/COL8A1/FBN2/TBX3/RORB/DIO3/IMPG2/FOXN4/LARGE1/AQP1/WDR19/STOX1/HPN/TBX1/SOBP/FOXF2/PITX3/SOX11/NTRK2/SOX4/FGFR2/FRZB/COL8A2/KCNQ1/FGF10/GRHL3/TULP1/SLITRK6/GNAT2/FASLG/HM…	71
GO:0050731	positive regulation of peptidyl-tyrosine phosphorylation	36/3015	118/18986	0.305085	1.92117	4.36117	4.98754e-05	0.00069223	0.00047356	FGF7/PTPRC/EPHA4/GFRA1/CASS4/ITGA5/EGF/HCLS1/TREM2/IL12A/SRCIN1/GHR/IL31RA/SYK/CSF1R/TGFB1/IL6R/FGFR3/CD4/CTF1/BMP6/ITGB3/CD36/IL34/ANGPT1/VTN/PARP14/IL11/AREG/ERBB4/LIF/HBEGF/PARP9/IL6/RELN/FGF10	36
GO:0002027	regulation of heart rate	33/3015	105/18986	0.314286	1.97911	4.37118	5.26084e-05	0.000728276	0.00049822	KCND3/EDNRA/EDNRB/TACR3/CTNNA3/CACNA1C/CACNA1G/SCN4B/RGS4/KCNE1/ADRA1A/TRPV1/SCN2B/SLC1A1/SCN1B/KCNE3/SHOX2/DMD/TPM1/SPTBN4/RYR2/RNLS/CAV1/AVPR1A/FKBP1B/KCNA5/KCNJ8/CACNA2D1/KCNQ1/SNTA1/ACE/SCN5A/GJD3	33
GO:0030323	respiratory tube development	54/3015	202/18986	0.267327	1.6834	4.2427	5.27073e-05	0.000728276	0.00049822	FGF7/WNT5A/TCF21/GLI3/LOXL3/TNC/IGFBP5/ADAMTS2/CLCN2/HSD11B1/ADAMTSL2/MME/COL3A1/CHI3L1/PTK7/ERRFI1/ANXA2/LOX/FBN1/COL6A1/WNT2B/SMPD3/TIMELESS/RBP4/TGFB1/FGF18/SOX9/CTSZ/RCN3/GLI2/FGF2/GLI1/HHIP/SLC7A11/PGR/MYOCD/HMGCS2/CRISPLD2/SLC23A1/PDGFRA/TGFB3/ALDH1A2/LIF/FOSL2/SOX11/ITGA3/FGFR2/BMP2/MMP14/PTGES3/LAMA1/ACE/FGF10/DNAAF1	54
GO:0097191	extrinsic apoptotic signaling pathway	61/3015	236/18986	0.258475	1.62766	4.21564	5.29443e-05	0.000729925	0.000499348	PTPRC/BRCA1/TLR4/HMOX1/IL33/PYCARD/SCG2/GDNF/TRAF1/AGT/TNFRSF1B/IL12A/SFRP2/TNFRSF10B/INHBA/EYA4/PPP2R1B/CD27/GCLM/HMGB2/TGFB1/SFRP1/PF4/IL6R/LGALS3/FGFR3/ERBB3/TGFB2/ITGA6/FAIM2/AR/FAIM/GCLC/HGF/TNFRSF12A/SNAI2/SRPX/KRT18/CAV1/HSPA1B/PMAIP1/HSPA1A/BCL2A1/SGPP1/ATF3/IL19/G0S2/IL7/THBS1/SERPINE1/NFKBIZ/CRADD/FAS/TNFRSF1A/TNFSF10/EYA2/FGF10/ICAM1/MAL/NOL3/FASLG	61
GO:0009065	glutamine family amino acid catabolic process	13/3015	26/18986	0.5	3.14859	4.76326	5.33094e-05	0.000731707	0.000500567	GLUL/ASRGL1/ADHFE1/GAD2/FAH/OAT/ALDH4A1/PRODH/PRODH2/DDAH1/GLUD1/GLUD2/DAO	13
GO:0060740	prostate gland epithelium morphogenesis	13/3015	26/18986	0.5	3.14859	4.76326	5.33094e-05	0.000731707	0.000500567	WNT5A/TNC/ESR1/MMP2/ID4/CYP7B1/SFRP1/SOX9/RARG/AR/SULF1/FGFR2/FGF10	13
GO:0006956	complement activation	24/3015	67/18986	0.358209	2.25571	4.47362	5.36291e-05	0.000734469	0.000502457	CFH/CD5L/C1QB/C1QC/CFD/MASP1/TREM2/C1R/C2/C1S/C1QA/SVEP1/C7/CR1/A2M/C8G/CLU/CFI/COLEC11/CFP/C6/CR2/C4BPA/RGCC	24
GO:0060135	maternal process involved in female pregnancy	22/3015	59/18986	0.372881	2.3481	4.50599	5.38924e-05	0.000736451	0.000503813	CSMD1/RGS2/ESR1/PTGS2/CBS/ADCY7/WNT4/IHH/GJB2/PRDM1/AR/PGR/TPPP3/ACE2/LIF/STOX2/ANGPT2/SPP1/PRDX3/ITGA3/EPOR/APOL2	22
GO:0016051	carbohydrate biosynthetic process	55/3015	207/18986	0.2657	1.67316	4.23109	5.41392e-05	0.000738196	0.000505007	C1QTNF3/SLC25A13/CD244/PPP1R3D/FUT10/PCK1/GPD1/SLC37A4/P2RY6/PASK/B3GALT2/SORD/EGF/SLC25A10/ALDOC/PPP1R3C/NNMT/ACADM/HAS2/SMPD3/SDS/GNMT/RBP4/PTAFR/TGFB1/PRKG1/PLEK/CHST12/LHCGR/PTH1R/PC/NDST3/CHST10/ST3GAL3/PGM1/FBP1/B3GALT5/SNCA/SLC35B4/FUT4/ALDOB/RGN/ATF3/ST6GALNAC1/PPARA/LEPR/ST3GAL4/CSGALNACT1/ST6GALNAC5/GBE1/HAS1/PTGES3/PFKFB1/SLC25A11/HAS3	55
GO:0072009	nephron epithelium development	37/3015	123/18986	0.300813	1.89427	4.32315	5.52526e-05	0.000751727	0.000514263	PROM1/EDNRA/EDNRB/DCHS1/TCF21/GLI3/FOXD1/HOXD11/KIF26B/GDNF/NPHS1/NPHS2/STAT1/CALB1/BASP1/AGT/WNT2B/KLF15/SLC22A6/HS3ST3A1/TGFB1/LHX1/WNT4/AQP11/SOX9/FGF2/SLC22A1/AQP1/CD34/WT1/LIF/MYC/IRX3/BMP2/ADAMTS16/ACAT1/TMEM59L	37
GO:0046883	regulation of hormone secretion	66/3015	261/18986	0.252874	1.59239	4.18697	5.54734e-05	0.000753079	0.000515188	PIM3/DAB2/C1QTNF3/PRKCA/GIPR/CRHR1/AACS/PASK/F2/AGT/RAB8B/SLC2A2/PRKCB/BLK/INHBA/ADRA2A/ALOX5/NR1H4/RBP4/NDUFAF2/SFRP1/F2RL2/RAB11FIP3/TFR2/ANO1/INHBB/GJA1/TIAM1/BMP6/PLA2G6/HNF4A/CASR/KCNB1/PPARG/SLC25A22/GHRHR/GNAO1/NLGN2/RFX6/POMC/IL11/ABCC8/GLUD1/CD38/ANXA1/HADH/ABAT/REN/FKBP1B/ZBED6/LIF/KCNA5/CFTR/SPP1/SPINK1/HTR1A/SOX11/TACR1/ADORA1/KLF7/SOX4/CCKAR/GPR68/IL6/UCP2/SYTL4	66
GO:0070372	regulation of ERK1 and ERK2 cascade	73/3015	296/18986	0.246622	1.55302	4.16645	5.58172e-05	0.000756091	0.000517249	DAB2/PTPRC/AKAP12/TLR4/CCL3/EPHA4/EPHA7/PRKCA/LYN/TLR9/NEK10/PYCARD/SEMA6A/P2RY6/FN1/SIRPA/TNFRSF11A/HTR2B/DUSP10/CHI3L1/TNFAIP8L3/GBP1/GPR183/CARD9/FBLN1/TREM2/NTRK1/FAM83D/INHBA/ADRA1A/HMGCR/SYK/CSF1R/TGFB1/FGF18/FGFR3/MIF/ROS1/CD4/RGS14/THPO/HCRTR1/C5AR1/FGF2/C1QL4/TIAM1/ABCA7/CASR/ITGB3/CD36/PDGFD/ANGPT1/SERPINF2/FPR2/PDGFRA/ACE2/GPNMB/ATF3/CD44/ERBB4/LIF/CCR1/DDT/GLIPR2/FGFR2/TPBG/BMP2/ALOX1…	73
GO:0034109	homotypic cell-cell adhesion	32/3015	101/18986	0.316832	1.99515	4.35684	5.6952e-05	0.000769783	0.000526615	STXBP1/PRKCA/LYN/CTNNA3/MEGF10/MEGF11/FERMT3/TSPAN32/P2RY12/GP6/SYK/PRKG1/PLEK/IL6R/PIK3CG/SLC6A4/SERPINE2/SLC7A11/ITGB3/PLAUR/CDHR2/MYL9/PDGFRA/FLNA/HSPB1/PPIA/ENTPD1/IL6ST/PEAR1/IL6/COMP/HBB	32
GO:0048566	embryonic digestive tract development	15/3015	33/18986	0.454545	2.86235	4.65225	5.88377e-05	0.00079182	0.000541691	ID2/TCF21/GLI3/RARRES2/SHOX2/GLI2/IHH/TGFB2/PDGFRA/RBPMS2/ALDH1A2/FOXF2/SOX11/FGFR2/FGF10	15
GO:0050869	negative regulation of B cell activation	15/3015	33/18986	0.454545	2.86235	4.65225	5.88377e-05	0.00079182	0.000541691	SAMSN1/ID2/INPP5D/LYN/LAPTM5/CTLA4/MNDA/FCGR2B/TNFRSF21/INHBA/SFRP1/BCL6/CR1/CDKN2A/CASP3	15
GO:0043650	dicarboxylic acid biosynthetic process	9/3015	14/18986	0.642857	4.04819	4.95715	5.91566e-05	0.000794389	0.000543448	MTHFD1/MTHFD1L/KYNU/HAAO/GLUD1/GLUD2/ACMSD/KMO/IDO1	9
GO:0048705	skeletal system morphogenesis	60/3015	232/18986	0.258621	1.62858	4.18544	5.96434e-05	0.000799196	0.000546737	RUNX2/FREM1/INSIG1/PRRX1/MTHFD1/GLI3/HOXD11/MTHFD1L/NAB2/TMEM119/MMP2/COL3A1/CBS/TSKU/COL1A1/HAS2/SMPD3/GHR/ALX1/TGFB1/LHX1/FGF18/SFRP1/FGR/FGFR3/SOX9/TIFAB/SHOX2/ATG9B/COL11A1/SATB2/IHH/SCX/HOXB1/RARG/HHIP/BMP6/AXIN2/FBN2/MMP16/CHSY1/ALPL/WDR19/PDGFRA/BMP1/THBS3/TGFB3/TBX1/FOSL2/MGP/WNT7A/SFRP4/SOX11/PPARGC1B/CSGALNACT1/SP5/FGFR2/PAPPA2/MMP14/COMP	60
GO:0002698	negative regulation of immune effector process	38/3015	128/18986	0.296875	1.86948	4.28842	6.0614e-05	0.000810451	0.000554437	PTPRC/LGALS1/SLAMF8/IL33/LOXL3/CD84/DUSP10/XCL1/FCGR2B/IL4R/MASP1/SPN/CD274/NCKAP1L/KLRD1/HLA-F/TGFB1/CX3CR1/TBX21/LGALS3/LILRB4/STAT5A/SERPINB9/TGFB2/BCL6/SVEP1/CR1/ANGPT1/ENPP3/TGFB3/A2M/KLRC1/ANXA1/AXL/CD69/IL7R/CR2/C4BPA	38
GO:0043491	phosphatidylinositol 3-kinase/protein kinase B signal transduction	77/3015	317/18986	0.242902	1.5296	4.13142	6.12113e-05	0.000816677	0.000558696	PIK3R5/PIK3CD/PIK3C2B/VAV3/PRR5L/CCL3/PIK3R3/IGFBP5/CASS4/PRR5/COL6A3/LTK/FN1/F2/AIM2/CAT/CHI3L1/EGF/HCLS1/GDF15/AGT/ERRFI1/CEP55/LOX/TREM2/COL6A1/NTRK1/P2RY12/SMPD3/COL6A2/VAV1/CSF1R/TGFB1/CX3CR1/FGR/FGFR3/ERBB3/PIK3CG/NLRC3/THPO/RCN3/SERPINE2/PREX2/FGF2/PHLDA3/TGFB2/LRP2/LEMD2/TMEM100/PIK3IP1/HGF/OSBPL8/PDGFD/ANGPT1/STOX1/PDGFRA/SELP/THBS1/ERBB4/PLK3/DCN/PPARA/SESN3/EPHA8/AXL/HBEGF/CD19/HPSE/NT…	77
GO:0006633	fatty acid biosynthetic process	46/3015	165/18986	0.278788	1.75558	4.23529	6.15037e-05	0.000818818	0.00056016	ACSM3/INSIG1/KLHL25/TBXAS1/BRCA1/PTGIS/PRKAA2/MLYCD/DECR2/MGLL/THNSL2/PTGS2/PLA2G4A/NR1H3/SCD/GPX4/ALOX5/CBR4/ACOT4/MIF/ABHD3/ERLIN1/ABHD1/MLXIPL/APOC3/LPGAT1/ACADL/PTGS1/ABCD3/ACSF3/ACSM1/ACSM4/AVPR1A/ELOVL2/RGN/ACSM5/CYP1A1/LIPG/FADS2/PTGES3/ALOX15/LTC4S/LIAS/MECR/FADS6/GSTM2	46
GO:0045685	regulation of glial cell differentiation	27/3015	80/18986	0.3375	2.1253	4.38224	6.28152e-05	0.000832704	0.00056966	ID2/CXCR4/EPHA4/LDLR/IL33/CLCN2/F2/DUSP10/TNFRSF21/ID4/TREM2/TNFRSF1B/TLR2/ASPA/ZNF365/TGFB1/CDK1/SERPINE2/TENM4/IL34/LIF/EGR2/PTPRZ1/BMP2/IL6ST/IL6/CLCF1	27
GO:1902475	L-alpha-amino acid transmembrane transport	27/3015	80/18986	0.3375	2.1253	4.38224	6.28152e-05	0.000832704	0.00056966	SLC1A2/SLC1A4/SLC25A13/ATP1A2/SLC11A1/SLC6A5/RGS2/RGS4/SLC7A2/SLC38A4/SLC25A15/SLC1A1/SLC7A9/SLC38A11/SLC7A11/SLC7A13/SLC38A3/SLC25A22/SLC47A1/SLC22A2/SLC3A1/SLC38A8/ACE2/KCNJ10/TTYH2/UCP2/SLC25A38	27
GO:0006577	amino-acid betaine metabolic process	10/3015	17/18986	0.588235	3.70422	4.8465	6.63081e-05	0.000875267	0.000598778	BHMT/ALDH7A1/ALDH9A1/ACADM/CPT1B/CHDH/ACADL/DMGDH/SHMT1/SLC22A4	10
GO:0048557	embryonic digestive tract morphogenesis	10/3015	17/18986	0.588235	3.70422	4.8465	6.63081e-05	0.000875267	0.000598778	ID2/TCF21/GLI3/SHOX2/IHH/PDGFRA/RBPMS2/SOX11/FGFR2/FGF10	10
GO:0002833	positive regulation of response to biotic stimulus	96/3015	416/18986	0.230769	1.4532	4.06078	6.95257e-05	0.00091579	0.0006265	WNT5A/LY96/NLRP3/LY86/TLR4/PRKCA/LYN/LACC1/TLR9/TLR8/TLR5/PYCARD/ESR1/NLRC5/SLAMF6/PYHIN1/IKBKE/MR1/AIM2/MNDA/UNC93B1/CD300LF/GBP2/NR1H3/CARD9/DDX60/TREM2/IRF1/IL12A/ALPK1/TLR2/ZBP1/RSAD2/CD180/RNF144A/COLEC12/AURKB/CD274/SLC19A1/NR1H4/KLRD1/HMGB2/HLA-F/SYK/VAV1/CLEC4E/USP29/OAS3/KLRK1/NLRP10/GBP5/HRG/MIF/LAG3/NLRC3/CD14/HCK/TIFAB/OASL/IRF7/IL18RAP/HEXIM1/BMP6/TNIP3/CD36/PVR/SH2D1B/RNF125/CAV1/FP…	96
GO:0002269	leukocyte activation involved in inflammatory response	20/3015	52/18986	0.384615	2.42199	4.46129	7.0043e-05	0.000916766	0.000627167	PTPRC/MAPT/CCL3/TLR9/LDLR/IL33/CST7/TREM2/TLR2/TRPV1/AIF1/CX3CR1/C1QA/ITGB2/LRRK2/C5AR1/SNCA/CLU/KCNJ8/IL6	20
GO:0035987	endodermal cell differentiation	20/3015	52/18986	0.384615	2.42199	4.46129	7.0043e-05	0.000916766	0.000627167	ITGA4/MMP2/ITGA5/FN1/COL5A1/COL5A2/LAMB3/COL6A1/INHBA/COL12A1/LAMA3/ITGB2/ITGA7/COL11A1/COL4A2/HMGA2/COL8A1/VTN/MMP14/MMP15	20
GO:0050922	negative regulation of chemotaxis	20/3015	52/18986	0.384615	2.42199	4.46129	7.0043e-05	0.000916766	0.000627167	WNT5A/ROBO1/CCL2/SLAMF8/SLIT1/TNFAIP6/SLIT2/AIF1/PADI2/KLRK1/HRG/MIF/GPR18/DPP4/ST6GAL1/ROBO2/THBS1/ANGPT2/DDT/C5AR2	20
GO:0072522	purine-containing compound biosynthetic process	66/3015	263/18986	0.250951	1.58028	4.11729	7.10786e-05	0.000928362	0.0006351	PID1/PTGIS/SLC25A13/MLYCD/MTHFD1/ADK/NMRK1/ADCY1/NUDT12/NT5E/NNMT/TREM2/PRTFDC1/IDO2/ADCY7/CBR4/PPCS/TGFB1/AMPD1/GCDH/DCK/NME7/KYNU/QPRT/NME4/HAAO/SLC27A2/ACSF3/TPK1/SNCA/PANK1/SHMT1/SPHK2/SLC5A8/COASY/ELOVL2/ACMSD/KMO/PPARA/AK2/GUCY2F/PARP9/NDUFA6/ADCY10/NDUFB4/PDHX/NDUFA10/SDHC/NDUFB3/NDUFB6/NDUFV1/PDHB/NDUFB9/SDHA/NDUFB10/GUCY2D/NDUFA12/PDHA1/NDUFS7/SDHD/ACAT1/AFMID/ADCY3/NADSYN1/IDO1/PINK1	66
GO:0002455	humoral immune response mediated by circulating immunoglobulin	21/3015	56/18986	0.375	2.36144	4.43303	7.18785e-05	0.000936837	0.000640898	PTPRC/EXO1/FCGR2B/C1QB/C1QC/TREM2/C1R/C2/C1S/C1QA/SVEP1/C7/CR1/C8G/CLU/CFI/FCER2/C6/BCL3/CR2/C4BPA	21
GO:0043200	response to amino acid	38/3015	129/18986	0.294574	1.85498	4.2335	7.29364e-05	0.000948632	0.000648968	SLC1A2/CDO1/PCK1/LYN/COL4A1/MMP2/BAIAP2/PTGS2/COL3A1/CPS1/COL5A2/ASS1/COL1A1/COL16A1/COL6A1/MAT2A/GCLM/CPEB4/COL1A2/CRLS1/PNPLA3/ALAD/GDF10/COL4A6/GCLC/KCNB1/HMGCS2/PDGFD/GRIA1/PDGFRA/MTHFR/SESN3/NTRK2/STAMBPL1/BCL11A/GLRA1/CYBB/CASP3	38
GO:0086001	cardiac muscle cell action potential	28/3015	85/18986	0.329412	2.07437	4.31322	7.55077e-05	0.00098002	0.00067044	KCND3/ATP1A2/CTNNA3/CACNA1C/CACNA1G/SCN4B/KCNE1/SCN2B/GJC1/SCN1B/KCNE3/HCN2/SCN7A/GJA1/DMD/SCN8A/RYR2/FGF12/CAV1/FGF13/FLNA/KCNA5/SCN2A/KCNJ8/CACNA2D1/KCNQ1/SNTA1/SCN5A	28
GO:0034767	positive regulation of monoatomic ion transmembrane transport	44/3015	157/18986	0.280255	1.76481	4.18096	7.68334e-05	0.000992701	0.000679116	TRPC3/GSTO1/CCL2/EDNRA/THY1/STAC2/CACNB3/P2RY6/F2/XCL1/KCNE1/TREM2/HEPH/CXCR3/CXCL9/SCN1B/LHCGR/CASQ1/DMD/AKAP6/KCNMB1/SNCA/PDZK1/CAV1/P2RX5/ACTN2/FGF13/CXCL11/FLNA/JPH2/BDKRB1/FXYD5/CFTR/CD19/GJC2/LRRC52/FXYD2/HAP1/KCNQ1/RELN/CEMIP/STAC3/GSTM2/CXCL10	44
GO:1902107	positive regulation of leukocyte differentiation	52/3015	195/18986	0.266667	1.67925	4.14242	7.69647e-05	0.000992701	0.000679116	RUNX1/NLRP3/KLHL25/PTPRC/ID2/RHOH/LEF1/PRKCA/INPP5D/PCK1/GLI3/TNFRSF11A/DUSP10/ZAP70/HCLS1/FES/CSF1/IL4R/TREM2/CD27/NCKAP1L/SYK/TGFB1/SASH3/PF4/ZBTB16/EVI2B/LILRB4/CD4/LILRB2/GLI2/IHH/BCL6/TOX/IL34/CR1/VNN1/ANXA1/IL7/LIF/NFKBIZ/EGR3/AXL/CCR1/IL7R/SOX13/PPARGC1B/SOX4/IL2RA/MMP14/GPR68/POU4F1	52
GO:1903708	positive regulation of hemopoiesis	52/3015	195/18986	0.266667	1.67925	4.14242	7.69647e-05	0.000992701	0.000679116	RUNX1/NLRP3/KLHL25/PTPRC/ID2/RHOH/LEF1/PRKCA/INPP5D/PCK1/GLI3/TNFRSF11A/DUSP10/ZAP70/HCLS1/FES/CSF1/IL4R/TREM2/CD27/NCKAP1L/SYK/TGFB1/SASH3/PF4/ZBTB16/EVI2B/LILRB4/CD4/LILRB2/GLI2/IHH/BCL6/TOX/IL34/CR1/VNN1/ANXA1/IL7/LIF/NFKBIZ/EGR3/AXL/CCR1/IL7R/SOX13/PPARGC1B/SOX4/IL2RA/MMP14/GPR68/POU4F1	52
GO:0050868	negative regulation of T cell activation	39/3015	134/18986	0.291045	1.83276	4.20317	7.8915e-05	0.00101574	0.000694879	RUNX1/LGALS1/GLI3/LAPTM5/LOXL3/ILDR2/TNFRSF14/DAPL1/CTLA4/LAX1/XCL1/TNFRSF21/IL4R/IRF1/TSPAN32/SPN/CD274/PDCD1LG2/VTCN1/TGFB1/TBX21/LRRC32/LGALS3/LAG3/LILRB4/STAT5A/LILRB2/IHH/BCL6/CR1/DTX1/ANXA1/GPNMB/CD69/TIGIT/IL2RA/CDKN2A/CASP3/IDO1	39
GO:0032946	positive regulation of mononuclear cell proliferation	42/3015	148/18986	0.283784	1.78704	4.1763	8.11033e-05	0.00104175	0.00071267	PTPRC/VAV3/TLR4/TLR9/PYCARD/CARD11/ZAP70/XCL1/EBI3/HLA-DMB/CCDC88B/GPR183/CSF1/IL12A/SPN/CD274/NCKAP1L/PDCD1LG2/AIF1/SYK/VTCN1/SASH3/MIF/LILRB2/ST6GAL1/PRLR/BCL6/VCAM1/CD38/MPL/ANXA1/IL7/CDKN1A/TNFRSF13C/TACR1/IL2RA/IL6ST/IL6/CD276/FGF10/CLCF1/DNAJA3	42
GO:2000116	regulation of cysteine-type endopeptidase activity	46/3015	167/18986	0.275449	1.73455	4.14253	8.44894e-05	0.001083	0.00074089	ROBO1/MAPT/EPHA7/LAPTM5/PYCARD/PTGS2/AIM2/HSPE1/MICAL1/CARD9/F3/LCK/BIRC5/SYK/SENP1/DPEP1/PSMB9/NGFR/PLAUR/SNCA/LGMN/SLC22A2/FABP1/AQP1/PMAIP1/PRR7/CD44/THBS1/CRADD/MYC/FAS/APAF1/TNFSF10/TBC1D10A/HIP1/HSPD1/ACER2/CDKN2A/S100A9/CLEC7A/CTSD/BIRC3/DNAJA3/NOL3/FASLG/CARD16	46
GO:0048771	tissue remodeling	51/3015	191/18986	0.267016	1.68145	4.11254	8.65306e-05	0.00110688	0.000757225	RUNX1/EDNRA/PRKCA/INPP5D/RAC2/IGFBP5/TMEM119/MMP2/TNFRSF11A/CTSK/CBS/AGT/COL6A1/DEF8/SYK/CSF1R/TGFB1/SFRP1/HRG/PTH1R/CRB1/IHH/GJA1/CELA1/ITGB3/PPARG/CAV1/TNFRSF11B/CD38/GPNMB/FLNA/SPP2/IL7/LIF/FOSL2/CYP1A1/AXL/LEPR/SPP1/BSX/PPARGC1B/DOCK5/ELF3/SEMA3C/MMP14/IL6/ACE/FGF10/TPH1/NOL3/GNAT2	51
GO:0030194	positive regulation of blood coagulation	13/3015	27/18986	0.481481	3.03198	4.59067	8.78923e-05	0.0011151	0.000762849	F2/F3/USF1/HRG/CD36/APOH/SERPINF2/VTN/THBS1/SERPINE1/HPSE/ST3GAL4/PLAT	13
GO:0042730	fibrinolysis	13/3015	27/18986	0.481481	3.03198	4.59067	8.78923e-05	0.0011151	0.000762849	F2/ANXA2/USF1/KLKB1/HRG/FAP/PLAUR/APOH/SERPINF2/VTN/THBS1/SERPINE1/PLAT	13
GO:1900048	positive regulation of hemostasis	13/3015	27/18986	0.481481	3.03198	4.59067	8.78923e-05	0.0011151	0.000762849	F2/F3/USF1/HRG/CD36/APOH/SERPINF2/VTN/THBS1/SERPINE1/HPSE/ST3GAL4/PLAT	13
GO:1905523	positive regulation of macrophage migration	13/3015	27/18986	0.481481	3.03198	4.59067	8.78923e-05	0.0011151	0.000762849	CMKLR1/CCL3/CSF1/RARRES2/TREM2/P2RY12/CSF1R/C3AR1/CX3CR1/C5AR1/IL34/THBS1/MMP14	13
GO:0042698	ovulation cycle	25/3015	73/18986	0.342466	2.15657	4.30166	8.85137e-05	0.00112069	0.000766675	CYP1B1/GAS2/ESR1/MMP2/PTPRN/TNFAIP6/SERPINF1/SLIT2/INHBA/HAS2/LHCGR/TGFB2/OXTR/ROBO2/GDF10/PGR/NHLH2/PDGFRA/TGFB3/A2M/ADAMTS1/AXL/SLIT3/GABRB1/CASP3	25
GO:0014013	regulation of gliogenesis	34/3015	112/18986	0.303571	1.91164	4.20422	8.8923e-05	0.00112358	0.000768652	ID2/CXCR4/LYN/LDLR/IL33/NTN1/CLCN2/F2/DUSP10/ID4/TREM2/TNFRSF1B/TLR2/ASPA/ZNF365/CYSLTR1/TGFB1/SERPINE2/LRP2/CDKN2B/TENM4/ETV5/IL34/ABCC8/LIF/EGR2/PITX3/PTPRZ1/GJC2/SOX11/BMP2/IL6ST/IL6/CLCF1	34
GO:0043281	regulation of cysteine-type endopeptidase activity involved in apoptotic process	41/3015	144/18986	0.284722	1.79295	4.14997	9.0397e-05	0.00113757	0.000778223	ROBO1/MAPT/EPHA7/LAPTM5/PYCARD/PTGS2/HSPE1/MICAL1/CARD9/F3/LCK/BIRC5/SYK/SENP1/DPEP1/NGFR/PLAUR/SNCA/SLC22A2/FABP1/AQP1/PMAIP1/PRR7/CD44/THBS1/CRADD/MYC/FAS/APAF1/TNFSF10/HIP1/HSPD1/ACER2/CDKN2A/S100A9/CLEC7A/CTSD/DNAJA3/NOL3/FASLG/CARD16	41
GO:1904064	positive regulation of cation transmembrane transport	41/3015	144/18986	0.284722	1.79295	4.14997	9.0397e-05	0.00113757	0.000778223	TRPC3/GSTO1/EDNRA/THY1/STAC2/CACNB3/P2RY6/F2/XCL1/KCNE1/TREM2/HEPH/CXCR3/CXCL9/SCN1B/LHCGR/CASQ1/DMD/AKAP6/KCNMB1/SNCA/PDZK1/CAV1/P2RX5/ACTN2/FGF13/CXCL11/FLNA/JPH2/BDKRB1/FXYD5/CD19/GJC2/LRRC52/FXYD2/HAP1/KCNQ1/CEMIP/STAC3/GSTM2/CXCL10	41
GO:0033628	regulation of cell adhesion mediated by integrin	19/3015	49/18986	0.387755	2.44176	4.39056	9.28904e-05	0.00116423	0.000796457	CYP1B1/LPXN/LYN/RAC3/FERMT3/SFRP2/P2RY12/NCKAP1L/SYK/HRG/PIK3CG/DPP4/TGFB2/ITGB3/SNAI2/SERPINE1/LIF/EPHA8/ACER2	19
GO:0042088	T-helper 1 type immune response	19/3015	49/18986	0.387755	2.44176	4.39056	9.28904e-05	0.00116423	0.000796457	TLR4/LEF1/SLC11A1/IL33/PLA2G4A/XCL1/EBI3/IL4R/SPN/TBX21/NLRP10/IL27RA/IL1R1/IL18R1/ARID5A/ANXA1/NFKBIZ/BCL3/IL1RL1	19
GO:0098869	cellular oxidant detoxification	31/3015	99/18986	0.313131	1.97184	4.21227	9.44834e-05	0.0011818	0.000808483	GSTO1/SOD1/PXDN/SOD3/MGST3/PRDX6/PTGS2/CAT/GPX4/GPX7/ALB/GSTK1/GPX8/CP/PTGS1/CD36/GSTA1/DHFR/LPO/APOM/FABP1/GPX3/GPX2/PRDX3/MGST2/CCS/LTC4S/S100A9/GSTM2/HBB/APOE	31
GO:1905330	regulation of morphogenesis of an epithelium	23/3015	65/18986	0.353846	2.22823	4.30971	9.47158e-05	0.00118233	0.00080884	FGF7/WNT5A/PIK3CD/ESR1/GDNF/EGF/AGT/ADAMTS12/WNT2B/TGFB1/LHX1/SFRP1/WNT4/SOX9/FGF2/GJA1/HGF/SNAI2/STOX1/SULF1/LIF/FGF10/CXCL10	23
GO:0001706	endoderm formation	22/3015	61/18986	0.360656	2.27111	4.32031	9.64475e-05	0.00119912	0.000820327	ITGA4/DUSP5/MMP2/ITGA5/FN1/COL5A1/COL5A2/LAMB3/COL6A1/INHBA/COL12A1/LHX1/LAMA3/ITGB2/ITGA7/COL11A1/COL4A2/HMGA2/COL8A1/VTN/MMP14/MMP15	22
GO:0043030	regulation of macrophage activation	22/3015	61/18986	0.360656	2.27111	4.32031	9.64475e-05	0.00119912	0.000820327	WNT5A/PTPRC/TLR4/CCL3/LDLR/IL33/PLA2G4A/FCGR2B/CST7/NR1H3/IL4R/TREM2/IL31RA/MIF/LRRK2/SNCA/IRGM/THBS1/SHPK/HSPD1/IL1RL1/IL6	22
GO:0099024	plasma membrane invagination	21/3015	57/18986	0.368421	2.32001	4.33646	9.6915e-05	0.00120252	0.000822655	ELMO1/ARHGAP25/MSR1/MEGF10/CLCN2/FCGR2B/TREM2/AURKB/NCKAP1L/AIF1/ITGA2/ITGB2/HAVCR1/FCGR1A/XKR4/ABCA7/XKR7/CD36/THBS1/ABCA1/ALOX15	21
GO:0001959	regulation of cytokine-mediated signaling pathway	50/3015	187/18986	0.26738	1.68374	4.0825	9.72794e-05	0.00120395	0.000823634	WNT5A/TRAIP/PTPRC/ROBO1/CXCR4/USP18/IL1RN/PXDN/LAPTM5/PYCARD/NLRC5/IKBKE/CCDC3/SAMHD1/CD300LF/NR1H3/CSF1/TREM2/SLIT2/ZBP1/NR1H4/SYK/USP29/PADI2/OAS3/SIGIRR/PALM3/IRF7/IL1R1/PPARG/ANGPT1/CAV1/TNFRSF11B/PARP14/HSPA1B/HSPA1A/IRGM/IL7/AXL/SLIT3/PARP9/TNFRSF1A/IL6ST/IL6/RNF185/RBM47/TTLL12/DNAJA3/NOL3/CARD16	50
GO:0071356	cellular response to tumor necrosis factor	57/3015	221/18986	0.257919	1.62416	4.05509	9.74184e-05	0.00120395	0.000823634	PID1/CYP1B1/TRAIP/BRCA1/AKAP12/CCL3/CCL2/PCK1/LAPTM5/PYCARD/GPD1/TNFRSF14/STAT1/CCDC3/POSTN/TNFRSF11A/TRAF1/AIM2/CHI3L1/ASS1/CTSK/TNFRSF21/GBP2/GBP1/ADAMTS12/COL1A1/TNFRSF1B/HAS2/TRPV1/SMPD3/ADAMTS7/NR1H4/SYK/SFRP1/CX3CR1/KRT18/TNFRSF11B/VCAM1/HSPA1B/CLDN1/HSPA1A/TNFRSF25/THBS1/TIFA/EDA2R/ANKRD1/FAS/TNFRSF13C/TNFRSF19/TNFRSF1A/MYOG/FABP4/SLC2A4/CARD14/BIRC3/NOL3/CARD16	57
GO:0071214	cellular response to abiotic stimulus	81/3015	342/18986	0.236842	1.49144	3.98469	0.000100253	0.00123407	0.000844239	CCND2/CNN2/NLRP3/BRCA1/TLR4/ATP1A2/PCK1/TLR8/TLR5/IL33/PYCARD/MMP2/CLCN2/BNIP3/BARD1/MME/PTGS2/ECT2/SLC4A11/RAD51/COL1A1/KCNE1/GPR88/IRF1/SFRP2/TNFRSF8/TNFRSF10B/AURKB/TRPV1/RHO/PTAFR/TGFB1/SLC25A23/SFRP1/ITGA2/CHEK1/INSRR/RAD51AP1/SOX9/PBK/TIFAB/CRB1/FGF2/SCN7A/SCX/GJA1/TMEM150C/MAP3K1/BMP6/GCLC/ITGB3/FBXO4/LRRC8C/FBP1/SNAI2/AQP1/AVPR1A/CDKN1A/BDKRB2/CRADD/SCN2A/ANKRD1/PKD2L1/MYC/GUCY2F/FAS/MYLK…	81
GO:0104004	cellular response to environmental stimulus	81/3015	342/18986	0.236842	1.49144	3.98469	0.000100253	0.00123407	0.000844239	CCND2/CNN2/NLRP3/BRCA1/TLR4/ATP1A2/PCK1/TLR8/TLR5/IL33/PYCARD/MMP2/CLCN2/BNIP3/BARD1/MME/PTGS2/ECT2/SLC4A11/RAD51/COL1A1/KCNE1/GPR88/IRF1/SFRP2/TNFRSF8/TNFRSF10B/AURKB/TRPV1/RHO/PTAFR/TGFB1/SLC25A23/SFRP1/ITGA2/CHEK1/INSRR/RAD51AP1/SOX9/PBK/TIFAB/CRB1/FGF2/SCN7A/SCX/GJA1/TMEM150C/MAP3K1/BMP6/GCLC/ITGB3/FBXO4/LRRC8C/FBP1/SNAI2/AQP1/AVPR1A/CDKN1A/BDKRB2/CRADD/SCN2A/ANKRD1/PKD2L1/MYC/GUCY2F/FAS/MYLK…	81
GO:0014823	response to activity	27/3015	82/18986	0.329268	2.07346	4.23253	0.000101556	0.00124762	0.000853511	PRKAA2/CXCR4/PCK1/MMP2/ITGA5/FN1/POSTN/CAT/SLC25A25/AGT/ANXA2/COL6A1/GCLM/ITGA2/CDK1/ALAD/COL4A2/BMP6/RYR2/GCLC/ITGB3/KL/HADH/ANGPT2/MYOG/IL6/ABCC9	27
GO:0072540	T-helper 17 cell lineage commitment	12/3015	24/18986	0.5	3.14859	4.57615	0.000103826	0.001273	0.000870871	SOCS3/LGALS1/LOXL3/SLAMF6/BATF/TBX21/IL6R/STAT5A/LY9/CD69/IL6ST/IL6	12
GO:0071404	cellular response to low-density lipoprotein particle stimulus	16/3015	38/18986	0.421053	2.65144	4.42748	0.000104269	0.0012759	0.000872855	TLR4/LDLR/ADTRP/TREM2/SMPD3/CD68/CES1/SYK/TGFB1/FCER1G/ITGB2/CASR/CD36/PPARG/ABCA1/CDH13	16
GO:0046660	female sex differentiation	36/3015	122/18986	0.295082	1.85818	4.13168	0.000107204	0.00130925	0.000895666	WNT5A/SOD1/GAS2/CSMD1/IDH1/ESR1/MMP2/PTPRN/TNFAIP6/SLIT2/INHBA/UMODL1/SPO11/RBP4/LHX1/SFRP1/WNT4/LHCGR/INHBB/LHX9/LRP2/ROBO2/PGR/TBX3/PDGFRA/A2M/WT1/ADAMTS1/AXL/SLIT3/IMMP2L/MMP14/FGF10/MSH4/CASP3/PCYT1B	36
GO:0033539	fatty acid beta-oxidation using acyl-CoA dehydrogenase	8/3015	12/18986	0.666667	4.19812	4.81492	0.000108443	0.00132177	0.000904238	ACAD11/ACADM/ACAD10/GCDH/ACADL/ETFA/ACADS/IVD	8
GO:0007548	sex differentiation	71/3015	292/18986	0.243151	1.53116	3.97422	0.000112148	0.00136425	0.000933295	CYP1B1/WNT5A/SOD1/TCF21/GFRA1/GAS2/TLR9/CSMD1/IDH1/ESR1/MMP2/PTPRN/TNFAIP6/ASPM/BASP1/KCNE1/SLIT2/NTRK1/SFRP2/KIF18A/INHBA/UMODL1/WNT2B/SPO11/HMGB2/RBP4/LHX1/SFRP1/WNT4/BIK/SOX9/LHCGR/TIFAB/TGFB2/INHBB/LHX9/LRP2/SCX/RXFP2/GJA1/ROBO2/BMP6/AR/HNF4A/PGR/TBX3/SDC1/NHLH2/HSD17B4/WDR19/PDGFRA/A2M/TFAP2C/FLNA/REN/WT1/ADAMTS1/FOXF2/AXL/SLIT3/IMMP2L/WNT7A/TNFSF10/MMP14/DMRTA2/ACE/FGF10/CNTFR/MSH4/CASP3/PC…	71
GO:0007517	muscle organ development	86/3015	369/18986	0.233062	1.46764	3.94138	0.000113044	0.00136997	0.000937207	CACNA1S/TNNC1/LEF1/EDNRA/ELN/TCF21/CACNA1H/MEGF10/COL6A3/TNNI1/NPHS1/JPH1/CENPF/COL3A1/MSC/ASS1/BASP1/LOX/COL6A1/FZD2/MYOM2/MYH3/TGFB1/FHL3/EVC/ERBB3/HLF/ITGA7/CTF1/TIFAB/SHOX2/HIVEP3/COL11A1/TGFB2/CASQ1/LRP2/SCX/GJA1/DMD/TPM1/LEMD2/RYR2/MYOCD/SGCA/KLF5/RYR1/LARGE1/CAV1/MKX/EFEMP2/TBX1/ATF3/JPH2/WT1/LIF/MYL3/EGR2/EGR3/HBEGF/CSRP3/ANKRD1/KEL/MYLK/SOX11/HOMER1/BTG2/USP2/ITGA11/FGFR2/DES/MYOG/TNNT2/…	86
GO:0043373	CD4-positive, alpha-beta T cell lineage commitment	14/3015	31/18986	0.451613	2.84389	4.46413	0.00011306	0.00136997	0.000937207	SOCS3/LGALS1/LOXL3/SLAMF6/SPN/BATF/TBX21/IL6R/STAT5A/LY9/TOX/CD69/IL6ST/IL6	14
GO:0014015	positive regulation of gliogenesis	25/3015	74/18986	0.337838	2.12743	4.222	0.000113714	0.00137253	0.000938963	ID2/CXCR4/LYN/IL33/NTN1/CLCN2/TNFRSF1B/TLR2/ASPA/ZNF365/CYSLTR1/TGFB1/SERPINE2/LRP2/TENM4/ETV5/IL34/LIF/EGR2/PTPRZ1/GJC2/BMP2/IL6ST/IL6/CLCF1	25
GO:1903053	regulation of extracellular matrix organization	25/3015	74/18986	0.337838	2.12743	4.222	0.000113714	0.00137253	0.000938963	RUNX1/ADTRP/AGT/FSCN1/TNFRSF1B/COL6A1/HAS2/TGFB1/SOX9/FAP/DPP4/PRDM5/AXIN2/ITGB3/RECK/PPARG/EFEMP2/ANTXR1/AEBP1/TNFRSF1A/LRP1/BMP2/IL6/LAMA1/RGCC	25
GO:0072593	reactive oxygen species metabolic process	61/3015	242/18986	0.252066	1.58731	3.99506	0.000114509	0.0013783	0.000942904	PID1/NCF4/PREX1/CYP1B1/BRCA1/MAPT/TLR4/PRCP/SOD1/RAC2/RIPK3/PXDN/DHRS4/NCF2/BNIP3/SOD3/F2/SIRPA/CAT/CBS/AGT/HK2/COL6A1/RAB27A/ALOX5/ACOX1/SYK/VAV1/TGFB1/SLC1A1/ITGB2/VDAC1/LRRK2/PLA2R1/SH3PXD2B/CD36/SNCA/DHFR/LPO/FPR2/SPHK2/PMAIP1/ACE2/IL19/THBS1/CYP1A1/CDKN1A/PPARA/GPX3/IMMP2L/IER3/PRDX3/ADCY10/CCS/NOXO1/CLEC7A/UCP2/CYBB/ABCC9/PINK1/HBB	61
GO:0002699	positive regulation of immune effector process	67/3015	272/18986	0.246324	1.55114	3.97786	0.000114636	0.0013783	0.000942904	WNT5A/STXBP1/NLRP3/FZD5/PTPRC/TLR4/CD244/PCK1/LACC1/DENND1B/TLR9/IL33/LAPTM5/PYCARD/TNFRSF14/SLAMF6/MR1/XCL1/HLA-DMB/SECTM1/CARD9/IL4R/DDX60/TREM2/IL12A/RSAD2/B2M/KLRD1/HLA-F/RBP4/SYK/VAV1/PTAFR/TGFB1/SASH3/TBX21/KLRK1/ITGB2/FGR/MIF/LAG3/FCGR1A/IL1R1/IL18R1/IL18RAP/ARID5A/CD36/ADORA2B/PVR/CR1/SH2D1B/SPHK2/ENPP3/POMC/KLRC1/ANXA1/NFKBIZ/COLEC11/FCER2/CFP/HSPD1/IL6/CLEC7A/CLCF1/HLA-C/KLRC3/CD226	67
GO:0045687	positive regulation of glial cell differentiation	18/3015	46/18986	0.391304	2.46411	4.31963	0.00012303	0.00147351	0.00100804	ID2/CXCR4/IL33/CLCN2/TNFRSF1B/TLR2/ASPA/ZNF365/TGFB1/SERPINE2/TENM4/IL34/LIF/EGR2/PTPRZ1/BMP2/IL6ST/CLCF1	18
GO:1905521	regulation of macrophage migration	18/3015	46/18986	0.391304	2.46411	4.31963	0.00012303	0.00147351	0.00100804	CMKLR1/CNN2/CCL3/SLAMF8/CSF1/RARRES2/TREM2/P2RY12/CD200R1/CSF1R/C3AR1/CX3CR1/MIF/C5AR1/IL34/THBS1/DDT/MMP14	18
GO:0032613	interleukin-10 production	23/3015	66/18986	0.348485	2.19447	4.22348	0.000123736	0.00147627	0.00100993	TLR4/TLR9/PYCARD/XCL1/FCGR2B/TNFRSF21/TREM2/TLR2/CD274/PDCD1LG2/SYK/SASH3/LILRB4/HGF/THBS1/TIGIT/BCL3/TRIB2/HSPD1/IL6/RBM47/CLEC7A/IDO1	23
GO:0032653	regulation of interleukin-10 production	23/3015	66/18986	0.348485	2.19447	4.22348	0.000123736	0.00147627	0.00100993	TLR4/TLR9/PYCARD/XCL1/FCGR2B/TNFRSF21/TREM2/TLR2/CD274/PDCD1LG2/SYK/SASH3/LILRB4/HGF/THBS1/TIGIT/BCL3/TRIB2/HSPD1/IL6/RBM47/CLEC7A/IDO1	23
GO:0038065	collagen-activated signaling pathway	9/3015	15/18986	0.6	3.77831	4.67696	0.000126989	0.00150927	0.0010325	COL4A1/COL1A1/GP6/SYK/ITGA2/COL4A2/COL4A6/OSCAR/ITGA11	9
GO:0042182	ketone catabolic process	9/3015	15/18986	0.6	3.77831	4.67696	0.000126989	0.00150927	0.0010325	PNKD/HAGH/CYP4F11/KYNU/ALDH8A1/CYP4F12/KYAT1/OXCT1/NQO2	9
GO:0010755	regulation of plasminogen activation	10/3015	18/18986	0.555556	3.49843	4.60762	0.000127934	0.0015147	0.00103622	RUNX1/ANXA2/CTSZ/SERPINE2/PLAUR/SERPINF2/HPN/THBS1/SERPINE1/PLAT	10
GO:0016264	gap junction assembly	10/3015	18/18986	0.555556	3.49843	4.60762	0.000127934	0.0015147	0.00103622	AGT/GJC1/GJA1/GJB2/CAV1/ACE2/IRX3/ACE/GJB1/GJD3	10
GO:0086009	membrane repolarization	21/3015	58/18986	0.362069	2.28001	4.24189	0.000129384	0.00152895	0.00104597	KCND3/ATP1A2/CACNB3/SCN4B/KCNE1/SCN2B/KCND2/SCN1B/KCNE3/GJA1/AKAP6/CAV1/FLNA/KCNA5/ADCY10/KCNJ8/CACNA2D1/SLC24A4/KCNQ1/SNTA1/SCN5A	21
GO:0001823	mesonephros development	32/3015	105/18986	0.304762	1.91914	4.10343	0.000130282	0.00152976	0.00104652	DCHS1/TCF21/GLI3/FOXD1/HOXD11/KIF26B/GDNF/CALB1/CAT/BASP1/AGT/SLIT2/WNT2B/HS3ST3A1/TGFB1/LHX1/SFRP1/WNT4/ZBTB16/SOX9/FGF2/ROBO2/SDC1/CRLF1/REN/WT1/MYC/FGFR2/BMP2/ADAMTS16/FGF10/TMEM59L	32
GO:0061326	renal tubule development	32/3015	105/18986	0.304762	1.91914	4.10343	0.000130282	0.00152976	0.00104652	PROM1/DCHS1/TCF21/GLI3/FOXD1/PRICKLE1/HOXD11/KIF26B/COL4A1/GDNF/STAT1/CALB1/AGT/WNT2B/SLC22A6/HS3ST3A1/TGFB1/LHX1/WNT4/AQP11/SOX9/FGF2/SLC22A1/AQP1/WT1/LIF/MYC/IRX3/BMP2/ADAMTS16/ACAT1/TMEM59L	32
GO:1990823	response to leukemia inhibitory factor	32/3015	105/18986	0.304762	1.91914	4.10343	0.000130282	0.00152976	0.00104652	EPS8/SOCS3/NRP2/CACNB4/MSC/HK2/MAT2A/BCLAF1/GCLM/CTH/PADI2/PCOLCE2/MYBL2/EFHC2/RARG/PRDM5/RFX2/SHMT1/KLF5/RNF125/HELLS/DTX1/LRAT/NR5A2/ADAM23/FOSL2/SSTR1/BCAT2/TEX14/ICAM1/SPOCK2/GFPT2	32
GO:0007015	actin filament organization	104/3015	465/18986	0.223656	1.4084	3.87405	0.000130439	0.00152976	0.00104652	EPS8/PREX1/GAS2L3/ELMO1/KANK4/CNN2/ARHGAP25/CORO6/RHOH/MARCKS/MYO7B/NOSTRIN/SH3KBP1/ELN/RAC2/GAS2/GAS7/ESPN/PYCARD/TMSB10/TMOD2/BAIAP2/NPHS1/FMN2/RGS4/ESPNL/RAC3/PLS1/HCLS1/MICAL1/FSCN1/SLIT2/DPYSL3/LPAR1/IQGAP3/MYO1F/RHOBTB1/PLEKHG2/LCP1/CAPG/NCKAP1L/AIF1/MYO7A/RHOJ/CCL26/PSTPIP1/SFRP1/MYO1H/PLEK/WNT4/RHPN1/MYO1G/SHROOM1/VILL/HCK/MARCKSL1/MSRB2/VIL1/MYO1B/TPM1/PHACTR1/SPTBN4/MICAL2/CAP2/AMOT/TPM…	104
GO:0098656	monoatomic anion transmembrane transport	42/3015	151/18986	0.278146	1.75153	4.02844	0.000132789	0.00155438	0.00106336	SLC4A4/SLC1A2/SLC1A4/SLC12A8/CLCN2/SLC4A10/ABCC2/SLC19A1/GABRR2/BEST3/ABCC6/SLC1A1/VDAC1/CLCA2/ANO1/SLC12A3/ANO2/CASR/CLIC6/LRRC8C/CLCN6/P2RX5/CLDN4/CLCA4/ABCC5/SLC5A6/CLCNKA/SLC17A3/SLC26A2/SLC26A1/GABRA4/SLC26A7/GABRB1/CFTR/GABRP/TTYH2/LRRC8D/GLRA1/UCP2/GABRA1/ABCC9/MCOLN1	42
GO:0060759	regulation of response to cytokine stimulus	52/3015	199/18986	0.261307	1.64549	3.97716	0.0001351	0.00157845	0.00107983	WNT5A/TRAIP/PTPRC/ROBO1/TLR4/CXCR4/USP18/IL1RN/PXDN/LAPTM5/PYCARD/NLRC5/IKBKE/CCDC3/SAMHD1/CD300LF/NR1H3/CSF1/TREM2/SLIT2/TLR2/ZBP1/NR1H4/SYK/USP29/PADI2/OAS3/SIGIRR/PALM3/IRF7/IL1R1/PPARG/ANGPT1/CAV1/TNFRSF11B/PARP14/HSPA1B/HSPA1A/IRGM/IL7/AXL/SLIT3/PARP9/TNFRSF1A/IL6ST/IL6/RNF185/RBM47/TTLL12/DNAJA3/NOL3/CARD16	52
GO:0031099	regeneration	53/3015	204/18986	0.259804	1.63603	3.96832	0.000137408	0.00160078	0.00109511	RUNX1/MATN2/PRRX1/EPHA4/THY1/NEFL/TNC/TNR/MMP2/POSTN/DUSP10/UGT1A1/HSPG2/NNMT/COL6A1/LCP1/TGFB1/CCNA2/FOLR1/CDK1/BAAT/IHH/GJA1/MAP1B/GLI1/RTN4RL2/DHFR/SGCA/KLF5/LARGE1/VTN/EPPK1/CLDN1/ANXA1/RGN/FLNA/FKBP1B/ERBB4/CDKN1A/IGFBP1/ANGPT2/AXL/WNT7A/SPP1/PTPRS/IL6/MUSTN1/CCND1/ACE/PFKFB1/FGF10/UCP2/GNAT2	53
GO:0009306	protein secretion	86/3015	371/18986	0.231806	1.45972	3.8854	0.000137527	0.00160078	0.00109511	PIM3/C1QTNF3/TLR4/IL1RN/EDNRB/PRKCA/NECAB3/GIPR/AACS/ADTRP/SCG2/ABCG1/ILDR2/PTPRN/F2/NR1H3/TREM2/IL12A/TLR2/SLC2A2/RSAD2/PRKCB/BLK/RAB27A/ADRA2A/HMGCR/ALOX5/CLSTN3/NR1H4/PRF1/RBP4/NDUFAF2/CD33/TGFB1/SFRP1/F2RL2/PLEK/RAB11FIP3/HNF1A/ANO1/FAM3B/RCN3/TGFB2/INHBB/TIAM1/BMP6/PLA2G6/HNF4A/CASR/MYH10/KCNB1/PPARG/SLC25A22/NAGPA/GNAO1/NLGN2/RFX6/TGFB3/ABCC8/SUCNR1/GLUD1/CD38/HADH/ABAT/FKBP1B/ZBED6/LTBP2/P…	86
GO:0002295	T-helper cell lineage commitment	13/3015	28/18986	0.464286	2.92369	4.42589	0.000140285	0.00162678	0.00111289	SOCS3/LGALS1/LOXL3/SLAMF6/SPN/BATF/TBX21/IL6R/STAT5A/LY9/CD69/IL6ST/IL6	13
GO:0002726	positive regulation of T cell cytokine production	13/3015	28/18986	0.464286	2.92369	4.42589	0.000140285	0.00162678	0.00111289	NLRP3/FZD5/DENND1B/XCL1/SECTM1/RSAD2/B2M/SASH3/TBX21/IL1R1/IL18R1/ARID5A/IL6	13
GO:0002064	epithelial cell development	56/3015	219/18986	0.255708	1.61024	3.94645	0.000142672	0.00165137	0.00112972	WNT5A/FZD5/CXCR4/S1PR2/VIM/EDNRA/EDNRB/CCDC88C/TLR9/ESR1/NPHS1/NPHS2/KCNE1/NTRK1/CDH2/GSTM3/TGFB1/HYDIN/SOX9/ROS1/CLDN3/IHH/SLC9A4/GJA1/RARG/ONECUT1/PRDM1/BMP6/AR/CDH5/PGR/BFSP1/S1PR3/SDC1/PROC/FRMD6/BFSP2/KLF5/HSD17B4/CLDN1/TMIGD1/FLNA/FOSL2/CDKN1A/CDSN/SFN/WNT7A/HPSE/TNFRSF1A/COL18A1/FRZB/PTPRS/IL6ST/ICAM1/EXPH5/POF1B	56
GO:1901890	positive regulation of cell junction assembly	33/3015	110/18986	0.3	1.88915	4.06351	0.000144103	0.00166483	0.00113893	THY1/CLSTN2/GRID2/SLITRK1/AGT/COL16A1/NTRK1/LRRTM3/CLSTN3/SFRP1/WNT4/HRG/CLDN3/IL1RAP/OXTR/AMIGO2/SLITRK2/CAV1/LRRC4B/NLGN2/CLDN1/ACE2/SYNDIG1/BDNF/LRTM2/WNT7A/LRRN1/NTRK2/IRX3/TPBG/LINGO4/VSTM5/SLITRK6	33
GO:0014706	striated muscle tissue development	96/3015	424/18986	0.226415	1.42578	3.85244	0.000146141	0.00168524	0.00115289	RUNX1/CACNA1S/ID2/TNNC1/LEF1/EDNRA/ELN/TCF21/PRICKLE1/MYLK3/RGS2/PIM1/CACNA1G/MEGF10/TNNI1/NPHS1/CENPF/RGS4/MSC/FES/GATA5/LOX/COL6A1/ADRA1A/MYOM2/ACADM/RBP4/GJC1/MYH11/TGFB1/PRKG1/ADPRHL1/ERBB3/CDK1/HLF/SHOX2/HIVEP3/COL11A1/FGF2/TGFB2/CASQ1/LRP2/SCX/GJA1/GLI1/DMD/TPM1/LEMD2/COL14A1/TENM4/AKAP6/RYR2/MYOCD/TBX3/PI16/KLF5/RYR1/LARGE1/CAV1/ACTN2/PDGFRA/ALDH1A2/TBX1/ATF3/JPH2/WT1/ERBB4/PPARA/MYL3/EGR2…	96
GO:0090257	regulation of muscle system process	63/3015	254/18986	0.248031	1.5619	3.91711	0.000146474	0.00168594	0.00115337	CACNA1S/TRPC3/GSTO1/TNNC1/ATP1A2/SOD1/PRKCA/TACR3/CTNNA3/RGS2/IGFBP5/CACNA1C/TNNI1/PTGS2/RGS4/ADRA2B/AGT/GATA5/TNFRSF1B/ADRA1A/ADRA2A/PTAFR/PRKG1/ITGA2/PIK3CG/TIFAB/MYBPH/CASQ1/DMD/TPM1/OXTR/LMCD1/AKAP6/RYR2/MYOCD/ADORA2B/PPARG/PI16/SGCA/MYL9/CAV1/ABCC8/FGF13/ACE2/ABAT/FKBP1B/PPARA/MYL3/TNNT1/TACR1/ADORA1/ADCY10/TNFRSF1A/DOCK5/CAMK2B/MYOG/TNNT2/IL6ST/KCNQ1/SCN5A/GSTM2/NOL3/CNN1	63
GO:0010952	positive regulation of peptidase activity	41/3015	147/18986	0.278912	1.75636	3.99981	0.000148567	0.00170687	0.00116768	ROBO1/MAPT/EPHA4/LYN/LAPTM5/PYCARD/AIM2/HSPE1/CARD9/F3/LCK/SYK/SENP1/CLDN3/NGFR/RCN3/EFNA3/SNCA/LGMN/CR1/SLC22A2/CLDN4/PMAIP1/PRR7/CRADD/MYC/PRSS22/FAS/APAF1/TNFSF10/TBC1D10A/HIP1/HSPD1/ACER2/CDKN2A/S100A9/CLEC7A/CTSD/DNAJA3/PINK1/FASLG	41
GO:0000302	response to reactive oxygen species	52/3015	200/18986	0.26	1.63727	3.93643	0.000154823	0.00177546	0.00121461	CYP1B1/TRPM2/MAPT/SOD1/HMOX1/RIPK3/MMP2/BNIP3/SOD3/PTPRN/STAT1/SIRPA/ECT2/CAT/TRPA1/COL1A1/COL6A1/SMPD3/GPR37/CDK1/LRRK2/IL18RAP/TPM1/HGF/CD36/SDC1/TET1/PDGFD/DHFR/PEX5/FABP1/AQP1/PDGFRA/AREG/FKBP1B/PLK3/SESN3/AXL/KCNA5/FOSL1/PRDX3/PPARGC1B/TACR1/IL6/CCS/PEX10/UCP2/ABCC9/CASP3/PINK1/HBB/APOE	52
GO:0060562	epithelial tube morphogenesis	78/3015	331/18986	0.23565	1.48393	3.85904	0.000158458	0.00181378	0.00124083	WNT5A/PIK3CD/LEF1/CXCR4/EDNRA/EPHA4/EPHA7/MTHFD1/DCHS1/TCF21/GLI3/FOXD1/PRICKLE1/HOXD11/MTHFD1L/CSMD1/KIF26B/TNC/COL4A1/ESR1/GDNF/NTN1/EGF/AGT/ADAMTS12/CSF1/SLIT2/SFRP2/WNT2B/TIMELESS/KIF20B/HS3ST3A1/CSF1R/TGFB1/LHX1/TEAD2/WNT4/STIL/FOLR1/SOX9/CTSZ/GLI2/IHH/FGF2/TGFB2/LRP2/GJA1/RARG/HHIP/MICAL2/AR/RYR2/CASR/PGR/TBX3/FOXN4/STOX1/GDF7/AREG/MTHFR/WT1/SALL4/MYC/APAF1/NFATC4/IRX3/FGFR2/BMP2/ADAMTS16/M…	78
GO:0050806	positive regulation of synaptic transmission	47/3015	176/18986	0.267045	1.68163	3.94726	0.000159911	0.00182705	0.0012499	STXBP1/CCL2/EPHA4/PLK2/ADCY1/CLSTN2/TNR/IGSF11/SLC24A2/MME/PTGS2/CALB1/NTRK1/ADRA1A/HMGCR/CLSTN3/PRKCG/CX3CR1/SLC1A1/STX1B/GRIK2/RGS14/LILRB2/SERPINE2/GRIA3/OXTR/NSG1/SNCA/LGMN/GRIA1/LARGE1/NLGN2/CACNG5/KMO/SYT12/NFATC4/TACR1/ADORA1/NTRK2/TSHZ3/DLG4/HAP1/RELN/ITPR3/PINK1/APOE/SHISA7	47
GO:0042098	T cell proliferation	55/3015	215/18986	0.255814	1.61091	3.91411	0.000160862	0.00183453	0.00125502	PTPRC/SLC11A1/RAC2/RIPK3/PYCARD/CARD11/TNFRSF14/DOCK2/CTLA4/ZAP70/XCL1/TNFRSF21/EBI3/HLA-DMB/CCDC88B/TNFRSF1B/ELF4/IRF1/TSPAN32/SPN/CD274/NCKAP1L/PDCD1LG2/AIF1/SYK/VTCN1/TGFB1/SASH3/TNFSF8/LRRC32/LGALS3/WNT4/SH2D2A/PIK3CG/LILRB4/BTN3A1/LILRB2/IHH/GJA1/LMO1/BCL6/CR1/VCAM1/ANXA1/GPNMB/FKBP1B/TNFRSF13C/IL2RA/IL6ST/IL6/CD276/CDKN2A/CASP3/DNAJA3/IDO1	55
GO:1901293	nucleoside phosphate biosynthetic process	76/3015	321/18986	0.23676	1.49092	3.85419	0.000163335	0.00185933	0.00127198	PID1/PTGIS/SLC25A13/MLYCD/MTHFD1/ADK/NMRK1/ADCY1/NUDT12/CMPK2/UPP2/NNMT/TREM2/IDO2/ADCY7/CBR4/PPCS/TGFB1/AMPD1/RRM2/GCDH/DCK/NME7/KYNU/QPRT/NME4/HAAO/SLC27A2/ACSF3/TPK1/ME1/SNCA/PANK1/SHMT1/AMDHD2/SPHK2/SLC5A8/COASY/ELOVL2/PGM3/ACMSD/KMO/PPARA/AK2/GUCY2F/PARP9/NDUFA6/ADCY10/NDUFB4/PDHX/NDUFA10/SDHC/NDUFB3/DUT/NDUFB6/NDUFV1/PDHB/NDUFB9/SDHA/NDUFB10/GUCY2D/NDUFA12/RRM2B/PDHA1/ENTPD8/SLC52A3/NDUFS7/…	76
GO:0045058	T cell selection	22/3015	63/18986	0.349206	2.19902	4.14174	0.000166524	0.00189215	0.00129444	SOCS3/PTPRC/LGALS1/GLI3/LOXL3/CARD11/DOCK2/SLAMF6/ZAP70/SPN/SYK/BATF/TBX21/IL6R/CD4/STAT5A/LY9/TOX/CD69/IL6ST/IL6/JAG2	22
GO:0050886	endocrine process	29/3015	93/18986	0.311828	1.96364	4.0475	0.000169858	0.0019265	0.00131794	DAB2/C1QTNF3/EDNRB/ENPEP/CRHR1/FOXD1/AGT/RAB8B/INHBA/RAB11FIP3/CTSZ/INHBB/GJA1/OXTR/BMP6/TBX3/PPARG/SERPINF2/AQP1/AVPR1A/POMC/SUCNR1/ACE2/REN/SPP1/TACR1/CPA3/KCNQ1/ACE	29
GO:0010878	cholesterol storage	12/3015	25/18986	0.48	3.02265	4.39686	0.00017088	0.00193036	0.00132058	APOB/MSR1/ABCG1/NR1H3/TREM2/CES1/STARD4/EHD1/CD36/PPARG/PPARA/ABCA1	12
GO:0051928	positive regulation of calcium ion transport	35/3015	120/18986	0.291667	1.83668	3.99477	0.000170911	0.00193036	0.00132058	TRPC3/GSTO1/CCL3/CCL2/THY1/STAC2/CACNB3/P2RY6/F2/XCL1/TRPV3/CXCR3/CXCL9/LGALS3/LHCGR/CASQ1/AKAP6/CASR/SNCA/CAV1/P2RX5/CXCL11/TRPV2/JPH2/BDKRB1/CCR1/CD19/GJC2/MYLK/HOMER1/HAP1/CEMIP/STAC3/GSTM2/CXCL10	35
GO:0001958	endochondral ossification	14/3015	32/18986	0.4375	2.75502	4.31707	0.000171754	0.00193036	0.00132058	RUNX2/NAB2/TMEM119/CBS/COL1A1/SMPD3/FGF18/FGFR3/SCX/BMP6/MMP16/ALPL/CSGALNACT1/MMP14	14
GO:0036075	replacement ossification	14/3015	32/18986	0.4375	2.75502	4.31707	0.000171754	0.00193036	0.00132058	RUNX2/NAB2/TMEM119/CBS/COL1A1/SMPD3/FGF18/FGFR3/SCX/BMP6/MMP16/ALPL/CSGALNACT1/MMP14	14
GO:0060603	mammary gland duct morphogenesis	14/3015	32/18986	0.4375	2.75502	4.31707	0.000171754	0.00193036	0.00132058	WNT5A/CSMD1/ESR1/NTN1/CSF1/CSF1R/TGFB1/WNT4/AR/PGR/TBX3/AREG/FGFR2/FGF10	14
GO:0048592	eye morphogenesis	45/3015	167/18986	0.269461	1.69685	3.92988	0.000174502	0.00195771	0.00133929	WNT5A/PROM1/FZD5/THY1/GLI3/CRB2/SDK2/MEGF11/COL5A1/COL5A2/CALB1/TSKU/FBN1/MFAP2/WNT2B/RHO/MYO7A/RBP4/LHX1/SLC1A1/SOX9/FJX1/CRB1/IHH/FGF2/RARG/NKD1/PRDM1/COL8A1/FBN2/RORB/DIO3/IMPG2/FOXN4/LARGE1/AQP1/FOXF2/PITX3/SOX11/NTRK2/SOX4/COL8A2/TULP1/GNAT2/FASLG	45
GO:0019362	pyridine nucleotide metabolic process	46/3015	172/18986	0.267442	1.68413	3.91602	0.000179838	0.0020103	0.00137526	SLC4A4/PTGIS/PRKAA2/NMRK1/NUDT12/GPD1/IDH1/DHTKD1/FMO2/HK3/ALDOC/NNMT/HK2/COL6A1/IDO2/ALDH1L2/MLXIPL/PC/FMO1/KYNU/MDH1B/QPRT/HAAO/PGM1/ME1/FBP1/PKLR/SLC5A8/ALDOB/CD38/ACMSD/KMO/PPARA/MDH1/ALDH1L1/PARP9/SHPK/IER3/SARM1/PFKFB1/UCP2/PPP2CA/AFMID/NADSYN1/IDO1/NOCT	46
GO:0046496	nicotinamide nucleotide metabolic process	46/3015	172/18986	0.267442	1.68413	3.91602	0.000179838	0.0020103	0.00137526	SLC4A4/PTGIS/PRKAA2/NMRK1/NUDT12/GPD1/IDH1/DHTKD1/FMO2/HK3/ALDOC/NNMT/HK2/COL6A1/IDO2/ALDH1L2/MLXIPL/PC/FMO1/KYNU/MDH1B/QPRT/HAAO/PGM1/ME1/FBP1/PKLR/SLC5A8/ALDOB/CD38/ACMSD/KMO/PPARA/MDH1/ALDH1L1/PARP9/SHPK/IER3/SARM1/PFKFB1/UCP2/PPP2CA/AFMID/NADSYN1/IDO1/NOCT	46
GO:0071695	anatomical structure maturation	67/3015	276/18986	0.242754	1.52866	3.84397	0.000181071	0.00202044	0.0013822	WNT5A/RUNX2/FZD5/EDNRA/EDNRB/DCHS1/RAC2/MMP2/PTPRN/KIF14/TDRD5/GLDN/LYL1/RAC3/ADAMTS12/KCNE1/ADAMTS7/MAP3K13/TDRKH/NRCAM/TGFB1/CX3CR1/C1QA/ZBTB16/FGFR3/CCR6/LRRK2/PTH1R/IHH/TGFB2/LHX6/RXFP2/GJA1/SPTBN4/PDE3A/B4GALT5/CDH5/PGR/BFSP1/RECK/KCNB1/PPARG/GHRHR/BFSP2/RYR1/P2RX5/THBS3/PLD6/DIAPH3/RND1/TMIGD1/ALDH1A2/REN/CDKN1A/EPHA8/AXL/CFTR/SPINK1/TCP11/XYLT1/CDH3/BMP2/SLC24A4/BCL11A/CLEC7A/LGI4/CABYR	67
GO:1903038	negative regulation of leukocyte cell-cell adhesion	42/3015	153/18986	0.27451	1.72864	3.9317	0.000182167	0.00202902	0.00138807	RUNX1/LGALS1/GLI3/LAPTM5/LOXL3/ADTRP/ILDR2/TNFRSF14/DAPL1/CTLA4/LAX1/XCL1/ASS1/TNFRSF21/IL4R/IRF1/TSPAN32/SPN/CD274/PDCD1LG2/VTCN1/TGFB1/TBX21/LRRC32/LGALS3/LAG3/LILRB4/STAT5A/LILRB2/IHH/BCL6/CR1/DTX1/ANXA1/GPNMB/PPARA/CD69/TIGIT/IL2RA/CDKN2A/CASP3/IDO1	42
GO:0046209	nitric oxide metabolic process	28/3015	89/18986	0.314607	1.98114	4.03098	0.000184581	0.00205222	0.00140394	CYP1B1/PTGIS/TLR4/ESR1/PTGS2/SIRPA/CPS1/ASS1/TLR2/AGXT2/TRPV1/TMEM106A/GCHFR/CX3CR1/KLRK1/ASL/SPR/DDAH1/CD36/CAV1/RGN/CYP1A1/CLU/PPARA/POR/CLEC7A/HBB/APOE	28
GO:0045444	fat cell differentiation	62/3015	251/18986	0.247012	1.55548	3.84911	0.000185961	0.00206387	0.00141191	CMKLR1/WNT5A/INSIG1/ZBTB7C/ID2/C1QTNF3/RGS2/PIM1/BNIP3/RNASEL/PTGS2/CCDC3/DUSP10/LAMB3/ID4/RARRES2/SFRP2/ALOX5/TGFB1/E2F1/SFRP1/ZBTB16/ALDH6A1/PEX11A/PTPRQ/PNPLA3/LRP3/INHBB/C1QL4/GDF10/HMGA2/AXIN2/PPARG/LRRC8C/OSBPL8/SNAI2/KLF5/PDGFRA/IL11/GDF3/FOSL2/LRG1/EGR2/GDF6/SOX13/KCNJ8/TRIB2/FRZB/BMP2/FABP4/GRK5/IL6/CCND1/FGF10/SLC2A4/CEBPD/TGFB1I1/DKKL1/TPH1/MEDAG/BBS12/NOCT	62
GO:0008406	gonad development	59/3015	236/18986	0.25	1.5743	3.85721	0.000186324	0.00206421	0.00141214	CYP1B1/WNT5A/SOD1/TCF21/GFRA1/GAS2/TLR9/CSMD1/IDH1/ESR1/MMP2/PTPRN/TNFAIP6/ASPM/BASP1/KCNE1/SLIT2/NTRK1/SFRP2/KIF18A/INHBA/UMODL1/WNT2B/SPO11/HMGB2/SFRP1/WNT4/BIK/SOX9/LHCGR/TGFB2/INHBB/LHX9/LRP2/SCX/RXFP2/GJA1/ROBO2/AR/PGR/SDC1/NHLH2/HSD17B4/WDR19/PDGFRA/A2M/TFAP2C/FLNA/REN/WT1/ADAMTS1/SLIT3/IMMP2L/TNFSF10/MMP14/ACE/MSH4/CASP3/PCYT1B	59
GO:0009080	pyruvate family amino acid catabolic process	7/3015	10/18986	0.7	4.40803	4.68364	0.000194373	0.00213811	0.0014627	HMGCL/AGXT2/MCCC2/MCCC1/IVD/HMGCLL1/GPT2	7
GO:0031666	positive regulation of lipopolysaccharide-mediated signaling pathway	7/3015	10/18986	0.7	4.40803	4.68364	0.000194373	0.00213811	0.0014627	LY96/LY86/PRKCA/CD180/MIF/CD14/BMP6	7
GO:0035747	natural killer cell chemotaxis	7/3015	10/18986	0.7	4.40803	4.68364	0.000194373	0.00213811	0.0014627	PIK3CD/CCL3/CCL2/XCL1/KLRK1/PIK3CG/CCL7	7
GO:1902224	ketone body metabolic process	7/3015	10/18986	0.7	4.40803	4.68364	0.000194373	0.00213811	0.0014627	AACS/HMGCL/ACSS3/HMGCS2/HMGCLL1/OXCT1/ACAT1	7
GO:0002720	positive regulation of cytokine production involved in immune response	27/3015	85/18986	0.317647	2.00028	4.0158	0.000199929	0.00219532	0.00150184	WNT5A/NLRP3/FZD5/TLR4/LACC1/DENND1B/LAPTM5/PYCARD/TNFRSF14/XCL1/SECTM1/CARD9/RSAD2/B2M/HLA-F/SYK/SASH3/TBX21/MIF/IL1R1/IL18R1/ARID5A/CD36/SPHK2/IL6/CLEC7A/CD226	27
GO:0051963	regulation of synapse assembly	45/3015	168/18986	0.267857	1.68674	3.8846	0.000202237	0.00221674	0.00151649	DOCK10/WNT5A/ELMO1/S1PR2/EPHA7/PRICKLE1/CLSTN2/IGSF11/GRID2/NTN1/SLITRK1/SLIT1/MARK1/RAC3/NTRK1/TLR2/LRRTM3/CLSTN3/ICAM5/MDGA1/SENP1/MAP1B/IL1RAP/OXTR/ROBO2/AMIGO2/DCLK1/SNCA/SLITRK2/LRRC4B/NLGN2/GPC4/SYNDIG1/BDNF/LRTM2/WNT7A/LRRN1/HTR4/NTRK2/TPBG/PDLIM5/PTPRS/LINGO4/VSTM5/SLITRK6	45
GO:0060760	positive regulation of response to cytokine stimulus	23/3015	68/18986	0.338235	2.12993	4.05556	0.000206318	0.00225749	0.00154437	WNT5A/TLR4/CXCR4/LAPTM5/NLRC5/IKBKE/CD300LF/CSF1/TREM2/TLR2/ZBP1/USP29/IRF7/IL1R1/PARP14/HSPA1B/HSPA1A/IRGM/IL7/AXL/PARP9/RNF185/RBM47	23
GO:0022600	digestive system process	33/3015	112/18986	0.294643	1.85542	3.94493	0.00020985	0.00229209	0.00156804	TLR4/TLR9/LDLR/ACO1/PLS1/SLC22A5/NR1H3/HEPH/ADRA2A/RBP4/IL10RA/CLDN2/SOX9/PBLD/TIFAB/SLC9A4/VIL1/UGCG/CD36/CLDN15/TFF3/SLC2A5/MUC13/FABP1/AQP1/SLC5A1/CYP8B1/SERPINA3/SLC26A7/SPINK1/HTR4/KCNQ1/FGF10	33
GO:1990830	cellular response to leukemia inhibitory factor	31/3015	103/18986	0.300971	1.89527	3.95839	0.000211752	0.0023088	0.00157947	EPS8/SOCS3/NRP2/CACNB4/MSC/HK2/MAT2A/BCLAF1/GCLM/CTH/PADI2/PCOLCE2/MYBL2/EFHC2/RARG/PRDM5/RFX2/SHMT1/KLF5/RNF125/HELLS/DTX1/LRAT/NR5A2/ADAM23/SSTR1/BCAT2/TEX14/ICAM1/SPOCK2/GFPT2	31
GO:0002369	T cell cytokine production	16/3015	40/18986	0.4	2.51887	4.17807	0.000214667	0.00232425	0.00159004	NLRP3/FZD5/DENND1B/XCL1/SECTM1/TNFRSF1B/RSAD2/B2M/HLA-F/SASH3/TBX21/LILRB4/IL1R1/IL18R1/ARID5A/IL6	16
GO:0002724	regulation of T cell cytokine production	16/3015	40/18986	0.4	2.51887	4.17807	0.000214667	0.00232425	0.00159004	NLRP3/FZD5/DENND1B/XCL1/SECTM1/TNFRSF1B/RSAD2/B2M/HLA-F/SASH3/TBX21/LILRB4/IL1R1/IL18R1/ARID5A/IL6	16
GO:0006730	one-carbon metabolic process	16/3015	40/18986	0.4	2.51887	4.17807	0.000214667	0.00232425	0.00159004	AHCYL2/MTHFD1/MTHFD1L/MAT2A/GNMT/CA5B/ALDH1L2/SFXN1/AHCY/SHMT1/DHFR/CA8/MTHFR/MAT1A/ALDH1L1/CA3	16
GO:0045730	respiratory burst	16/3015	40/18986	0.4	2.51887	4.17807	0.000214667	0.00232425	0.00159004	NCF4/PIK3CD/SLC11A1/SLAMF8/RAC2/NCF2/DUSP10/RAC3/TREM2/PIK3CG/HCK/CAMK1D/S100A9/NOXO1/CLEC7A/CYBB	16
GO:1903036	positive regulation of response to wounding	26/3015	81/18986	0.320988	2.02132	4.00219	0.000215748	0.00233189	0.00159526	CXCR4/F2/F3/ADRA2A/USF1/HRG/CLDN3/SMOC2/CD36/APOH/SERPINF2/VTN/CLDN4/CLDN1/ANXA1/FLNA/FKBP1B/THBS1/SERPINE1/HBEGF/HPSE/MYLK/ST3GAL4/PLAT/CLEC7A/TMEM97	26
GO:0042832	defense response to protozoan	13/3015	29/18986	0.448276	2.82287	4.26829	0.000217453	0.00234622	0.00160507	SLC11A1/GBP2/GBP1/CCDC88B/IL4R/TSPAN32/BATF2/BATF/PF4/NKG7/LYST/BCL3/CLEC7A	13
GO:0002718	regulation of cytokine production involved in immune response	36/3015	126/18986	0.285714	1.79919	3.91066	0.000218405	0.00235241	0.0016093	WNT5A/NLRP3/FZD5/TLR4/LACC1/DENND1B/TLR9/LAPTM5/PYCARD/TNFRSF14/XCL1/SECTM1/CARD9/TNFRSF1B/RSAD2/B2M/HLA-F/SYK/TGFB1/SASH3/TBX21/MIF/LILRB4/IL1R1/IL18R1/ARID5A/TGFB2/BCL6/CD36/ANGPT1/SPHK2/TGFB3/AXL/IL6/CLEC7A/CD226	36
GO:0010718	positive regulation of epithelial to mesenchymal transition	21/3015	60/18986	0.35	2.20401	4.05845	0.000224233	0.00240682	0.00164652	DAB2/LEF1/CRB2/AGT/COL1A1/ALX1/TGFB1/LOXL2/TGFB2/TIAM1/AXIN2/TGFB3/LRG1/OLFM1/GLIPR2/SNAI1/BMP2/IL6/BAMBI/TGFB1I1/RGCC	21
GO:0070542	response to fatty acid	21/3015	60/18986	0.35	2.20401	4.05845	0.000224233	0.00240682	0.00164652	PID1/TBXAS1/GIPR/LDLR/PTGS2/CPS1/CAT/ASS1/SCD/TLR2/NR1H4/PTAFR/SOX9/AKR1C4/ALAD/CD36/HMGCS2/CLDN1/PCSK1/UCP2/KCNK10	21
GO:2001236	regulation of extrinsic apoptotic signaling pathway	44/3015	164/18986	0.268293	1.68949	3.85299	0.000227411	0.00243542	0.00166609	PTPRC/BRCA1/TLR4/HMOX1/PYCARD/SCG2/GDNF/TRAF1/AGT/SFRP2/INHBA/EYA4/PPP2R1B/GCLM/HMGB2/SFRP1/PF4/LGALS3/ITGA6/FAIM2/AR/FAIM/GCLC/HGF/TNFRSF12A/SNAI2/SRPX/CAV1/HSPA1B/PMAIP1/HSPA1A/ATF3/IL19/G0S2/IL7/THBS1/SERPINE1/TNFSF10/EYA2/FGF10/ICAM1/MAL/NOL3/FASLG	44
GO:0048145	regulation of fibroblast proliferation	28/3015	90/18986	0.311111	1.95912	3.96272	0.000227841	0.00243542	0.00166609	WNT5A/BTC/CDC6/ESR1/FN1/AGT/FBLN1/CCNB1/TGFB1/E2F1/SFRP1/CCNA2/MIF/NLRC3/S100A6/NGFR/C1QL4/ITGB3/FBXO4/PDGFD/AQP1/CAV1/PDGFRA/LIF/FOSL2/CDKN1A/MYC/FGF10	28
GO:0002706	regulation of lymphocyte mediated immunity	51/3015	198/18986	0.257576	1.622	3.82267	0.000228076	0.00243542	0.00166609	NLRP3/FZD5/PTPRC/DENND1B/RIPK3/SLAMF6/MR1/XCL1/FCGR2B/SECTM1/TREM2/TNFRSF1B/IL12A/RSAD2/SPN/CD274/B2M/NCKAP1L/KLRD1/HLA-F/VAV1/TGFB1/SASH3/TBX21/KLRK1/LAG3/LILRB4/SERPINB9/FCGR1A/IL27RA/IL1R1/IL18R1/IL18RAP/ARID5A/BCL6/PVR/SVEP1/CR1/SH2D1B/KLRC1/FCER2/IL7R/CR2/HSPD1/IL6/CLCF1/C4BPA/HLA-C/KLRC3/CD226/NCR1	51
GO:0050671	positive regulation of lymphocyte proliferation	40/3015	145/18986	0.275862	1.73715	3.87144	0.000228954	0.0024406	0.00166963	PTPRC/VAV3/TLR4/TLR9/PYCARD/CARD11/ZAP70/XCL1/EBI3/HLA-DMB/CCDC88B/GPR183/IL12A/SPN/CD274/NCKAP1L/PDCD1LG2/AIF1/SYK/VTCN1/SASH3/MIF/LILRB2/PRLR/BCL6/VCAM1/CD38/MPL/ANXA1/IL7/CDKN1A/TNFRSF13C/TACR1/IL2RA/IL6ST/IL6/CD276/FGF10/CLCF1/DNAJA3	40
GO:0042481	regulation of odontogenesis	10/3015	19/18986	0.526316	3.31431	4.38512	0.00023166	0.00244171	0.00167039	RUNX2/APCDD1/CSF1/PRKCB/TGFB1/NGFR/TNFRSF11B/CD34/BMP2/PAX9	10
GO:0007157	heterophilic cell-cell adhesion via plasma membrane cell adhesion molecules	18/3015	48/18986	0.375	2.36144	4.10332	0.000231989	0.00244171	0.00167039	HMCN1/SELE/DCHS1/FAT4/CRB2/GRID2/ITGA5/SELL/CDH2/ITGAL/CRB1/CDH4/AMIGO2/PVR/VCAM1/SELP/CD164/ICAM1	18
GO:0045089	positive regulation of innate immune response	88/3015	387/18986	0.22739	1.43192	3.72987	0.000232041	0.00244171	0.00167039	WNT5A/LY96/NLRP3/TLR4/LYN/LACC1/TLR9/TLR8/TLR5/PYCARD/ESR1/NLRC5/SLAMF6/PYHIN1/IKBKE/AIM2/MNDA/UNC93B1/CD300LF/GBP2/NR1H3/CARD9/DDX60/TREM2/IRF1/IL12A/ALPK1/TLR2/ZBP1/RSAD2/RNF144A/COLEC12/AURKB/CD274/SLC19A1/NR1H4/KLRD1/HMGB2/HLA-F/SYK/VAV1/CLEC4E/USP29/OAS3/KLRK1/NLRP10/GBP5/LAG3/NLRC3/CD14/HCK/TIFAB/OASL/IRF7/IL18RAP/HEXIM1/TNIP3/CD36/PVR/SH2D1B/RNF125/CAV1/FPR2/HSPA1B/HSPA1A/SLC15A2/IRGM/KLRC…	88
GO:0006637	acyl-CoA metabolic process	30/3015	99/18986	0.30303	1.90824	3.93657	0.00023286	0.00244171	0.00167039	ACSM3/MLYCD/ACOT2/CBR4/PPCS/AASS/ACOT12/ACOT4/BAAT/ACOT1/GCDH/SLC27A2/ACSF3/HMGCS2/TPK1/ACSM1/SNCA/ACSM4/HSD17B4/AADAT/GLYAT/ELOVL2/ACSM5/PDHX/DLST/PDHB/SUCLA2/PDHA1/ACAT1/NUDT8	30
GO:0035383	thioester metabolic process	30/3015	99/18986	0.30303	1.90824	3.93657	0.00023286	0.00244171	0.00167039	ACSM3/MLYCD/ACOT2/CBR4/PPCS/AASS/ACOT12/ACOT4/BAAT/ACOT1/GCDH/SLC27A2/ACSF3/HMGCS2/TPK1/ACSM1/SNCA/ACSM4/HSD17B4/AADAT/GLYAT/ELOVL2/ACSM5/PDHX/DLST/PDHB/SUCLA2/PDHA1/ACAT1/NUDT8	30
GO:0042542	response to hydrogen peroxide	30/3015	99/18986	0.30303	1.90824	3.93657	0.00023286	0.00244171	0.00167039	CYP1B1/TRPM2/SOD1/HMOX1/RIPK3/MMP2/BNIP3/STAT1/SIRPA/ECT2/CAT/TRPA1/COL1A1/SMPD3/CDK1/IL18RAP/SDC1/PDGFD/FABP1/AQP1/AREG/FKBP1B/AXL/KCNA5/FOSL1/PRDX3/IL6/ABCC9/CASP3/HBB	30
GO:0060993	kidney morphogenesis	30/3015	99/18986	0.30303	1.90824	3.93657	0.00023286	0.00244171	0.00167039	GCNT1/DCHS1/TCF21/GLI3/FOXD1/HOXD11/KIF26B/GDNF/STAT1/CALB1/BASP1/AGT/WNT2B/HS3ST3A1/TGFB1/LHX1/WNT4/SOX9/LRRK2/FGF2/WT1/ERBB4/LIF/MYC/IRX3/SOX4/BMP2/ADAMTS16/FGF10/TMEM59L	30
GO:0070664	negative regulation of leukocyte proliferation	30/3015	99/18986	0.30303	1.90824	3.93657	0.00023286	0.00244171	0.00167039	CCL8/INPP5D/LYN/IL33/TNFRSF14/CTLA4/XCL1/MNDA/FCGR2B/TNFRSF21/TSPAN32/SPN/CD274/PDCD1LG2/VTCN1/TGFB1/LST1/LRRC32/LILRB4/LILRB2/IHH/BCL6/CR1/ENPP3/GPNMB/SOX11/IL2RA/CDKN2A/CASP3/IDO1	30
GO:0051180	vitamin transport	19/3015	52/18986	0.365385	2.30089	4.08136	0.000232993	0.00244171	0.00167039	SLC19A3/SLC2A2/SLC19A1/FOLR1/FOLR2/CUBN/LRP2/SLC22A1/ABCG2/GC/AFM/SLC47A1/SLC22A2/SLC23A1/AMN/ABCC5/SLC5A6/SLC2A4/SLC52A3	19
GO:0060688	regulation of morphogenesis of a branching structure	19/3015	52/18986	0.365385	2.30089	4.08136	0.000232993	0.00244171	0.00167039	FGF7/WNT5A/ESR1/GDNF/AGT/WNT2B/MAP3K13/TGFB1/LHX1/SFRP1/SOX9/LRRK2/SHOX2/HGF/SNAI2/SULF1/FGFR2/BCL11A/FGF10	19
GO:0034284	response to monosaccharide	55/3015	218/18986	0.252294	1.58874	3.79861	0.000235719	0.00246611	0.00168709	PIM3/GLUL/PRKAA2/GIPR/PCK1/ILDR2/COL6A3/PTPRN/PTGS2/CAT/SERPINF1/COL1A1/TREM2/SLC2A2/PRKCB/ADRA2A/USF1/GCLM/COL6A2/NR1H4/NDUFAF2/TGFB1/ITGA2/MLXIPL/ANO1/TIAM1/PLA2G6/HNF4A/CASR/GCLC/KCNB1/HMGCS2/KHK/SLC2A5/PKLR/RFX6/ABCC8/FKBP1B/ZBED6/THBS1/PPARA/ANGPT2/CFTR/NPTX1/SARM1/KLF7/SOX4/TXN2/GPR68/PCSK1/ACE/ICAM1/UCP2/GJD3/CASP3	55
GO:0048660	regulation of smooth muscle cell proliferation	46/3015	174/18986	0.264368	1.66477	3.82748	0.000239732	0.00250387	0.00171292	CALCRL/ID2/TLR4/HMOX1/ELN/IGFBP5/MMP2/P2RY6/PTGS2/STAT1/IGFBP3/IL12A/SMPD3/AIF1/PTAFR/TGFB1/PRKG1/OGN/ITGA2/HPGD/IL6R/APLN/FGF2/GJA1/TPM1/ITGB3/MYOCD/PPARG/PDGFD/SERPINF2/TGFB3/RBPMS2/ACE2/EFEMP2/THBS1/CDKN1A/ADAMTS1/CDH13/HBEGF/TACR1/NOTCH3/FGFR2/BMP2/IL6/APOE/CNN1	46
GO:0006586	indolalkylamine metabolic process	8/3015	13/18986	0.615385	3.87519	4.5056	0.000242573	0.0025166	0.00172163	IDO2/GCDH/KYNU/HAAO/ACMSD/KMO/AFMID/IDO1	8
GO:0030213	hyaluronan biosynthetic process	8/3015	13/18986	0.615385	3.87519	4.5056	0.000242573	0.0025166	0.00172163	EGF/HAS2/SMPD3/TGFB1/ABCC5/HAS1/CEMIP/HAS3	8
GO:0032341	aldosterone metabolic process	8/3015	13/18986	0.615385	3.87519	4.5056	0.000242573	0.0025166	0.00172163	DAB2/EDNRB/CACNA1H/CLCN2/WNT4/BMP6/DKK3/BMP2	8
GO:1903238	positive regulation of leukocyte tethering or rolling	8/3015	13/18986	0.615385	3.87519	4.5056	0.000242573	0.0025166	0.00172163	SELE/ITGA4/GCNT1/CHST2/PTAFR/FUT4/SELP/ST3GAL4	8
GO:1903169	regulation of calcium ion transmembrane transport	47/3015	179/18986	0.26257	1.65345	3.81647	0.000244971	0.00253723	0.00173574	TRPC3/GSTO1/ATP1A2/THY1/CRHR1/LYN/TLR9/STAC2/CACNB3/CACNB4/CACNA1C/P2RY6/JPH1/F2/XCL1/ADRA2A/CXCR3/CXCL9/TGFB1/VDAC1/PIK3CG/LHCGR/CASQ1/DMD/AKAP6/RYR2/AHNAK/ITGB3/SPG7/SNCA/CAV1/P2RX5/CXCL11/FKBP1B/JPH2/BDKRB1/CD19/GJC2/GPR35/CACNA2D1/GEM/HAP1/UCP2/CEMIP/STAC3/GSTM2/CXCL10	47
GO:0051770	positive regulation of nitric-oxide synthase biosynthetic process	9/3015	16/18986	0.5625	3.54216	4.4199	0.000249312	0.00257788	0.00176355	AKAP12/TLR4/CCL2/IL33/STAT1/TLR2/LRRK2/MAP2K3/FCER2	9
GO:0003007	heart morphogenesis	66/3015	274/18986	0.240876	1.51684	3.74415	0.000254742	0.00261877	0.00179153	WNT5A/ROBO1/TNNC1/EDNRA/DCHS1/NRP2/ELN/PRICKLE1/PIM1/TNNI1/COL5A1/HTR2B/GATA5/SLIT2/SFRP2/FZD2/HAS2/RBP4/TGFB1/TEAD2/ADPRHL1/STIL/FOLR1/SOX9/SHOX2/COL11A1/IHH/TGFB2/LRP2/GJA1/TPM1/LEMD2/MICAL2/ROBO2/TMEM100/AXIN2/RYR2/TBX3/SNAI2/FOXN4/RYR1/NPY1R/ALDH1A2/FLNA/TBX1/MYL3/ADAMTS1/SLIT3/ALPK2/SYNPO2L/ANKRD1/SOX11/OLFM1/KCNJ8/SOX4/FGFR2/SNAI1/TNNT2/BMP2/FHL2/SEMA3C/CPE/POU4F1/ABCC9/DNAAF1/ADGRG6	66
GO:0007188	adenylate cyclase-modulating G protein-coupled receptor signaling pathway	66/3015	274/18986	0.240876	1.51684	3.74415	0.000254742	0.00261877	0.00179153	CALCRL/AKAP12/S1PR2/EDNRA/PRKCA/GIPR/CRHR1/ADCY1/RAMP1/RGS2/APLP1/ADRA2B/GPR88/LPAR1/ADRA1A/ADRA2A/ADCY7/CXCR3/P2RY12/CXCL9/GPR37/CNR2/PF4/S1PR4/LHCGR/GPR62/PTH1R/GPR176/PTGFR/RXFP2/PDE3A/AKAP6/GNG2/CASR/ITGB3/GNA14/ADORA2B/S1PR3/GHRHR/MRAP/NPY1R/FPR2/GNAO1/POMC/VIPR1/GCGR/CXCL11/FLNA/CALCB/PTGER2/ADRA1D/LPAR3/ABCA1/TCP11/HTR1A/HTR4/ADORA1/GPR161/PRKAR2A/GRK5/CCR3/ARRDC3/ADCY3/ADGRG6/GNAT2/CXCL10	66
GO:0002363	alpha-beta T cell lineage commitment	14/3015	33/18986	0.424242	2.67153	4.17557	0.000254955	0.00261877	0.00179153	SOCS3/LGALS1/LOXL3/SLAMF6/SPN/BATF/TBX21/IL6R/STAT5A/LY9/TOX/CD69/IL6ST/IL6	14
GO:0099560	synaptic membrane adhesion	14/3015	33/18986	0.424242	2.67153	4.17557	0.000254955	0.00261877	0.00179153	CADM4/SLITRK1/MDGA1/ELFN1/PCDH17/IL1RAP/TENM4/SLITRK2/LRRC4B/GPC4/SPARCL1/CDH6/ITGA3/PTPRS	14
GO:0002367	cytokine production involved in immune response	36/3015	127/18986	0.283465	1.78503	3.85665	0.000258882	0.00265472	0.00181612	WNT5A/NLRP3/FZD5/TLR4/LACC1/DENND1B/TLR9/LAPTM5/PYCARD/TNFRSF14/XCL1/SECTM1/CARD9/TNFRSF1B/RSAD2/B2M/HLA-F/SYK/TGFB1/SASH3/TBX21/MIF/LILRB4/IL1R1/IL18R1/ARID5A/TGFB2/BCL6/CD36/ANGPT1/SPHK2/TGFB3/AXL/IL6/CLEC7A/CD226	36
GO:0002429	immune response-activating cell surface receptor signaling pathway	78/3015	336/18986	0.232143	1.46185	3.71116	0.000261432	0.00267644	0.00183098	CMKLR1/LY96/LPXN/PTPRC/PIK3CD/VAV3/LCP2/TLR4/THY1/INPP5D/LYN/DENND1B/NFAM1/TLR5/LAPTM5/CACNB3/CACNB4/CARD11/CD247/CTLA4/LAX1/ZAP70/MNDA/FCGR2B/TNFRSF21/GBP1/NR1H3/TREM2/TLR2/PRKCB/BLK/LCK/KLHL6/CD72/NCKAP1L/KLRD1/SYK/VAV1/VTCN1/FCER1G/C3AR1/FCHO1/KLRK1/FGR/LGALS3/CD8A/MYO1G/LILRB4/CD14/THEMIS2/HCK/C5AR1/BTN3A1/PLA2G6/TNIP3/CD79B/CR1/FPR2/CD38/MOG/KLRC1/RAB29/FOSL2/NFKBIZ/COLEC11/RFTN1/CD19/TRAT1/…	78
GO:0071805	potassium ion transmembrane transport	55/3015	219/18986	0.251142	1.58148	3.7605	0.000266925	0.00272817	0.00186637	KCNG1/KCND3/ATP1A2/SLC12A8/SLC9A9/SLC24A2/KCNC4/KCNT2/RGS4/KCNE1/TREM2/KCNJ15/KCND2/KCNE3/KCNJ12/HCN2/HCN3/SLC12A3/ATP1A3/KCNH1/SLC9A4/ATP1A4/AKAP6/KCNMB1/KCNG4/ATP12A/KCNB1/KCNA6/LARGE1/AQP1/CAV1/ACTN2/ABCC8/HPN/FLNA/SLC9A2/DPP6/KCNA5/PKD2L1/KEL/KCNJ10/KCNMA1/SLC9A7/KCNJ8/KCNJ16/LRRC52/FXYD2/SLC9A5/SLC24A4/KCNQ1/KCNK10/ABCC9/FHL1/MCOLN1/LETM1	55
GO:0035988	chondrocyte proliferation	12/3015	26/18986	0.461538	2.90639	4.22632	0.000271655	0.00276286	0.0018901	LEF1/ERRFI1/FGFR3/SOX9/IHH/HMGA2/MMP16/SLC26A2/FOSL2/MMP14/MUSTN1/COMP	12
GO:0046629	gamma-delta T cell activation	12/3015	26/18986	0.461538	2.90639	4.22632	0.000271655	0.00276286	0.0018901	PTPRC/LEF1/CD247/TCF7/NCKAP1L/SYK/GPR18/KLRC1/EGR3/SOX13/SOX4/JAG2	12
GO:0062009	secondary palate development	12/3015	26/18986	0.461538	2.90639	4.22632	0.000271655	0.00276286	0.0018901	WNT5A/COL11A2/LEF1/ITGB8/FZD2/LRRC32/TGFB2/TGFB3/TBX1/WNT7A/SOX11/JAG2	12
GO:0001909	leukocyte mediated cytotoxicity	41/3015	151/18986	0.271523	1.70983	3.8049	0.000278026	0.00281995	0.00192916	PTPRC/RIPK3/RNF19B/SLAMF6/F2/MR1/XCL1/FCGR2B/TUBB/IL12A/RAB27A/B2M/NCKAP1L/KLRD1/PRF1/HLA-F/VAV1/TGFB1/CX3CR1/KLRK1/NKG7/LAG3/SERPINB9/FCGR1A/FCGR2A/FCGR2C/IL18RAP/PVR/POMC/KLRC1/DNASE1/DAO/IL7R/LYST/ICAM1/HLA-C/KLRC3/CD226/GZMB/NCR1/CXCL6	41
GO:0051965	positive regulation of synapse assembly	22/3015	65/18986	0.338462	2.13135	3.96977	0.000278177	0.00281995	0.00192916	CLSTN2/GRID2/SLITRK1/NTRK1/LRRTM3/CLSTN3/IL1RAP/OXTR/AMIGO2/SLITRK2/LRRC4B/NLGN2/SYNDIG1/BDNF/LRTM2/WNT7A/LRRN1/NTRK2/TPBG/LINGO4/VSTM5/SLITRK6	22
GO:2001057	reactive nitrogen species metabolic process	28/3015	91/18986	0.307692	1.93759	3.89534	0.000279873	0.00283251	0.00193775	CYP1B1/PTGIS/TLR4/ESR1/PTGS2/SIRPA/CPS1/ASS1/TLR2/AGXT2/TRPV1/TMEM106A/GCHFR/CX3CR1/KLRK1/ASL/SPR/DDAH1/CD36/CAV1/RGN/CYP1A1/CLU/PPARA/POR/CLEC7A/HBB/APOE	28
GO:0051896	regulation of phosphatidylinositol 3-kinase/protein kinase B signal transduction	67/3015	280/18986	0.239286	1.50683	3.71219	0.000280857	0.00283785	0.0019414	PIK3R5/VAV3/PRR5L/CCL3/IGFBP5/CASS4/PRR5/LTK/FN1/F2/AIM2/CAT/CHI3L1/EGF/HCLS1/GDF15/AGT/CEP55/LOX/TREM2/NTRK1/P2RY12/SMPD3/VAV1/CSF1R/TGFB1/CX3CR1/FGR/FGFR3/ERBB3/PIK3CG/NLRC3/THPO/RCN3/SERPINE2/FGF2/PHLDA3/TGFB2/LEMD2/TMEM100/PIK3IP1/HGF/OSBPL8/PDGFD/ANGPT1/STOX1/PDGFRA/SELP/THBS1/ERBB4/PLK3/DCN/PPARA/SESN3/EPHA8/AXL/HBEGF/CD19/HPSE/NTRK2/HIP1/RASD2/TPBG/TSPYL5/RELN/PPP2CA/PINK1	67
GO:0070633	transepithelial transport	15/3015	37/18986	0.405405	2.55291	4.10806	0.000282509	0.00284989	0.00194964	SLC1A2/EDNRB/P2RY6/PKP1/ABCC2/SLC1A1/CLDN3/SLC9A4/ABCG2/AQP1/SLC5A1/CLCNKA/CFTR/AQP8/RHCG	15
GO:0006898	receptor-mediated endocytosis	66/3015	275/18986	0.24	1.51132	3.71105	0.000284093	0.00286122	0.00195739	CALCRL/SELE/DAB2/MRC1/ITGA4/LYVE1/SIGLEC1/LRPAP1/MSR1/STAB1/LDLR/RAMP1/EGF/FCGR2B/HSPG2/ANXA2/DMBT1/LPAR1/GHR/B2M/SYK/HMMR/FCER1G/FCHO1/ITGB2/FOLR1/APLN/LILRB4/TFR2/CD14/FCGR1A/LRP3/APOC3/CUBN/PLA2R1/DPP4/LRP2/RSPO1/NEU3/ITGB3/CD36/SDC1/DNAJC6/SNCA/ASGR1/GRIA1/ANGPT1/AMN/VTN/CAV1/CACNG5/ACE2/SERPINE1/ANKRD13B/CLU/FCER2/SFRP4/ANKRD13D/BICD1/SYNE1/LRP1/HIP1/DLG4/RALBP1/PDLIM7/APOE	66
GO:0051592	response to calcium ion	38/3015	137/18986	0.277372	1.74666	3.81087	0.000287457	0.00289041	0.00197736	WNT5A/TRPM2/TRPC3/SLC25A13/PRKAA2/SLC25A24/GIPR/ADCY1/ECT2/CPNE8/CPNE4/CPNE2/SLC25A23/RASA4/DPEP1/KCNH1/INHBB/KCNMB1/RYR2/CASR/KCNB1/SDC1/LGMN/RYR1/ADGRV1/CAV1/SUCNR1/THBS1/HOMER1/KCNMA1/TNNT2/FOSB/ALOX15/PCSK1/SCN5A/ITPR3/ABCC9/MCOLN1	38
GO:0019226	transmission of nerve impulse	25/3015	78/18986	0.320513	2.01833	3.91557	0.00029033	0.00291458	0.00199389	ATP1A2/SOD1/TNR/CACNB4/SCN4B/GPR88/COL6A1/KCND2/GJD2/NRCAM/ITGA2/SCN1B/GRIK2/SPTBN4/SCN8A/GRIA1/FGF12/AVPR1A/CACNG5/FKBP1B/SCN2A/NTRK2/KCNJ8/GPR35/GLRA1	25
GO:0001961	positive regulation of cytokine-mediated signaling pathway	21/3015	61/18986	0.344262	2.16788	3.96944	0.00029132	0.00291508	0.00199423	WNT5A/CXCR4/LAPTM5/NLRC5/IKBKE/CD300LF/CSF1/TREM2/ZBP1/USP29/IRF7/IL1R1/PARP14/HSPA1B/HSPA1A/IRGM/IL7/AXL/PARP9/RNF185/RBM47	21
GO:0043113	receptor clustering	21/3015	61/18986	0.344262	2.16788	3.96944	0.00029132	0.00291508	0.00199423	ITGA4/THY1/TNFAIP6/CDH2/ITGB2/ITGAL/CD53/GRIK2/PIGR/SLC7A11/DLG2/WDR19/NLGN2/ITGB7/FLNA/SHISA6/DLG4/RELN/DNAJA3/APOE/SHISA7	21
GO:0097242	amyloid-beta clearance	16/3015	41/18986	0.390244	2.45744	4.05898	0.000300553	0.00300262	0.00205412	LRPAP1/MSR1/LDLR/MME/TREM2/HMGCR/SYK/ITGB2/C5AR1/LRP2/ABCA7/MYOCD/CD36/CLU/LRP1/APOE	16
GO:0048167	regulation of synaptic plasticity	55/3015	220/18986	0.25	1.5743	3.72258	0.00030181	0.00300383	0.00205495	STXBP1/MAPT/EPHA4/MAP1A/PLK2/ADCY1/TNR/IGSF11/GRID2/SLC24A2/BAIAP2/MME/PTGS2/SLC4A10/CALB1/HMGCR/PRKCG/CX3CR1/SLC1A1/GRIK2/RGS14/CDC20/LILRB2/SERPINE2/MAP1B/GRIA3/KCNB1/MCTP1/NSG1/SNCA/LGMN/GRIA1/LARGE1/S100B/CD38/EGR2/RASGRF1/HRH1/SYT12/KCNJ10/NFATC4/ADORA1/NTRK2/TSHZ3/SIPA1L1/SHISA6/DLG4/CAMK2B/NPAS4/RELN/ACE/ITPR3/BRSK1/APOE/SHISA7	55
GO:0002686	negative regulation of leukocyte migration	20/3015	57/18986	0.350877	2.20954	3.97352	0.000302126	0.00300383	0.00205495	CNN2/CCL2/SLAMF8/HMOX1/IL33/ADTRP/TNFAIP6/GDF15/SLIT2/CD200R1/PADI2/KLRK1/MIF/GPR18/IL27RA/DPP4/CD69/DDT/ADORA1/C5AR2	20
GO:0071470	cellular response to osmotic stress	20/3015	57/18986	0.350877	2.20954	3.97352	0.000302126	0.00300383	0.00205495	NLRP3/PCK1/PYCARD/CLCN2/PTGS2/SLC4A11/SLC25A23/TIFAB/SCN7A/LRRC8C/FBP1/AQP1/BDKRB2/SCN2A/MYLK/SERPINB6/LRRC8D/SLC2A4/CASP3/LETM1	20
GO:0032602	chemokine production	31/3015	105/18986	0.295238	1.85917	3.83569	0.000309234	0.00306468	0.00209658	WNT5A/C1QTNF3/TLR4/HMOX1/TLR9/IL33/PYCARD/SIRPA/POSTN/CARD9/IL4R/TREM2/TLR2/MCOLN2/NR1H4/AIF1/SYK/CSF1R/TGFB1/OAS3/IL6R/MIF/SIGIRR/LILRB4/ADORA2B/SNAI2/IL7/IL1RL1/IL6/CLEC7A/CXCL6	31
GO:0032642	regulation of chemokine production	31/3015	105/18986	0.295238	1.85917	3.83569	0.000309234	0.00306468	0.00209658	WNT5A/C1QTNF3/TLR4/HMOX1/TLR9/IL33/PYCARD/SIRPA/POSTN/CARD9/IL4R/TREM2/TLR2/MCOLN2/NR1H4/AIF1/SYK/CSF1R/TGFB1/OAS3/IL6R/MIF/SIGIRR/LILRB4/ADORA2B/SNAI2/IL7/IL1RL1/IL6/CLEC7A/CXCL6	31
GO:0043277	apoptotic cell clearance	17/3015	45/18986	0.377778	2.37893	4.02375	0.000310184	0.00306919	0.00209966	CCL2/MEGF10/CD300LF/NR1H3/TREM2/C2/XKR4/ABCA7/ITGB3/XKR7/CD36/ANXA1/THBS1/AXL/LRP1/PEAR1/ALOX15	17
GO:0030850	prostate gland development	18/3015	49/18986	0.367347	2.31325	3.9992	0.000312756	0.0030848	0.00211034	WNT5A/TNC/ESR1/MMP2/SERPINF1/ID4/CYP7B1/SFRP1/SOX9/RARG/GLI1/PRLR/AR/EAF2/SULF1/FGFR2/SERPINB5/FGF10	18
GO:0044273	sulfur compound catabolic process	18/3015	49/18986	0.367347	2.31325	3.9992	0.000312756	0.0030848	0.00211034	CDO1/MLYCD/MPST/CBS/TST/DPEP1/FMO1/GGT1/VNN1/DPEP2/MAT1A/HPSE/GNS/SUCLA2/ACAT1/CSAD/NUDT8/GGT7	18
GO:0051402	neuron apoptotic process	72/3015	307/18986	0.234528	1.47686	3.6599	0.000321818	0.00316542	0.00216549	STXBP1/CCL3/CCL2/SOD1/EPHA4/EPHA7/NEFL/GDNF/GRID2/MMP2/COL6A3/BNIP3/KIF14/FCGR2B/TNFRSF21/TREM2/COL6A1/NTRK1/CASP12/GCLM/CPEB4/COL6A2/PRKCG/TGFB1/TRPC5/CX3CR1/SLC1A1/AGAP2/MYBL2/ERBB3/GRIK2/AATK/IL27RA/PRODH/NGFR/FGF2/TGFB2/FAIM2/GCLC/KCNB1/SNCA/LGMN/DIO3/ANGPT1/CBLC/TGFB3/CRLF1/BDNF/CLU/AXL/SCN2A/NDNF/FAS/PITX3/PTPRZ1/APAF1/NFATC4/BTG2/SARM1/ADCY10/NTRK2/GBE1/IL6ST/ITGA1/CCND1/CNTFR/UCP2/POU4F1/…	72
GO:0098661	inorganic anion transmembrane transport	37/3015	133/18986	0.278195	1.75185	3.78049	0.00032195	0.00316542	0.00216549	SLC1A4/SLC12A8/SLC37A4/CLCN2/SLC4A11/SLC25A10/SLC17A1/GABRR2/BEST3/SLC1A1/RACGAP1/CLCA2/ANO1/SLC12A3/ANO2/CASR/CLIC6/CLCN6/CLDN4/SLC5A8/CLCA4/SLC5A6/CLCNKA/SLC26A2/SLC26A1/GABRA4/SLC26A7/GABRB1/CFTR/GABRP/ANKH/TTYH2/GLRA1/UCP2/SLC25A11/SLC34A1/GABRA1	37
GO:0045580	regulation of T cell differentiation	49/3015	191/18986	0.256545	1.61551	3.7146	0.000330898	0.00324825	0.00222216	RUNX1/NLRP3/KLHL25/PTPRC/RHOH/LEF1/SOD1/LGALS1/PCK1/GLI3/LOXL3/CARD11/CTLA4/DUSP10/ZAP70/IL4R/TCF7/IRF1/CD27/NCKAP1L/SYK/BATF/TGFB1/SASH3/TBX21/FANCD2/ZBTB16/LAG3/LILRB4/STAT5A/LILRB2/GLI2/IHH/PRDM1/BCL6/TOX/CR1/DTX1/VNN1/ANXA1/IL7/NFKBIZ/EGR3/CD69/IL7R/SOX13/SOX4/IL2RA/CDKN2A	49
GO:0002689	negative regulation of leukocyte chemotaxis	11/3015	23/18986	0.478261	3.0117	4.19426	0.000333092	0.00325433	0.00222632	CCL2/SLAMF8/TNFAIP6/SLIT2/PADI2/KLRK1/MIF/GPR18/DPP4/DDT/C5AR2	11
GO:0010888	negative regulation of lipid storage	11/3015	23/18986	0.478261	3.0117	4.19426	0.000333092	0.00325433	0.00222632	ABCG1/NR1H3/TREM2/CLSTN3/CES1/ITGB3/PPARG/OSBPL8/PPARA/ABCA1/IL6	11
GO:0097164	ammonium ion metabolic process	11/3015	23/18986	0.478261	3.0117	4.19426	0.000333092	0.00325433	0.00222632	ENPP6/ALDH7A1/DDC/ALDH2/CHDH/HNMT/DMGDH/HTR1A/SLC44A1/RNF180/TPH1	11
GO:0097306	cellular response to alcohol	32/3015	110/18986	0.290909	1.83191	3.80189	0.000334676	0.00326466	0.00223339	CYP1B1/BRCA1/PRKAA2/PCK1/GRAMD1B/ADCY1/TNC/P2RY6/UGT1A1/RAD51/INHBA/ADCY7/CES1/SFRP1/MAP4K1/PTGFR/INHBB/GNG2/KCNMB1/FBP1/SPHK2/PTGER2/ABCA1/CFTR/CCL7/BTG2/NPAS4/ACE/GLRA1/CYBB/SCNN1A/ADCY3	32
GO:0045137	development of primary sexual characteristics	59/3015	241/18986	0.244813	1.54163	3.67667	0.000336849	0.00328071	0.00224436	CYP1B1/WNT5A/SOD1/TCF21/GFRA1/GAS2/TLR9/CSMD1/IDH1/ESR1/MMP2/PTPRN/TNFAIP6/ASPM/BASP1/KCNE1/SLIT2/NTRK1/SFRP2/KIF18A/INHBA/UMODL1/WNT2B/SPO11/HMGB2/SFRP1/WNT4/BIK/SOX9/LHCGR/TGFB2/INHBB/LHX9/LRP2/SCX/RXFP2/GJA1/ROBO2/AR/PGR/SDC1/NHLH2/HSD17B4/WDR19/PDGFRA/A2M/TFAP2C/FLNA/REN/WT1/ADAMTS1/SLIT3/IMMP2L/TNFSF10/MMP14/ACE/MSH4/CASP3/PCYT1B	59
GO:0007411	axon guidance	58/3015	236/18986	0.245763	1.54761	3.678	0.000338466	0.00329129	0.0022516	WNT5A/ROBO1/MATN2/EDNRA/EPHA4/EPHA7/UNC5C/NRP2/GLI3/FOXD1/TNR/SEMA6A/GDNF/CNTN1/SEMA3G/NTN1/SLIT1/NCAM1/RAC3/PTK7/SLIT2/NTRK1/SEMA3A/SEMA4F/KIF21A/TUBB3/NRCAM/CSF1R/LHX1/SCN1B/SEMA3D/PLEKHG4/NGFR/GLI2/CDH4/KIF5C/LHX9/ROBO2/EFNA3/MYPN/GDF7/EPHB6/BDNF/LRTM2/DPYSL5/EPHA8/EGR2/NRXN3/SLIT3/NOTCH3/BOC/SEMA4B/KLF7/SEMA3C/RELN/PCDHAC2/NEXN/IGSF9	58
GO:0050679	positive regulation of epithelial cell proliferation	54/3015	216/18986	0.25	1.5743	3.68819	0.000340552	0.00330496	0.00226095	FGF7/AKT3/WNT5A/RUNX2/PIK3CD/ITGA4/PRKCA/HMOX1/NRP2/SCG2/PTPRN/HTR2B/EGF/HSPG2/CYP7B1/IQGAP3/F3/HAS2/HMGB2/CCL26/TGFB1/SFRP1/APLN/SOX9/STAT5A/C5AR1/IHH/FGF2/BMP6/AR/ITGB3/ST8SIA1/TGM1/CLDN1/AREG/PROK1/HPN/TBX1/LRG1/EGR3/CDH13/WNT7A/MYC/SPINK1/SOX11/TACR1/CDH3/FGFR2/CCR3/POLD4/CCND1/FGF10/SCN5A/HMX2	54
GO:0006690	icosanoid metabolic process	35/3015	124/18986	0.282258	1.77743	3.77365	0.000341894	0.00330496	0.00226095	CYP1B1/TBXAS1/PTGIS/MGLL/PYCARD/MGST3/PTGS2/PLA2G4A/GPX4/TLR2/ALOX5/ACOX1/SYK/CYP2J2/CYP4F11/HPGD/CYP4A11/MIF/DPEP1/CES2/AKR1C4/PTGS1/GSTA1/PTGR1/GGT1/AVPR1A/CYP4F12/DPEP2/CYP1A1/TNFRSF1A/MGST2/PTGES3/ALOX15/LTC4S/GGT7	35
GO:0031644	regulation of nervous system process	35/3015	124/18986	0.282258	1.77743	3.77365	0.000341894	0.00330496	0.00226095	CCL3/S1PR2/MGLL/TNR/IGSF11/BAIAP2/RGS4/TNFRSF21/CST7/TMEM25/TNFRSF1B/TAC4/ITGA2/STX1B/GRIK2/LRRK2/TENM4/TMEM100/GRIA1/FGF12/CELF4/NLGN2/AVPR1A/ABAT/EGR2/WNT7A/ADORA1/SYNE1/SHISA6/DLG4/GPR35/RELN/GLRA1/SHISA7/CHRNA2	35
GO:0072080	nephron tubule development	30/3015	101/18986	0.29703	1.87045	3.81091	0.000342003	0.00330496	0.00226095	PROM1/DCHS1/TCF21/GLI3/FOXD1/HOXD11/KIF26B/GDNF/STAT1/CALB1/AGT/WNT2B/SLC22A6/HS3ST3A1/TGFB1/LHX1/WNT4/AQP11/SOX9/FGF2/SLC22A1/AQP1/WT1/LIF/MYC/IRX3/BMP2/ADAMTS16/ACAT1/TMEM59L	30
GO:0050708	regulation of protein secretion	65/3015	272/18986	0.238971	1.50484	3.64367	0.000356613	0.00344079	0.00235387	PIM3/C1QTNF3/TLR4/PRKCA/GIPR/AACS/ADTRP/ABCG1/F2/NR1H3/TREM2/IL12A/TLR2/SLC2A2/RSAD2/PRKCB/BLK/ADRA2A/HMGCR/ALOX5/NR1H4/RBP4/NDUFAF2/CD33/TGFB1/SFRP1/F2RL2/RAB11FIP3/ANO1/TGFB2/INHBB/TIAM1/BMP6/PLA2G6/HNF4A/CASR/MYH10/KCNB1/PPARG/SLC25A22/GNAO1/NLGN2/RFX6/TGFB3/ABCC8/GLUD1/CD38/HADH/ABAT/FKBP1B/ZBED6/PPIA/KCNA5/CFTR/ANKRD1/KLF7/SOX4/GPR68/IL6/RHBDF2/PCSK1/EXPH5/UCP2/SYTL4/APOE	65
GO:0021700	developmental maturation	80/3015	350/18986	0.228571	1.43936	3.6046	0.00036756	0.0035409	0.00242236	FGF7/WNT5A/RUNX2/STXBP1/FZD5/EDNRA/EDNRB/DCHS1/RAC2/NEFL/MMP2/PTPRN/KIF14/TDRD5/GLDN/LYL1/RAC3/ADAMTS12/KCNE1/ADAMTS7/MAP3K13/TDRKH/NRCAM/TGFB1/CX3CR1/C1QA/ZBTB16/FGFR3/CCR6/LRRK2/CDC20/PTH1R/IHH/TGFB2/LHX6/RXFP2/GJA1/MAP1B/SPTBN4/PDE3A/B4GALT5/CDH5/PGR/BFSP1/RECK/KCNB1/PPARG/ATP6V0D1/GHRHR/BFSP2/RYR1/P2RX5/THBS3/PLD6/DIAPH3/RND1/TMIGD1/ALDH1A2/REN/CDKN1A/EPHA8/AXL/CFTR/SPINK1/TCP11/XYLT1/NFATC4/…	80
GO:0006691	leukotriene metabolic process	14/3015	34/18986	0.411765	2.59296	4.03923	0.0003705	0.00356369	0.00243795	MGST3/PLA2G4A/TLR2/ALOX5/SYK/CYP4A11/DPEP1/PTGR1/GGT1/CYP4F12/DPEP2/MGST2/LTC4S/GGT7	14
GO:0033002	muscle cell proliferation	61/3015	252/18986	0.242063	1.52432	3.64051	0.000371934	0.00356643	0.00243983	RUNX1/CALCRL/DSN1/ID2/TLR4/HMOX1/ELN/PIM1/IGFBP5/MEGF10/MMP2/P2RY6/PTGS2/STAT1/FES/IGFBP3/IL12A/SMPD3/AIF1/RBP4/PTAFR/TGFB1/PRKG1/OGN/ITGA2/HPGD/NDC80/IL6R/APLN/CDK1/FGF2/TGFB2/GJA1/GLI1/TPM1/TENM4/ITGB3/MYOCD/HGF/PPARG/PDGFD/ANGPT1/SERPINF2/TGFB3/RBPMS2/ACE2/EFEMP2/THBS1/ERBB4/CDKN1A/ADAMTS1/CDH13/HBEGF/TACR1/NOTCH3/FGFR2/MYOG/BMP2/IL6/APOE/CNN1	61
GO:0048738	cardiac muscle tissue development	61/3015	252/18986	0.242063	1.52432	3.64051	0.000371934	0.00356643	0.00243983	RUNX1/ID2/TNNC1/EDNRA/PRICKLE1/MYLK3/RGS2/PIM1/CACNA1G/TNNI1/RGS4/MSC/FES/GATA5/ADRA1A/ACADM/RBP4/GJC1/MYH11/TGFB1/PRKG1/ADPRHL1/ERBB3/CDK1/SHOX2/COL11A1/FGF2/TGFB2/LRP2/GJA1/GLI1/TPM1/COL14A1/TENM4/AKAP6/RYR2/MYOCD/TBX3/PI16/LARGE1/ACTN2/PDGFRA/ALDH1A2/JPH2/WT1/ERBB4/PPARA/MYL3/ALPK2/CSRP3/ANKRD1/SYNE1/KCNJ8/IRX3/FGFR2/TNNT2/BMP2/FHL2/PDLIM5/SCN5A/POU4F1	61
GO:0032370	positive regulation of lipid transport	27/3015	88/18986	0.306818	1.93209	3.8078	0.000375173	0.00358801	0.00245459	DAB2/ABCG1/PLTP/TNFRSF11A/PLA2G4A/NR1H3/ANXA2/TREM2/ABCA13/CES1/CYP4A11/MIF/PLA2R1/BMP6/ABCA7/PPARG/CAV1/LRAT/LIPG/ATP8A1/ABCA1/SPP1/ABCA8/LRP1/ABCB4/APOE/FASLG	27
GO:0045620	negative regulation of lymphocyte differentiation	21/3015	62/18986	0.33871	2.13292	3.88213	0.000375342	0.00358801	0.00245459	RUNX1/ID2/LGALS1/GLI3/LOXL3/CTLA4/IL4R/IRF1/INHBA/SFRP1/TBX21/LAG3/LILRB4/STAT5A/IHH/BCL6/CR1/DTX1/ANXA1/CD69/CDKN2A	21
GO:0033555	multicellular organismal response to stress	29/3015	97/18986	0.298969	1.88266	3.78668	0.000377681	0.00360482	0.00246609	ATP1A2/EDNRB/CRHR1/GNG7/TRPA1/COL6A1/NTRK1/ADRA2A/TRPV1/PRKCG/GRPR/SLC1A1/VDAC1/GRIK2/LYPD1/DPP4/LPAR5/HMGCS2/GRIA1/LARGE1/THBS1/HTR1A/VWA1/TACR1/RELN/TMEM74/ADAM11/IDO1/APOE	29
GO:0070374	positive regulation of ERK1 and ERK2 cascade	50/3015	197/18986	0.253807	1.59827	3.66742	0.000379826	0.00361572	0.00247354	PTPRC/AKAP12/TLR4/CCL3/PRKCA/PYCARD/P2RY6/TNFRSF11A/HTR2B/CHI3L1/TNFAIP8L3/GPR183/CARD9/TREM2/NTRK1/INHBA/ADRA1A/CSF1R/TGFB1/FGF18/FGFR3/MIF/CD4/THPO/HCRTR1/C5AR1/FGF2/ABCA7/CASR/ITGB3/CD36/PDGFD/ANGPT1/SERPINF2/FPR2/PDGFRA/GPNMB/CD44/ERBB4/CCR1/DDT/GLIPR2/FGFR2/TPBG/BMP2/ALOX15/FGF10/ICAM1/MTURN/APOE	50
GO:0097485	neuron projection guidance	58/3015	237/18986	0.244726	1.54108	3.64193	0.000379988	0.00361572	0.00247354	WNT5A/ROBO1/MATN2/EDNRA/EPHA4/EPHA7/UNC5C/NRP2/GLI3/FOXD1/TNR/SEMA6A/GDNF/CNTN1/SEMA3G/NTN1/SLIT1/NCAM1/RAC3/PTK7/SLIT2/NTRK1/SEMA3A/SEMA4F/KIF21A/TUBB3/NRCAM/CSF1R/LHX1/SCN1B/SEMA3D/PLEKHG4/NGFR/GLI2/CDH4/KIF5C/LHX9/ROBO2/EFNA3/MYPN/GDF7/EPHB6/BDNF/LRTM2/DPYSL5/EPHA8/EGR2/NRXN3/SLIT3/NOTCH3/BOC/SEMA4B/KLF7/SEMA3C/RELN/PCDHAC2/NEXN/IGSF9	58
GO:0022408	negative regulation of cell-cell adhesion	52/3015	207/18986	0.251208	1.5819	3.65747	0.000383475	0.00364331	0.00249242	RUNX1/IL1RN/LGALS1/GLI3/LAPTM5/LOXL3/TNR/ADTRP/ILDR2/TNFRSF14/DAPL1/CTLA4/LAX1/XCL1/ASS1/TNFRSF21/IL4R/IRF1/TSPAN32/SPN/CD274/PDCD1LG2/VTCN1/TGFB1/PRKG1/TBX21/LRRC32/LGALS3/LAG3/LILRB4/STAT5A/LILRB2/SERPINE2/IHH/BMP6/BCL6/CR1/DTX1/ANXA1/GPNMB/PPARA/FXYD5/CDSN/CD69/GTPBP4/TIGIT/BMP2/IL2RA/CDKN2A/CASP3/IDO1/RGCC	52
GO:0015810	aspartate transmembrane transport	10/3015	20/18986	0.5	3.14859	4.17699	0.000397514	0.00377092	0.00257972	SLC1A2/SLC1A4/SLC25A13/SLC1A1/SLC7A13/LRRC8C/SLC25A22/SLC3A1/LRRC8D/UCP2	10
GO:0008608	attachment of spindle microtubules to kinetochore	19/3015	54/18986	0.351852	2.21567	3.88686	0.00040735	0.00385832	0.00263951	DSN1/SPC24/SPAG5/NUF2/SPC25/ECT2/SKA1/KNTC1/CCNB1/AURKB/BIRC5/NSL1/NDC80/RACGAP1/CDK1/CDT1/NEK2/TEX14/SGO1	19
GO:0045862	positive regulation of proteolysis	75/3015	325/18986	0.230769	1.4532	3.58049	0.0004091	0.00386899	0.00264681	DAB2/ROBO1/MAPT/EPHA4/LYN/PRICKLE1/IL33/LAPTM5/SH3RF3/PYCARD/PYHIN1/AIM2/EGF/HSPE1/ANXA2/CARD9/TREM2/TNFRSF1B/F3/ADRA2A/LCK/SYK/SENP1/KLKB1/PLK1/LRRK2/CLDN3/CDC20/NGFR/RCN3/SH3RF2/EFNA3/AXIN2/GCLC/SNCA/LGMN/CR1/SLC22A2/CAV1/CLDN4/HSPA1B/PMAIP1/HSPA1A/RGN/PRR7/HPN/PLK3/CLU/CRADD/MYC/PRSS22/FAS/APAF1/TNFSF10/TBC1D10A/TRIB2/HIP1/HSPD1/MMP14/RNF185/FBXO22/RNF180/ACER2/CDKN2A/S100A9/RNF139/CLEC7A/TGFB…	75
GO:0006958	complement activation, classical pathway	16/3015	42/18986	0.380952	2.39893	3.94336	0.000414548	0.00390267	0.00266985	C1QB/C1QC/TREM2/C1R/C2/C1S/C1QA/SVEP1/C7/CR1/C8G/CLU/CFI/C6/CR2/C4BPA	16
GO:0032733	positive regulation of interleukin-10 production	16/3015	42/18986	0.380952	2.39893	3.94336	0.000414548	0.00390267	0.00266985	TLR4/TLR9/PYCARD/XCL1/TREM2/TLR2/CD274/SYK/SASH3/HGF/TIGIT/BCL3/HSPD1/IL6/RBM47/CLEC7A	16
GO:0048246	macrophage chemotaxis	16/3015	42/18986	0.380952	2.39893	3.94336	0.000414548	0.00390267	0.00266985	CMKLR1/CCL3/CCL2/EDNRB/SLAMF8/MMP2/CSF1/RARRES2/CSF1R/C3AR1/LGALS3/MIF/C5AR1/IL34/THBS1/DDT	16
GO:0048659	smooth muscle cell proliferation	46/3015	178/18986	0.258427	1.62736	3.65375	0.00041593	0.00390974	0.00267469	CALCRL/ID2/TLR4/HMOX1/ELN/IGFBP5/MMP2/P2RY6/PTGS2/STAT1/IGFBP3/IL12A/SMPD3/AIF1/PTAFR/TGFB1/PRKG1/OGN/ITGA2/HPGD/IL6R/APLN/FGF2/GJA1/TPM1/ITGB3/MYOCD/PPARG/PDGFD/SERPINF2/TGFB3/RBPMS2/ACE2/EFEMP2/THBS1/CDKN1A/ADAMTS1/CDH13/HBEGF/TACR1/NOTCH3/FGFR2/BMP2/IL6/APOE/CNN1	46
GO:0010875	positive regulation of cholesterol efflux	12/3015	27/18986	0.444444	2.79875	4.06375	0.000418665	0.00391764	0.00268009	ABCG1/PLTP/NR1H3/TREM2/CES1/ABCA7/PPARG/CAV1/ABCA1/ABCA8/LRP1/APOE	12
GO:0031639	plasminogen activation	12/3015	27/18986	0.444444	2.79875	4.06375	0.000418665	0.00391764	0.00268009	RUNX1/ANXA2/KLKB1/CTSZ/SERPINE2/PLAUR/APOH/SERPINF2/HPN/THBS1/SERPINE1/PLAT	12
GO:0032967	positive regulation of collagen biosynthetic process	12/3015	27/18986	0.444444	2.79875	4.06375	0.000418665	0.00391764	0.00268009	RUNX1/VIM/F2/INHBA/TGFB1/ITGA2/WNT4/IHH/SCX/SERPINF2/TGFB3/RGCC	12
GO:0006091	generation of precursor metabolites and energy	106/3015	490/18986	0.216327	1.36225	3.52978	0.000419707	0.00392148	0.00268272	PID1/SLC4A4/CYCS/PYGB/SLC25A13/PRKAA2/PPP1R3D/GIPR/AACS/GPD1/IDH1/ACO1/DHTKD1/BNIP3/PASK/ADHFE1/CAT/MTFR1/SLC25A25/HK3/ALDOC/PPP1R3C/PHLDA2/HK2/COL6A1/HMGCL/CCNB1/ACADM/ACOX1/GNMT/ALDH1L2/SLC25A23/CISD1/CDK1/ACSS3/MLXIPL/XYLB/MDH1B/GABARAPL1/ETFA/HMGCS2/PGM1/FBP1/ACSM1/SNCA/KHK/SLC25A22/KL/SPHK2/PKLR/AVPR1A/POMC/ALDOB/GCGR/PPARA/LEPR/HMGCLL1/IMMP2L/MDH1/ALDH1L1/NDUFA6/SHPK/COX7A2/IER3/NFATC4/ADCY…	106
GO:0050728	negative regulation of inflammatory response	51/3015	203/18986	0.251232	1.58205	3.6225	0.000432779	0.00403753	0.00276211	SOCS3/NLRP3/PTPRC/C1QTNF3/PTGIS/SOD1/SLAMF8/LYN/PLK2/WFDC1/LDLR/IL33/SIRPA/TNFAIP6/DUSP10/FCGR2B/CST7/NR1H3/NT5E/TREM2/TNFRSF1B/ELF4/SPN/ALOX5/NR1H4/SYK/CD200R1/IL10RA/FGR/NLRC3/PBK/HCK/SLC39A8/CDH5/HGF/PPARG/AOAH/PROC/FPR2/ENPP3/IL22RA2/IRGM/GPR31/APCS/PPARA/IER3/ADORA1/TNFRSF1A/IL2RA/RHBDF2/APOE	51
GO:0045216	cell-cell junction organization	54/3015	218/18986	0.247706	1.55985	3.61223	0.00043351	0.00403828	0.00276262	CDH22/FZD5/EPHA4/PRKCA/NPHS1/PKP1/ECT2/AGT/NUMBL/FSCN1/CDH2/CLDN22/CDH11/NR1H4/LIMS2/CDH24/GJC1/CSF1R/TGFB1/CLDN2/CLDN3/CLDN11/CDH4/TGFB2/GJA1/GJB2/BMP6/CDH5/CLDN15/AMOT/SNAI2/SVEP1/CAV1/CLDN4/NLGN2/TGFB3/ABCC8/CLDN1/ACE2/TMIGD1/FLNA/CDH26/CDH13/CDH6/CDH3/IRX3/GRHL1/SNAI1/CDH18/ACE/GJB1/GJD3/CLDN7/POF1B	54
GO:0060042	retina morphogenesis in camera-type eye	22/3015	67/18986	0.328358	2.06773	3.80393	0.000450738	0.00419247	0.00286811	PROM1/THY1/CRB2/SDK2/MEGF11/CALB1/RHO/RBP4/LHX1/SLC1A1/SOX9/FJX1/CRB1/IHH/PRDM1/RORB/DIO3/IMPG2/FOXN4/LARGE1/NTRK2/GNAT2	22
GO:0001906	cell killing	63/3015	264/18986	0.238636	1.50274	3.57395	0.000452862	0.00420592	0.00287731	KNG1/PTPRC/CCL8/RIPK3/RNF19B/CFH/SLAMF6/F2/CD5L/MR1/XCL1/FCGR2B/TUBB/GBP2/GBP1/IL12A/RAB27A/CXCL9/B2M/NCKAP1L/KLRD1/PRF1/HLA-F/LYZ/SYK/VAV1/TGFB1/CX3CR1/PF4/KLRK1/LGALS3/GBP5/NKG7/HRG/LAG3/SERPINB9/FCGR1A/FCGR2A/FCGR2C/IL18RAP/PVR/C7/CR1/POMC/KLRC1/CXCL11/DNASE1/DAO/C8G/FCER2/IL7R/C6/LYST/ICAM1/CLEC7A/HLA-C/KLRC3/CD226/GZMB/NCR1/CXCL10/CXCL6/CXCL3	63
GO:0032488	Cdc42 protein signal transduction	9/3015	17/18986	0.529412	3.3338	4.18263	0.000455191	0.00421772	0.00288538	NTN1/RHOBTB1/RHOJ/APOC3/RHOU/ABCA1/RALBP1/RHOV/APOE	9
GO:0001910	regulation of leukocyte mediated cytotoxicity	29/3015	98/18986	0.295918	1.86345	3.72341	0.000456172	0.00421772	0.00288538	PTPRC/RIPK3/SLAMF6/MR1/XCL1/FCGR2B/IL12A/B2M/NCKAP1L/KLRD1/HLA-F/VAV1/TGFB1/CX3CR1/KLRK1/LAG3/SERPINB9/IL18RAP/PVR/POMC/KLRC1/DNASE1/IL7R/ICAM1/HLA-C/KLRC3/CD226/NCR1/CXCL6	29
GO:0071346	cellular response to type II interferon	29/3015	98/18986	0.295918	1.86345	3.72341	0.000456172	0.00421772	0.00288538	WNT5A/STXBP1/MRC1/TLR4/RAB20/CCL3/CCL2/VIM/PIM1/NLRC5/STAT1/SIRPA/ASS1/GBP2/GBP1/NR1H3/IRF1/TLR2/AIF1/GBP5/HCK/PPARG/AQP4/PARP14/CLDN1/IRGM/PARP9/DNAJA3/FASLG	29
GO:0000098	sulfur amino acid catabolic process	7/3015	11/18986	0.636364	4.0073	4.33476	0.000460973	0.00424314	0.00290277	CDO1/MPST/CBS/TST/FMO1/MAT1A/CSAD	7
GO:0010887	negative regulation of cholesterol storage	7/3015	11/18986	0.636364	4.0073	4.33476	0.000460973	0.00424314	0.00290277	ABCG1/NR1H3/TREM2/CES1/PPARG/PPARA/ABCA1	7
GO:0032342	aldosterone biosynthetic process	7/3015	11/18986	0.636364	4.0073	4.33476	0.000460973	0.00424314	0.00290277	DAB2/CACNA1H/CLCN2/WNT4/BMP6/DKK3/BMP2	7
GO:0008361	regulation of cell size	46/3015	179/18986	0.256983	1.61827	3.611	0.000475058	0.00436631	0.00298703	AKT3/WNT5A/VAV3/MAPT/SLC12A8/EPHA7/TNR/SEMA3G/NTN1/SLIT1/FN1/COL6A1/CDKL3/IQGAP3/SEMA3A/SEMA4F/MAP3K13/VAV1/NRCAM/TRPC5/PLEK/AQP11/PRR16/SLC12A3/CDH4/MAP1B/RARG/AQP4/AMOT/CLCN6/AQP1/FGF13/RUFY3/TRPV2/BDNF/LPAR3/IL7R/SPP1/KEL/KCNMA1/OLFM1/ADCY10/PTPRS/BCL11A/TRIM46/APOE	46
GO:0006919	activation of cysteine-type endopeptidase activity involved in apoptotic process	21/3015	63/18986	0.333333	2.09906	3.79647	0.000479751	0.00440292	0.00301208	ROBO1/MAPT/LAPTM5/PYCARD/HSPE1/F3/LCK/SENP1/NGFR/SNCA/SLC22A2/PMAIP1/CRADD/APAF1/HIP1/HSPD1/ACER2/CDKN2A/S100A9/DNAJA3/FASLG	21
GO:0002825	regulation of T-helper 1 type immune response	13/3015	31/18986	0.419355	2.64075	3.97233	0.00048366	0.0044257	0.00302766	SLC11A1/IL33/PLA2G4A/XCL1/IL4R/TBX21/NLRP10/IL27RA/IL1R1/IL18R1/ARID5A/ANXA1/IL1RL1	13
GO:0014047	glutamate secretion	13/3015	31/18986	0.419355	2.64075	3.97233	0.00048366	0.0044257	0.00302766	STXBP1/PIANP/TRPV1/PRKG1/GJA1/APBA1/SNCA/AVPR1A/ABCC8/KMO/ADORA1/NTRK2/KCNJ8	13
GO:0008212	mineralocorticoid metabolic process	8/3015	14/18986	0.571429	3.59839	4.22566	0.000487129	0.0044313	0.00303149	DAB2/EDNRB/CACNA1H/CLCN2/WNT4/BMP6/DKK3/BMP2	8
GO:0019627	urea metabolic process	8/3015	14/18986	0.571429	3.59839	4.22566	0.000487129	0.0044313	0.00303149	CPS1/ASS1/SLC25A15/NR1H4/NAGS/ASL/AGMAT/FH	8
GO:0050667	homocysteine metabolic process	8/3015	14/18986	0.571429	3.59839	4.22566	0.000487129	0.0044313	0.00303149	BHMT/MTHFD1/MPST/CPS1/CBS/CTH/DPEP1/MTHFR	8
GO:1905809	negative regulation of synapse organization	8/3015	14/18986	0.571429	3.59839	4.22566	0.000487129	0.0044313	0.00303149	WNT5A/EPHA7/SLIT1/TLR2/CLSTN3/ROBO2/NFATC4/APOE	8
GO:0034308	primary alcohol metabolic process	30/3015	103/18986	0.291262	1.83413	3.68808	0.000494201	0.00448249	0.00306651	CYP1B1/DAB2/EDNRB/DHRS4/CACNA1H/CLCN2/ADH1A/ALDH2/CYP3A5/CBR4/RBP4/NAAA/RETSAT/WNT4/CYP3A7/AKR1C4/BMP6/ADH7/DHRS7/TPK1/ALDH1B1/DKK3/RDH5/ADH6/RDH16/ALDH1A2/LRAT/GDE1/CYP1A1/BMP2	30
GO:2000177	regulation of neural precursor cell proliferation	30/3015	103/18986	0.291262	1.83413	3.68808	0.000494201	0.00448249	0.00306651	SLC16A2/WNT5A/ID2/VCAN/LYN/GLI3/RASSF10/ASPM/EGF/ID4/SHCBP1/CDH2/LIMS2/TGFB1/LHX1/EMX1/CX3CR1/SLC6A4/LRRK2/FGF2/LRP2/TOX/HAPLN1/FLNA/PITX3/PTPRZ1/GJC2/BTG2/DMRTA2/ELL3	30
GO:0015833	peptide transport	64/3015	270/18986	0.237037	1.49267	3.5425	0.000496694	0.00449852	0.00307748	PIM3/SLC16A2/IL1RN/PRKCA/GIPR/CRHR1/AACS/ILDR2/PASK/PTPRN/F2/RAB8B/SLC2A2/PRKCB/BLK/ADRA2A/ALOX5/TRPV1/SMPD3/NR1H4/CWH43/RBP4/NDUFAF2/SFRP1/F2RL2/HNF1A/TFR2/ANO1/TAP1/FAM3B/INHBB/TIAM1/PLA2G6/HNF4A/CASR/KCNB1/SLC25A22/GHRHR/AQP1/GNAO1/NLGN2/RFX6/ABCC8/SLC15A2/GLUD1/CD38/HADH/ABAT/FKBP1B/ZBED6/ABCA1/KCNA5/CFTR/SPINK1/ADORA1/KLF7/SOX4/GPR68/IL6/CPE/UCP2/SYTL4/MMP7/SLC15A5	64
GO:0006970	response to osmotic stress	26/3015	85/18986	0.305882	1.9262	3.71837	0.000503061	0.00454293	0.00310786	NLRP3/MAP7/PCK1/PYCARD/CLCN2/PTGS2/SLC4A11/SLC25A23/ITGA2/TIFAB/SCN7A/LRRC8C/FBP1/AQP1/KMO/PLK3/BDKRB2/SCN2A/MYLK/KCNMA1/PAPPA2/SERPINB6/LRRC8D/SLC2A4/CASP3/LETM1	26
GO:1904427	positive regulation of calcium ion transmembrane transport	26/3015	85/18986	0.305882	1.9262	3.71837	0.000503061	0.00454293	0.00310786	TRPC3/GSTO1/THY1/STAC2/CACNB3/P2RY6/F2/XCL1/CXCR3/CXCL9/LHCGR/CASQ1/AKAP6/SNCA/CAV1/P2RX5/CXCL11/JPH2/BDKRB1/CD19/GJC2/HAP1/CEMIP/STAC3/GSTM2/CXCL10	26
GO:0042475	odontogenesis of dentin-containing tooth	28/3015	94/18986	0.297872	1.87576	3.6982	0.000504433	0.00454461	0.00310901	DMP1/RUNX2/LEF1/APCDD1/GLI3/TNC/RELT/CSF1/PRKCB/SMPD3/TGFB1/CSF3R/NGFR/GLI2/FAM20A/TNFRSF11B/PDGFRA/TBX1/SERPINE1/PPARA/CFTR/EDA/BMP2/JAG2/SLC24A4/FGF10/SCN5A/SLC34A1	28
GO:0034762	regulation of transmembrane transport	105/3015	487/18986	0.215606	1.35771	3.47458	0.000504712	0.00454461	0.00310901	KCNG1/PID1/SLC1A2/TRPC3/GSTO1/ATP1A2/CCL2/EDNRA/THY1/CRHR1/LYN/TLR9/STAC2/RGS2/PIM1/CACNB3/CACNB4/CACNA1C/SCN4B/P2RY6/STOM/JPH1/F2/RNASEL/RGS4/XCL1/AGT/KCNE1/TREM2/HK2/PRKCB/HEPH/ADRA2A/CXCR3/KCNJ15/KLF15/CXCL9/TGFB1/SCN1B/KCNE3/KCNJ12/VDAC1/PIK3CG/LHCGR/CASQ1/DMD/AKAP6/KCNMB1/RYR2/AHNAK/KCNG4/ITGB3/SPG7/OSBPL8/SNCA/GRIA1/FGF12/PDZK1/CAV1/P2RX5/ACTN2/SPHK2/NLGN2/CACNG5/FGF13/ACE2/CXCL11/FLNA/FKBP…	105
GO:0002286	T cell activation involved in immune response	37/3015	136/18986	0.272059	1.7132	3.62669	0.000515747	0.00463723	0.00317237	CLEC4D/SOCS3/NLRP3/LEF1/LGALS1/SLC11A1/PCK1/LOXL3/SLAMF6/FCGR2B/HLA-DMB/GPR183/IL4R/TREM2/RAB27A/SPN/LCP1/NCKAP1L/BATF/CLEC4E/FCER1G/TBX21/ITGAL/IL6R/LGALS3/STAT5A/PDP2/LY9/IL18R1/BCL6/ANXA1/NFKBIZ/CD69/BCL3/IL6ST/IL6/ICAM1	37
GO:0050918	positive chemotaxis	23/3015	72/18986	0.319444	2.0116	3.73651	0.000526654	0.00470509	0.0032188	FGF7/WNT5A/CCL3/SCG2/GDNF/S100A4/F3/HMGB2/ITGA2/LGALS3/MIF/FGF2/CASR/PGF/HGF/ANGPT1/FPR2/GPNMB/ANGPT2/CDH13/CCR4/FGF10/CXCL10	23
GO:0003081	regulation of systemic arterial blood pressure by renin-angiotensin	11/3015	24/18986	0.458333	2.88621	4.01732	0.000527086	0.00470509	0.0032188	EDNRB/ENPEP/AGT/CTSZ/SERPINF2/SUCNR1/ACE2/REN/TACR1/CPA3/ACE	11
GO:0030277	maintenance of gastrointestinal epithelium	11/3015	24/18986	0.458333	2.88621	4.01732	0.000527086	0.00470509	0.0032188	TLR4/TLR9/SLC22A5/RBP4/IL10RA/SOX9/PBLD/TFF3/MUC13/SERPINA3/HTR4	11
GO:0032528	microvillus organization	11/3015	24/18986	0.458333	2.88621	4.01732	0.000527086	0.00470509	0.0032188	ESPN/GLDN/PLS1/FSCN1/PLD1/VIL1/ATP8B1/KLF5/CDHR2/TNIK/FXYD5	11
GO:0045932	negative regulation of muscle contraction	11/3015	24/18986	0.458333	2.88621	4.01732	0.000527086	0.00470509	0.0032188	ATP1A2/SOD1/RGS2/PTGS2/ADRA2A/PRKG1/PIK3CG/ADORA2B/TNNT1/ADCY10/DOCK5	11
GO:0043369	CD4-positive or CD8-positive, alpha-beta T cell lineage commitment	14/3015	35/18986	0.4	2.51887	3.90771	0.00052795	0.00470604	0.00321944	SOCS3/LGALS1/LOXL3/SLAMF6/SPN/BATF/TBX21/IL6R/STAT5A/LY9/TOX/CD69/IL6ST/IL6	14
GO:0050680	negative regulation of epithelial cell proliferation	45/3015	175/18986	0.257143	1.61928	3.57585	0.000536011	0.00477104	0.00326391	WNT5A/DAB2/ROBO1/CCL2/SCG2/MCC/STAT1/DUSP10/SERPINF1/IL12A/SFRP2/CD109/ALOX5/CXCR3/B2M/LIMS2/TGFB1/SFRP1/AQP11/SPARC/SOX9/NLRC3/CDKN1C/NGFR/TGFB2/CDKN2B/VASH1/OVOL1/AR/PPARG/APOH/EAF2/SNAI2/EPPK1/CAV1/TMIGD1/RGN/HPN/SULF1/THBS1/SFN/FGFR2/SYNJ2BP/RGCC/APOE	45
GO:0043280	positive regulation of cysteine-type endopeptidase activity involved in apoptotic process	29/3015	99/18986	0.292929	1.84463	3.66087	0.000548687	0.00486989	0.00333154	ROBO1/MAPT/LAPTM5/PYCARD/HSPE1/CARD9/F3/LCK/SYK/SENP1/NGFR/SNCA/SLC22A2/PMAIP1/PRR7/CRADD/MYC/FAS/APAF1/TNFSF10/HIP1/HSPD1/ACER2/CDKN2A/S100A9/CLEC7A/CTSD/DNAJA3/FASLG	29
GO:0050848	regulation of calcium-mediated signaling	29/3015	99/18986	0.292929	1.84463	3.66087	0.000548687	0.00486989	0.00333154	CMKLR1/PTPRC/MAPT/CCL3/ZAP70/GBP1/TREM2/SYK/PLEK/ERBB3/CD4/LRRK2/LHCGR/GPR62/LMCD1/AKAP6/TMEM100/CA8/P2RX5/PDGFRA/RGN/FKBP1B/CDH13/TRAT1/CAMTA1/FHL2/SLC24A4/HINT1/CLEC7A	29
GO:0089718	amino acid import across plasma membrane	18/3015	51/18986	0.352941	2.22253	3.79836	0.000549624	0.00487124	0.00333246	SLC16A2/SLC1A2/SLC1A4/ATP1A2/SLC6A13/SLC6A5/RGS2/RGS4/SLC7A2/SLC38A4/SLC1A1/SLC7A11/SLC38A3/SLC47A1/SLC22A2/ACE2/SLC22A4/KCNJ10	18
GO:0033280	response to vitamin D	15/3015	39/18986	0.384615	2.42199	3.86227	0.000553665	0.00490005	0.00335217	TNC/PIM1/CYP24A1/PTGS2/FES/PRKCB/TGFB1/SFRP1/CASR/SNAI2/ALPL/KL/SPP1/KANK2/CXCL10	15
GO:0019216	regulation of lipid metabolic process	78/3015	344/18986	0.226744	1.42785	3.47942	0.00055661	0.0049191	0.0033652	INSIG1/KLHL25/DAB2/ID2/BRCA1/MAPT/LONP2/MLYCD/PAQR4/APOB/PCK1/LDLR/ABCG1/IDH1/CLCN2/F2/PTGS2/FMO2/CCDC3/HTR2B/UGT1A1/GDF15/NR1H3/RARRES2/TREM2/ADRA2A/CLSTN3/NR1H4/CH25H/CES1/PRKG1/HPGD/STARD4/WNT4/ASXL3/CIDEB/SOX9/TYSND1/PIK3CG/ERLIN1/MLXIPL/LHCGR/APOC3/LPGAT1/ACADL/ABCB11/FMO1/FMO4/BMP6/PLA2G6/ABCA7/HNF4A/PPARG/TPK1/EEF1A2/SNCA/DKK3/SNAI2/FABP1/CAV1/ZNF750/SPHK2/AVPR1A/THRSP/CIDEC/EPHX2/RGN/SERP…	78
GO:0031348	negative regulation of defense response	69/3015	297/18986	0.232323	1.46298	3.49407	0.000559582	0.00493833	0.00337836	SOCS3/NLRP3/PTPRC/C1QTNF3/PTGIS/USP18/SOD1/SLAMF8/LYN/PLK2/WFDC1/LDLR/IL33/PIM1/NLRC5/SIRPA/TNFAIP6/DUSP10/SAMHD1/FCGR2B/CST7/NR1H3/NT5E/TREM2/TNFRSF1B/ELF4/SPN/AURKB/ALOX5/NR1H4/KLRD1/HLA-F/SYK/CD200R1/TGFB1/OAS3/IL10RA/FGR/NLRC3/SERPINB9/PBK/HCK/SLC39A8/DTX4/CDH5/HGF/PPARG/AOAH/PROC/CR1/FPR2/ENPP3/IL22RA2/PARP14/A2M/IRGM/KLRC1/GPR31/APCS/PPARA/SFN/IER3/ADORA1/TNFRSF1A/IL2RA/RHBDF2/TTLL12/DNAJA3…	69
GO:0051938	L-glutamate import	16/3015	43/18986	0.372093	2.34314	3.83101	0.000563802	0.00496314	0.00339532	STXBP1/SLC1A2/SLC1A4/SLC25A13/ATP1A2/SLC1A1/SLC7A11/SLC7A13/SLC25A22/SLC3A1/ABCC8/KMO/KCNJ10/KCNJ8/TTYH2/GNAT2	16
GO:1905954	positive regulation of lipid localization	32/3015	113/18986	0.283186	1.78327	3.62839	0.000563993	0.00496314	0.00339532	DAB2/APOB/MSR1/ABCG1/PLTP/IKBKE/TNFRSF11A/PLA2G4A/NR1H3/ANXA2/TREM2/ABCA13/CES1/CYP4A11/MIF/PLA2R1/BMP6/ABCA7/EHD1/CD36/PPARG/CAV1/LRAT/LIPG/ATP8A1/ABCA1/SPP1/ABCA8/LRP1/ABCB4/APOE/FASLG	32
GO:0051051	negative regulation of transport	101/3015	467/18986	0.216274	1.36192	3.44066	0.000571202	0.00501946	0.00343386	PID1/PIM3/INSIG1/CNN2/GSTO1/ATP1A2/LRPAP1/CRHR1/TLR9/RGS2/ADTRP/PNKD/BARD1/PTGS2/CD84/RGS4/SIRPA/ADRA2B/EGF/FCGR2B/CD300LF/NR1H3/AGT/ANXA2/KCNE1/TNFRSF1B/IL12A/TLR2/RSAD2/PRKCB/INHBA/ADRA2A/HMGCR/NCKAP1L/HLA-F/NDUFAF2/BEST3/TGFB1/PRKG1/SFRP1/STX1B/LGALS3/KCNE3/RAB11FIP3/ERBB3/VDAC1/LRRK2/TIFAB/APOC3/LILRB2/SERPINE2/LYPLA1/PLA2R1/INHBB/GJA1/MAP1B/NEU3/ABCA7/ITGB3/KCNB1/MCTP1/CD36/SNCA/ANGPT1/CAV1/…	101
GO:0001704	formation of primary germ layer	36/3015	132/18986	0.272727	1.71741	3.59366	0.00057948	0.00507065	0.00346888	WNT5A/ITGA4/LEF1/DUSP5/CRB2/MMP2/ITGA8/ITGA5/FN1/COL5A1/COL5A2/LAMB3/COL6A1/SFRP2/INHBA/COL12A1/LHX1/LAMA3/ITGA2/ITGB2/ITGA7/COL11A1/SCX/GJA1/COL4A2/HMGA2/COL8A1/ITGB3/VTN/ITGA3/FGFR2/EYA2/SNAI1/MMP14/MMP15/ITGB4	36
GO:0002065	columnar/cuboidal epithelial cell differentiation	36/3015	132/18986	0.272727	1.71741	3.59366	0.00057948	0.00507065	0.00346888	WNT5A/FZD5/LEF1/TLR9/CLCN2/PKP1/TUBB/GATA5/CDH2/IL31RA/TGFB1/EMX1/WNT4/SOX9/ROS1/FGF2/SLC9A4/GJA1/MAP1B/RARG/ONECUT1/PRDM1/BMP6/PGR/KLF5/CAV1/RFX6/TMIGD1/NR5A2/SERPINE1/CDKN1A/SOX11/SOX4/FGFR2/BMP2/IL6ST	36
GO:0003014	renal system process	36/3015	132/18986	0.272727	1.71741	3.59366	0.00057948	0.00507065	0.00346888	BTC/EDNRA/EDNRB/NPHS2/AGT/HAS2/TRPV1/SLC22A6/SLC25A23/CYP4A11/HNF1A/SLC12A3/AQP4/ABCG2/LGMN/SLC22A12/AMN/SERPINF2/AQP1/CLDN4/SLC5A1/SLC15A2/SUCNR1/CLCNKA/CYP4F12/REN/CD34/SULF1/TACR1/KCNMA1/ADORA1/ITGA3/ATP6V0A4/KCNQ1/RRM2B/HBB	36
GO:0016485	protein processing	59/3015	246/18986	0.239837	1.5103	3.50018	0.000589339	0.00514966	0.00352293	RUNX1/CPZ/LONP2/ENPEP/GLI3/PYCARD/ADAMTS2/MME/CD5L/PLA2G7/ANXA2/MASP1/C1R/F3/ADAM19/CPN1/PRSS12/CWH43/BACE2/KLKB1/FAM111A/TYSND1/LRRK2/CTSZ/SERPINE2/IHH/DPP4/MMP16/SPG7/PLAUR/APOH/LGMN/SERPINF2/GGT1/BMP1/MEP1A/ACE2/HPN/REN/CTSE/THBS1/SERPINE1/IMMP2L/KEL/AEBP1/TBC1D10A/PCSK2/PLAT/MMP14/CPE/PCSK1/ACE/CUZD1/RNF139/COMP/ECE2/CASP3/NOL3/CARD16	59
GO:2001233	regulation of apoptotic signaling pathway	89/3015	403/18986	0.220844	1.39069	3.44439	0.00059104	0.00515726	0.00352812	WNT5A/PTPRC/BRCA1/TLR4/SGMS1/SOD1/HMOX1/RIPK3/PYCARD/SCG2/GDNF/MMP2/PTGS2/TRAF1/FCGR2B/CTSK/AGT/RTKN2/TREM2/SFRP2/INHBA/LCK/BCLAF1/EYA4/PPP2R1B/GCLM/HMGB2/CTH/SFRP1/CX3CR1/PF4/LGALS3/WNT4/MIF/LRRK2/PRODH/TIFAB/NGFR/FGF2/INHBB/ITGA6/FAIM2/AR/FAIM/GCLC/HGF/PPARG/TNFRSF12A/PLAUR/SNAI2/SRPX/CAV1/HELLS/TPD52L1/VNN1/HSPA1B/PMAIP1/HSPA1A/ATF3/IL19/CD44/G0S2/IL7/THBS1/BDNF/SERPINE1/CLU/HSPB1/BDKRB2/PPIA/…	89
GO:0001667	ameboidal-type cell migration	58/3015	241/18986	0.240664	1.5155	3.4993	0.000595757	0.0051852	0.00354724	FGF7/WNT5A/AKAP12/ITGA4/PRR5L/EDNRA/EDNRB/NRP2/CRB2/NANOS1/SEMA6A/MCC/GDNF/SEMA3G/FN1/HTR2B/DUSP10/ANLN/CDH2/SEMA3A/HAS2/SEMA4F/ARHGDIB/TGFB1/ITGA2/FOLR1/SOX9/SEMA3D/FGF2/TGFB2/VIL1/GJA1/FBN2/ITGB3/AMOT/AQP1/EPPK1/PDLIM1/ITGB7/TBX1/ZEB2/THBS1/ERBB4/LRG1/HBEGF/GDF6/TACR1/ITGA3/SEMA4B/GLIPR2/DOCK5/TPBG/SNAI1/SEMA3C/KANK2/HAS1/ITGB4/FGF10	58
GO:0043434	response to peptide hormone	97/3015	446/18986	0.217489	1.36957	3.43153	0.00059675	0.0051852	0.00354724	PID1/CYP1B1/INSIG1/SOCS3/CDC6/GCNT1/CDO1/EDNRA/EDNRB/PRKCA/PIK3R3/CRHR1/PCK1/LYN/NEFL/IGFBP5/BAIAP2/PTGS2/STAT1/COL3A1/TNFRSF11A/CPS1/CAT/ASS1/CTSK/GDF15/AGT/ERRFI1/COL1A1/AGTRAP/RARRES2/FBN1/COL6A1/TLR2/PRKCB/INHBA/USF1/UMODL1/TRPV1/GHR/KLF15/NR1H4/TGFB1/INSRR/CCNA2/PNPLA3/STAT5A/LHCGR/ECHDC3/INHBB/MAP1B/GJB2/OXTR/HNF4A/GCLC/ITGB3/HMGCS2/PPARG/FBP1/OSBPL8/KHK/GHRHR/GRIA1/ALPL/SLC22A12/KL/CAV1/AC…	97
GO:0051223	regulation of protein transport	97/3015	446/18986	0.217489	1.36957	3.43153	0.00059675	0.0051852	0.00354724	PIM3/INSIG1/C1QTNF3/TLR4/PRR5L/PRKCA/GIPR/AACS/GLI3/ADTRP/ABCG1/BARD1/F2/PTGS2/ECT2/SEC16B/HCLS1/NR1H3/TREM2/IL12A/TLR2/SLC2A2/RSAD2/PRKCB/BLK/ADRA2A/HMGCR/SH3TC2/ALOX5/LCP1/FRAT1/NR1H4/CWH43/RBP4/KIF20B/NDUFAF2/CD33/TGFB1/SFRP1/F2RL2/RAB11FIP3/CDK1/PGRMC1/ANO1/SLC51B/LYPLA1/TGFB2/INHBB/TIAM1/BMP6/PLA2G6/SLC7A11/HNF4A/CASR/MYH10/KCNB1/CD36/PPARG/SLC25A22/ANGPT1/GNAO1/NLGN2/RFX6/TGFB3/ABCC8/GLUD1/…	97
GO:0030239	myofibril assembly	24/3015	77/18986	0.311688	1.96276	3.67799	0.000601698	0.0052136	0.00356667	FLNC/MYLK3/TMOD2/MYOM2/MYH3/MYH11/ADPRHL1/CSRP2/MYBPC1/MYBPH/CASQ1/TPM1/MYOM3/MYL9/ACTN2/PDGFRA/MYPN/SYNPO2L/CSRP3/ANKRD1/TNNT1/TNNT2/LMOD1/OBSCN	24
GO:0032729	positive regulation of type II interferon production	24/3015	77/18986	0.311688	1.96276	3.67799	0.000601698	0.0052136	0.00356667	WNT5A/FZD5/TLR4/CD244/SLC11A1/TLR9/TLR8/PYCARD/SLAMF6/EBI3/IL12A/SASH3/KLRK1/CD14/IL27RA/BTN3A1/IL1R1/IL18R1/ARID5A/BCL3/HSPD1/CD276/CLEC7A/CD226	24
GO:0002690	positive regulation of leukocyte chemotaxis	28/3015	95/18986	0.294737	1.85601	3.6341	0.000608435	0.0052507	0.00359205	CMKLR1/WNT5A/CCL3/RAC2/XCL1/PLA2G7/CSF1/RARRES2/IL12A/NCKAP1L/AIF1/CSF1R/C3AR1/CX3CR1/IL6R/CCR6/C5AR1/CAMK1D/PGF/IL34/LGMN/FPR2/THBS1/SERPINE1/CCR1/CCL7/IL6/CXCL10	28
GO:0010324	membrane invagination	21/3015	64/18986	0.328125	2.06626	3.71239	0.000608519	0.0052507	0.00359205	ELMO1/ARHGAP25/MSR1/MEGF10/CLCN2/FCGR2B/TREM2/AURKB/NCKAP1L/AIF1/ITGA2/ITGB2/HAVCR1/FCGR1A/XKR4/ABCA7/XKR7/CD36/THBS1/ABCA1/ALOX15	21
GO:0071715	icosanoid transport	21/3015	64/18986	0.328125	2.06626	3.71239	0.000608519	0.0052507	0.00359205	PTGS2/TNFRSF11A/PLA2G4A/ABCC2/SLC22A6/SLC22A8/SYK/ABCC6/CYP4A11/MIF/LHCGR/PLA2R1/SLC22A1/SLC22A2/SLC22A7/ANXA1/BDKRB2/PLA2G2C/SLCO4A1/SLCO1B1/ACE	21
GO:0032535	regulation of cellular component size	81/3015	361/18986	0.224377	1.41294	3.44173	0.000618006	0.00532515	0.00364298	EPS8/PREX1/AKT3/WNT5A/KANK4/VAV3/MAPT/SLC12A8/EPHA7/ELN/NEFL/PYCARD/TNR/TMSB10/TMOD2/SEMA3G/NTN1/SLIT1/BAIAP2/NPHS1/FN1/PLS1/HCLS1/COL6A1/SLIT2/CDKL3/IQGAP3/SEMA3A/PLEKHG2/CAPG/SEMA4F/NCKAP1L/MAP3K13/VAV1/CCL26/NRCAM/TRPC5/PLEK/AQP11/PEX11A/PRR16/VILL/HCK/SLC12A3/CDH4/VIL1/MAP1B/RARG/SPTBN4/AQP4/AMOT/CLCN6/BAIAP2L2/CDHR2/AQP1/CDC42EP3/ACTN2/PFN3/FGF13/ARHGAP40/RUFY3/TRPV2/BDNF/ARHGAP28/LPAR3/WNT7…	81
GO:0009746	response to hexose	52/3015	211/18986	0.246445	1.55191	3.50271	0.000621677	0.00534935	0.00365954	PIM3/GLUL/PRKAA2/GIPR/PCK1/ILDR2/COL6A3/PTPRN/PTGS2/SERPINF1/COL1A1/TREM2/SLC2A2/PRKCB/ADRA2A/USF1/GCLM/COL6A2/NR1H4/NDUFAF2/TGFB1/MLXIPL/ANO1/TIAM1/PLA2G6/HNF4A/CASR/GCLC/KCNB1/KHK/SLC2A5/PKLR/RFX6/ABCC8/FKBP1B/ZBED6/THBS1/PPARA/ANGPT2/CFTR/NPTX1/SARM1/KLF7/SOX4/TXN2/GPR68/PCSK1/ACE/ICAM1/UCP2/GJD3/CASP3	52
GO:0010714	positive regulation of collagen metabolic process	12/3015	28/18986	0.428571	2.69879	3.90846	0.00062745	0.00537665	0.00367822	RUNX1/VIM/F2/INHBA/TGFB1/ITGA2/WNT4/IHH/SCX/SERPINF2/TGFB3/RGCC	12
GO:0034698	response to gonadotropin	12/3015	28/18986	0.428571	2.69879	3.90846	0.00062745	0.00537665	0.00367822	CYP1B1/EDNRA/INHBA/GCLM/CCNA2/LHCGR/INHBB/GJB2/GCLC/WT1/EPHA8/ITGA3	12
GO:0150146	cell junction disassembly	12/3015	28/18986	0.428571	2.69879	3.90846	0.00062745	0.00537665	0.00367822	PLXNC1/EPHA4/PRICKLE1/C1QB/C1QC/TREM2/CX3CR1/C1QA/SNAI2/TGFB3/ABCC8/SARM1	12
GO:0010951	negative regulation of endopeptidase activity	31/3015	109/18986	0.284404	1.79094	3.59811	0.000629949	0.00539063	0.00368777	CRB2/FETUB/PTGS2/MICAL1/SERPINF1/SERPINI1/BIRC5/DPEP1/SERPINB9/SERPINE2/SPOCK1/RECK/PLAUR/SNCA/CR1/SERPINF2/VTN/FABP1/AQP1/SERPINA3/CD44/THBS1/SERPINE1/SERPINB5/SERPINB12/SERPINB1/SERPINB6/SPOCK2/DNAJA3/NOL3/CARD16	31
GO:0002790	peptide secretion	61/3015	257/18986	0.237354	1.49466	3.46897	0.000639486	0.0054647	0.00373845	PIM3/SLC16A2/IL1RN/PRKCA/GIPR/CRHR1/AACS/ILDR2/PASK/PTPRN/F2/RAB8B/SLC2A2/PRKCB/BLK/ADRA2A/ALOX5/TRPV1/SMPD3/NR1H4/CWH43/RBP4/NDUFAF2/SFRP1/F2RL2/HNF1A/TFR2/ANO1/FAM3B/INHBB/TIAM1/PLA2G6/HNF4A/CASR/KCNB1/SLC25A22/GHRHR/AQP1/GNAO1/NLGN2/RFX6/ABCC8/GLUD1/CD38/HADH/ABAT/FKBP1B/ZBED6/ABCA1/KCNA5/CFTR/SPINK1/ADORA1/KLF7/SOX4/GPR68/IL6/CPE/UCP2/SYTL4/MMP7	61
GO:0099172	presynapse organization	20/3015	60/18986	0.333333	2.09906	3.70468	0.00064817	0.00553129	0.003784	WNT5A/IGSF11/GRID2/SLITRK1/LRRTM3/CLSTN3/MDGA1/PPFIA2/PCDH17/C5AR1/IL1RAP/CAP2/SNCA/SLITRK2/LRRC4B/NLGN2/GPC4/WNT7A/BSN/SLITRK6	20
GO:0035461	vitamin transmembrane transport	10/3015	21/18986	0.47619	2.99866	3.98157	0.00065129	0.00555028	0.00379699	SLC19A3/SLC19A1/LRP2/SLC22A1/GC/SLC47A1/SLC22A2/SLC23A1/ABCC5/SLC5A6	10
GO:0032722	positive regulation of chemokine production	23/3015	73/18986	0.315068	1.98404	3.65998	0.000654898	0.00557082	0.00381105	WNT5A/TLR4/HMOX1/TLR9/IL33/PYCARD/POSTN/CARD9/IL4R/TLR2/MCOLN2/AIF1/SYK/CSF1R/TGFB1/OAS3/IL6R/MIF/ADORA2B/IL7/IL1RL1/IL6/CLEC7A	23
GO:0002573	myeloid leukocyte differentiation	59/3015	247/18986	0.238866	1.50418	3.46536	0.000656606	0.00557082	0.00381105	RUNX1/ID2/PIK3CD/TLR4/LEF1/CCL3/LILRB3/PRKCA/INPP5D/LYN/IL33/ITGB8/TNFRSF11A/TNFAIP6/HCLS1/FES/C1QC/GPR183/ANXA2/CSF1/FBN1/TREM2/TLR2/CD109/INHBA/IL31RA/BATF2/BATF/CSF1R/TGFB1/SFRP1/PF4/EVI2B/LILRB4/CD4/STAT5A/UBD/IRF7/PPARG/IL34/LARGE1/P2RX5/TNFRSF11B/OSCAR/DIAPH3/APCS/LIF/FOSL2/CCR1/MYC/FSTL3/PPARGC1B/BMP2/IL1RL1/GPR68/CEBPE/UCP2/POU4F1/CLPB	59
GO:0001657	ureteric bud development	29/3015	100/18986	0.29	1.82618	3.59906	0.000657292	0.00557082	0.00381105	DCHS1/TCF21/GLI3/FOXD1/HOXD11/KIF26B/GDNF/CALB1/CAT/BASP1/AGT/SLIT2/WNT2B/HS3ST3A1/TGFB1/LHX1/SFRP1/WNT4/SOX9/FGF2/ROBO2/SDC1/CRLF1/WT1/MYC/FGFR2/BMP2/ADAMTS16/TMEM59L	29
GO:0021675	nerve development	29/3015	100/18986	0.29	1.82618	3.59906	0.000657292	0.00557082	0.00381105	ITGA4/EDNRA/EPHA4/NRP2/GLI3/NTRK1/LPAR1/SEMA3A/PRKCG/ERBB3/TIFAB/NGFR/SERPINE2/HOXB1/ATP8B1/SCN8A/LARGE1/SLC38A8/VCAM1/TBX1/SULF1/BDNF/EGR2/SCN2A/NPTX1/SLC24A4/TMEM126A/POU4F1/SLITRK6	29
GO:0051347	positive regulation of transferase activity	70/3015	304/18986	0.230263	1.45001	3.4366	0.000666214	0.00562624	0.00384896	CCND2/WNT5A/PIK3R5/PTPRC/ROBO1/LCP2/MAPT/TLR4/EPHA4/RIPK3/NEK10/DSCC1/PIM1/CASS4/KIF14/F2/TNFRSF11A/ECT2/ADRA2B/CHI3L1/AGT/CLSPN/FBN1/TREM2/SRCIN1/TNFRSF10B/ADRA2A/GHR/MAP3K13/CSF1R/FGF18/AGAP2/MIF/PLK1/PIK3CG/CD4/UBE2C/LRRK2/CDC20/TPX2/FGF2/TGFB2/MMD/PRLR/HMGA2/ITGB3/EEF1A2/SNCA/IL34/ANGPT1/POLG2/STOX1/TPD52L1/MAP2K3/IRGM/THBS1/CDKN1A/ARRDC4/PPIA/PRIM2/RELN/CCND1/CEMIP/ARRDC3/PPP2CA/CARD14/PINK1…	70
GO:0033559	unsaturated fatty acid metabolic process	32/3015	114/18986	0.280702	1.76763	3.57173	0.000666551	0.00562624	0.00384896	CYP1B1/TBXAS1/PTGIS/DECR2/MGLL/MGST3/PTGS2/PLA2G4A/SCD/ACAA1/GPX4/ALOX5/ACOX1/CYP2J2/CYP4F11/HPGD/CYP4A11/MIF/CES2/AKR1C4/PTGS1/GSTA1/PTGR1/AVPR1A/ELOVL2/CYP4F12/CYP1A1/FADS2/TNFRSF1A/PTGES3/ALOX15/GSTM2	32
GO:2001056	positive regulation of cysteine-type endopeptidase activity	32/3015	114/18986	0.280702	1.76763	3.57173	0.000666551	0.00562624	0.00384896	ROBO1/MAPT/LAPTM5/PYCARD/AIM2/HSPE1/CARD9/F3/LCK/SYK/SENP1/NGFR/SNCA/LGMN/SLC22A2/PMAIP1/PRR7/CRADD/MYC/FAS/APAF1/TNFSF10/TBC1D10A/HIP1/HSPD1/ACER2/CDKN2A/S100A9/CLEC7A/CTSD/DNAJA3/FASLG	32
GO:0071230	cellular response to amino acid stimulus	27/3015	91/18986	0.296703	1.86839	3.60784	0.000673751	0.00567928	0.00388525	COL4A1/MMP2/BAIAP2/PTGS2/COL3A1/COL5A2/ASS1/COL1A1/COL16A1/COL6A1/MAT2A/GCLM/CPEB4/COL1A2/PNPLA3/COL4A6/GCLC/HMGCS2/PDGFD/GRIA1/PDGFRA/SESN3/NTRK2/STAMBPL1/BCL11A/GLRA1/CYBB	27
GO:0045926	negative regulation of growth	56/3015	232/18986	0.241379	1.52001	3.46251	0.000678661	0.00570517	0.00390296	WNT5A/DAB2/BRCA1/EPHA7/WFDC1/RGS2/TNR/IGFBP5/SEMA3G/NTN1/SLIT1/RGS4/DUSP10/GDF15/SLIT2/SFRP2/CDKL3/INHBA/SEMA3A/SEMA4F/RBP4/TMEM196/TGFB1/SFRP1/HRG/FGFR3/ZC3H12D/SLC6A4/SERPINE2/TGFB2/GJA1/HNF4A/BCL6/FBP1/RERG/PI16/OSGIN1/EAF2/LGMN/CDHR2/SPHK2/HSPA1B/HSPA1A/FGF13/WT1/CDKN1A/BDKRB1/PPARA/SLIT3/SPP1/FRZB/PTPRS/BCL11A/CDKN2A/FHL1/TRIM46	56
GO:0048588	developmental cell growth	56/3015	232/18986	0.241379	1.52001	3.46251	0.000678661	0.00570517	0.00390296	WNT5A/ITGA4/MAPT/CXCR4/EDNRA/EPHA7/NRP2/PRICKLE1/RGS2/TNR/SEMA3G/NTN1/SLITRK1/SLIT1/FN1/RGS4/POSTN/SLIT2/CDKL3/ADRA1A/SEMA3A/CLSTN3/SEMA4F/MAP3K13/NRCAM/NDN/PRKG1/EMX1/TRPC5/SOX9/RAPH1/CDH4/MAP1B/RARG/COL14A1/TIAM1/AKAP6/DCLK1/PI16/S100B/FGF13/RUFY3/TRPV2/TNN/BDNF/PPARA/SLIT3/LPAR3/SPP1/OLFM1/ADCY10/PDLIM5/PTPRS/BCL11A/TRIM46/APOE	56
GO:0042219	cellular modified amino acid catabolic process	13/3015	32/18986	0.40625	2.55823	3.833	0.000697069	0.00584407	0.00399798	BHMT/AGXT2/ALDH4A1/ALDH1L2/DPEP1/PRODH/ACADL/SARDH/DMGDH/DIO3/GGT1/ALDH1L1/GGT7	13
GO:0061036	positive regulation of cartilage development	13/3015	32/18986	0.40625	2.55823	3.833	0.000697069	0.00584407	0.00399798	WNT5A/RUNX2/GLI3/FGF18/LOXL2/ZBTB16/SOX9/SCX/BMP6/BMP1/GDF6/BMP2/MUSTN1	13
GO:0042129	regulation of T cell proliferation	46/3015	182/18986	0.252747	1.5916	3.48432	0.000699966	0.00586044	0.00400918	PTPRC/RAC2/RIPK3/PYCARD/CARD11/TNFRSF14/CTLA4/ZAP70/XCL1/TNFRSF21/EBI3/HLA-DMB/CCDC88B/TNFRSF1B/IRF1/TSPAN32/SPN/CD274/NCKAP1L/PDCD1LG2/AIF1/SYK/VTCN1/TGFB1/SASH3/TNFSF8/LRRC32/LGALS3/LILRB4/LILRB2/IHH/LMO1/BCL6/CR1/VCAM1/ANXA1/GPNMB/TNFRSF13C/IL2RA/IL6ST/IL6/CD276/CDKN2A/CASP3/DNAJA3/IDO1	46
GO:0001935	endothelial cell proliferation	50/3015	202/18986	0.247525	1.55871	3.46856	0.000703714	0.00588102	0.00402326	FGF7/AKT3/WNT5A/PIK3CD/ITGA4/CCL2/PRKCA/HMOX1/NRP2/SCG2/STAT1/HTR2B/EGF/HSPG2/IL12A/F3/ALOX5/CXCR3/HMGB2/CCL26/LOXL2/APLN/SPARC/STAT5A/NGFR/FGF2/VASH1/BMP6/COL8A1/ITGB3/PPARG/APOH/CAV1/PROK1/ALDH1A2/CD34/ZEB2/SULF1/THBS1/LRG1/EGR3/CDH13/COL8A2/MMP14/CCR3/POLD4/SYNJ2BP/FGF10/RGCC/APOE	50
GO:0001837	epithelial to mesenchymal transition	48/3015	192/18986	0.25	1.5743	3.47503	0.00070432	0.00588102	0.00402326	WNT5A/DAB2/LEF1/EDNRA/EPHA4/CRB2/LOXL3/NCAM1/MARK1/S100A4/AGT/COL1A1/SFRP2/FAM83D/HAS2/ALX1/TGFB1/LOXL2/SFRP1/WNT4/HNRNPAB/SOX9/TGFB2/TIAM1/HMGA2/TMEM100/AXIN2/TBX3/HGF/SNAI2/ZNF750/TGFB3/HPN/FLNA/LRG1/FOXF2/OLFM1/GLIPR2/FGFR2/SNAI1/BMP2/IL6/BAMBI/TGFB1I1/SLC39A6/PPP2CA/RGCC/ELL3	48
GO:0030225	macrophage differentiation	22/3015	69/18986	0.318841	2.0078	3.6438	0.000710004	0.00591257	0.00404484	ID2/TLR4/PRKCA/IL33/HCLS1/C1QC/CSF1/TLR2/INHBA/IL31RA/CSF1R/TGFB1/PF4/CD4/IL34/LARGE1/DIAPH3/LIF/FOSL2/IL1RL1/CEBPE/UCP2	22
GO:0061180	mammary gland epithelium development	22/3015	69/18986	0.318841	2.0078	3.6438	0.000710004	0.00591257	0.00404484	WNT5A/ID2/ROBO1/CSMD1/ESR1/NTN1/CSF1/IQGAP3/CSF1R/TGFB1/LBH/WNT4/FGF2/PRLR/AR/PGR/TBX3/AREG/ERBB4/FGFR2/CCND1/FGF10	22
GO:0045214	sarcomere organization	18/3015	52/18986	0.346154	2.17979	3.70143	0.000717252	0.00596492	0.00408065	FLNC/MYLK3/MYOM2/MYH3/CSRP2/MYBPC1/MYBPH/CASQ1/TPM1/MYOM3/ACTN2/MYPN/SYNPO2L/CSRP3/ANKRD1/TNNT1/TNNT2/OBSCN	18
GO:0019934	cGMP-mediated signaling	14/3015	36/18986	0.388889	2.4489	3.78067	0.000738773	0.00611929	0.00418626	EDNRB/HTR2B/AGT/PRKG1/RUNDC3A/PDE11A/PDE3A/CD36/ADORA2B/AQP1/THBS1/GUCY2F/GUCY2D/APOE	14
GO:0071353	cellular response to interleukin-4	14/3015	36/18986	0.388889	2.4489	3.78067	0.000738773	0.00611929	0.00418626	PTPRC/MRC1/LEF1/XCL1/CD300LF/IL4R/TCF7/STAT5A/IL24/ALAD/PARP14/SHPK/NFIL3/HSPA5	14
GO:1905606	regulation of presynapse assembly	14/3015	36/18986	0.388889	2.4489	3.78067	0.000738773	0.00611929	0.00418626	IGSF11/GRID2/SLITRK1/LRRTM3/CLSTN3/MDGA1/IL1RAP/SNCA/SLITRK2/LRRC4B/NLGN2/GPC4/WNT7A/SLITRK6	14
GO:0050772	positive regulation of axonogenesis	24/3015	78/18986	0.307692	1.93759	3.60514	0.000740084	0.00612198	0.0041881	PLXNC1/ROBO1/MAPT/MAP6/NEFL/NTN1/SLITRK1/FN1/SLIT2/MAP3K13/TRPC5/METRN/SHOX2/CDH4/MAP1B/TIAM1/ROBO2/RUFY3/TRPV2/BDNF/LPAR3/ADCY10/NTRK2/BCL11A	24
GO:0031295	T cell costimulation	17/3015	48/18986	0.354167	2.23025	3.70792	0.000742185	0.00613118	0.00419439	LGALS1/LYN/CARD11/TNFRSF14/SPN/LCK/CD274/PDCD1LG2/VAV1/KLRK1/LILRB4/LILRB2/DPP4/CAV1/ICOS/TNFRSF13C/MAP3K8	17
GO:0007492	endoderm development	26/3015	87/18986	0.298851	1.88192	3.5822	0.000744895	0.00614539	0.00420411	ITGA4/DUSP5/MMP2/ITGA5/FN1/COL5A1/COL5A2/LAMB3/COL6A1/INHBA/COL12A1/TGFB1/LHX1/LAMA3/ITGB2/ITGA7/COL11A1/ONECUT1/COL4A2/HMGA2/COL8A1/VTN/GDF3/MMP14/MMP15/PAX9	26
GO:0048880	sensory system development	92/3015	422/18986	0.218009	1.37285	3.36536	0.000750397	0.00618255	0.00422954	CYP1B1/WNT5A/CACNA1S/PROM1/FZD5/VIM/FREM2/THY1/GLI3/PXDN/CRB2/PRICKLE1/SMOC1/COL4A1/CACNA1C/SDK2/MEGF11/CLCN2/COL5A1/COL5A2/CALB1/SLC25A25/PBX4/TSKU/SERPINF1/FBN1/MFAP2/INHBA/MYOM2/SEMA3A/P2RY12/WNT2B/RHO/MYO7A/RBP4/GPM6A/RHOJ/TGFB1/LHX1/C1QA/SLC1A1/SOX9/FJX1/CRB1/IHH/FGF2/TGFB2/RCN1/CRYGA/GJA1/RARG/SH3PXD2B/NKD1/PRDM1/BMP6/COL8A1/SLC7A11/FBN2/BFSP1/RORB/DIO3/IMPG2/FOXN4/BFSP2/CRYBG3/LARGE1/AQP1/…	92
GO:0032965	regulation of collagen biosynthetic process	15/3015	40/18986	0.375	2.36144	3.74501	0.000757063	0.00621836	0.00425404	RUNX1/VIM/CIITA/F2/INHBA/TGFB1/ITGA2/IL6R/WNT4/IHH/SCX/SERPINF2/TGFB3/IL6/RGCC	15
GO:0086091	regulation of heart rate by cardiac conduction	15/3015	40/18986	0.375	2.36144	3.74501	0.000757063	0.00621836	0.00425404	KCND3/CTNNA3/CACNA1C/CACNA1G/SCN4B/KCNE1/SCN2B/SCN1B/KCNE3/CAV1/KCNA5/CACNA2D1/KCNQ1/ACE/SCN5A	15
GO:0009165	nucleotide biosynthetic process	56/3015	233/18986	0.240343	1.51349	3.42652	0.00075775	0.00621836	0.00425404	PID1/PTGIS/SLC25A13/MTHFD1/ADK/NMRK1/ADCY1/NUDT12/CMPK2/UPP2/NNMT/TREM2/IDO2/ADCY7/TGFB1/AMPD1/RRM2/DCK/NME7/KYNU/QPRT/NME4/HAAO/ME1/SHMT1/SPHK2/SLC5A8/ACMSD/KMO/PPARA/AK2/GUCY2F/PARP9/NDUFA6/ADCY10/NDUFB4/NDUFA10/SDHC/NDUFB3/DUT/NDUFB6/NDUFV1/NDUFB9/SDHA/NDUFB10/GUCY2D/NDUFA12/RRM2B/SLC52A3/NDUFS7/SDHD/AFMID/ADCY3/NADSYN1/IDO1/PINK1	56
GO:0035710	CD4-positive, alpha-beta T cell activation	35/3015	129/18986	0.271318	1.70854	3.50836	0.00075916	0.00622171	0.00425632	RUNX1/SOCS3/NLRP3/KLHL25/LEF1/LGALS1/LOXL3/CARD11/SLAMF6/XCL1/GPR183/IL4R/RSAD2/SPN/CD274/NCKAP1L/BATF/SASH3/TBX21/IL6R/NKG7/STAT5A/PDP2/LY9/IL18R1/BCL6/TOX/ANXA1/CDH26/NFKBIZ/CD69/BCL3/IL2RA/IL6ST/IL6	35
GO:0043549	regulation of kinase activity	99/3015	460/18986	0.215217	1.35526	3.35136	0.000764814	0.00625977	0.00428236	CCND2/WNT5A/PIK3R5/CDC6/PTPRC/ROBO1/LCP2/MAPT/TLR4/EPHA4/THY1/SLAMF8/LYN/RIPK3/NEK10/PYCARD/RGS2/PIM1/CASS4/NLRC5/KIF14/F2/TNFRSF11A/ECT2/DUSP10/ADRA2B/CHI3L1/AGT/ERRFI1/CLSPN/FBN1/TREM2/SRCIN1/TNFRSF10B/HHEX/ADRA2A/CDKN3/GHR/MAP3K13/CSF1R/FGF18/AGAP2/FGR/MIF/PKMYT1/PLK1/PIK3CG/LILRB4/CD4/LRRK2/RGS14/CDKN1C/C5AR1/TPX2/PTPRT/FGF2/TGFB2/CDKN2B/MMD/PRLR/HMGA2/ITGB3/MYOCD/EEF1A2/SNCA/IL34/ZFYVE28/ANG…	99
GO:0002827	positive regulation of T-helper 1 type immune response	9/3015	18/18986	0.5	3.14859	3.96243	0.000782447	0.00636871	0.00435689	SLC11A1/PLA2G4A/XCL1/TBX21/NLRP10/IL27RA/IL1R1/IL18R1/ARID5A	9
GO:0006103	2-oxoglutarate metabolic process	9/3015	18/18986	0.5	3.14859	3.96243	0.000782447	0.00636871	0.00435689	IDH1/ADHFE1/L2HGDH/COL6A1/D2HGDH/AADAT/DLST/GPT2/TAT	9
GO:0071371	cellular response to gonadotropin stimulus	9/3015	18/18986	0.5	3.14859	3.96243	0.000782447	0.00636871	0.00435689	CYP1B1/EDNRA/INHBA/GCLM/CCNA2/LHCGR/GCLC/WT1/EPHA8	9
GO:0048661	positive regulation of smooth muscle cell proliferation	29/3015	101/18986	0.287129	1.8081	3.53794	0.000784283	0.00636871	0.00435689	CALCRL/ID2/TLR4/HMOX1/IGFBP5/MMP2/P2RY6/PTGS2/STAT1/SMPD3/AIF1/PTAFR/TGFB1/ITGA2/HPGD/IL6R/FGF2/GJA1/ITGB3/PDGFD/SERPINF2/RBPMS2/THBS1/ADAMTS1/CDH13/HBEGF/NOTCH3/FGFR2/IL6	29
GO:0072163	mesonephric epithelium development	29/3015	101/18986	0.287129	1.8081	3.53794	0.000784283	0.00636871	0.00435689	DCHS1/TCF21/GLI3/FOXD1/HOXD11/KIF26B/GDNF/CALB1/CAT/BASP1/AGT/SLIT2/WNT2B/HS3ST3A1/TGFB1/LHX1/SFRP1/WNT4/SOX9/FGF2/ROBO2/SDC1/CRLF1/WT1/MYC/FGFR2/BMP2/ADAMTS16/TMEM59L	29
GO:0072164	mesonephric tubule development	29/3015	101/18986	0.287129	1.8081	3.53794	0.000784283	0.00636871	0.00435689	DCHS1/TCF21/GLI3/FOXD1/HOXD11/KIF26B/GDNF/CALB1/CAT/BASP1/AGT/SLIT2/WNT2B/HS3ST3A1/TGFB1/LHX1/SFRP1/WNT4/SOX9/FGF2/ROBO2/SDC1/CRLF1/WT1/MYC/FGFR2/BMP2/ADAMTS16/TMEM59L	29
GO:0010466	negative regulation of peptidase activity	49/3015	198/18986	0.247475	1.55839	3.43175	0.000794537	0.00644354	0.00440808	KNG1/WFDC1/CRB2/PAPLN/FETUB/COL6A3/PTGS2/CST7/MICAL1/SERPINF1/SERPINI1/CD109/BIRC5/DPEP1/TFPI2/SERPINB9/SERPINE2/SPOCK1/RECK/WFDC3/TIMP2/PLAUR/SPINK7/SNCA/PI16/CR1/SERPINF2/VTN/FABP1/AQP1/A2M/SERPINA3/CD44/SERPINC1/THBS1/SERPINE1/PZP/CPAMD8/SPINK1/LRP1/SERPINB5/SERPINB12/SERPINB1/SERPINB6/SPOCK2/DNAJA3/SPINT4/NOL3/CARD16	49
GO:0071560	cellular response to transforming growth factor beta stimulus	70/3015	306/18986	0.228758	1.44053	3.37545	0.000805507	0.00652397	0.00446311	WNT5A/HTRA3/LPXN/DAB2/RASL11B/LTBP1/ITGB8/ITGA8/ADAMTSL2/COL3A1/POSTN/XCL1/CTSK/GDF15/COL1A1/LOX/FBN1/PEG10/CD109/COL1A2/TGFB1/SFRP1/HPGD/CX3CR1/LRRC32/WNT4/FOLR1/SOX9/PBLD/CILP/CDKN1C/TGFB2/SCX/CDKN2B/ONECUT1/PDE3A/GDF10/COL4A2/CDH5/FBN2/MYOCD/PPARG/TET1/DKK3/PDGFD/CAV1/TGFB3/CLDN1/HSPA1A/ZEB2/THBS1/LTBP4/LTBP2/NFKBIZ/PPARA/LRG1/WNT7A/ANKRD1/APAF1/SOX11/FMOD/CDH3/ITGA3/TSC22D1/FGFR2/BMP2/HTRA1/H…	70
GO:0001656	metanephros development	27/3015	92/18986	0.293478	1.84809	3.54286	0.000811489	0.00654679	0.00447871	TCF21/GLI3/FOXD1/KIF26B/GDNF/ITGA8/NPHS2/STAT1/CALB1/BASP1/FBN1/SLC22A6/LHX1/WNT4/SOX9/ROBO2/SLC22A1/AQP1/PDGFRA/CD34/WT1/LIF/GDF6/MYC/IRX3/FGF10/ACAT1	27
GO:0002292	T cell differentiation involved in immune response	27/3015	92/18986	0.293478	1.84809	3.54286	0.000811489	0.00654679	0.00447871	CLEC4D/SOCS3/NLRP3/LEF1/LGALS1/PCK1/LOXL3/SLAMF6/GPR183/IL4R/SPN/BATF/CLEC4E/FCER1G/TBX21/IL6R/STAT5A/PDP2/LY9/IL18R1/BCL6/ANXA1/NFKBIZ/CD69/BCL3/IL6ST/IL6	27
GO:0032945	negative regulation of mononuclear cell proliferation	27/3015	92/18986	0.293478	1.84809	3.54286	0.000811489	0.00654679	0.00447871	INPP5D/LYN/TNFRSF14/CTLA4/XCL1/MNDA/FCGR2B/TNFRSF21/TSPAN32/SPN/CD274/PDCD1LG2/VTCN1/TGFB1/LST1/LRRC32/LILRB4/LILRB2/IHH/BCL6/CR1/GPNMB/SOX11/IL2RA/CDKN2A/CASP3/IDO1	27
GO:0022904	respiratory electron transport chain	34/3015	125/18986	0.272	1.71283	3.47411	0.000853645	0.00686902	0.00469915	CYCS/SLC25A13/GPD1/CCNB1/CDK1/ETFA/SNCA/SLC25A22/IMMP2L/MDH1/NDUFA6/COX7A2/NDUFB4/UQCR10/COX5B/NDUFA10/SDHC/NDUFB3/NDUFB6/NDUFV1/NDUFB9/UQCRQ/NDUFA4/COX5A/COX8C/SDHA/NDUFB10/UQCRFS1/NDUFA12/COX8A/UQCR11/NDUFS7/SDHD/PINK1	34
GO:1903305	regulation of regulated secretory pathway	34/3015	125/18986	0.272	1.71283	3.47411	0.000853645	0.00686902	0.00469915	STXBP1/LYN/RAC2/CACNB4/SYT9/CD84/FCGR2B/MICAL1/FES/IL4R/RIMS4/PRKCB/RAB27A/ADRA2A/NCKAP1L/PRKCG/HLA-F/SYK/PTAFR/SYT10/PREPL/ITGB2/FGR/PPFIA2/LRRK2/SYT13/KCNB1/ADORA2B/SPHK2/SV2C/SV2B/WNT7A/SYT12/SYT8	34
GO:0006584	catecholamine metabolic process	19/3015	57/18986	0.333333	2.09906	3.61059	0.000876546	0.00703505	0.00481274	PAH/EDNRA/TACR3/DDC/SLITRK1/PNKD/ALDH2/SNCAIP/GPR37/SLC1A1/ITGB2/TGFB2/SNCA/KL/ABAT/DAO/HTR1A/RNF180/GNAT2	19
GO:0009712	catechol-containing compound metabolic process	19/3015	57/18986	0.333333	2.09906	3.61059	0.000876546	0.00703505	0.00481274	PAH/EDNRA/TACR3/DDC/SLITRK1/PNKD/ALDH2/SNCAIP/GPR37/SLC1A1/ITGB2/TGFB2/SNCA/KL/ABAT/DAO/HTR1A/RNF180/GNAT2	19
GO:0051017	actin filament bundle assembly	42/3015	164/18986	0.256098	1.61269	3.42385	0.000879371	0.0070486	0.00482201	EPS8/MARCKS/ELN/ESPN/BAIAP2/FMN2/ESPNL/PLS1/MICAL1/FSCN1/DPYSL3/LPAR1/LCP1/AIF1/SFRP1/PLEK/WNT4/RHPN1/SHROOM1/VIL1/MYO1B/TPM1/PHACTR1/AMOT/BAIAP2L2/SERPINF2/PDLIM1/PFN3/TGFB3/DIAPH3/FLNA/ZEB2/ACTN1/CALD1/ARHGAP28/SYNPO2L/TACR1/STMN1/ASAP3/SYNPO2/PDXP/RGCC	42
GO:0002761	regulation of myeloid leukocyte differentiation	35/3015	130/18986	0.269231	1.69539	3.4567	0.000882838	0.00706726	0.00483477	RUNX1/ID2/TLR4/LEF1/CCL3/LILRB3/PRKCA/INPP5D/LYN/TNFRSF11A/TNFAIP6/HCLS1/FES/C1QC/CSF1/FBN1/TREM2/INHBA/TGFB1/SFRP1/PF4/EVI2B/LILRB4/CD4/IRF7/IL34/TNFRSF11B/APCS/LIF/CCR1/MYC/FSTL3/PPARGC1B/GPR68/POU4F1	35
GO:0007189	adenylate cyclase-activating G protein-coupled receptor signaling pathway	46/3015	184/18986	0.25	1.5743	3.40114	0.000898178	0.00715743	0.00489646	CALCRL/S1PR2/PRKCA/GIPR/CRHR1/ADCY1/RAMP1/APLP1/ADRA2B/LPAR1/ADRA1A/ADRA2A/ADCY7/CXCR3/CXCL9/CNR2/PF4/S1PR4/LHCGR/GPR62/PTH1R/PTGFR/RXFP2/PDE3A/AKAP6/GNG2/ADORA2B/S1PR3/GHRHR/MRAP/POMC/GCGR/CXCL11/CALCB/PTGER2/ADRA1D/LPAR3/ABCA1/TCP11/HTR4/GPR161/PRKAR2A/ARRDC3/ADCY3/ADGRG6/CXCL10	46
GO:0001764	neuron migration	47/3015	189/18986	0.248677	1.56597	3.3975	0.000898449	0.00715743	0.00489646	IGSF10/MATN2/CXCR4/UNC5C/NRP2/SEMA6A/NTN1/COL3A1/MARK1/ASPM/SEMA3A/MDGA1/KIF20B/GPM6A/NRCAM/NDN/LHX1/PRKG1/SCRT1/SATB2/LHX6/GJA1/MAP1B/ASTN2/PHACTR1/SPOCK1/DCLK1/PEX5/LARGE1/FGF13/FLNA/ASTN1/TNN/NAV1/ERBB4/AXL/DCDC2/NDNF/ITGA3/NTRK2/CCKAR/KIRREL3/CAMK2B/CCR4/RELN/POU4F1/TRIM46	47
GO:0010919	regulation of inositol phosphate biosynthetic process	8/3015	15/18986	0.533333	3.3585	3.97026	0.000898717	0.00715743	0.00489646	CD244/P2RY6/PTAFR/PRKG1/PLEK/LHCGR/PTH1R/SNCA	8
GO:0098883	synapse pruning	8/3015	15/18986	0.533333	3.3585	3.97026	0.000898717	0.00715743	0.00489646	PLXNC1/EPHA4/C1QB/C1QC/TREM2/CX3CR1/C1QA/SARM1	8
GO:0071347	cellular response to interleukin-1	26/3015	88/18986	0.295455	1.86053	3.51546	0.00089994	0.00715798	0.00489684	AKAP12/PTGIS/CCL3/CCL2/IL1RN/PCK1/MYLK3/PYCARD/MMP2/SIRPA/GBP2/GBP1/ADAMTS12/ZBP1/HAS2/ADAMTS7/USP10/SFRP1/SIGIRR/SOX9/IL1R1/INHBB/IL1RAP/KMO/ANKRD1/IL6	26
GO:1901568	fatty acid derivative metabolic process	24/3015	79/18986	0.303797	1.91307	3.53336	0.000905295	0.00719136	0.00491967	AACS/HMGCL/ALOX5/CBR4/HPGD/CYP4A11/DPEP1/ACSS3/GCDH/SLC27A2/ACSF3/HMGCS2/PTGR1/HSD17B4/GGT1/ELOVL2/CYP4F12/DPEP2/HMGCLL1/OXCT1/ALOX15/ACAT1/NUDT8/GGT7	24
GO:0003401	axis elongation	12/3015	29/18986	0.413793	2.60573	3.75984	0.000916859	0.00725535	0.00496345	WNT5A/TNC/ESR1/PTK7/SFRP2/TGFB1/SFRP1/SOX9/NKD1/AREG/FGFR2/FGF10	12
GO:0045954	positive regulation of natural killer cell mediated cytotoxicity	12/3015	29/18986	0.413793	2.60573	3.75984	0.000916859	0.00725535	0.00496345	SLAMF6/IL12A/KLRD1/HLA-F/VAV1/KLRK1/LAG3/IL18RAP/PVR/KLRC1/KLRC3/CD226	12
GO:0060384	innervation	12/3015	29/18986	0.413793	2.60573	3.75984	0.000916859	0.00725535	0.00496345	ITGA4/EDNRA/EPHA4/NTRK1/SEMA3A/PRKCG/SERPINE2/VCAM1/SULF1/NPTX1/POU4F1/SLITRK6	12
GO:0032330	regulation of chondrocyte differentiation	18/3015	53/18986	0.339623	2.13867	3.60668	0.000926878	0.00732529	0.00501129	RUNX2/TRPS1/GLI3/ADAMTS12/ADAMTS7/FGF18/LOXL2/ZBTB16/SOX9/SHOX2/IHH/RARG/BMP6/AXIN2/SNAI2/GDF6/MUSTN1/SCIN	18
GO:0043367	CD4-positive, alpha-beta T cell differentiation	29/3015	102/18986	0.284314	1.79037	3.47752	0.000932203	0.007358	0.00503367	RUNX1/SOCS3/NLRP3/KLHL25/LEF1/LGALS1/LOXL3/SLAMF6/GPR183/IL4R/RSAD2/SPN/NCKAP1L/BATF/SASH3/TBX21/IL6R/STAT5A/PDP2/LY9/IL18R1/BCL6/TOX/ANXA1/NFKBIZ/CD69/BCL3/IL6ST/IL6	29
GO:0000050	urea cycle	7/3015	12/18986	0.583333	3.67336	4.02486	0.000954513	0.00747702	0.00511509	CPS1/ASS1/SLC25A15/NAGS/ASL/AGMAT/FH	7
GO:0000101	sulfur amino acid transport	7/3015	12/18986	0.583333	3.67336	4.02486	0.000954513	0.00747702	0.00511509	SLC1A2/SLC1A4/SLC1A1/SLC7A9/SLC7A11/SLC7A13/SLC3A1	7
GO:0006705	mineralocorticoid biosynthetic process	7/3015	12/18986	0.583333	3.67336	4.02486	0.000954513	0.00747702	0.00511509	DAB2/CACNA1H/CLCN2/WNT4/BMP6/DKK3/BMP2	7
GO:0042487	regulation of odontogenesis of dentin-containing tooth	7/3015	12/18986	0.583333	3.67336	4.02486	0.000954513	0.00747702	0.00511509	RUNX2/APCDD1/CSF1/PRKCB/NGFR/TNFRSF11B/BMP2	7
GO:0043589	skin morphogenesis	7/3015	12/18986	0.583333	3.67336	4.02486	0.000954513	0.00747702	0.00511509	ERRFI1/COL1A1/COL1A2/ITGA2/ITGA6/CDSN/ITGB4	7
GO:0048755	branching morphogenesis of a nerve	7/3015	12/18986	0.583333	3.67336	4.02486	0.000954513	0.00747702	0.00511509	EPHA7/MAP3K13/LRRK2/SHOX2/FGF13/FGFR2/BCL11A	7
GO:0007088	regulation of mitotic nuclear division	33/3015	121/18986	0.272727	1.71741	3.43967	0.000959764	0.00750867	0.00513675	MKI67/BTC/CDCA2/SPC24/NUF2/CENPF/SPC25/EGF/SKA1/KNTC1/CCNB1/AURKB/SMPD3/TTK/BIRC5/MTBP/ESPL1/MAD2L1/KIF20B/DLGAP5/BUB1/NDC80/CHEK1/PKMYT1/BUB1B/PLK1/UBE2C/CDC20/CCDC8/NEK2/TEX14/PDXP/RGCC	33
GO:0050714	positive regulation of protein secretion	39/3015	150/18986	0.26	1.63727	3.40452	0.000967809	0.00754368	0.0051607	C1QTNF3/TLR4/PRKCA/GIPR/AACS/ABCG1/F2/TREM2/TLR2/SLC2A2/PRKCB/BLK/NR1H4/RBP4/CD33/TGFB1/F2RL2/ANO1/TGFB2/BMP6/PLA2G6/CASR/MYH10/PPARG/NLGN2/RFX6/TGFB3/ABCC8/GLUD1/CD38/ABAT/PPIA/CFTR/ANKRD1/SOX4/GPR68/PCSK1/EXPH5/SYTL4	39
GO:0007094	mitotic spindle assembly checkpoint signaling	17/3015	49/18986	0.346939	2.18474	3.60784	0.000970319	0.00754368	0.0051607	SPC24/NUF2/CENPF/SPC25/SKA1/KNTC1/CCNB1/AURKB/TTK/BIRC5/MAD2L1/BUB1/NDC80/BUB1B/PLK1/CDC20/TEX14	17
GO:0031294	lymphocyte costimulation	17/3015	49/18986	0.346939	2.18474	3.60784	0.000970319	0.00754368	0.0051607	LGALS1/LYN/CARD11/TNFRSF14/SPN/LCK/CD274/PDCD1LG2/VAV1/KLRK1/LILRB4/LILRB2/DPP4/CAV1/ICOS/TNFRSF13C/MAP3K8	17
GO:0071173	spindle assembly checkpoint signaling	17/3015	49/18986	0.346939	2.18474	3.60784	0.000970319	0.00754368	0.0051607	SPC24/NUF2/CENPF/SPC25/SKA1/KNTC1/CCNB1/AURKB/TTK/BIRC5/MAD2L1/BUB1/NDC80/BUB1B/PLK1/CDC20/TEX14	17
GO:0071174	mitotic spindle checkpoint signaling	17/3015	49/18986	0.346939	2.18474	3.60784	0.000970319	0.00754368	0.0051607	SPC24/NUF2/CENPF/SPC25/SKA1/KNTC1/CCNB1/AURKB/TTK/BIRC5/MAD2L1/BUB1/NDC80/BUB1B/PLK1/CDC20/TEX14	17
GO:0002063	chondrocyte development	13/3015	33/18986	0.393939	2.48071	3.69888	0.000984443	0.00760583	0.00520322	RUNX2/TSKU/SFRP2/SMPD3/FGF18/SOX9/SHOX2/COL11A1/RARG/AXIN2/CHSY1/SULF1/COMP	13
GO:0033238	regulation of amine metabolic process	13/3015	33/18986	0.393939	2.48071	3.69888	0.000984443	0.00760583	0.00520322	BHMT/TACR3/PNKD/ALDH2/NR1H4/GPR37/ITGB2/SLC7A11/HNF4A/ABAT/ACMSD/HTR1A/FH	13
GO:0042558	pteridine-containing compound metabolic process	13/3015	33/18986	0.393939	2.48071	3.69888	0.000984443	0.00760583	0.00520322	MTHFD1/MTHFD1L/QDPR/SLC19A1/ALDH1L2/FOLR1/PCBD1/SPR/SHMT1/DHFR/FTCD/MTHFR/ALDH1L1	13
GO:0045907	positive regulation of vasoconstriction	13/3015	33/18986	0.393939	2.48071	3.69888	0.000984443	0.00760583	0.00520322	TBXAS1/PTGS2/ADRA1A/CYSLTR1/OXTR/CASR/CAV1/AVPR1A/CD38/ADRA1D/HRH1/TACR1/ACE	13
GO:0060351	cartilage development involved in endochondral bone morphogenesis	13/3015	33/18986	0.393939	2.48071	3.69888	0.000984443	0.00760583	0.00520322	CBS/TSKU/COL1A1/SMPD3/GHR/SOX9/SHOX2/IHH/RARG/AXIN2/THBS3/FOSL2/COMP	13
GO:0045639	positive regulation of myeloid cell differentiation	30/3015	107/18986	0.280374	1.76556	3.45038	0.00098579	0.00760676	0.00520385	RUNX1/ID2/LEF1/PRKCA/INPP5D/STAT1/TNFRSF11A/HCLS1/FES/CSF1/TREM2/INHBA/NCKAP1L/HMGB2/TGFB1/PF4/EVI2B/CD4/THPO/IL34/HSPA1B/HSPA1A/MPL/LIF/CCR1/PPARGC1B/GPR68/MTURN/POU4F1/SCIN	30
GO:0010811	positive regulation of cell-substrate adhesion	34/3015	126/18986	0.269841	1.69924	3.42155	0.000993735	0.00765855	0.00523928	DMP1/PREX1/CCDC80/DAB2/THY1/PLEKHA2/CASS4/ITGA5/COL26A1/FN1/RAC3/COL16A1/CSF1/FBLN1/HAS2/LIMS2/ABI3BP/SFRP1/WNT4/HRG/ITGA6/COL8A1/ITGB3/CD36/EDIL3/VTN/EFEMP2/FLNA/CDH13/NDNF/ITGA3/DOCK5/ALOX15/SPOCK2	34
GO:0001523	retinoid metabolic process	25/3015	84/18986	0.297619	1.87416	3.48867	0.000996508	0.00767039	0.00524738	CYP1B1/DHRS4/UGT1A1/DHRS4L2/ADH1A/RARRES2/CYP26A1/CYP3A5/RBP4/RETSAT/CYP3A7/AKR1C4/LRP2/ABCA4/ADH7/DHRS7/CYP26C1/ALDH8A1/RDH5/ADH6/RDH16/ALDH1A2/LRAT/CYP1A1/LRP1	25
GO:1901991	negative regulation of mitotic cell cycle phase transition	50/3015	205/18986	0.243902	1.5359	3.35183	0.000999484	0.00768296	0.00525598	CDC6/BRCA1/CCL2/PLK2/SPC24/CACNB4/BARD1/NUF2/CENPF/SPC25/DTL/SKA1/CLSPN/KNTC1/CCNB1/INHBA/AURKB/TTK/BIRC5/MAD2L1/BUB1/E2F7/GPR132/NDC80/CHEK1/PKMYT1/BUB1B/PLK1/ZC3H12D/CDK1/CDC20/GTSE1/RBM38/CDKN2B/WEE1/FBXO31/GPNMB/PLK3/CDKN1A/CRADD/GJC2/IER3/KANK2/CCND1/TEX14/BRSK1/FHL1/CDK2AP2/NABP1/RGCC	50
GO:0003044	regulation of systemic arterial blood pressure mediated by a chemical signal	16/3015	45/18986	0.355556	2.239	3.61542	0.00100309	0.00768296	0.00525598	EDNRB/ENPEP/AGT/ADRA1A/CTSZ/TPM1/OXTR/SLC2A5/SERPINF2/AVPR1A/SUCNR1/ACE2/REN/TACR1/CPA3/ACE	16
GO:0010712	regulation of collagen metabolic process	16/3015	45/18986	0.355556	2.239	3.61542	0.00100309	0.00768296	0.00525598	RUNX1/VIM/CIITA/F2/INHBA/TGFB1/ITGA2/IL6R/WNT4/FAP/IHH/SCX/SERPINF2/TGFB3/IL6/RGCC	16
GO:2001259	positive regulation of cation channel activity	16/3015	45/18986	0.355556	2.239	3.61542	0.00100309	0.00768296	0.00525598	GSTO1/EDNRA/STAC2/CACNB3/P2RY6/TREM2/SCN1B/CASQ1/AKAP6/ACTN2/FGF13/JPH2/LRRC52/HAP1/STAC3/GSTM2	16
GO:0150063	visual system development	90/3015	415/18986	0.216867	1.36565	3.27235	0.0010101	0.00772711	0.00528618	CYP1B1/WNT5A/CACNA1S/PROM1/FZD5/VIM/FREM2/THY1/GLI3/PXDN/CRB2/PRICKLE1/SMOC1/COL4A1/CACNA1C/SDK2/MEGF11/CLCN2/COL5A1/COL5A2/CALB1/SLC25A25/PBX4/TSKU/SERPINF1/FBN1/MFAP2/INHBA/MYOM2/P2RY12/WNT2B/RHO/MYO7A/RBP4/GPM6A/RHOJ/TGFB1/LHX1/C1QA/SLC1A1/SOX9/FJX1/CRB1/IHH/FGF2/TGFB2/RCN1/CRYGA/GJA1/RARG/SH3PXD2B/NKD1/PRDM1/BMP6/COL8A1/SLC7A11/FBN2/BFSP1/RORB/DIO3/IMPG2/FOXN4/BFSP2/CRYBG3/LARGE1/AQP1/WDR19/S…	90
GO:0099174	regulation of presynapse organization	14/3015	37/18986	0.378378	2.38272	3.65783	0.0010165	0.00776645	0.0053131	IGSF11/GRID2/SLITRK1/LRRTM3/CLSTN3/MDGA1/IL1RAP/SNCA/SLITRK2/LRRC4B/NLGN2/GPC4/WNT7A/SLITRK6	14
GO:0002360	T cell lineage commitment	15/3015	41/18986	0.365854	2.30385	3.63123	0.00102043	0.00778693	0.00532711	SOCS3/LGALS1/LOXL3/SLAMF6/SPN/BATF/TBX21/IL6R/STAT5A/LY9/TOX/IL7/CD69/IL6ST/IL6	15
GO:0010965	regulation of mitotic sister chromatid separation	20/3015	62/18986	0.322581	2.03135	3.53409	0.00103505	0.00788879	0.00539679	SPC24/NUF2/CENPF/SPC25/SKA1/KNTC1/CCNB1/AURKB/TTK/BIRC5/ESPL1/MAD2L1/DLGAP5/BUB1/NDC80/BUB1B/PLK1/UBE2C/CDC20/TEX14	20
GO:0003073	regulation of systemic arterial blood pressure	28/3015	98/18986	0.285714	1.79919	3.44632	0.00104118	0.00792575	0.00542207	PRCP/EDNRB/ENPEP/POSTN/AGT/ADRA1A/TAC4/TRPV1/CYP4A11/CTSZ/TPM1/OXTR/AR/DDAH1/SLC2A5/SERPINF2/KL/AVPR1A/SUCNR1/CYP4F12/ACE2/REN/IER3/TACR1/ADORA1/CPA3/ADAMTS16/ACE	28
GO:0021782	glial cell development	36/3015	136/18986	0.264706	1.6669	3.39124	0.00105022	0.00798478	0.00546246	MAPT/TLR4/SOD1/VIM/LYN/LDLR/POU3F1/NDRG1/CNTN1/ID4/TREM2/COL6A1/TLR2/LPAR1/SH3TC2/ASPA/TGFB1/C1QA/ERBB3/ANO1/C5AR1/TENM4/B4GALT5/ZEB2/CLU/KCNJ10/SOX11/LRP1/NTRK2/SOX4/IL6/ITGB4/S100A9/MAL/LGI4/ADGRG6	36
GO:0035418	protein localization to synapse	26/3015	89/18986	0.292135	1.83963	3.44959	0.00108226	0.00821826	0.00562219	WNT5A/MAPT/MAP1A/GPC6/BAIAP2/NPHS1/CLSTN3/NETO2/GRIP2/STX1B/KIF5C/RAB27B/DLG2/NSG1/GPSM2/NLGN2/GPC4/ERBB4/HSPB1/WNT7A/NPTX1/HOMER1/OLFM1/DLG4/RELN/BSN	26
GO:0045600	positive regulation of fat cell differentiation	22/3015	71/18986	0.309859	1.95124	3.48898	0.00108945	0.00826276	0.00565263	CMKLR1/ZBTB7C/ID2/PIM1/PTGS2/CCDC3/RARRES2/SFRP2/SFRP1/ZBTB16/AXIN2/PPARG/SNAI2/KLF5/GDF3/SOX13/FRZB/BMP2/DKKL1/TPH1/MEDAG/NOCT	22
GO:0008585	female gonad development	29/3015	103/18986	0.281553	1.77299	3.41776	0.00110385	0.00836179	0.00572037	SOD1/GAS2/CSMD1/IDH1/ESR1/MMP2/PTPRN/TNFAIP6/SLIT2/INHBA/UMODL1/SPO11/SFRP1/WNT4/LHCGR/INHBB/LHX9/ROBO2/PGR/PDGFRA/A2M/WT1/ADAMTS1/SLIT3/IMMP2L/MMP14/MSH4/CASP3/PCYT1B	29
GO:0008584	male gonad development	39/3015	151/18986	0.258278	1.62642	3.35782	0.00110841	0.00838605	0.00573697	CYP1B1/WNT5A/TCF21/GFRA1/TLR9/CSMD1/ESR1/ASPM/KCNE1/NTRK1/SFRP2/KIF18A/INHBA/WNT2B/HMGB2/SFRP1/WNT4/BIK/SOX9/LHCGR/TGFB2/INHBB/LHX9/LRP2/SCX/RXFP2/GJA1/AR/SDC1/NHLH2/HSD17B4/PDGFRA/TFAP2C/FLNA/REN/WT1/TNFSF10/MMP14/ACE	39
GO:1902930	regulation of alcohol biosynthetic process	19/3015	58/18986	0.327586	2.06287	3.52229	0.0011121	0.00840373	0.00574907	DAB2/CD244/APOB/ABCG1/CLCN2/P2RY6/PTAFR/PRKG1/PLEK/WNT4/ERLIN1/LHCGR/PTH1R/BMP6/SNCA/DKK3/AQP8/BMP2/APOE	19
GO:0046634	regulation of alpha-beta T cell activation	33/3015	122/18986	0.270492	1.70334	3.38617	0.00111849	0.00844175	0.00577508	RUNX1/NLRP3/KLHL25/PTPRC/LGALS1/GLI3/LOXL3/CARD11/TNFRSF14/DAPL1/ZAP70/XCL1/EBI3/IL4R/IRF1/IL12A/CD274/NCKAP1L/SYK/BATF/SASH3/TBX21/LGALS3/ZBTB16/LILRB4/STAT5A/IHH/PRDM1/BCL6/ANXA1/NFKBIZ/CD69/IL2RA	33
GO:0006694	steroid biosynthetic process	47/3015	191/18986	0.246073	1.54957	3.31665	0.00114078	0.00859951	0.005883	INSIG1/DAB2/PRKAA2/HSD17B2/APOB/ABCG1/CACNA1H/CLCN2/ERRFI1/CYP7B1/INHBA/SQLE/HMGCR/NR1H4/CH25H/CES1/PRKG1/STARD4/WNT4/BAAT/ERLIN1/LHCGR/CYP3A7/AKR1C4/ABCB11/PRLR/BMP6/ABCD3/SLC27A2/HMGCS2/ACOX2/DKK3/SNAI2/DHCR7/CYP8B1/IDI2/HSD17B7/CYP1A1/CFTR/AQP8/SNAI1/BMP2/SC5D/OSBPL1A/HSD17B10/DKKL1/APOE	47
GO:1901888	regulation of cell junction assembly	62/3015	268/18986	0.231343	1.45681	3.27233	0.00115577	0.00870194	0.00595307	DOCK10/WNT5A/ELMO1/FZD5/S1PR2/EPHA7/THY1/PRICKLE1/CLSTN2/IGSF11/GRID2/NTN1/SLITRK1/SLIT1/MARK1/RAC3/AGT/COL16A1/NTRK1/TLR2/LRRTM3/CLSTN3/ICAM5/MDGA1/SENP1/SFRP1/WNT4/HRG/CLDN3/MAP1B/IL1RAP/OXTR/ROBO2/AMIGO2/DCLK1/SNCA/SNAI2/SLITRK2/CAV1/LRRC4B/NLGN2/CLDN1/GPC4/ACE2/SYNDIG1/THBS1/BDNF/LRTM2/WNT7A/LRRN1/HTR4/NTRK2/IRX3/TPBG/SNAI1/PDLIM5/PTPRS/MMP14/LINGO4/ACE/VSTM5/SLITRK6	62
GO:0002709	regulation of T cell mediated immunity	30/3015	108/18986	0.277778	1.74922	3.39254	0.00116101	0.00872026	0.00596561	NLRP3/FZD5/PTPRC/DENND1B/RIPK3/MR1/XCL1/FCGR2B/SECTM1/TNFRSF1B/IL12A/RSAD2/SPN/CD274/B2M/NCKAP1L/KLRD1/HLA-F/SASH3/TBX21/LILRB4/IL1R1/IL18R1/ARID5A/PVR/KLRC1/IL7R/HSPD1/IL6/HLA-C	30
GO:2001257	regulation of cation channel activity	30/3015	108/18986	0.277778	1.74922	3.39254	0.00116101	0.00872026	0.00596561	GSTO1/EDNRA/CRHR1/STAC2/CACNB3/CACNB4/P2RY6/JPH1/KCNE1/TREM2/SCN1B/KCNE3/CASQ1/DMD/AKAP6/AHNAK/FGF12/CAV1/ACTN2/FGF13/FKBP1B/JPH2/HOMER1/GPR35/LRRC52/GEM/HAP1/KCNQ1/STAC3/GSTM2	30
GO:0010977	negative regulation of neuron projection development	35/3015	132/18986	0.265152	1.66971	3.35469	0.00118419	0.00888356	0.00607732	WNT5A/DAB2/VIM/EPHA4/EPHA7/THY1/TNR/SEMA3G/NTN1/SLIT1/TSKU/SLIT2/CRMP1/DPYSL3/CDKL3/LPAR1/SEMA3A/SEMA4F/B2M/ZNF365/STX1B/LRRK2/SPOCK1/RTN4RL2/INPP5J/FGF13/CD38/RUFY3/RAB29/FLNA/SPP1/PTPRS/BCL11A/TRIM46/APOE	35
GO:0072538	T-helper 17 type immune response	18/3015	54/18986	0.333333	2.09906	3.51401	0.00118664	0.00889122	0.00608256	SOCS3/LGALS1/LOXL3/SLAMF6/CARD9/BATF/TBX21/NLRP10/IL6R/STAT5A/IL27RA/LY9/ARID5A/NFKBIZ/CD69/IL6ST/IL6/CLEC7A	18
GO:0031100	animal organ regeneration	21/3015	67/18986	0.313433	1.97374	3.46909	0.0011894	0.00890116	0.00608936	UGT1A1/HSPG2/NNMT/LCP1/TGFB1/CCNA2/CDK1/BAAT/IHH/GLI1/VTN/CLDN1/RGN/CDKN1A/ANGPT2/AXL/IL6/CCND1/ACE/PFKFB1/UCP2	21
GO:0043122	regulation of canonical NF-kappaB signal transduction	69/3015	305/18986	0.22623	1.42461	3.24804	0.00119328	0.00891943	0.00610186	WNT5A/CLEC4D/RHOH/TLR4/USP20/EDNRA/LGALS1/EDNRB/HMOX1/PLK2/TLR9/TLR8/PYCARD/UNC5CL/CARD11/ESR1/IKBKE/STAT1/ECT2/HTR2B/TRAF1/S100A4/SECTM1/CARD9/TREM2/ALPK1/SNIP1/PRKCB/LPAR1/TNFRSF10B/NR1H4/TMEM106A/TGFB1/IRAK1BP1/USP10/CTH/CX3CR1/LILRB4/CD4/UBD/NLRC3/PPM1N/TIFAB/APOL3/GJA1/SLC39A8/TNIP3/CD36/ANGPT1/CAV1/S100B/SPHK2/IRGM/FLNA/HSPB1/TIFA/EDA2R/PIM2/TNFRSF19/TNFRSF1A/TNFSF10/EDA/CLEC7A/CARD14/BIRC3…	69
GO:0002285	lymphocyte activation involved in immune response	54/3015	227/18986	0.237885	1.49801	3.27965	0.00119637	0.00892305	0.00610434	DOCK10/CLEC4D/MFNG/SOCS3/NLRP3/PTPRC/TLR4/LEF1/CD244/LGALS1/SLC11A1/PCK1/LOXL3/SLAMF6/EXO1/FCGR2B/HLA-DMB/GPR183/IL4R/TREM2/CD180/RAB27A/SPN/LCP1/NCKAP1L/HLA-F/BATF/CLEC4E/TGFB1/FCER1G/TBX21/ITGAL/IL6R/LGALS3/NKG7/CCR6/STAT5A/GAPT/PDP2/IL27RA/LY9/IL18R1/BCL6/CR1/ANXA1/NFKBIZ/CD69/CD19/BCL3/HSPD1/IL6ST/IL6/ICAM1/CLCF1	54
GO:0002053	positive regulation of mesenchymal cell proliferation	11/3015	26/18986	0.423077	2.66419	3.68938	0.00119952	0.00892305	0.00610434	WNT5A/PRRX1/STAT1/SOX9/SHOX2/IHH/TBX1/MYC/SYNE1/FGFR2/CHRD	11
GO:0006817	phosphate ion transport	11/3015	26/18986	0.423077	2.66419	3.68938	0.00119952	0.00892305	0.00610434	SLC37A4/SLC25A10/SLC17A1/SLC17A3/SLC34A2/SFRP4/SLC34A3/ANKH/SLC25A11/SLC34A1/SLC17A4	11
GO:1904996	positive regulation of leukocyte adhesion to vascular endothelial cell	11/3015	26/18986	0.423077	2.66419	3.68938	0.00119952	0.00892305	0.00610434	SELE/ITGA4/GCNT1/CHST2/ALOX5/PTAFR/ITGB2/FUT4/SELP/ST3GAL4/IL6	11
GO:0033674	positive regulation of kinase activity	60/3015	258/18986	0.232558	1.46446	3.26359	0.00120167	0.00892837	0.00610798	CCND2/WNT5A/PIK3R5/PTPRC/ROBO1/LCP2/MAPT/TLR4/EPHA4/RIPK3/NEK10/PIM1/CASS4/KIF14/F2/TNFRSF11A/ECT2/ADRA2B/CHI3L1/CLSPN/FBN1/TREM2/SRCIN1/TNFRSF10B/ADRA2A/GHR/MAP3K13/CSF1R/FGF18/AGAP2/MIF/PIK3CG/CD4/LRRK2/TPX2/FGF2/TGFB2/MMD/PRLR/HMGA2/ITGB3/EEF1A2/SNCA/IL34/ANGPT1/STOX1/TPD52L1/MAP2K3/IRGM/THBS1/CDKN1A/PPIA/RELN/CCND1/CEMIP/PPP2CA/CARD14/PINK1/RGCC/SPDYA	60
GO:0010950	positive regulation of endopeptidase activity	36/3015	137/18986	0.262774	1.65473	3.34167	0.00121062	0.00897336	0.00613875	ROBO1/MAPT/EPHA4/LYN/LAPTM5/PYCARD/AIM2/HSPE1/CARD9/F3/LCK/SYK/SENP1/NGFR/EFNA3/SNCA/LGMN/CR1/SLC22A2/PMAIP1/PRR7/CRADD/MYC/FAS/APAF1/TNFSF10/TBC1D10A/HIP1/HSPD1/ACER2/CDKN2A/S100A9/CLEC7A/CTSD/DNAJA3/FASLG	36
GO:0045621	positive regulation of lymphocyte differentiation	36/3015	137/18986	0.262774	1.65473	3.34167	0.00121062	0.00897336	0.00613875	RUNX1/NLRP3/KLHL25/PTPRC/RHOH/LEF1/INPP5D/PCK1/GLI3/DUSP10/ZAP70/IL4R/CD27/NCKAP1L/SYK/TGFB1/SASH3/ZBTB16/LILRB4/LILRB2/GLI2/IHH/BCL6/TOX/CR1/VNN1/ANXA1/IL7/NFKBIZ/EGR3/AXL/IL7R/SOX13/SOX4/IL2RA/MMP14	36
GO:0001776	leukocyte homeostasis	31/3015	113/18986	0.274336	1.72755	3.37025	0.00121265	0.00897764	0.00614168	DOCK10/CCNB2/PIK3CD/MTHFD1/LYN/RIPK3/SLC40A1/AIM2/GPR183/CSF1/SIT1/NCKAP1L/TGFB1/GPR174/SASH3/MIF/GAPT/LMO1/SLC7A11/PMAIP1/MPL/ANXA1/AXL/IL7R/FAS/IL2RA/IL6/PPP2CA/CASP3/DNAJA3/CXCL6	31
GO:0030330	DNA damage response, signal transduction by p53 class mediator	23/3015	76/18986	0.302632	1.90573	3.43748	0.00121504	0.00898462	0.00614646	PLK2/NDRG1/PYHIN1/BATF/USP10/E2F7/MIF/GTSE1/PLA2R1/RBM38/SNAI2/PMAIP1/CD44/DYRK3/PLK3/CDKN1A/CRADD/ANKRD1/BCL3/SOX4/SNAI1/ACER2/CDKN2A	23
GO:1901342	regulation of vasculature development	81/3015	369/18986	0.219512	1.38231	3.22222	0.00121903	0.00900343	0.00615933	AKT3/CYP1B1/GLUL/WNT5A/RUNX1/ADAM12/PIK3CD/BRCA1/PTGIS/CXCR4/PRKCA/HMOX1/PLK2/STAB1/SEMA6A/ITGB8/ITGA5/STAT1/CHI3L1/SERPINF1/HSPG2/HK2/NTRK1/SFRP2/PRKCB/HHEX/F3/ALOX5/CXCR3/RHOJ/CYSLTR1/TGFB1/FGF18/SFRP1/C3AR1/CX3CR1/PF4/WNT4/HRG/SPARC/PIK3CG/C5AR1/FGF2/TGFB2/SMOC2/VASH1/CELA1/COL4A2/HMGA2/EFNA3/CDH5/ITGB3/DDAH1/RECK/CD36/PPARG/APOH/AMOT/AQP1/ABCC8/PROK1/GPNMB/CD34/SULF1/TNN/THBS1/SERPINE1/ANGPTL…	81
GO:0061387	regulation of extent of cell growth	28/3015	99/18986	0.282828	1.78102	3.38518	0.0012354	0.00911349	0.00623462	WNT5A/MAPT/EPHA7/TNR/SEMA3G/NTN1/SLIT1/FN1/CDKL3/SEMA3A/SEMA4F/MAP3K13/NRCAM/TRPC5/CDH4/MAP1B/FGF13/RUFY3/TRPV2/BDNF/LPAR3/SPP1/OLFM1/ADCY10/PTPRS/BCL11A/TRIM46/APOE	28
GO:0006813	potassium ion transport	58/3015	248/18986	0.233871	1.47273	3.2558	0.00124646	0.0091632	0.00626862	KCNG1/KCND3/ATP1A2/SLC12A8/SLC9A9/SLC24A2/KCNC4/KCNT2/RGS4/KCNE1/TREM2/ADRA2A/KCNJ15/KCND2/KCNE3/KCNJ12/HCN2/HCN3/SLC12A3/ATP1A3/KCNH1/SLC9A4/ATP1A4/AKAP6/KCNMB1/KCNG4/ATP12A/KCNB1/KCNA6/LARGE1/AQP1/CAV1/ACTN2/ABCC8/HPN/FLNA/SLC9A2/FXYD5/DPP6/KCNA5/PKD2L1/KEL/KCNJ10/KCNMA1/ADORA1/SLC9A7/KCNJ8/KCNJ16/LRRC52/FXYD2/SLC9A5/SLC24A4/KCNQ1/KCNK10/ABCC9/FHL1/MCOLN1/LETM1	58
GO:0022602	ovulation cycle process	17/3015	50/18986	0.34	2.14104	3.51015	0.00125544	0.0091632	0.00626862	GAS2/ESR1/MMP2/PTPRN/TNFAIP6/SLIT2/INHBA/LHCGR/TGFB2/ROBO2/PGR/PDGFRA/TGFB3/A2M/ADAMTS1/SLIT3/CASP3	17
GO:0031577	spindle checkpoint signaling	17/3015	50/18986	0.34	2.14104	3.51015	0.00125544	0.0091632	0.00626862	SPC24/NUF2/CENPF/SPC25/SKA1/KNTC1/CCNB1/AURKB/TTK/BIRC5/MAD2L1/BUB1/NDC80/BUB1B/PLK1/CDC20/TEX14	17
GO:0031670	cellular response to nutrient	17/3015	50/18986	0.34	2.14104	3.51015	0.00125544	0.0091632	0.00626862	TNC/PIM1/CYP24A1/POSTN/FES/COL1A1/MAT2A/USF1/SFRP1/FOLR1/MLXIPL/FOLR2/PLD1/CDKN2B/CASR/SNAI2/KANK2	17
GO:0043114	regulation of vascular permeability	17/3015	50/18986	0.34	2.14104	3.51015	0.00125544	0.0091632	0.00626862	AKAP12/MYLK3/SLIT2/TGFB1/PDE3A/BMP6/CDH5/DDAH1/AMOT/ANGPT1/ABCC8/ZEB2/BDKRB2/HRH1/C2CD4A/TACR1/APOE	17
GO:0043368	positive T cell selection	17/3015	50/18986	0.34	2.14104	3.51015	0.00125544	0.0091632	0.00626862	SOCS3/PTPRC/LGALS1/LOXL3/DOCK2/SLAMF6/ZAP70/SPN/BATF/TBX21/IL6R/STAT5A/LY9/TOX/CD69/IL6ST/IL6	17
GO:0044331	cell-cell adhesion mediated by cadherin	17/3015	50/18986	0.34	2.14104	3.51015	0.00125544	0.0091632	0.00626862	WNT5A/CDH22/CDH2/CDH11/ADAM19/CDH24/CDH4/BMP6/CDH5/SERPINF2/CDHR2/CDH26/CDH13/CDH6/CDH3/CDH18/RGCC	17
GO:0090102	cochlea development	17/3015	50/18986	0.34	2.14104	3.51015	0.00125544	0.0091632	0.00626862	WNT5A/EPHA4/DCHS1/CALB1/PTK7/FZD2/MYO7A/CCNA2/SOX9/TIFAB/HPN/TBX1/SOBP/FRZB/KCNQ1/GRHL3/SLITRK6	17
GO:0099054	presynapse assembly	17/3015	50/18986	0.34	2.14104	3.51015	0.00125544	0.0091632	0.00626862	WNT5A/IGSF11/GRID2/SLITRK1/LRRTM3/CLSTN3/MDGA1/PCDH17/IL1RAP/SNCA/SLITRK2/LRRC4B/NLGN2/GPC4/WNT7A/BSN/SLITRK6	17
GO:0048839	inner ear development	49/3015	202/18986	0.242574	1.52753	3.27503	0.00126445	0.00921817	0.00630623	WNT5A/INSIG1/PRRX1/SOD1/EPHA4/FREM2/DCHS1/GLI3/ITGA8/NTN1/CALB1/PLS1/PTK7/TSKU/FZD2/EYA4/MYO7A/TGFB1/TECTA/CCNA2/SPARC/SOX9/CYTL1/TIFAB/COL11A1/FGF2/TGFB2/GJB2/ATP8B1/TBX3/ESRP1/ADGRV1/STOX1/TGFB3/DIAPH3/HPN/TBX1/SOBP/FGFR2/FRZB/BMP2/JAG2/KCNQ1/FGF10/CEBPD/GRHL3/MYCL/SLITRK6/HMX2	49
GO:0046546	development of primary male sexual characteristics	39/3015	152/18986	0.256579	1.61572	3.31146	0.0012666	0.00922301	0.00630954	CYP1B1/WNT5A/TCF21/GFRA1/TLR9/CSMD1/ESR1/ASPM/KCNE1/NTRK1/SFRP2/KIF18A/INHBA/WNT2B/HMGB2/SFRP1/WNT4/BIK/SOX9/LHCGR/TGFB2/INHBB/LHX9/LRP2/SCX/RXFP2/GJA1/AR/SDC1/NHLH2/HSD17B4/PDGFRA/TFAP2C/FLNA/REN/WT1/TNFSF10/MMP14/ACE	39
GO:0006164	purine nucleotide biosynthetic process	48/3015	197/18986	0.243655	1.53434	3.27552	0.00127417	0.00925284	0.00632995	PID1/PTGIS/SLC25A13/MTHFD1/ADK/NMRK1/ADCY1/NUDT12/NNMT/TREM2/IDO2/ADCY7/TGFB1/AMPD1/DCK/NME7/KYNU/QPRT/NME4/HAAO/SPHK2/SLC5A8/ACMSD/KMO/PPARA/AK2/GUCY2F/PARP9/NDUFA6/ADCY10/NDUFB4/NDUFA10/SDHC/NDUFB3/NDUFB6/NDUFV1/NDUFB9/SDHA/NDUFB10/GUCY2D/NDUFA12/NDUFS7/SDHD/AFMID/ADCY3/NADSYN1/IDO1/PINK1	48
GO:0032026	response to magnesium ion	9/3015	19/18986	0.473684	2.98288	3.75713	0.00127816	0.00925284	0.00632995	SMPD3/ABCC6/CD14/BMP6/FBP1/SNCA/TNFRSF11B/THBS1/SLC34A1	9
GO:0035743	CD4-positive, alpha-beta T cell cytokine production	9/3015	19/18986	0.473684	2.98288	3.75713	0.00127816	0.00925284	0.00632995	NLRP3/DENND1B/XCL1/RSAD2/TBX21/IL1R1/IL18R1/ARID5A/IL6	9
GO:0060749	mammary gland alveolus development	9/3015	19/18986	0.473684	2.98288	3.75713	0.00127816	0.00925284	0.00632995	ID2/ESR1/EGF/PRLR/AR/AREG/ERBB4/CCND1/TPH1	9
GO:0061377	mammary gland lobule development	9/3015	19/18986	0.473684	2.98288	3.75713	0.00127816	0.00925284	0.00632995	ID2/ESR1/EGF/PRLR/AR/AREG/ERBB4/CCND1/TPH1	9
GO:0008306	associative learning	26/3015	90/18986	0.288889	1.81919	3.38455	0.00129569	0.00935792	0.00640183	ATP1A2/MAP1A/CSMD1/CLSTN2/TNR/PIANP/HMGCR/B3GAT1/SLC1A1/SLC6A4/RGS14/PPP1R1B/ABCA7/SLC7A11/LGMN/GRIA1/ABCC8/NPTX2/HRH1/BTG2/TACR1/TPBG/RELN/BRSK1/ADCY3/TTC36	26
GO:0050672	negative regulation of lymphocyte proliferation	26/3015	90/18986	0.288889	1.81919	3.38455	0.00129569	0.00935792	0.00640183	INPP5D/LYN/TNFRSF14/CTLA4/XCL1/MNDA/FCGR2B/TNFRSF21/TSPAN32/SPN/CD274/PDCD1LG2/VTCN1/TGFB1/LST1/LRRC32/LILRB4/LILRB2/IHH/CR1/GPNMB/SOX11/IL2RA/CDKN2A/CASP3/IDO1	26
GO:0006833	water transport	12/3015	30/18986	0.4	2.51887	3.61736	0.00130927	0.00941216	0.00643894	PKP1/SLC4A11/HAS2/AQP11/AQP4/AQP7/LARGE1/AQP1/SLC5A1/SLC14A1/CFTR/AQP8	12
GO:0032703	negative regulation of interleukin-2 production	12/3015	30/18986	0.4	2.51887	3.61736	0.00130927	0.00941216	0.00643894	PTPRC/LAPTM5/XCL1/GBP1/NAV3/NR1H4/GPR174/TBX21/LAG3/LILRB4/CR1/CD34	12
GO:0043032	positive regulation of macrophage activation	12/3015	30/18986	0.4	2.51887	3.61736	0.00130927	0.00941216	0.00643894	WNT5A/TLR4/CCL3/IL33/PLA2G4A/IL4R/TREM2/LRRK2/IRGM/THBS1/HSPD1/IL1RL1	12
GO:0072012	glomerulus vasculature development	12/3015	30/18986	0.4	2.51887	3.61736	0.00130927	0.00941216	0.00643894	EDNRA/TCF21/IL6R/ITGB3/PDGFD/ANGPT1/AQP1/PDGFRA/CD34/WT1/ANGPT2/NOTCH3	12
GO:0030890	positive regulation of B cell proliferation	16/3015	46/18986	0.347826	2.19032	3.51186	0.00131413	0.0094253	0.00644793	PTPRC/VAV3/TLR4/TLR9/CARD11/GPR183/NCKAP1L/SASH3/MIF/PRLR/BCL6/CD38/IL7/CDKN1A/TNFRSF13C/CLCF1	16
GO:1990573	potassium ion import across plasma membrane	16/3015	46/18986	0.347826	2.19032	3.51186	0.00131413	0.0094253	0.00644793	ATP1A2/SLC12A8/KCNJ15/KCNJ12/HCN2/SLC12A3/ATP1A3/ATP1A4/ATP12A/ABCC8/KCNJ10/KCNJ8/KCNJ16/FXYD2/KCNQ1/ABCC9	16
GO:0032835	glomerulus development	22/3015	72/18986	0.305556	1.92414	3.41346	0.00133708	0.00957879	0.00655293	PROM1/EDNRA/EDNRB/ENPEP/TCF21/NPHS1/NPHS2/BASP1/KLF15/LHX1/IL6R/ITGB3/PDGFD/ANGPT1/AQP1/PDGFRA/CD34/SULF1/WT1/ANGPT2/NOTCH3/KIRREL3	22
GO:0090287	regulation of cellular response to growth factor stimulus	83/3015	381/18986	0.217848	1.37183	3.18545	0.0013508	0.00966593	0.00661255	WNT5A/RUNX2/HTRA3/ROBO1/CADM4/FOXD1/CRB2/RASL11B/SEMA6A/LTBP1/SCUBE3/ITGA8/ITGA5/ADAMTSL2/TNFAIP6/GDF15/AGT/ADAMTS12/LOX/FBN1/SLIT2/IL12A/SFRP2/PEG10/PRKCB/CD109/HHEX/FSTL5/FGF18/SFRP1/WNT4/HRG/FOLR1/APLN/PBLD/CILP/CDKN1C/NGFR/FGF2/LRP2/DMD/CDKN2B/SMOC2/ONECUT1/HHIP/FSTL1/CDH5/FBN2/ITGB3/MYOCD/PPARG/TET1/DKK3/VTN/CAV1/TGFB3/HSPA1A/RBPMS2/GDF3/TMEM53/ZEB2/SULF1/THBS1/LTBP4/DCN/PPARA/LRG1/SFRP4/KCP…	83
GO:0043523	regulation of neuron apoptotic process	59/3015	254/18986	0.232283	1.46273	3.22579	0.00135258	0.00966753	0.00661364	STXBP1/CCL3/CCL2/SOD1/EPHA4/EPHA7/NEFL/GDNF/GRID2/MMP2/KIF14/FCGR2B/TREM2/NTRK1/CASP12/GCLM/CPEB4/PRKCG/CX3CR1/SLC1A1/AGAP2/MYBL2/ERBB3/GRIK2/IL27RA/PRODH/FGF2/TGFB2/FAIM2/GCLC/KCNB1/SNCA/LGMN/ANGPT1/CBLC/TGFB3/CRLF1/BDNF/CLU/AXL/NDNF/PITX3/PTPRZ1/NFATC4/BTG2/SARM1/ADCY10/NTRK2/GBE1/IL6ST/ITGA1/CCND1/CNTFR/UCP2/POU4F1/CLCF1/CASP3/PINK1/FASLG	59
GO:0002691	regulation of cellular extravasation	15/3015	42/18986	0.357143	2.24899	3.52072	0.00135704	0.00967709	0.00662018	SELE/ITGA4/GCNT1/LYVE1/THY1/RIPK3/CHST2/PTAFR/IL27RA/IL1R1/PDGFD/FUT4/SELP/ST3GAL4/ICAM1	15
GO:0060306	regulation of membrane repolarization	15/3015	42/18986	0.357143	2.24899	3.52072	0.00135704	0.00967709	0.00662018	CACNB3/SCN4B/KCNE1/SCN1B/KCNE3/GJA1/AKAP6/CAV1/FLNA/KCNA5/ADCY10/CACNA2D1/KCNQ1/SNTA1/SCN5A	15
GO:0006099	tricarboxylic acid cycle	13/3015	34/18986	0.382353	2.40775	3.5696	0.0013645	0.00968547	0.00662592	IDH1/ACO1/COL6A1/MDH1B/MDH1/SDHC/DLST/PDHB/FH/SUCLA2/SDHA/PDHA1/SDHD	13
GO:0030212	hyaluronan metabolic process	13/3015	34/18986	0.382353	2.40775	3.5696	0.0013645	0.00968547	0.00662592	LYVE1/TNFAIP6/EGF/HAS2/SMPD3/HMMR/TGFB1/FGF2/ABCC5/CD44/HAS1/CEMIP/HAS3	13
GO:0046320	regulation of fatty acid oxidation	13/3015	34/18986	0.382353	2.40775	3.5696	0.0013645	0.00968547	0.00662592	KLHL25/LONP2/MLYCD/FMO2/GDF15/SOX9/TYSND1/ACADL/ABCB11/FMO1/FMO4/FABP1/PPARA	13
GO:0050901	leukocyte tethering or rolling	13/3015	34/18986	0.382353	2.40775	3.5696	0.0013645	0.00968547	0.00662592	SELE/ITGA4/GCNT1/SELL/SPN/CHST2/PTAFR/CX3CR1/FUT4/VCAM1/ITGB7/SELP/ST3GAL4	13
GO:0014902	myotube differentiation	35/3015	133/18986	0.263158	1.65715	3.30434	0.00136602	0.00968547	0.00662592	ADAM12/CACNA1S/BHLHE41/CACNA1H/TMEM119/DOCK2/NPHS1/GDF15/IL4R/COL6A1/CXCL9/CD53/SHOX2/KCNH1/RBM38/ATP11A/MYOCD/EHD1/KLF5/RYR1/LARGE1/AVPR1A/TBX1/BDNF/KEL/HOMER1/EHD2/DOCK5/MYOG/MMP14/FBXO22/SMYD1/HDAC9/STAC3/CXCL10	35
GO:0006699	bile acid biosynthetic process	14/3015	38/18986	0.368421	2.32001	3.53893	0.00137685	0.00974	0.00666322	ERRFI1/CYP7B1/NR1H4/CES1/STARD4/BAAT/AKR1C4/ABCB11/ABCD3/SLC27A2/ACOX2/CYP8B1/OSBPL1A/HSD17B10	14
GO:0010742	macrophage derived foam cell differentiation	14/3015	38/18986	0.368421	2.32001	3.53893	0.00137685	0.00974	0.00666322	WNT5A/APOB/MSR1/ABCG1/NR1H3/AGT/CSF1/TGFB1/PF4/ITGB3/CD36/PPARG/PPARA/ABCA1	14
GO:0045839	negative regulation of mitotic nuclear division	19/3015	59/18986	0.322034	2.02791	3.43575	0.00139959	0.00987833	0.00675785	SPC24/NUF2/CENPF/SPC25/SKA1/KNTC1/CCNB1/AURKB/TTK/BIRC5/MTBP/MAD2L1/BUB1/NDC80/CHEK1/BUB1B/PLK1/CDC20/TEX14	19
GO:0050850	positive regulation of calcium-mediated signaling	19/3015	59/18986	0.322034	2.02791	3.43575	0.00139959	0.00987833	0.00675785	PTPRC/CCL3/ZAP70/TREM2/SYK/ERBB3/CD4/LHCGR/GPR62/LMCD1/AKAP6/CA8/P2RX5/PDGFRA/CDH13/TRAT1/CAMTA1/HINT1/CLEC7A	19
GO:0045765	regulation of angiogenesis	79/3015	360/18986	0.219444	1.38188	3.17836	0.00140217	0.00988527	0.0067626	AKT3/CYP1B1/GLUL/WNT5A/RUNX1/ADAM12/PIK3CD/BRCA1/PTGIS/CXCR4/PRKCA/HMOX1/PLK2/STAB1/SEMA6A/ITGB8/ITGA5/STAT1/CHI3L1/SERPINF1/HSPG2/HK2/NTRK1/SFRP2/PRKCB/HHEX/F3/ALOX5/CXCR3/RHOJ/CYSLTR1/FGF18/SFRP1/C3AR1/CX3CR1/PF4/HRG/SPARC/PIK3CG/C5AR1/FGF2/TGFB2/SMOC2/VASH1/CELA1/COL4A2/HMGA2/EFNA3/CDH5/ITGB3/DDAH1/RECK/CD36/PPARG/APOH/AMOT/AQP1/ABCC8/PROK1/GPNMB/CD34/SULF1/TNN/THBS1/SERPINE1/ANGPTL4/HSPB1/DCN…	79
GO:0021953	central nervous system neuron differentiation	49/3015	203/18986	0.241379	1.52001	3.23638	0.0014147	0.0099623	0.0068153	WNT5A/ROBO1/MAPT/EPHA4/NRP2/GLI3/NANOS1/GRID2/TTC21B/SLC4A10/RAC3/TSKU/ID4/SLIT2/SFRP2/INHBA/CDH11/B2M/MDGA1/CSF1R/LHX1/EMX1/SFRP1/SCN1B/CHD5/GLI2/LHX6/SPTBN4/ROBO2/FAIM2/B4GALT5/SPOCK1/DCLK1/TOX/FOXN4/MDGA2/NHLH2/PEX5/GDF7/ERBB4/GABRB1/WNT7A/NDNF/BTG2/NTRK2/FGFR2/UQCRQ/POU4F1/TTC36	49
GO:0042593	glucose homeostasis	61/3015	265/18986	0.230189	1.44954	3.20191	0.00143244	0.0100758	0.00689295	PIM3/PRKAA2/PRCP/PCK1/CSMD1/IGFBP5/SLC37A4/PTPRN/HK3/SERPINF1/COL1A1/FBN1/TREM2/HK2/SLC2A2/ADRA2A/ALOX5/USF1/GCLM/KLF15/NR1H4/RBP4/NDUFAF2/TGFB1/BACE2/HNF1A/MLXIPL/ANO1/NGFR/TIAM1/PLA2G6/HNF4A/CASR/FBN2/GCLC/KCNB1/PPARG/OBP2A/RFX6/POMC/ABCC8/SUCNR1/GCGR/FKBP1B/ZBED6/FOSL2/SESN3/LEPR/CSRP3/CFTR/NPTX1/KLF7/SOX4/GPR68/IL6/MUSTN1/ACE/LRRC8D/ICAM1/SLC2A4/UCP2	61
GO:0048872	homeostasis of number of cells	75/3015	339/18986	0.221239	1.39318	3.17374	0.00144631	0.0101618	0.0069518	DOCK10/AKT3/CCNB2/ID2/PIK3CD/SOD1/MTHFD1/INPP5D/HMOX1/LYN/RAC2/RIPK3/CARD11/ILDR2/PIANP/STAT1/SLC40A1/AIM2/RAC3/HCLS1/GPR183/CARD9/CSF1/SIT1/COL6A1/CDH2/INHBA/B2M/NCKAP1L/HMGB2/IKZF1/NCAPG2/TGFB1/EMX1/SFXN1/GPR174/CX3CR1/SASH3/MIF/RACGAP1/SOX9/GAPT/COL14A1/LMO1/SLC7A11/FSTL1/BCL6/HSPA1B/PMAIP1/HSPA1A/MPL/DIAPH3/ANXA1/IL7/DYRK3/FOSL2/ST6GALNAC1/NFKBIZ/AXL/IL7R/FAS/MYCT1/SOX4/IL2RA/IL6/FH/KCNQ1/CCR…	75
GO:1905952	regulation of lipid localization	46/3015	188/18986	0.244681	1.5408	3.23774	0.00144831	0.0101644	0.00695355	DAB2/CRHR1/APOB/MSR1/ABCG1/PLTP/IKBKE/TNFRSF11A/PLA2G4A/EGF/NR1H3/AGT/ANXA2/TREM2/ABCA13/CLSTN3/CES1/SYK/CYP4A11/MIF/APOC3/PLA2R1/BMP6/ABCA7/ITGB3/EHD1/CD36/PPARG/OSBPL8/CAV1/POMC/LRAT/REN/THBS1/PPARA/LIPG/ATP8A1/ABCA1/SPP1/ABCA8/LRP1/IL6/ABCB4/TMEM97/APOE/FASLG	46
GO:0017157	regulation of exocytosis	45/3015	183/18986	0.245902	1.54849	3.23938	0.00145564	0.0102043	0.00698083	STXBP1/LYN/RAC2/CACNB4/SYT9/CD84/FCGR2B/MICAL1/FES/ANXA2/IL4R/RIMS4/PRKCB/RAB27A/ADRA2A/SMPD3/NCKAP1L/PRKCG/HLA-F/SYK/PTAFR/SYT10/PREPL/ITGB2/FGR/PPFIA2/LRRK2/SYT13/RAB27B/KCNB1/ADORA2B/SDC1/SNCA/CADPS/SPHK2/ANXA1/SV2C/SV2B/WNT7A/SYT12/CFTR/HAP1/EXPH5/SYT8/SYTL4	45
[truncated: 627 more rows]

## Sheet: MD_Hallmark
ID	Description	GeneRatio	BgRatio	RichFactor	FoldEnrichment	zScore	pvalue	p.adjust	qvalue	geneID	Count
[truncated: 19 more rows]

## Sheet: LV_GO_BP
ID	Description	GeneRatio	BgRatio	RichFactor	FoldEnrichment	zScore	pvalue	p.adjust	qvalue	geneID	Count
[truncated: 716 more rows]

[truncated: 3 more sheets: LV_Hallmark, HR_GO_BP, HR_Hallmark]
