# Supplementary material for: Longitudinal multiorgan transcriptomic atlas of salt-induced hypertension
Source: JCI Insight. 2026 Apr 23;11(12):e200841. doi: 10.1172/jci.insight.200841 (PMC13313555; doi:10.1172/jci.insight.200841)
Supplement: Supplemental data set 2 [file jciinsight-11-200841-s206.xlsx]

## Sheet: Sheet1
Pearson’s correlation analysis for different organs showing similarites in hallmark pathway responses (associated with Figure 3D)
Sample1	Sample2	r	r2	p_value	Time point
CX_D7	CX_D7	1	1		D7
MD_D7	CX_D7	0.207409	0.0430184	0.14838	D7
LV_D7	CX_D7	0.257561	0.0663379	0.0709542	D7
HR_D7	CX_D7	0.459174	0.210841	0.000796077	D7
CX_D7	MD_D7	0.207409	0.0430184	0.14838	D7
MD_D7	MD_D7	1	1		D7
LV_D7	MD_D7	0.775677	0.601675	3.71114e-11	D7
HR_D7	MD_D7	0.760994	0.579112	1.41761e-10	D7
CX_D7	LV_D7	0.257561	0.0663379	0.0709542	D7
MD_D7	LV_D7	0.775677	0.601675	3.71114e-11	D7
LV_D7	LV_D7	1	1		D7
HR_D7	LV_D7	0.787539	0.620217	1.16538e-11	D7
CX_D7	HR_D7	0.459174	0.210841	0.000796077	D7
MD_D7	HR_D7	0.760994	0.579112	1.41761e-10	D7
LV_D7	HR_D7	0.787539	0.620217	1.16538e-11	D7
HR_D7	HR_D7	1	1		D7
CX_D14	CX_D14	1	1		D14
MD_D14	CX_D14	0.155754	0.0242592	0.280099	D14
LV_D14	CX_D14	0.334006	0.11156	0.0177609	D14
HR_D14	CX_D14	0.255959	0.0655148	0.0727904	D14
CX_D14	MD_D14	0.155754	0.0242592	0.280099	D14
MD_D14	MD_D14	1	1		D14
LV_D14	MD_D14	0.591796	0.350222	6.00279e-06	D14
HR_D14	MD_D14	0.432749	0.187272	0.0016966	D14
CX_D14	LV_D14	0.334006	0.11156	0.0177609	D14
MD_D14	LV_D14	0.591796	0.350222	6.00279e-06	D14
LV_D14	LV_D14	1	1		D14
HR_D14	LV_D14	0.368012	0.135433	0.00855339	D14
CX_D14	HR_D14	0.255959	0.0655148	0.0727904	D14
MD_D14	HR_D14	0.432749	0.187272	0.0016966	D14
LV_D14	HR_D14	0.368012	0.135433	0.00855339	D14
HR_D14	HR_D14	1	1		D14
CX_D21	CX_D21	1	1		D21
MD_D21	CX_D21	0.553041	0.305854	3.11311e-05	D21
LV_D21	CX_D21	0.436063	0.190151	0.00154806	D21
HR_D21	CX_D21	0.512417	0.262571	0.000142222	D21
CX_D21	MD_D21	0.553041	0.305854	3.11311e-05	D21
MD_D21	MD_D21	1	1		D21
LV_D21	MD_D21	0.463967	0.215266	0.000689418	D21
HR_D21	MD_D21	0.336868	0.11348	0.0167499	D21
CX_D21	LV_D21	0.436063	0.190151	0.00154806	D21
MD_D21	LV_D21	0.463967	0.215266	0.000689418	D21
LV_D21	LV_D21	1	1		D21
HR_D21	LV_D21	0.5351	0.286332	6.23741e-05	D21
CX_D21	HR_D21	0.512417	0.262571	0.000142222	D21
MD_D21	HR_D21	0.336868	0.11348	0.0167499	D21
LV_D21	HR_D21	0.5351	0.286332	6.23741e-05	D21
HR_D21	HR_D21	1	1		D21
CX_D35	CX_D35	1	1		D35
MD_D35	CX_D35	0.728911	0.531311	1.95097e-09	D35
LV_D35	CX_D35	0.467598	0.218647	0.000617389	D35
HR_D35	CX_D35	0.671554	0.450985	9.37502e-08	D35
CX_D35	MD_D35	0.728911	0.531311	1.95097e-09	D35
MD_D35	MD_D35	1	1		D35
LV_D35	MD_D35	0.608577	0.370366	2.7488e-06	D35
HR_D35	MD_D35	0.788764	0.622148	1.02967e-11	D35
CX_D35	LV_D35	0.467598	0.218647	0.000617389	D35
MD_D35	LV_D35	0.608577	0.370366	2.7488e-06	D35
LV_D35	LV_D35	1	1		D35
HR_D35	LV_D35	0.514232	0.264434	0.00013343	D35
CX_D35	HR_D35	0.671554	0.450985	9.37502e-08	D35
MD_D35	HR_D35	0.788764	0.622148	1.02967e-11	D35
LV_D35	HR_D35	0.514232	0.264434	0.00013343	D35
HR_D35	HR_D35	1	1		D35
