# Supplementary material for: Longitudinal multiorgan transcriptomic atlas of salt-induced hypertension
Source: JCI Insight. 2026 Apr 23;11(12):e200841. doi: 10.1172/jci.insight.200841 (PMC13313555; doi:10.1172/jci.insight.200841)
Supplement: Supplemental data set 3 [file jciinsight-11-200841-s207.xlsx]

## Sheet: Hallmark_D7
ID	Description	GeneRatio	BgRatio	RichFactor	FoldEnrichment	zScore	pvalue	p.adjust	qvalue	geneID	Count
HALLMARK_G2M_CHECKPOINT	HALLMARK_G2M_CHECKPOINT	22/32	198/4333	0.111111	15.0451	17.4484	4.47636e-23	6.71454e-22	5.18316e-22	Ccna2/Ccnf/Cdc20/Cdk1/Cdkn3/Cenpf/Espl1/Hmmr/Kif22/Kif23/Kif2c/Kif4a/Mcm5/Mcm6/Mki67/Nusap1/Prc1/Tacc3/Top2a/Troap/Ttk/Ube2c	22
HALLMARK_E2F_TARGETS	HALLMARK_E2F_TARGETS	18/32	200/4333	0.09	12.1866	13.9705	1.13407e-16	8.50555e-16	6.56569e-16	Bub1b/Cdc20/Cdca3/Cdk1/Cdkn3/Dlgap5/Espl1/Hmmr/Kif18b/Kif22/Kif2c/Kif4a/Mcm5/Mcm6/Mki67/Rrm2/Tacc3/Top2a	18
HALLMARK_MITOTIC_SPINDLE	HALLMARK_MITOTIC_SPINDLE	14/32	198/4333	0.0707071	9.57418	10.6518	2.50768e-11	1.25384e-10	9.67876e-11	Anln/Cdk1/Cenpf/Dlgap5/Ect2/Espl1/Kif22/Kif23/Kif2c/Kif4a/Nusap1/Prc1/Top2a/Ttk	14
HALLMARK_SPERMATOGENESIS	HALLMARK_SPERMATOGENESIS	5/32	133/4333	0.037594	5.09046	4.13245	0.00261123	0.00979212	0.00755883	Cdk1/Cdkn3/Kif2c/Ncaph/Ttk	5

## Sheet: Hallmark_D35
ID	Description	GeneRatio	BgRatio	RichFactor	FoldEnrichment	zScore	pvalue	p.adjust	qvalue	geneID	Count
HALLMARK_IL6_JAK_STAT3_SIGNALING	HALLMARK_IL6_JAK_STAT3_SIGNALING	4/21	88/4333	0.0454545	9.37879	5.54113	0.000730079	0.0160617	0.0138331	Hmox1/Osmr/Tlr2/Tnfrsf12a	4
HALLMARK_INFLAMMATORY_RESPONSE	HALLMARK_INFLAMMATORY_RESPONSE	5/21	199/4333	0.0251256	5.18425	4.21671	0.00216413	0.0238054	0.0205022	Cybb/Il7r/Msr1/Osmr/Tlr2	5

## Sheet: GO_BP_D7
ID	Description	GeneRatio	BgRatio	RichFactor	FoldEnrichment	zScore	pvalue	p.adjust	qvalue	geneID	Count
GO:0007059	chromosome segregation	25/41	387/18913	0.0645995	29.7993	26.6807	2.09193e-32	1.41205e-29	8.94025e-30	Bub1b/Ccnb1/Cdc20/Cdk1/Cenpf/Dlgap5/Dsn1/Ect2/Espl1/Kif18b/Kif22/Kif23/Kif2c/Kif4a/Knstrn/Mki67/Ncaph/Nuf2/Nusap1/Prc1/Tacc3/Top2a/Ttk/Ube2c/Uhrf1	25
GO:0098813	nuclear chromosome segregation	22/41	295/18913	0.0745763	34.4015	26.9502	1.50555e-29	4.22133e-27	2.67269e-27	Bub1b/Ccnb1/Cdc20/Cdk1/Cenpf/Ect2/Espl1/Kif18b/Kif22/Kif23/Kif2c/Kif4a/Knstrn/Ncaph/Nuf2/Nusap1/Prc1/Tacc3/Top2a/Ttk/Ube2c/Uhrf1	22
GO:0000819	sister chromatid segregation	20/41	197/18913	0.101523	46.8317	30.1401	1.87615e-29	4.22133e-27	2.67269e-27	Bub1b/Ccnb1/Cdc20/Cdk1/Espl1/Kif18b/Kif22/Kif23/Kif2c/Kif4a/Knstrn/Ncaph/Nuf2/Nusap1/Prc1/Tacc3/Top2a/Ttk/Ube2c/Uhrf1	20
GO:0000070	mitotic sister chromatid segregation	18/41	182/18913	0.0989011	45.6224	28.1942	3.53846e-26	5.97115e-24	3.78056e-24	Bub1b/Ccnb1/Cdc20/Cdk1/Espl1/Kif18b/Kif22/Kif23/Kif2c/Kif4a/Knstrn/Ncaph/Nuf2/Nusap1/Prc1/Ttk/Ube2c/Uhrf1	18
GO:0140014	mitotic nuclear division	19/41	271/18913	0.0701107	32.3416	24.222	9.0805e-25	1.22587e-22	7.76144e-23	Bub1b/Ccnb1/Cdc20/Cdk1/Espl1/Kif18b/Kif22/Kif23/Kif2c/Kif4a/Knstrn/Mki67/Ncaph/Nuf2/Nusap1/Prc1/Ttk/Ube2c/Uhrf1	19
GO:0000280	nuclear division	21/41	452/18913	0.0464602	21.4317	20.4927	9.65113e-24	1.08575e-21	6.87431e-22	Ankle1/Bub1b/Ccnb1/Cdc20/Cdk1/Espl1/Kif18b/Kif22/Kif23/Kif2c/Kif4a/Knstrn/Mki67/Ncaph/Nuf2/Nusap1/Prc1/Top2a/Ttk/Ube2c/Uhrf1	21
GO:0007051	spindle organization	12/41	201/18913	0.0597015	27.5399	17.6315	8.99732e-15	8.67598e-13	5.4931e-13	Ccnb1/Cdc20/Cdk1/Dlgap5/Espl1/Kif23/Kif4a/Knstrn/Nuf2/Prc1/Tacc3/Uhrf1	12
GO:0051983	regulation of chromosome segregation	10/41	102/18913	0.0980392	45.2248	20.8743	1.29278e-14	1.09078e-12	6.90615e-13	Bub1b/Ccnb1/Cdc20/Cdk1/Kif2c/Mki67/Ncaph/Tacc3/Ttk/Ube2c	10
GO:1902850	microtubule cytoskeleton organization involved in mitosis	11/41	157/18913	0.0700637	32.3199	18.3676	2.30771e-14	1.73078e-12	1.09583e-12	Ccnb1/Cdc20/Cdk1/Dlgap5/Kif23/Kif4a/Nuf2/Nusap1/Prc1/Tacc3/Uhrf1	11
GO:0051310	metaphase chromosome alignment	9/41	94/18913	0.0957447	44.1663	19.5552	3.84318e-13	2.59415e-11	1.64245e-11	Ccnb1/Cdk1/Cenpf/Ect2/Kif22/Kif2c/Knstrn/Nuf2/Ttk	9
GO:0051303	establishment of chromosome localization	9/41	110/18913	0.0818182	37.7421	18.0135	1.63713e-12	1.0046e-10	6.36054e-11	Ccnb1/Cdk1/Cenpf/Ect2/Kif22/Kif2c/Knstrn/Nuf2/Ttk	9
GO:0050000	chromosome localization	9/41	117/18913	0.0769231	35.4841	17.4393	2.88088e-12	1.6205e-10	1.026e-10	Ccnb1/Cdk1/Cenpf/Ect2/Kif22/Kif2c/Knstrn/Nuf2/Ttk	9
GO:0007052	mitotic spindle organization	9/41	123/18913	0.0731707	33.7531	16.9861	4.54837e-12	2.36165e-10	1.49525e-10	Ccnb1/Cdc20/Dlgap5/Kif23/Kif4a/Nuf2/Prc1/Tacc3/Uhrf1	9
GO:0044772	mitotic cell cycle phase transition	12/41	428/18913	0.0280374	12.9334	11.6394	6.75248e-11	3.25566e-09	2.06128e-09	Bub1b/Ccna2/Ccnb1/Ccnf/Cdc20/Cdk1/Cenpf/Iqgap3/Rrm2/Tacc3/Ttk/Ube2c	12
GO:0033045	regulation of sister chromatid segregation	7/41	75/18913	0.0933333	43.054	17.0087	2.33671e-10	1.05152e-08	6.65758e-09	Bub1b/Ccnb1/Cdc20/Cdk1/Tacc3/Ttk/Ube2c	7
GO:0051304	chromosome separation	7/41	76/18913	0.0921053	42.4875	16.8916	2.56972e-10	1.0841e-08	6.86385e-09	Bub1b/Ccnb1/Cdc20/Espl1/Ncaph/Ttk/Ube2c	7
GO:0051321	meiotic cell cycle	10/41	279/18913	0.0358423	16.5338	12.1837	3.11257e-10	1.23587e-08	7.82478e-09	Ankle1/Ccnb1/Cdc20/Cdk1/Espl1/Mki67/Ncaph/Nuf2/Top2a/Ttk	10
GO:0008608	attachment of spindle microtubules to kinetochore	6/41	43/18913	0.139535	64.3664	19.3892	4.06942e-10	1.52603e-08	9.6619e-09	Ccnb1/Cdk1/Ect2/Kif2c/Knstrn/Nuf2	6
GO:0033044	regulation of chromosome organization	9/41	218/18913	0.0412844	19.0442	12.4898	7.74569e-10	2.75176e-08	1.74224e-08	Bub1b/Ccnb1/Cdc20/Cdk1/Ncaph/Tacc3/Top2a/Ttk/Ube2c	9
GO:1903046	meiotic cell cycle process	9/41	242/18913	0.0371901	17.1555	11.7895	1.94347e-09	6.55922e-08	4.1529e-08	Ankle1/Ccnb1/Cdc20/Cdk1/Espl1/Ncaph/Nuf2/Top2a/Ttk	9
GO:0007080	mitotic metaphase chromosome alignment	6/41	58/18913	0.103448	47.7199	16.6094	2.63812e-09	8.47969e-08	5.36882e-08	Ccnb1/Cdk1/Kif22/Kif2c/Nuf2/Ttk	6
GO:0051656	establishment of organelle localization	11/41	472/18913	0.0233051	10.7505	9.99898	3.34815e-09	1.02727e-07	6.50405e-08	Ccnb1/Cdk1/Cenpf/Ect2/Kif22/Kif2c/Knstrn/Nuf2/Nusap1/Tacc3/Ttk	11
GO:0007088	regulation of mitotic nuclear division	7/41	111/18913	0.0630631	29.0905	13.8347	3.77772e-09	1.10868e-07	7.01946e-08	Bub1b/Ccnb1/Cdc20/Mki67/Nusap1/Ttk/Ube2c	7
GO:0007091	metaphase/anaphase transition of mitotic cell cycle	6/41	63/18913	0.0952381	43.9326	15.9094	4.39354e-09	1.23568e-07	7.82359e-08	Bub1b/Ccnb1/Cdc20/Tacc3/Ttk/Ube2c	6
GO:0007346	regulation of mitotic cell cycle	11/41	495/18913	0.0222222	10.2509	9.72119	5.49133e-09	1.48266e-07	9.38728e-08	Bub1b/Ccnb1/Cdc20/Cdk1/Cenpf/Dlgap5/Mki67/Nusap1/Rrm2/Ttk/Ube2c	11
GO:0044784	metaphase/anaphase transition of cell cycle	6/41	66/18913	0.0909091	41.9357	15.5276	5.84723e-09	1.51803e-07	9.61124e-08	Bub1b/Ccnb1/Cdc20/Tacc3/Ttk/Ube2c	6
GO:1905818	regulation of chromosome separation	6/41	68/18913	0.0882353	40.7023	15.2871	7.02154e-09	1.75538e-07	1.1114e-07	Bub1b/Ccnb1/Cdc20/Ncaph/Ttk/Ube2c	6
GO:0090068	positive regulation of cell cycle process	9/41	284/18913	0.0316901	14.6184	10.7781	7.86746e-09	1.89662e-07	1.20082e-07	Ccnb1/Cdc20/Cdk1/Ect2/Kif23/Ncaph/Nusap1/Rrm2/Ube2c	9
GO:0000281	mitotic cytokinesis	6/41	80/18913	0.075	34.597	14.0358	1.89132e-08	4.40221e-07	2.78721e-07	Anln/Ect2/Iqgap3/Kif23/Kif4a/Nusap1	6
GO:0051783	regulation of nuclear division	7/41	145/18913	0.0482759	22.2693	11.9834	2.43325e-08	5.47482e-07	3.46632e-07	Bub1b/Ccnb1/Cdc20/Mki67/Nusap1/Ttk/Ube2c	7
GO:0030261	chromosome condensation	5/41	44/18913	0.113636	52.4196	15.9159	3.79542e-08	8.26422e-07	5.23239e-07	Ccnb1/Cdk1/Ncaph/Nusap1/Top2a	5
GO:0051988	regulation of attachment of spindle microtubules to kinetochore	4/41	18/18913	0.222222	102.509	20.0827	5.68834e-08	1.19988e-06	7.59693e-07	Ccnb1/Cdk1/Ect2/Knstrn	4
GO:0045787	positive regulation of cell cycle	9/41	368/18913	0.0244565	11.2816	9.28375	7.33171e-08	1.49967e-06	9.49498e-07	Ccnb1/Cdc20/Cdk1/Ect2/Kif23/Ncaph/Nusap1/Rrm2/Ube2c	9
GO:0000910	cytokinesis	7/41	173/18913	0.0404624	18.665	10.8794	8.20712e-08	1.62935e-06	1.03161e-06	Anln/Ect2/Iqgap3/Kif23/Kif4a/Nusap1/Prc1	7
GO:0010965	regulation of mitotic sister chromatid separation	5/41	53/18913	0.0943396	43.5182	14.4475	9.88677e-08	1.90673e-06	1.20723e-06	Bub1b/Ccnb1/Cdc20/Ttk/Ube2c	5
GO:0061640	cytoskeleton-dependent cytokinesis	6/41	109/18913	0.0550459	25.3923	11.904	1.21711e-07	2.28207e-06	1.44487e-06	Anln/Ect2/Iqgap3/Kif23/Kif4a/Nusap1	6
GO:0051306	mitotic sister chromatid separation	5/41	56/18913	0.0892857	41.1868	14.0376	1.30977e-07	2.38944e-06	1.51285e-06	Bub1b/Ccnb1/Cdc20/Ttk/Ube2c	5
GO:0030071	regulation of mitotic metaphase/anaphase transition	5/41	58/18913	0.0862069	39.7666	13.7819	1.56617e-07	2.78201e-06	1.7614e-06	Bub1b/Ccnb1/Cdc20/Ttk/Ube2c	5
GO:1902099	regulation of metaphase/anaphase transition of cell cycle	5/41	61/18913	0.0819672	37.8109	13.4219	2.02376e-07	3.50266e-06	2.21767e-06	Bub1b/Ccnb1/Cdc20/Ttk/Ube2c	5
GO:0140013	meiotic nuclear division	7/41	214/18913	0.0327103	15.089	9.66118	3.49098e-07	5.89103e-06	3.72984e-06	Ankle1/Cdc20/Espl1/Ncaph/Nuf2/Top2a/Ttk	7
GO:0090307	mitotic spindle assembly	5/41	71/18913	0.0704225	32.4854	12.3887	4.35929e-07	7.17342e-06	4.54177e-06	Cdc20/Kif23/Kif4a/Prc1/Uhrf1	5
GO:1901990	regulation of mitotic cell cycle phase transition	8/41	329/18913	0.0243161	11.2168	8.71358	4.46346e-07	7.17342e-06	4.54177e-06	Bub1b/Ccnb1/Cdc20/Cdk1/Cenpf/Rrm2/Ttk/Ube2c	8
GO:0051255	spindle midzone assembly	3/41	10/18913	0.3	138.388	20.2551	1.12278e-06	1.7625e-05	1.1159e-05	Kif23/Kif4a/Prc1	3
GO:0051307	meiotic chromosome separation	3/41	11/18913	0.272727	125.807	19.2989	1.54149e-06	2.36479e-05	1.49724e-05	Espl1/Ncaph/Ttk	3
GO:1901992	positive regulation of mitotic cell cycle phase transition	5/41	104/18913	0.0480769	22.1775	10.0939	2.92189e-06	4.38283e-05	2.77494e-05	Ccnb1/Cdc20/Cdk1/Rrm2/Ube2c	5
GO:0007292	female gamete generation	6/41	191/18913	0.0314136	14.4909	8.73438	3.28607e-06	4.82196e-05	3.05297e-05	Ccnb1/Cdc20/Cdk1/Ncaph/Top2a/Ttk	6
GO:1901987	regulation of cell cycle phase transition	8/41	436/18913	0.0183486	8.46409	7.34947	3.6669e-06	5.2663e-05	3.3343e-05	Bub1b/Ccnb1/Cdc20/Cdk1/Cenpf/Rrm2/Ttk/Ube2c	8
GO:0033047	regulation of mitotic sister chromatid segregation	4/41	51/18913	0.0784314	36.1798	11.7256	4.41157e-06	6.20377e-05	3.92784e-05	Bub1b/Ccnb1/Cdk1/Ttk	4
GO:1901989	positive regulation of cell cycle phase transition	5/41	125/18913	0.04	18.4517	9.1244	7.20731e-06	9.92844e-05	6.28607e-05	Ccnb1/Cdc20/Cdk1/Rrm2/Ube2c	5
GO:0051225	spindle assembly	5/41	128/18913	0.0390625	18.0192	9.00516	8.09168e-06	0.000109238	6.91626e-05	Cdc20/Kif23/Kif4a/Prc1/Uhrf1	5
GO:1903538	regulation of meiotic cell cycle process involved in oocyte maturation	3/41	21/18913	0.142857	65.899	13.8695	1.22395e-05	0.000161993	0.000102564	Ccnb1/Cdc20/Cdk1	3
GO:0045931	positive regulation of mitotic cell cycle	5/41	140/18913	0.0357143	16.4747	8.56588	1.25121e-05	0.000162417	0.000102832	Ccnb1/Cdc20/Cdk1/Rrm2/Ube2c	5
GO:0051315	attachment of mitotic spindle microtubules to kinetochore	3/41	22/18913	0.136364	62.9035	13.541	1.41507e-05	0.000180221	0.000114105	Cdk1/Kif2c/Nuf2	3
GO:0071459	protein localization to chromosome, centromeric region	3/41	24/18913	0.125	57.6616	12.9462	1.85421e-05	0.000231776	0.000146746	Bub1b/Cdk1/Ttk	3
GO:0051445	regulation of meiotic cell cycle	4/41	75/18913	0.0533333	24.6023	9.54594	2.0666e-05	0.000253593	0.00016056	Ccnb1/Cdc20/Cdk1/Ttk	4
GO:1903537	meiotic cell cycle process involved in oocyte maturation	3/41	25/18913	0.12	55.3551	12.6756	2.10389e-05	0.000253593	0.00016056	Ccnb1/Cdc20/Cdk1	3
GO:1905820	positive regulation of chromosome separation	3/41	27/18913	0.111111	51.2547	12.1798	2.66754e-05	0.000315893	0.000200004	Cdc20/Ncaph/Ube2c	3
GO:0051984	positive regulation of chromosome segregation	3/41	28/18913	0.107143	49.4242	11.9518	2.98315e-05	0.000347177	0.000219811	Ccnb1/Cdk1/Ncaph	3
GO:2001251	negative regulation of chromosome organization	4/41	91/18913	0.043956	20.2766	8.59152	4.43198e-05	0.000507048	0.000321032	Bub1b/Ccnb1/Top2a/Ttk	4
GO:0045132	meiotic chromosome segregation	4/41	106/18913	0.0377358	17.4073	7.89553	8.0468e-05	0.000905265	0.000573158	Espl1/Ncaph/Nuf2/Ttk	4
GO:0007094	mitotic spindle assembly checkpoint signaling	3/41	41/18913	0.0731707	33.7531	9.7856	9.51895e-05	0.000988681	0.000625972	Bub1b/Ccnb1/Ttk	3
GO:0030866	cortical actin cytoskeleton organization	3/41	41/18913	0.0731707	33.7531	9.7856	9.51895e-05	0.000988681	0.000625972	Anln/Ect2/Iqgap3	3
GO:0071173	spindle assembly checkpoint signaling	3/41	41/18913	0.0731707	33.7531	9.7856	9.51895e-05	0.000988681	0.000625972	Bub1b/Ccnb1/Ttk	3
GO:0071174	mitotic spindle checkpoint signaling	3/41	41/18913	0.0731707	33.7531	9.7856	9.51895e-05	0.000988681	0.000625972	Bub1b/Ccnb1/Ttk	3
GO:0000082	G1/S transition of mitotic cell cycle	5/41	214/18913	0.0233645	10.7779	6.70492	9.52063e-05	0.000988681	0.000625972	Ccna2/Ccnb1/Ccnf/Iqgap3/Rrm2	5
GO:0031577	spindle checkpoint signaling	3/41	42/18913	0.0714286	32.9495	9.66146	0.000102358	0.00104684	0.000662794	Bub1b/Ccnb1/Ttk	3
GO:0033046	negative regulation of sister chromatid segregation	3/41	43/18913	0.0697674	32.1832	9.54159	0.000109869	0.00105945	0.000670779	Bub1b/Ccnb1/Ttk	3
GO:0033048	negative regulation of mitotic sister chromatid segregation	3/41	43/18913	0.0697674	32.1832	9.54159	0.000109869	0.00105945	0.000670779	Bub1b/Ccnb1/Ttk	3
GO:0045841	negative regulation of mitotic metaphase/anaphase transition	3/41	43/18913	0.0697674	32.1832	9.54159	0.000109869	0.00105945	0.000670779	Bub1b/Ccnb1/Ttk	3
GO:2000816	negative regulation of mitotic sister chromatid separation	3/41	43/18913	0.0697674	32.1832	9.54159	0.000109869	0.00105945	0.000670779	Bub1b/Ccnb1/Ttk	3
GO:1902100	negative regulation of metaphase/anaphase transition of cell cycle	3/41	45/18913	0.0666667	30.7528	9.31373	0.000125951	0.00118079	0.000747602	Bub1b/Ccnb1/Ttk	3
GO:1905819	negative regulation of chromosome separation	3/41	45/18913	0.0666667	30.7528	9.31373	0.000125951	0.00118079	0.000747602	Bub1b/Ccnb1/Ttk	3
GO:0051985	negative regulation of chromosome segregation	3/41	47/18913	0.0638298	29.4442	9.10028	0.000143492	0.00132681	0.000840055	Bub1b/Ccnb1/Ttk	3
GO:0032506	cytokinetic process	3/41	48/18913	0.0625	28.8308	8.99849	0.000152828	0.00139404	0.000882621	Anln/Ect2/Iqgap3	3
GO:0007143	female meiotic nuclear division	3/41	49/18913	0.0612245	28.2424	8.89976	0.000162551	0.00144371	0.000914065	Ncaph/Top2a/Ttk	3
GO:0045840	positive regulation of mitotic nuclear division	3/41	49/18913	0.0612245	28.2424	8.89976	0.000162551	0.00144371	0.000914065	Cdc20/Nusap1/Ube2c	3
GO:0044843	cell cycle G1/S phase transition	5/41	244/18913	0.0204918	9.45272	6.19416	0.000175954	0.00154245	0.000976584	Ccna2/Ccnb1/Ccnf/Iqgap3/Rrm2	5
GO:0045839	negative regulation of mitotic nuclear division	3/41	52/18913	0.0576923	26.613	8.62049	0.000194105	0.00167976	0.00106352	Bub1b/Ccnb1/Ttk	3
GO:1904146	positive regulation of meiotic cell cycle process involved in oocyte maturation	2/41	10/18913	0.2	92.2585	13.4543	0.000204071	0.00173342	0.00109749	Cdc20/Cdk1	2
GO:0001556	oocyte maturation	3/41	53/18913	0.0566038	26.1109	8.5326	0.000205442	0.00173342	0.00109749	Ccnb1/Cdc20/Cdk1	3
GO:0030865	cortical cytoskeleton organization	3/41	54/18913	0.0555556	25.6274	8.44709	0.0002172	0.00181	0.00114598	Anln/Ect2/Iqgap3	3
GO:0000086	G2/M transition of mitotic cell cycle	4/41	140/18913	0.0285714	13.1798	6.742	0.000235467	0.00191495	0.00121243	Ccna2/Ccnb1/Cdk1/Cenpf	4
GO:0007093	mitotic cell cycle checkpoint signaling	4/41	140/18913	0.0285714	13.1798	6.742	0.000235467	0.00191495	0.00121243	Bub1b/Ccnb1/Cdk1/Ttk	4
GO:0061982	meiosis I cell cycle process	4/41	142/18913	0.028169	12.9942	6.68686	0.000248589	0.00197797	0.00125233	Ankle1/Cdc20/Espl1/Top2a	4
GO:0060623	regulation of chromosome condensation	2/41	11/18913	0.181818	83.8714	12.8144	0.000249077	0.00197797	0.00125233	Ccnb1/Ncaph	2
GO:0007062	sister chromatid cohesion	3/41	57/18913	0.0526316	24.2786	8.2039	0.000255067	0.00200198	0.00126753	Bub1b/Cdc20/Kif22	3
GO:0006260	DNA replication	5/41	266/18913	0.018797	8.67092	5.87266	0.000262534	0.0020369	0.00128964	Ccna2/Cdk1/Fam111a/Mcm5/Mcm6	5
GO:0140694	non-membrane-bounded organelle assembly	6/41	433/18913	0.0138568	6.39205	5.29052	0.000317166	0.00243281	0.00154031	Cdc20/Dlgap5/Kif23/Kif4a/Prc1/Uhrf1	6
GO:0051784	negative regulation of nuclear division	3/41	62/18913	0.0483871	22.3206	7.83754	0.000327218	0.00248171	0.00157127	Bub1b/Ccnb1/Ttk	3
GO:0055015	ventricular cardiac muscle cell development	2/41	13/18913	0.153846	70.9681	11.7623	0.000352267	0.00264201	0.00167275	Ccnb1/Cdk1	2
GO:0044839	cell cycle G2/M phase transition	4/41	158/18913	0.0253165	11.6783	6.28237	0.000373247	0.00276859	0.0017529	Ccna2/Ccnb1/Cdk1/Cenpf	4
GO:0051785	positive regulation of nuclear division	3/41	68/18913	0.0441176	20.3511	7.451	0.000429711	0.00315277	0.00199614	Cdc20/Nusap1/Ube2c	3
GO:0000712	resolution of meiotic recombination intermediates	2/41	15/18913	0.133333	61.5057	10.9266	0.000472905	0.00332511	0.00210526	Ankle1/Top2a	2
GO:0034501	protein localization to kinetochore	2/41	15/18913	0.133333	61.5057	10.9266	0.000472905	0.00332511	0.00210526	Cdk1/Ttk	2
GO:0044771	meiotic cell cycle phase transition	2/41	15/18913	0.133333	61.5057	10.9266	0.000472905	0.00332511	0.00210526	Cdc20/Ttk	2
GO:1903083	protein localization to condensed chromosome	2/41	15/18913	0.133333	61.5057	10.9266	0.000472905	0.00332511	0.00210526	Cdk1/Ttk	2
GO:0045842	positive regulation of mitotic metaphase/anaphase transition	2/41	16/18913	0.125	57.6616	10.5683	0.000539721	0.00371747	0.00235367	Cdc20/Ube2c	2
GO:1901970	positive regulation of mitotic sister chromatid separation	2/41	16/18913	0.125	57.6616	10.5683	0.000539721	0.00371747	0.00235367	Cdc20/Ube2c	2
GO:0032508	DNA duplex unwinding	3/41	74/18913	0.0405405	18.7011	7.11112	0.000550835	0.00375569	0.00237787	Mcm5/Mcm6/Top2a	3
GO:0051302	regulation of cell division	4/41	176/18913	0.0227273	10.4839	5.89177	0.000560958	0.00378647	0.00239736	Ect2/Kif18b/Kif23/Prc1	4
GO:0010948	negative regulation of cell cycle process	5/41	315/18913	0.015873	7.32211	5.27395	0.000569033	0.00380294	0.00240779	Bub1b/Ccnb1/Ccnf/Cdk1/Ttk	5
GO:0007076	mitotic chromosome condensation	2/41	17/18913	0.117647	54.2697	10.2417	0.000610844	0.00400311	0.00253452	Ncaph/Nusap1	2
GO:1902101	positive regulation of metaphase/anaphase transition of cell cycle	2/41	17/18913	0.117647	54.2697	10.2417	0.000610844	0.00400311	0.00253452	Cdc20/Ube2c	2
GO:0000075	cell cycle checkpoint signaling	4/41	187/18913	0.0213904	9.86722	5.67986	0.000704169	0.0045268	0.00286609	Bub1b/Ccnb1/Cdk1/Ttk	4
GO:1901991	negative regulation of mitotic cell cycle phase transition	4/41	187/18913	0.0213904	9.86722	5.67986	0.000704169	0.0045268	0.00286609	Bub1b/Ccnb1/Cdk1/Ttk	4
GO:0032392	DNA geometric change	3/41	81/18913	0.037037	17.0849	6.76184	0.000717417	0.00456846	0.00289246	Mcm5/Mcm6/Top2a	3
GO:0048599	oocyte development	3/41	82/18913	0.0365854	16.8766	6.7155	0.000743543	0.00469058	0.00296978	Ccnb1/Cdc20/Cdk1	3
GO:0006268	DNA unwinding involved in DNA replication	2/41	20/18913	0.1	46.1293	9.41184	0.000849878	0.00514745	0.00325905	Mcm5/Mcm6	2
GO:0051383	kinetochore organization	2/41	20/18913	0.1	46.1293	9.41184	0.000849878	0.00514745	0.00325905	Dlgap5/Nuf2	2
GO:0055012	ventricular cardiac muscle cell differentiation	2/41	20/18913	0.1	46.1293	9.41184	0.000849878	0.00514745	0.00325905	Ccnb1/Cdk1	2
GO:0009994	oocyte differentiation	3/41	86/18913	0.0348837	16.0916	6.53801	0.000854096	0.00514745	0.00325905	Ccnb1/Cdc20/Cdk1	3
GO:0032465	regulation of cytokinesis	3/41	86/18913	0.0348837	16.0916	6.53801	0.000854096	0.00514745	0.00325905	Ect2/Kif23/Prc1	3
GO:0032332	positive regulation of chondrocyte differentiation	2/41	21/18913	0.0952381	43.9326	9.17508	0.000938051	0.0056034	0.00354773	Loxl2/Zbtb16	2
GO:0071103	DNA conformation change	3/41	91/18913	0.032967	15.2075	6.33222	0.0010063	0.00595833	0.00377245	Mcm5/Mcm6/Top2a	3
GO:0031145	anaphase-promoting complex-dependent catabolic process	2/41	22/18913	0.0909091	41.9357	8.95443	0.00103044	0.00604824	0.00382937	Cdc20/Ube2c	2
GO:0014855	striated muscle cell proliferation	3/41	100/18913	0.03	13.8388	5.99993	0.00132145	0.00768947	0.0048685	Ccnb1/Cdk1/Dsn1	3
GO:0010639	negative regulation of organelle organization	5/41	381/18913	0.0131234	6.05371	4.64476	0.00133403	0.00769633	0.00487284	Bub1b/Ccnb1/Ccnf/Top2a/Ttk	5
GO:0010389	regulation of G2/M transition of mitotic cell cycle	3/41	108/18913	0.0277778	12.8137	5.73868	0.00164852	0.00936218	0.00592756	Ccnb1/Cdk1/Cenpf	3
GO:0000212	meiotic spindle organization	2/41	28/18913	0.0714286	32.9495	7.88562	0.00167236	0.00936218	0.00592756	Cdk1/Espl1	2
GO:0010971	positive regulation of G2/M transition of mitotic cell cycle	2/41	28/18913	0.0714286	32.9495	7.88562	0.00167236	0.00936218	0.00592756	Ccnb1/Cdk1	2
GO:0045786	negative regulation of cell cycle	5/41	402/18913	0.0124378	5.73747	4.47503	0.00168972	0.00936218	0.00592756	Bub1b/Ccnb1/Ccnf/Cdk1/Ttk	5
GO:2000241	regulation of reproductive process	4/41	237/18913	0.0168776	7.78553	4.89968	0.00169213	0.00936218	0.00592756	Ccnb1/Cdc20/Cdk1/Ttk	4
GO:0045930	negative regulation of mitotic cell cycle	4/41	241/18913	0.0165975	7.65631	4.84728	0.00179882	0.00987155	0.00625006	Bub1b/Ccnb1/Cdk1/Ttk	4
GO:0051447	negative regulation of meiotic cell cycle	2/41	30/18913	0.0666667	30.7528	7.60161	0.00191927	0.0103913	0.00657916	Ccnb1/Ttk	2
GO:0034502	protein localization to chromosome	3/41	114/18913	0.0263158	12.1393	5.56024	0.00192432	0.0103913	0.00657916	Bub1b/Cdk1/Ttk	3
GO:1902751	positive regulation of cell cycle G2/M phase transition	2/41	31/18913	0.0645161	29.7608	7.46981	0.00204882	0.0109758	0.00694921	Ccnb1/Cdk1	2
GO:0061036	positive regulation of cartilage development	2/41	32/18913	0.0625	28.8308	7.34412	0.00218241	0.0115994	0.00734405	Loxl2/Zbtb16	2
GO:0006270	DNA replication initiation	2/41	33/18913	0.0606061	27.9571	7.22406	0.00232003	0.0120291	0.00761607	Mcm5/Mcm6	2
GO:0060045	positive regulation of cardiac muscle cell proliferation	2/41	33/18913	0.0606061	27.9571	7.22406	0.00232003	0.0120291	0.00761607	Ccnb1/Cdk1	2
GO:1902410	mitotic cytokinetic process	2/41	33/18913	0.0606061	27.9571	7.22406	0.00232003	0.0120291	0.00761607	Ect2/Iqgap3	2
GO:1902749	regulation of cell cycle G2/M phase transition	3/41	122/18913	0.0245902	11.3433	5.34213	0.00233453	0.0120291	0.00761607	Ccnb1/Cdk1/Cenpf	3
GO:1901988	negative regulation of cell cycle phase transition	4/41	265/18913	0.0150943	6.96291	4.55635	0.00253901	0.0129836	0.00822041	Bub1b/Ccnb1/Cdk1/Ttk	4
GO:0048477	oogenesis	3/41	132/18913	0.0227273	10.4839	5.09645	0.00291851	0.014812	0.00937804	Ccnb1/Cdc20/Cdk1	3
GO:0007127	meiosis I	3/41	135/18913	0.0222222	10.2509	5.02783	0.00310967	0.0156644	0.00991771	Ankle1/Espl1/Top2a	3
GO:0032467	positive regulation of cytokinesis	2/41	41/18913	0.0487805	22.5021	6.42414	0.00356382	0.0176881	0.011199	Ect2/Kif23	2
GO:0051446	positive regulation of meiotic cell cycle	2/41	41/18913	0.0487805	22.5021	6.42414	0.00356382	0.0176881	0.011199	Cdc20/Cdk1	2
GO:0007018	microtubule-based movement	5/41	482/18913	0.0103734	4.78519	3.92364	0.00370406	0.0182499	0.0115547	Kif18b/Kif22/Kif23/Kif2c/Kif4a	5
GO:0048144	fibroblast proliferation	3/41	155/18913	0.0193548	8.92825	4.61957	0.00458123	0.0224082	0.0141875	Ccna2/Ccnb1/Cdk1	3
GO:0006261	DNA-templated DNA replication	3/41	158/18913	0.0189873	8.75872	4.5647	0.00483251	0.0234672	0.014858	Fam111a/Mcm5/Mcm6	3
GO:0071695	anatomical structure maturation	4/41	323/18913	0.0123839	5.7126	3.98175	0.00514174	0.0247905	0.0156958	Ccnb1/Cdc20/Cdk1/Zbtb16	4
GO:0031100	animal organ regeneration	3/41	163/18913	0.0184049	8.49005	4.47641	0.00526959	0.0252268	0.015972	Ccna2/Cdk1/Mki67	3
GO:0046688	response to copper ion	2/41	51/18913	0.0392157	18.0899	5.69617	0.00546603	0.0259829	0.0164508	Cdk1/Loxl2	2
GO:0055023	positive regulation of cardiac muscle tissue growth	2/41	52/18913	0.0384615	17.742	5.63481	0.00567691	0.0267966	0.016966	Ccnb1/Cdk1	2
GO:0042307	positive regulation of protein import into nucleus	2/41	53/18913	0.0377358	17.4073	5.57513	0.00589148	0.0276163	0.0174849	Cdk1/Ect2	2
GO:0007131	reciprocal meiotic recombination	2/41	54/18913	0.037037	17.0849	5.51706	0.00610972	0.0280548	0.0177626	Ankle1/Top2a	2
GO:0032330	regulation of chondrocyte differentiation	2/41	54/18913	0.037037	17.0849	5.51706	0.00610972	0.0280548	0.0177626	Loxl2/Zbtb16	2
GO:0140527	reciprocal homologous recombination	2/41	54/18913	0.037037	17.0849	5.51706	0.00610972	0.0280548	0.0177626	Ankle1/Top2a	2
GO:0035825	homologous recombination	2/41	55/18913	0.0363636	16.7743	5.46053	0.00633162	0.0285546	0.018079	Ankle1/Top2a	2
GO:0060421	positive regulation of heart growth	2/41	55/18913	0.0363636	16.7743	5.46053	0.00633162	0.0285546	0.018079	Ccnb1/Cdk1	2
GO:0031099	regeneration	4/41	343/18913	0.0116618	5.37951	3.81521	0.00634546	0.0285546	0.018079	Ccna2/Ccnb1/Cdk1/Mki67	4
GO:0060043	regulation of cardiac muscle cell proliferation	2/41	57/18913	0.0350877	16.1857	5.35179	0.00678633	0.0303099	0.0191904	Ccnb1/Cdk1	2
GO:0002244	hematopoietic progenitor cell differentiation	3/41	179/18913	0.0167598	7.73116	4.21748	0.00682534	0.0303099	0.0191904	Ankle1/Anln/Top2a	3
GO:0007019	microtubule depolymerization	2/41	61/18913	0.0327869	15.1244	5.14999	0.00773894	0.0341424	0.0216168	Kif18b/Kif2c	2
GO:0046622	positive regulation of organ growth	2/41	68/18913	0.0294118	13.5674	4.83899	0.00954193	0.0418234	0.02648	Ccnb1/Cdk1	2
GO:0060038	cardiac muscle cell proliferation	2/41	73/18913	0.0273973	12.6382	4.64362	0.0109332	0.0476124	0.0301452	Ccnb1/Cdk1	2
GO:0061035	regulation of cartilage development	2/41	74/18913	0.027027	12.4674	4.60683	0.0112216	0.0485551	0.0307421	Loxl2/Zbtb16	2
GO:0021700	developmental maturation	4/41	409/18913	0.00977995	4.51142	3.34629	0.0116137	0.0499316	0.0316136	Ccnb1/Cdc20/Cdk1/Zbtb16	4

## Sheet: GO_BP_D35
ID	Description	GeneRatio	BgRatio	RichFactor	FoldEnrichment	zScore	pvalue	p.adjust	qvalue	geneID	Count
GO:0042742	defense response to bacterium	7/28	336/18913	0.0208333	14.0722	9.30934	4.50743e-07	0.000355022	0.00023289	Adamts4/Clec4e/Dmbt1/Hck/Il7r/Lcn2/Tlr2	7
GO:0045765	regulation of angiogenesis	7/28	370/18913	0.0189189	12.7791	8.8107	8.60951e-07	0.000355022	0.00023289	Adam12/Adamts1/Cybb/Hmox1/Lgals3/Runx1/Tnfrsf12a	7
GO:1901342	regulation of vasculature development	7/28	380/18913	0.0184211	12.4428	8.67639	1.02905e-06	0.000355022	0.00023289	Adam12/Adamts1/Cybb/Hmox1/Lgals3/Runx1/Tnfrsf12a	7
GO:0045766	positive regulation of angiogenesis	5/28	210/18913	0.0238095	16.0825	8.46284	1.28446e-05	0.00284749	0.00186792	Adam12/Cybb/Hmox1/Lgals3/Runx1	5
GO:1904018	positive regulation of vasculature development	5/28	213/18913	0.0234742	15.856	8.39574	1.3756e-05	0.00284749	0.00186792	Adam12/Cybb/Hmox1/Lgals3/Runx1	5
GO:0097191	extrinsic apoptotic signaling pathway	5/28	247/18913	0.0202429	13.6734	7.71976	2.80476e-05	0.0045697	0.00299766	Hmox1/Lcn2/Lgals3/Siglec1/Tnfrsf12a	5
GO:0050830	defense response to Gram-positive bacterium	4/28	123/18913	0.0325203	21.9663	8.98257	3.09062e-05	0.0045697	0.00299766	Dmbt1/Hck/Il7r/Tlr2	4
GO:0002698	negative regulation of immune effector process	4/28	143/18913	0.027972	18.8941	8.27056	5.57135e-05	0.00631399	0.0041419	Bcl6/Hmox1/Il7r/Lgals3	4
GO:0070232	regulation of T cell apoptotic process	3/28	52/18913	0.0576923	38.9691	10.557	6.11754e-05	0.00631399	0.0041419	Il7r/Lgals3/Siglec1	3
GO:0046636	negative regulation of alpha-beta T cell activation	3/28	53/18913	0.0566038	38.2338	10.4519	6.47817e-05	0.00631399	0.0041419	Bcl6/Lgals3/Runx1	3
GO:0050868	negative regulation of T cell activation	4/28	150/18913	0.0266667	18.0124	8.05469	6.71052e-05	0.00631399	0.0041419	Bcl6/Gpnmb/Lgals3/Runx1	4
GO:0061082	myeloid leukocyte cytokine production	3/28	59/18913	0.0508475	34.3456	9.87763	8.93667e-05	0.00770788	0.00505628	Bcl6/Hmox1/Tlr2	3
GO:1903038	negative regulation of leukocyte cell-cell adhesion	4/28	168/18913	0.0238095	16.0825	7.56091	0.00010413	0.00829034	0.00543836	Bcl6/Gpnmb/Lgals3/Runx1	4
GO:2001236	regulation of extrinsic apoptotic signaling pathway	4/28	178/18913	0.0224719	15.179	7.31842	0.000130163	0.0096228	0.00631244	Hmox1/Lgals3/Siglec1/Tnfrsf12a	4
GO:0070231	T cell apoptotic process	3/28	70/18913	0.0428571	28.9485	9.02031	0.000148849	0.0102706	0.00673736	Il7r/Lgals3/Siglec1	3
GO:0051250	negative regulation of lymphocyte activation	4/28	188/18913	0.0212766	14.3716	7.0948	0.000160626	0.0103905	0.00681606	Bcl6/Gpnmb/Lgals3/Runx1	4
GO:0006879	intracellular iron ion homeostasis	3/28	75/18913	0.04	27.0186	8.69333	0.000182707	0.0105039	0.00689045	Alas2/Hmox1/Lcn2	3
GO:0050863	regulation of T cell activation	5/28	374/18913	0.013369	9.03027	6.03965	0.000198887	0.0105039	0.00689045	Bcl6/Gpnmb/Il7r/Lgals3/Runx1	5
GO:1903037	regulation of leukocyte cell-cell adhesion	5/28	374/18913	0.013369	9.03027	6.03965	0.000198887	0.0105039	0.00689045	Bcl6/Gpnmb/Il7r/Lgals3/Runx1	5
GO:0002704	negative regulation of leukocyte mediated immunity	3/28	79/18913	0.0379747	25.6505	8.45392	0.000213123	0.0105039	0.00689045	Bcl6/Hmox1/Il7r	3
GO:0045806	negative regulation of endocytosis	3/28	79/18913	0.0379747	25.6505	8.45392	0.000213123	0.0105039	0.00689045	Lgals3/Siglec1/Tlr2	3
GO:0001818	negative regulation of cytokine production	5/28	387/18913	0.0129199	8.72693	5.91372	0.000233045	0.0109637	0.00719205	Bcl6/Gpnmb/Hmox1/Siglec1/Tlr2	5
GO:0070228	regulation of lymphocyte apoptotic process	3/28	85/18913	0.0352941	23.8399	8.12627	0.000264615	0.0117813	0.00772839	Il7r/Lgals3/Siglec1	3
GO:0002695	negative regulation of leukocyte activation	4/28	216/18913	0.0185185	12.5086	6.55017	0.00027319	0.0117813	0.00772839	Bcl6/Gpnmb/Lgals3/Runx1	4
GO:0007159	leukocyte cell-cell adhesion	5/28	412/18913	0.0121359	8.19738	5.68741	0.000311159	0.0124886	0.00819238	Bcl6/Gpnmb/Il7r/Lgals3/Runx1	5
GO:0022408	negative regulation of cell-cell adhesion	4/28	224/18913	0.0178571	12.0619	6.41281	0.000313724	0.0124886	0.00819238	Bcl6/Gpnmb/Lgals3/Runx1	4
GO:0006909	phagocytosis	4/28	229/18913	0.0174672	11.7985	6.33046	0.000341152	0.0130775	0.00857867	Hck/Msr1/Siglec1/Tlr2	4
GO:0050866	negative regulation of cell activation	4/28	236/18913	0.0169492	11.4485	6.21939	0.00038239	0.0139312	0.0091387	Bcl6/Gpnmb/Lgals3/Runx1	4
GO:0061515	myeloid cell development	3/28	97/18913	0.0309278	20.8906	7.56241	0.000390343	0.0139312	0.0091387	Alas2/Bcl6/Tlr2	3
GO:1903706	regulation of hemopoiesis	5/28	438/18913	0.0114155	7.71078	5.47151	0.000412074	0.0142166	0.00932589	Bcl6/Il7r/Lox/Runx1/Tsc22d1	5
GO:0002697	regulation of immune effector process	5/28	451/18913	0.0110865	7.48852	5.37012	0.000470992	0.0157251	0.0103154	Bcl6/Hmox1/Il7r/Lgals3/Tlr2	5
GO:0045582	positive regulation of T cell differentiation	3/28	105/18913	0.0285714	19.299	7.24001	0.000492381	0.0159254	0.0104469	Bcl6/Il7r/Runx1	3
GO:0070542	response to fatty acid	3/28	109/18913	0.0275229	18.5908	7.09189	0.000549233	0.0172259	0.0113	Alas2/Hmox1/Tlr2	3
GO:0070227	lymphocyte apoptotic process	3/28	111/18913	0.027027	18.2558	7.02075	0.000579169	0.0176306	0.0115654	Il7r/Lgals3/Siglec1	3
GO:0050764	regulation of phagocytosis	3/28	117/18913	0.025641	17.3196	6.81803	0.000675192	0.0199664	0.0130977	Hck/Siglec1/Tlr2	3
GO:0050765	negative regulation of phagocytosis	2/28	27/18913	0.0740741	50.0344	9.81752	0.000725077	0.0201861	0.0132418	Siglec1/Tlr2	2
GO:2000106	regulation of leukocyte apoptotic process	3/28	120/18913	0.025	16.8866	6.72222	0.000726787	0.0201861	0.0132418	Il7r/Lgals3/Siglec1	3
GO:0022407	regulation of cell-cell adhesion	5/28	500/18913	0.01	6.75464	5.02146	0.000751977	0.0201861	0.0132418	Bcl6/Gpnmb/Il7r/Lgals3/Runx1	5
GO:0045621	positive regulation of lymphocyte differentiation	3/28	122/18913	0.0245902	16.6098	6.66026	0.000762542	0.0201861	0.0132418	Bcl6/Il7r/Runx1	3
GO:0043371	negative regulation of CD4-positive, alpha-beta T cell differentiation	2/28	28/18913	0.0714286	48.2474	9.63359	0.000780137	0.0201861	0.0132418	Bcl6/Runx1	2
GO:0071276	cellular response to cadmium ion	2/28	29/18913	0.0689655	46.5837	9.45913	0.000837159	0.0206173	0.0135247	Cybb/Hmox1	2
GO:0002703	regulation of leukocyte mediated immunity	4/28	291/18913	0.0137457	9.28473	5.48405	0.000839985	0.0206173	0.0135247	Bcl6/Hmox1/Il7r/Tlr2	4
GO:0002286	T cell activation involved in immune response	3/28	128/18913	0.0234375	15.8312	6.48283	0.000876486	0.0206173	0.0135247	Bcl6/Clec4e/Lgals3	3
GO:0046634	regulation of alpha-beta T cell activation	3/28	128/18913	0.0234375	15.8312	6.48283	0.000876486	0.0206173	0.0135247	Bcl6/Lgals3/Runx1	3
GO:0006898	receptor-mediated endocytosis	4/28	297/18913	0.013468	9.09716	5.41573	0.000906277	0.0208444	0.0136737	Dmbt1/Mrc1/Msr1/Siglec1	4
GO:0002718	regulation of cytokine production involved in immune response	3/28	132/18913	0.0227273	15.3515	6.37108	0.000958145	0.0215583	0.014142	Bcl6/Hmox1/Tlr2	3
GO:1903707	negative regulation of hemopoiesis	3/28	133/18913	0.0225564	15.236	6.3439	0.000979287	0.0215652	0.0141465	Bcl6/Runx1/Tsc22d1	3
GO:0002367	cytokine production involved in immune response	3/28	134/18913	0.0223881	15.1223	6.31702	0.00100072	0.0215781	0.014155	Bcl6/Hmox1/Tlr2	3
GO:0042168	heme metabolic process	2/28	33/18913	0.0606061	40.9372	8.84144	0.00108474	0.0224541	0.0147296	Alas2/Hmox1	2
GO:0046639	negative regulation of alpha-beta T cell differentiation	2/28	33/18913	0.0606061	40.9372	8.84144	0.00108474	0.0224541	0.0147296	Bcl6/Runx1	2
GO:0002366	leukocyte activation involved in immune response	4/28	322/18913	0.0124224	8.39086	5.15064	0.00122269	0.0247393	0.0162287	Bcl6/Clec4e/Hmox1/Lgals3	4
GO:0030217	T cell differentiation	4/28	324/18913	0.0123457	8.33907	5.13067	0.00125096	0.0247393	0.0162287	Bcl6/Clec4e/Il7r/Runx1	4
GO:0002263	cell activation involved in immune response	4/28	326/18913	0.0122699	8.28791	5.11089	0.00127968	0.0247393	0.0162287	Bcl6/Clec4e/Hmox1/Lgals3	4
GO:0002719	negative regulation of cytokine production involved in immune response	2/28	36/18913	0.0555556	37.5258	8.44644	0.00129075	0.0247393	0.0162287	Bcl6/Hmox1	2
GO:0007162	negative regulation of cell adhesion	4/28	333/18913	0.012012	8.11369	5.04293	0.00138385	0.0248175	0.01628	Bcl6/Gpnmb/Lgals3/Runx1	4
GO:0030198	extracellular matrix organization	4/28	335/18913	0.0119403	8.06525	5.02388	0.00141467	0.0248175	0.01628	Adamts1/Adamts4/Lgals3/Lox	4
GO:0046651	lymphocyte proliferation	4/28	335/18913	0.0119403	8.06525	5.02388	0.00141467	0.0248175	0.01628	Bcl6/Gpnmb/Il7r/Lgals3	4
GO:0043062	extracellular structure organization	4/28	336/18913	0.0119048	8.04124	5.01442	0.00143026	0.0248175	0.01628	Adamts1/Adamts4/Lgals3/Lox	4
GO:0045229	external encapsulating structure organization	4/28	336/18913	0.0119048	8.04124	5.01442	0.00143026	0.0248175	0.01628	Adamts1/Adamts4/Lgals3/Lox	4
GO:0071887	leukocyte apoptotic process	3/28	152/18913	0.0197368	13.3315	5.8776	0.00143869	0.0248175	0.01628	Il7r/Lgals3/Siglec1	3
GO:0032943	mononuclear cell proliferation	4/28	342/18913	0.0116959	7.90017	4.95843	0.00152635	0.0258978	0.0169887	Bcl6/Gpnmb/Il7r/Lgals3	4
GO:0006778	porphyrin-containing compound metabolic process	2/28	41/18913	0.0487805	32.9495	7.88562	0.00167236	0.0274744	0.0180229	Alas2/Hmox1	2
GO:2000515	negative regulation of CD4-positive, alpha-beta T cell activation	2/28	41/18913	0.0487805	32.9495	7.88562	0.00167236	0.0274744	0.0180229	Bcl6/Runx1	2
GO:0030100	regulation of endocytosis	4/28	357/18913	0.0112045	7.56823	4.82424	0.00178619	0.0288861	0.0189489	Hck/Lgals3/Siglec1/Tlr2	4
GO:0070661	leukocyte proliferation	4/28	376/18913	0.0106383	7.18579	4.66508	0.00215774	0.0343578	0.0225383	Bcl6/Gpnmb/Il7r/Lgals3	4
GO:0002701	negative regulation of production of molecular mediator of immune response	2/28	47/18913	0.0425532	28.7432	7.33254	0.00219259	0.0343839	0.0225554	Bcl6/Hmox1	2
GO:0034101	erythrocyte homeostasis	3/28	179/18913	0.0167598	11.3206	5.34204	0.00229467	0.0349262	0.0229111	Alas2/Bcl6/Hmox1	3
GO:0045580	regulation of T cell differentiation	3/28	179/18913	0.0167598	11.3206	5.34204	0.00229467	0.0349262	0.0229111	Bcl6/Il7r/Runx1	3
GO:0048821	erythrocyte development	2/28	50/18913	0.04	27.0186	7.09337	0.00247787	0.037168	0.0243818	Alas2/Bcl6	2
GO:0033013	tetrapyrrole metabolic process	2/28	51/18913	0.0392157	26.4888	7.01827	0.00257665	0.0380976	0.0249916	Alas2/Hmox1	2
GO:1902041	regulation of extrinsic apoptotic signaling pathway via death domain receptors	2/28	52/18913	0.0384615	25.9794	6.94529	0.00267727	0.0390278	0.0256018	Hmox1/Lgals3	2
GO:0048872	homeostasis of number of cells	4/28	413/18913	0.00968523	6.54203	4.38477	0.00302939	0.0433408	0.028431	Alas2/Bcl6/Hmox1/Il7r	4
GO:0042129	regulation of T cell proliferation	3/28	200/18913	0.015	10.132	4.99916	0.00314064	0.0433408	0.028431	Bcl6/Gpnmb/Lgals3	3
GO:1902107	positive regulation of leukocyte differentiation	3/28	200/18913	0.015	10.132	4.99916	0.00314064	0.0433408	0.028431	Bcl6/Il7r/Runx1	3
GO:1903708	positive regulation of hemopoiesis	3/28	200/18913	0.015	10.132	4.99916	0.00314064	0.0433408	0.028431	Bcl6/Il7r/Runx1	3
GO:0050777	negative regulation of immune response	3/28	203/18913	0.0147783	9.98223	4.95433	0.00327512	0.044602	0.0292584	Bcl6/Il7r/Lgals3	3
GO:0046631	alpha-beta T cell activation	3/28	205/18913	0.0146341	9.88484	4.92496	0.00336672	0.0452539	0.029686	Bcl6/Lgals3/Runx1	3
GO:0045581	negative regulation of T cell differentiation	2/28	60/18913	0.0333333	22.5155	6.42726	0.00354772	0.0462778	0.0303577	Bcl6/Runx1	2
GO:0002700	regulation of production of molecular mediator of immune response	3/28	211/18913	0.014218	9.60376	4.83921	0.00365093	0.0462778	0.0303577	Bcl6/Hmox1/Tlr2	3
GO:0032640	tumor necrosis factor production	3/28	213/18913	0.0140845	9.51358	4.81139	0.00374884	0.0462778	0.0303577	Cybb/Gpnmb/Tlr2	3
GO:0032680	regulation of tumor necrosis factor production	3/28	213/18913	0.0140845	9.51358	4.81139	0.00374884	0.0462778	0.0303577	Cybb/Gpnmb/Tlr2	3
GO:0043370	regulation of CD4-positive, alpha-beta T cell differentiation	2/28	62/18913	0.0322581	21.7892	6.31328	0.00378333	0.0462778	0.0303577	Bcl6/Runx1	2
GO:0000082	G1/S transition of mitotic cell cycle	3/28	214/18913	0.0140187	9.46913	4.79762	0.00379839	0.0462778	0.0303577	Adamts1/Ccnf/Gpnmb	3
GO:0045619	regulation of lymphocyte differentiation	3/28	214/18913	0.0140187	9.46913	4.79762	0.00379839	0.0462778	0.0303577	Bcl6/Il7r/Runx1	3
GO:0030098	lymphocyte differentiation	4/28	440/18913	0.00909091	6.14058	4.20106	0.00380059	0.0462778	0.0303577	Bcl6/Clec4e/Il7r/Runx1	4
GO:0071706	tumor necrosis factor superfamily cytokine production	3/28	216/18913	0.0138889	9.38145	4.77034	0.0038987	0.0463811	0.0304254	Cybb/Gpnmb/Tlr2	3
GO:1903555	regulation of tumor necrosis factor superfamily cytokine production	3/28	216/18913	0.0138889	9.38145	4.77034	0.0038987	0.0463811	0.0304254	Cybb/Gpnmb/Tlr2	3
GO:0002443	leukocyte mediated immunity	4/28	445/18913	0.00898876	6.07159	4.16873	0.00395679	0.0465372	0.0305279	Bcl6/Hmox1/Il7r/Tlr2	4
GO:0002707	negative regulation of lymphocyte mediated immunity	2/28	66/18913	0.030303	20.4686	6.10064	0.00427587	0.0482043	0.0316214	Bcl6/Il7r	2
GO:0002823	negative regulation of adaptive immune response based on somatic recombination of immune receptors built from immunoglobulin superfamily domains	2/28	66/18913	0.030303	20.4686	6.10064	0.00427587	0.0482043	0.0316214	Bcl6/Il7r	2
GO:2001233	regulation of apoptotic signaling pathway	4/28	458/18913	0.00873362	5.89925	4.08691	0.0043833	0.0482043	0.0316214	Hmox1/Lgals3/Siglec1/Tnfrsf12a	4
GO:0042440	pigment metabolic process	2/28	67/18913	0.0298507	20.1631	6.05039	0.00440341	0.0482043	0.0316214	Alas2/Hmox1	2
GO:2001238	positive regulation of extrinsic apoptotic signaling pathway	2/28	67/18913	0.0298507	20.1631	6.05039	0.00440341	0.0482043	0.0316214	Siglec1/Tnfrsf12a	2
GO:0002262	myeloid cell homeostasis	3/28	226/18913	0.0132743	8.96634	4.63909	0.00442455	0.0482043	0.0316214	Alas2/Bcl6/Hmox1	3
GO:0002285	lymphocyte activation involved in immune response	3/28	226/18913	0.0132743	8.96634	4.63909	0.00442455	0.0482043	0.0316214	Bcl6/Clec4e/Lgals3	3
GO:0050870	positive regulation of T cell activation	3/28	230/18913	0.0130435	8.8104	4.58884	0.00464639	0.0497628	0.0326438	Bcl6/Il7r/Runx1	3
GO:0045620	negative regulation of lymphocyte differentiation	2/28	69/18913	0.0289855	19.5787	5.95308	0.00466376	0.0497628	0.0326438	Bcl6/Runx1	2
