# Supplementary material for: Longitudinal multiorgan transcriptomic atlas of salt-induced hypertension
Source: JCI Insight. 2026 Apr 23;11(12):e200841. doi: 10.1172/jci.insight.200841 (PMC13313555; doi:10.1172/jci.insight.200841)
Supplement: Supplemental data set 4 [file jciinsight-11-200841-s208.xlsx]

## Sheet: Organ unique genes
Organ	Gene
CX	Actr3b
CX	Adam8
CX	Adcyap1r1
CX	Adgrf1
CX	Adgrl3
CX	Adipoq
CX	Adrb1
CX	Aff3
CX	Agpat2
CX	Akap2
CX	Aldh1a3
CX	Alox12
CX	Angpt4
CX	Angptl3
CX	Ankrd35
CX	Ankrd63
CX	Anxa8
CX	Apcdd1l
CX	Aqp2
CX	Aqp6
CX	Art4
CX	Atp6v1b1
CX	Azin2
CX	B4galt2
CX	Barx2
CX	Bex2
CX	Blm
CX	Bmp15
CX	Bmp3
CX	Bmp4
CX	Bnc2
CX	Bpi
CX	Bsnd
CX	C2cd4d
CX	C8b
CX	Cacna1a
CX	Cage1
CX	Cahm
CX	Calcr
CX	Caln1
CX	Car14
CX	Caskin1
CX	Ccdc122
CX	Ccdc15
CX	Ccdc27
CX	Ccdc69
CX	Ccr1
CX	Cd101
CX	Cd2
CX	Cd28
CX	Cd3e
CX	Cd3g
CX	Cd5
CX	Cd96
CX	Cdc42ep5
CX	Cecr6
CX	Cercam
CX	Ces2
CX	Cfap70
CX	Cited1
CX	Clcn4
CX	Clcnkb
CX	Cldn16
CX	Cldn23
CX	Cldn5
CX	Clec3b
CX	Cntnap2
CX	Cntnap4
CX	Col23a1
CX	Col6a5
CX	Col7a1
CX	Col9a1
CX	Cpne7
CX	Cracr2b
CX	Creb3l3
CX	Cryab
CX	Ctsa
CX	Ctsb
CX	Ctsh
CX	Cyp21a1
CX	Cyp27b1
CX	Cyp39a1
CX	Defb1
CX	Diras3
CX	Dlk1
CX	Dmrt2
CX	Dsc2
CX	Dusp4
CX	Dusp9
CX	Edn1
CX	Ehf
CX	Emid1
CX	En2
CX	Ephb3
CX	Eps8l1
CX	Esrrb
CX	Esyt3
CX	Etv6
CX	Eva1c
CX	Ewsr1
CX	Extl1
CX	Fa2h
CX	Fabp3
CX	Fads1
CX	Fam114a1l1
CX	Fam118a
CX	Fam124a
CX	Fam131b
CX	Fam189a2
CX	Fam18b-ps1
CX	Fam221a
CX	Fat2
CX	Flt3
CX	Fnip2
CX	Foxc1
CX	Foxl1
CX	Frrs1l
CX	Fxyd4
CX	Gal3st1
CX	Galnt6
CX	Garem2
CX	Garnl3
CX	Gata2
CX	Gcsam
CX	Ggt5
CX	Gimap7
CX	Gja5
CX	Glyatl1
CX	Glycam1
CX	Gmpr
CX	Gpc1
CX	Gper1
CX	Gpr162
CX	Gpr25
CX	Gpr37l1
CX	Greb1
CX	Gspt1
CX	Gsta3
CX	Hao1
CX	Havcr1
CX	Hbq1b
CX	Hepacam2
CX	Hfe
CX	Hoxa2
CX	Hoxb8
CX	Hoxc11
CX	Hrh3
CX	Hs3st3b1
CX	Hspb2
CX	Hspbap1
CX	Htr1b
CX	Il16
CX	Il17rd
CX	Il1r2
CX	Il20rb
CX	Inpp5b
CX	Irak3
CX	Irx2
CX	Islr2
CX	Itgad
CX	Itk
CX	Kcnj1
CX	Kcnk1
CX	Kcnk3
CX	Kcnk4
CX	Kcnt1
CX	Kctd14
CX	Kctd19
CX	Kctd8
CX	Klk1c2
CX	Klrc3
CX	Krt15
CX	Krt23
CX	Krt5
CX	Krt8
CX	Ksr1
CX	LOC100359687
CX	LOC100909609
CX	LOC100909794
CX	LOC100909878
CX	LOC100910288
CX	LOC100910558
CX	LOC100910650
CX	LOC100910708
CX	LOC100910912
CX	LOC100911313
CX	LOC100911779
CX	LOC100912373
CX	LOC100912471
CX	LOC102546604
CX	LOC102547042
CX	LOC102547265
CX	LOC102547604
CX	LOC102547830
CX	LOC102547969
CX	LOC102548124
CX	LOC102548446
CX	LOC102549147
CX	LOC102549581
CX	LOC102549726
CX	LOC102550058
CX	LOC102550354
CX	LOC102550944
CX	LOC102550987
CX	LOC102551288
CX	LOC102551932
CX	LOC102551940
CX	LOC102552499
CX	LOC102552946
CX	LOC102553078
CX	LOC102553092
CX	LOC102553264
CX	LOC102553447
CX	LOC102553524
CX	LOC102554129
CX	LOC102554413
CX	LOC102554449
CX	LOC102554485
CX	LOC102554819
CX	LOC102554875
CX	LOC102554916
CX	LOC102555270
CX	LOC102555502
CX	LOC102555844
CX	LOC103689943
CX	LOC103689976
CX	LOC103689992
CX	LOC103690006
CX	LOC103690095
CX	LOC103690234
CX	LOC103690947
CX	LOC103691897
CX	LOC103691983
CX	LOC103692392
CX	LOC103692427
CX	LOC103692512
CX	LOC103692687
CX	LOC103692792
CX	LOC103692938
CX	LOC103693057
CX	LOC103693132
CX	LOC103693484
CX	LOC103693858
CX	LOC103693894
CX	LOC103693999
CX	LOC103694249
CX	LOC103694344
CX	LOC108348033
CX	LOC108348052
CX	LOC108348060
CX	LOC108348062
CX	LOC108348083
CX	LOC108348594
CX	LOC108348796
CX	LOC108348896
CX	LOC108348988
CX	LOC108349471
CX	LOC108349602
CX	LOC108349697
CX	LOC108350439
CX	LOC108350660
CX	LOC108350772
CX	LOC108351058
CX	LOC108351685
CX	LOC108351787
CX	LOC108351804
CX	LOC108351879
CX	LOC108352306
CX	LOC108352311
CX	LOC108352426
CX	LOC108352570
CX	LOC108352628
CX	LOC108352629
CX	LOC108352829
CX	LOC108352861
CX	LOC288481
CX	LOC498222
CX	LOC680032
CX	LOC680375
CX	LOC680406
CX	LOC680775
CX	LOC680786
CX	LOC684828
CX	LOC688430
CX	LOC690507
CX	LOC690862
CX	LOC691485
CX	Lgals2
CX	Lgr6
CX	Lhfpl2
CX	Linc01158
CX	Liph
CX	Lrfn3
CX	Lrrc19
CX	Ly6c
CX	Ly6g6e
CX	Ly6l
CX	Lypd6
CX	Maf
CX	Man1a1
CX	Map3k6
CX	Matn1
CX	Mettl21b
CX	Mfap5
CX	Mfsd4
CX	Mirlet7b
CX	Mkrn2os
CX	Morn5
CX	Ms4a18
CX	Msantd1
CX	Msln
CX	Muc1
CX	Mycbpap
CX	Myh9
CX	Myoz1
CX	Myrf
CX	Mzb1
CX	Nap1l1
CX	Nat8l
CX	Ndrg4
CX	Nectin4
CX	Nipal1
CX	Nkd2
CX	Nrn1
CX	Nrtn
CX	Nupr1
CX	Olfm4
CX	Oxgr1
CX	P2rx7
CX	Pde1a
CX	Pde1b
CX	Pdpn
CX	Phgdh
CX	Pitx2
CX	Pkia
CX	Plcl2
CX	Plin1
CX	Plin4
CX	Pln
CX	Pnma2
CX	Pnpla2
CX	Pon3
CX	Ppp1r14a
CX	Ppp1r35
CX	Prkg2
CX	Prom2
CX	Prr35
CX	Prrt1
CX	Prss53
CX	Psph
CX	Ptchd3
CX	Ptpn22
CX	Ptprcap
CX	Qrich2
CX	RGD1305807
CX	RGD1307461
CX	RGD1560784
CX	RGD1561145
CX	RGD1563222
CX	RGD1564053
CX	RGD1566029
CX	RT1-Ba
CX	RT1-Bb
CX	RT1-CE10
CX	RT1-T24-4
CX	Rap1gap
CX	Rapgefl1
CX	Rarres1
CX	Rbm20
CX	Rbp1
CX	Rdh10
CX	Reep6
CX	Reg3g
CX	Rel
CX	Rem2
CX	Ret
CX	Rgs1
CX	Rgs20
CX	Rhbg
CX	Rhob
CX	Ric3
CX	Rmnd5b
CX	Rnf24
CX	Robo3
CX	Romo1
CX	Rpp25
CX	Rufy4
CX	S100a10
CX	Samd3
CX	Sccpdh
CX	Serpina1
CX	Sgcg
CX	Shh
CX	Sik1
CX	Sim2
CX	Slamf7
CX	Slc10a2
CX	Slc12a1
CX	Slc12a5
CX	Slc15a1
CX	Slc16a7
CX	Slc18a1
CX	Slc25a35
CX	Slc2a13
CX	Slc39a12
CX	Slc4a9
CX	Slc6a17
CX	Slc6a9
CX	Slc8a2
CX	Slpi
CX	Smlr1
CX	Snap91
CX	Snhg11
CX	Snx31
CX	Sprr1a
CX	Sptbn2
CX	Stra6
CX	Syp
CX	Tacstd2
CX	Tcerg1l
CX	Tcn2
CX	Tesc
CX	Thbs2
CX	Tle2
CX	Tle6
CX	Tlr11
CX	Tmc5
CX	Tmc7
CX	Tmem132e
CX	Tmem178b
CX	Tmem184a
CX	Tmem200b
CX	Tmem207
CX	Tmem213
CX	Tmem35
CX	Tmem86a
CX	Tmprss13
CX	Tnfaip3
CX	Tnfrsf13b
CX	Tnfrsf9
CX	Tp73
CX	Trim6
CX	Tsga10ip
CX	Tshr
CX	Ttr
CX	Tubb2b
CX	Upk1a
CX	Upk1b
CX	Upk2
CX	Upk3a
CX	Vash2
CX	Wdfy4
CX	Wdr27
CX	Wnt11
CX	Xdh
CX	Xirp1
CX	Xrcc2
CX	Ybx2
CX	Zfp39
MD	A1cf
MD	A2ml1
MD	ATP6
MD	Aamdc
MD	Aass
MD	Aatk
MD	Abat
MD	Abca13
MD	Abca7
MD	Abcb11
MD	Abcb1a
MD	Abcc5
MD	Abcc6
MD	Abcc9
MD	Abcd3
MD	Abcg2
MD	Abhd1
MD	Abhd11
MD	Abhd11os
MD	Abhd14b
MD	Abi3bp
MD	Acaa1
MD	Acaa1b
MD	Acad10
MD	Acad11
MD	Acadl
MD	Acadm
MD	Acads
MD	Acadsb
MD	Acap1
MD	Acat1
MD	Acbd4
MD	Ace2
MD	Aco1
MD	Acot2
MD	Acot8
MD	Acox1
MD	Acox2
MD	Acox3
MD	Acrbp
MD	Acsf3
MD	Acsm1
MD	Acsm2a
MD	Acsm4
MD	Acss2
MD	Acss3
MD	Acta2
MD	Actn2
MD	Acy1
MD	Adam19
MD	Adamts10
MD	Adamts16
MD	Adamtsl1
MD	Adamtsl2
MD	Adamtsl5
MD	Adck3
MD	Adcy1
MD	Adcy10
MD	Adcy3
MD	Adgra2
MD	Adgra3
MD	Adgrb1
MD	Adgrb2
MD	Adgrg2
MD	Adgrg5
MD	Adgrv1
MD	Adh6
MD	Adhfe1
MD	Adi1
MD	Adk
MD	Adora2b
MD	Adra1a
MD	Adra2a
MD	Adra2b
MD	Adtrp
MD	Aff2
MD	Afm
MD	Afmid
MD	Agap2
MD	Agbl2
MD	Agmat
MD	Agt
MD	Agtrap
MD	Agxt2
MD	Ahcy
MD	Ahcyl2
MD	Aif1
MD	Aim2
MD	Ajap1
MD	Ak2
MD	Ak4
MD	Akain1
MD	Akap17b
MD	Akap6
MD	Aknad1
MD	Akr1b10
MD	Akr1b8
MD	Akr1c12
MD	Akr1c12l1
MD	Akr1c19
MD	Akr1e2
MD	Akr7a2
MD	Alad
MD	Alb
MD	Aldh16a1
MD	Aldh1l1
MD	Aldh2
MD	Aldh4a1
MD	Aldh6a1
MD	Aldh7a1
MD	Aldh8a1
MD	Aldh9a1
MD	Aldob
MD	Aldoc
MD	Alkbh6
MD	Alox5
MD	Alpk2
MD	Amacr
MD	Amdhd2
MD	Amigo2
MD	Amn
MD	Amot
MD	Ampd1
MD	Amph
MD	Amt
MD	Angpt2
MD	Angptl6
MD	Ankdd1a
MD	Ankdd1b
MD	Ankh
MD	Ankra2
MD	Ankrd13b
MD	Ankrd13d
MD	Ankrd22
MD	Ankrd33b
MD	Ankrd65
MD	Anks4b
MD	Anks6
MD	Ano1
MD	Ano2
MD	Anpep
MD	Antxr1
MD	Antxr2
MD	Anxa13
MD	Aoah
MD	Aox2
MD	Aox4
MD	Ap1s2
MD	Apba1
MD	Apc2
MD	Apcdd1
MD	Aplp1
MD	Apmap
MD	Apoa4
MD	Apoa5
MD	Apoh
MD	Apol11a
MD	Apol3
MD	Apol9a
MD	Apom
MD	Aqp1
MD	Aqp11
MD	Aqp7
MD	Aqp8
MD	Areg
MD	Arhgap25
MD	Arhgap28
MD	Arhgap33
MD	Arhgap40
MD	Arhgap9
MD	Arhgdib
MD	Arhgef15
MD	Arid3c
MD	Arl13a
MD	Arl5c
MD	Armc2
MD	Armc3
MD	Armcx2
MD	Arrdc3
MD	Arrdc4
MD	Asap3
MD	Asb11
MD	Asb13
MD	Asb9
MD	Asgr1
MD	Asgr2
MD	Asmt
MD	Aspdh
MD	Asrgl1
MD	Astn1
MD	Asxl3
MD	Atf7ip2
MD	Atg9b
MD	Atl1
MD	Atp10a
MD	Atp10b
MD	Atp10d
MD	Atp11a
MD	Atp12a
MD	Atp1b4
MD	Atp5a1
MD	Atp5b
MD	Atp5c1
MD	Atp5d
MD	Atp5g3
MD	Atp5i
MD	Atp5o
MD	Atp6v0a4
MD	Atp6v0d1
MD	Atp6v0e2
MD	Atp7b
MD	Atp8b1
MD	Atp8b3
MD	Atp8b4
MD	Aunip
MD	Axl
MD	Azgp1
MD	B2m
MD	B3galt5
MD	B3gat1
MD	B3gnt3
MD	B4galnt3
MD	B4gat1
MD	Baat
MD	Bace2
MD	Baiap2
MD	Batf
MD	Batf2
MD	Bbof1
MD	Bbs12
MD	Bcat2
MD	Bckdha
MD	Bckdhb
MD	Bckdk
MD	Bcl11a
MD	Bdh2
MD	Bdkrb1
MD	Begain
MD	Bend5
MD	Bend7
MD	Bex4
MD	Bfsp1
MD	Bfsp2
MD	Bhmt
MD	Bhmt2
MD	Bicd1
MD	Bik
MD	Blk
MD	Blvra
MD	Bmp1
MD	Bmp2
MD	Boc
MD	Bola1
MD	Bola3
MD	Bphl
MD	Bpifb1
MD	Bri3
MD	Brinp1
MD	Bsn
MD	Bsx
MD	Btbd16
MD	Btc
MD	Btd
MD	Btk
MD	Btnl9
MD	Bzw2
MD	C11H22orf29
MD	C1qc
MD	C1ql4
MD	C1qtnf6
MD	C1qtnf7
MD	C1r
MD	C2cd4a
MD	C2cd4c
MD	C8g
MD	COX1
MD	COX2
MD	COX3
MD	CYTB
MD	Ca5b
MD	Cabp7
MD	Cabyr
MD	Cacna1c
MD	Cacna1g
MD	Cacna1h
MD	Cacna1s
MD	Cacna2d1
MD	Cacng5
MD	Cadps
MD	Calcb
MD	Calml4
MD	Calr3
MD	Camk1g
MD	Camk2b
MD	Camk4
MD	Camkv
MD	Camsap3
MD	Camta1
MD	Capn12
MD	Capn13
MD	Capn8
MD	Caps2
MD	Car15
MD	Car7
MD	Card11
MD	Card9
MD	Casc4
MD	Casp3
MD	Casp4
MD	Casq1
MD	Cat
MD	Catsperd
MD	Cb707485
MD	Cbarp
MD	Cblc
MD	Cbln2
MD	Cbr4
MD	Cbs
MD	Ccdc113
MD	Ccdc136
MD	Ccdc152
MD	Ccdc154
MD	Ccdc170
MD	Ccdc18
MD	Ccdc6
MD	Ccdc8
MD	Ccdc80
MD	Ccdc85c
MD	Ccdc88b
MD	Ccdc88c
MD	Ccdc96
MD	Cckar
MD	Ccl12
MD	Ccl2
MD	Ccl3
MD	Ccl4
MD	Ccl9
MD	Ccno
MD	Ccpg1os
MD	Ccr10
MD	Ccr8
MD	Ccs
MD	Ccser2
MD	Cd164
MD	Cd180
MD	Cd209a
MD	Cd24
MD	Cd274
MD	Cd300e
MD	Cd300ld
MD	Cd33
MD	Cd34
MD	Cd37
MD	Cd46
MD	Cd69
MD	Cd72
MD	Cd79a
MD	Cd8b
MD	Cdc42ep3
MD	Cdc45
MD	Cdh18
MD	Cdh2
MD	Cdh24
MD	Cdh26
MD	Cdh3
MD	Cdh4
MD	Cdhr2
MD	Cdhr5
MD	Cdip1
MD	Cdk2ap2
MD	Cdkl3
MD	Cdkn2a
MD	Cdr2l
MD	Cdyl2
MD	Ceacam1
MD	Ceacam20
MD	Cebpe
MD	Cela1
MD	Celf4
MD	Celf5
MD	Cenph
MD	Cenpq
MD	Cep72
MD	Cerkl
MD	Cers3
MD	Ces1d
MD	Ces3a
MD	Ces4a
MD	Cfap161
MD	Cfap65
MD	Cfap77
MD	Cfap99
MD	Cfb
MD	Cfd
MD	Cftr
MD	Cgref1
MD	Chaf1b
MD	Chd1l
MD	Chdh
MD	Chml
MD	Chpt1
MD	Chrd
MD	Chrdl1
MD	Chrna2
MD	Chrnb1
MD	Chrne
MD	Chst10
MD	Chst12
MD	Chst5
MD	Chsy1
MD	Chtf18
MD	Ciapin1
MD	Cib2
MD	Cideb
MD	Cidec
MD	Cilp2
MD	Cisd1
MD	Cisd3
MD	Ckm
MD	Cks1l
MD	Clca2
MD	Clca4
MD	Clcn2
MD	Clcn6
MD	Cldn11
MD	Cldn15
MD	Cldn2
MD	Cldn22
MD	Cldn7
MD	Clec12a
MD	Clec2d
MD	Clec2dl1
MD	Clec2h
MD	Clec2l
MD	Clec4b2
MD	Clgn
MD	Clhc1
MD	Clic6
MD	Clip2
MD	Clmp
MD	Clpb
MD	Clrn3
MD	Clstn3
MD	Cmbl
MD	Cmc2
MD	Cmpk2
MD	Cmtm4
MD	Cmya5
MD	Cndp1
MD	Cndp2
MD	Cnih2
MD	Cnn2
MD	Cnnm2
MD	Cnp
MD	Cnrip1
MD	Cntln
MD	Cntn1
MD	Cntn3
MD	Cntnap3b
MD	Coasy
MD	Col14a1
MD	Col18a1
MD	Col24a1
MD	Col4a2
MD	Col5a1
MD	Col5a3
MD	Col6a2
MD	Col6a3
MD	Col6a4
MD	Col8a2
MD	Coprs
MD	Coq2
MD	Coq3
MD	Coro2a
MD	Coro6
MD	Cox5a
MD	Cox5b
MD	Cox6b2
MD	Cox7a2l2
MD	Cox8a
MD	Cpa3
MD	Cpeb4
MD	Cpn1
MD	Cpne2
MD	Cpt1b
MD	Cpxm1
MD	Crabp1
MD	Cracr2a
MD	Cradd
MD	Crb1
MD	Crb2
MD	Creb3l4
MD	Creg1
MD	Creg2
MD	Crhr1
MD	Crispld2
MD	Crls1
MD	Cryaa
MD	Crybg3
MD	Cryl1
MD	Crym
MD	Csf1
MD	Csrnp3
MD	Csrp2
MD	Csrp3
MD	Ctcfl
MD	Ctf1
MD	Ctla2a
MD	Ctnna3
MD	Ctnnd2
MD	Ctps1
MD	Ctrc
MD	Ctsd
MD	Ctse
MD	Ctsl
MD	Ctso
MD	Cttnbp2
MD	Ctxn2
MD	Ctxn3
MD	Cubn
MD	Cuzd1
MD	Cwh43
MD	Cx3cr1
MD	Cxcl1
MD	Cxcl13
MD	Cxcl3
MD	Cxcl6
MD	Cxcr6
MD	Cyb5a
MD	Cycs
MD	Cym
MD	Cyp26a1
MD	Cyp26c1
MD	Cyp2c23
MD	Cyp2d1
MD	Cyp2d2
MD	Cyp2d3
MD	Cyp3a71-ps
MD	Cyp4f1
MD	Cyp51
MD	Cyp8b1
MD	D2hgdh
MD	Dab2
MD	Dach2
MD	Dao
MD	Dapp1
MD	Dbt
MD	Dck
MD	Dcst2
MD	Dctn3l1
MD	Ddah1
MD	Ddi2
MD	Ddias
MD	Ddit4l
MD	Ddt
MD	Ddx19a
MD	Ddx25
MD	Ddx60
MD	Decr1
MD	Decr2
MD	Def6
MD	Def8
MD	Defb42
MD	Dennd1b
MD	Dennd2a
MD	Dennd3
MD	Des
MD	Dfna5
MD	Dfnb59
MD	Dgcr6
MD	Dgka
MD	Dgkb
MD	Dhcr7
MD	Dhfr
MD	Dhrs4
MD	Dhtkd1
MD	Dio3
MD	Diras2
MD	Disp2
MD	Dkkl1
MD	Dlec1
MD	Dleu7
MD	Dlg2
MD	Dlg4
MD	Dlst
MD	Dmd
MD	Dmgdh
MD	Dmrta2
MD	Dmrtc1c1
MD	Dmxl2
MD	Dnaaf3
MD	Dnah9
MD	Dnaja3
MD	Dnaja4
MD	Dnajb13
MD	Dnajc30
MD	Dnajc5b
MD	Dnph1
MD	Dntt
MD	Dock3
MD	Dock5
MD	Dok2
MD	Dopey2
MD	Dpp4
MD	Dppa5
MD	Dpyd
MD	Dpys
MD	Dpysl5
MD	Dqx1
MD	Draxin
MD	Drc3
MD	Drp2
MD	Dscc1
MD	Dtx3l
MD	Dusp27
MD	Dut
MD	Dut-ps
MD	Duxbl1
MD	Dynll2
MD	Dynlrb2
MD	Dzip1
MD	Eaf2
MD	Ebf1
MD	Ebf3
MD	Ece2
MD	Ech1
MD	Echdc2
MD	Echdc3
MD	Eci2
MD	Eci3
MD	Ecscr
MD	Eda2r
MD	Edaradd
MD	Edil3
MD	Ednrb
MD	Eef1a2
MD	Eef2kmt
MD	Eefsec
MD	Efcab10
MD	Efcab12
MD	Efhc1
MD	Efhc2
MD	Efna3
MD	Efnb3
MD	Efr3b
MD	Egr3
MD	Ehbp1l1
MD	Ehd1
MD	Ehhadh
MD	Eif3h
MD	Eif4e3
MD	Elfn1
MD	Ell3
MD	Elmo1
MD	Eln
MD	Elovl2
MD	Elovl4
MD	Eme1
MD	Emilin3
MD	Emp3
MD	Endog
MD	Enox1
MD	Enpep
MD	Enpp3
MD	Enpp6
MD	Entpd1
MD	Entpd2
MD	Entpd5
MD	Epha4
MD	Epha8
MD	Epor
MD	Eps8
MD	Eps8l3
MD	Erbb3
MD	Ercc6l
MD	Erg
MD	Eri2
MD	Erich4
MD	Erlin1
MD	Erp27
MD	Errfi1
MD	Esd
MD	Esm1
MD	Espn
MD	Espnl
MD	Esr1
MD	Esrp1
MD	Etfa
MD	Ethe1
MD	Etv4
MD	Evc
MD	Evi2a
MD	Evpl
MD	Exd1
MD	Exnef
MD	Exoc6
MD	Exosc5
MD	Exph5
MD	Eya4
MD	F10
MD	F13a1
MD	F13b
MD	F2
MD	F2rl2
MD	Fabp1
MD	Fabp12
MD	Fabp4
MD	Fads2
MD	Fah
MD	Fahd1
MD	Fahd2a
MD	Faim
MD	Faim2
MD	Fam101a
MD	Fam102a
MD	Fam110b
MD	Fam110d
MD	Fam114a1
MD	Fam126b
MD	Fam150b
MD	Fam155b
MD	Fam171b
MD	Fam174b
MD	Fam178b
MD	Fam184b
MD	Fam188a
MD	Fam198a
MD	Fam198b
MD	Fam19a1
MD	Fam205a
MD	Fam20a
MD	Fam217a
MD	Fam227a
MD	Fam228a
MD	Fam3b
MD	Fam78a
MD	Fam83b
MD	Fam83c
MD	Fam83g
MD	Fam96a
MD	Fancd2os
MD	Fas
MD	Faslg
MD	Fbn2
MD	Fbp1
MD	Fbp2
MD	Fbxl15
MD	Fbxl21
MD	Fbxo22
MD	Fbxo36
MD	Fbxo39
MD	Fbxo4
MD	Fcer1g
MD	Fcho1
MD	Fcnb
MD	Fcrlb
MD	Fer1l4
MD	Fes
MD	Fetub
MD	Fgf12
MD	Fgf13
MD	Fgf18
MD	Fgf2
MD	Fgfr3
MD	Fggy
MD	Fh
MD	Fhad1
MD	Fhit
MD	Fhl2
MD	Fhl3
MD	Fkbp10
MD	Fkbp1b
MD	Flg2
MD	Fli1
MD	Flna
MD	Flvcr1
MD	Flvcr2
MD	Fmn2
MD	Fmo6
MD	Fmod
MD	Fn3k
MD	Fndc1
MD	Folr1
MD	Fosl1
MD	Foxf1
MD	Foxf2
MD	Foxn4
MD	Foxp2
MD	Fpr3
MD	Frem1
MD	Frk
MD	Frmd5
MD	Frmd6
MD	Frmpd1
MD	Frmpd3
MD	Frzb
MD	Fscn3
MD	Fsd1l
MD	Fstl1
MD	Fstl3
MD	Fstl5
MD	Ftcd
MD	Ftl1l1
MD	Fuom
MD	Fut10
MD	Fxyd5
MD	Fzd2
MD	Fzd5
MD	G0s2
MD	G6pc
MD	Gabarapl1
MD	Gabra1
MD	Gabra4
MD	Gabrb1
MD	Gabrr2
MD	Gal3st2
MD	Galm
MD	Galns
MD	Galnt11
MD	Galnt14
MD	Galnt16
MD	Galnt3
MD	Gata5
MD	Gatb
MD	Gatsl3
MD	Gc
MD	Gcat
MD	Gcdh
MD	Gchfr
MD	Gclc
MD	Gclm
MD	Gcm1
MD	Gcnt1
MD	Gcsh
MD	Gde1
MD	Gdf3
MD	Gdf6
MD	Gdf7
MD	Gem
MD	Gemin6
MD	Gfm1
MD	Gfod1
MD	Gfpt2
MD	Gfra1
MD	Ggh
MD	Ggt1
MD	Ggt6
MD	Ggt7
MD	Ghr
MD	Gimap6
MD	Gimap9
MD	Gins1
MD	Gins2
MD	Gins3
MD	Gipc2
MD	Gipr
MD	Gjb1
MD	Gjb2
MD	Gjc2
MD	Gjd3
MD	Gli1
MD	Gli3
MD	Glipr2
MD	Glis1
MD	Glod5
MD	Glp2r
MD	Glra1
MD	Glrx5
MD	Glt8d2
MD	Glud1
MD	Glul
MD	Glyat
MD	Glyatl2
MD	Glyctk
MD	Gnao1
MD	Gnat2
MD	Gng11
MD	Gng13
MD	Gng7
MD	Gngt2
MD	Gnmt
MD	Gnpda2
MD	Gns
MD	Golt1a
MD	Gpat2
MD	Gpat3
MD	Gpbp1l2
MD	Gpc4
MD	Gpc5
MD	Gpm6a
MD	Gpr112l
MD	Gpr132
MD	Gpr135
MD	Gpr141
MD	Gpr15
MD	Gpr161
MD	Gpr18
MD	Gpr183
MD	Gpr31
MD	Gpr35
MD	Gpr37
MD	Gpr62
MD	Gpr81
MD	Gpr82
MD	Gpr84
MD	Gpr85
MD	Gpr88
MD	Gprc5a
MD	Gpsm2
MD	Gpt2
MD	Gpx4
MD	Gpx7
MD	Gpx8
MD	Grhpr
MD	Gria1
MD	Gria2
MD	Gria3
MD	Grid1
MD	Grid2
MD	Grik2
MD	Grik4
MD	Grk5
MD	Grpel1
MD	Grpr
MD	Grtp1
MD	Gsdmd
MD	Gss
MD	Gsta4
MD	Gsta5
MD	Gstk1
MD	Gstm7
MD	Gsto1
MD	Gstt1
MD	Gstt2
MD	Gstz1
MD	Gtpbp4
MD	Guca1b
MD	Gucy1b2
MD	Gucy2e
MD	Gucy2f
MD	Gucy2g
MD	Gvinp1
MD	Gxylt2
MD	Gzmb
MD	Gzmk
MD	Haao
MD	Hacd4
MD	Hadh
MD	Hagh
MD	Hap1
MD	Has1
MD	Has2
MD	Haus4
MD	Hbs1l
MD	Hcls1
MD	Hcn2
MD	Hcn3
MD	Hcrtr1
MD	Hcst
MD	Hdac9
MD	Hdx
MD	Hebp2
MD	Hectd2
MD	Hells
MD	Hephl1
MD	Herpud1
MD	Hes6
MD	Hexim1
MD	Hibadh
MD	Hint1-ps1
MD	Hint2
MD	Hip1
MD	Hist1h1b
MD	Hist1h2ac
MD	Hist1h2ai
MD	Hist1h2ail1
MD	Hist1h2ao
MD	Hist1h2bo
MD	Hist2h2aa3
MD	Hist3h3
MD	Hk2
MD	Hmcn1
MD	Hmga2
MD	Hmgcl
MD	Hmgcll1
MD	Hmgcs1
MD	Hmgn5
MD	Hmx2
MD	Hnf1a
MD	Hnmt
MD	Hnrnpab
MD	Hoga1
MD	Homer1
MD	Hook1
MD	Hormad2
MD	Hoxb1
MD	Hoxd11
MD	Hpcal4
MD	Hpd
MD	Hpgd
MD	Hpn
MD	Hps3
MD	Hps4
MD	Hrg
MD	Hrh1
MD	Hrnr
MD	Hs3st3a1
MD	Hs3st6
MD	Hs6st3
MD	Hsd11b1
MD	Hsd17b10
MD	Hsd17b14
MD	Hsd17b2
MD	Hsd17b4
MD	Hsd17b7
MD	Hsd17b8
MD	Hsd3b6
MD	Hsf4
MD	Hspa5
MD	Hspb7
MD	Hspd1
MD	Hspd1-ps5
MD	Hspe1
MD	Htr1a
MD	Htr2b
MD	Htr4
MD	Htr5b
MD	Htra1
MD	Htra3
MD	Hydin
MD	Hyi
MD	Hykk
MD	Iah1
MD	Ibsp
MD	Icam5
MD	Icos
MD	Idnk
MD	Ido1
MD	Iffo2
MD	Ifi27l2b
MD	Ifi44
MD	Ifi44l
MD	Ifi47
MD	Ifit2
MD	Ift46
MD	Igdcc4
MD	Igf2bp1
MD	Igfals
MD	Igfbp1
MD	Igfbp3
MD	Igfbp5
MD	Igha
MD	Igsf11
MD	Igsf7
MD	Igsf9
MD	Ikbip
MD	Ikbke
MD	Ikzf2
MD	Il10ra
MD	Il12a
MD	Il13ra2
MD	Il17re
MD	Il18rap
MD	Il1r1
MD	Il1rap
MD	Il22ra2
MD	Il27ra
MD	Il2ra
MD	Il31ra
MD	Il33
MD	Il34
MD	Il4r
MD	Il6
MD	Il6st
MD	Immp2l
MD	Impg2
MD	Ipp
MD	Iqcd
MD	Iqch
MD	Iqgap2
MD	Iqsec3
MD	Irak1bp1
MD	Irf7
MD	Irg1
MD	Irgm
MD	Irx3
MD	Isg20
MD	Islr
MD	Itga1
MD	Itga2b
MD	Itga3
MD	Itga6
MD	Itga7
MD	Itgax
MD	Itgb3
MD	Itgb8
MD	Itpr3
MD	Itpripl2
MD	Ivd
MD	Iyd
MD	Izumo4
MD	Jag2
MD	Jchain
MD	Jph2
MD	Jpx
MD	Kank2
MD	Kank4
MD	Kcna6
MD	Kcnb1
MD	Kcnc3
MD	Kcnc4
MD	Kcnd1
MD	Kcnd2
MD	Kcne1
MD	Kcne3
MD	Kcne5
MD	Kcng1
MD	Kcng4
MD	Kcnj11
MD	Kcnj12
MD	Kcnj14
MD	Kcnj16
MD	Kcnk10
MD	Kcnk7
MD	Kcnma1
MD	Kcnmb1
MD	Kcnt2
MD	Kctd12
MD	Kdelc2
MD	Kdm1b
MD	Kif17
MD	Kif21a
MD	Kif26b
MD	Kif27
MD	Kif3c
MD	Kif5c
MD	Kirrel
MD	Kirrel3
MD	Kl
MD	Klc3
MD	Klc4
MD	Klf15
MD	Klf7
MD	Klhdc4
MD	Klhdc7a
MD	Klhl25
MD	Klhl31
MD	Klhl32
MD	Klhl34
MD	Klhl6
MD	Klhl8
MD	Klra22
MD	Klra5
MD	Klrd1
MD	Klre1
MD	Klri1
MD	Klri2
MD	Klrk1
MD	Kmo
MD	Kncn
MD	Krt17
MD	Krt76
MD	Kyat1
MD	Kyat3
MD	L2hgdh
MD	LOC100302372
MD	LOC100359498
MD	LOC100359523
MD	LOC100359613
MD	LOC100359634
MD	LOC100359674
MD	LOC100360087
MD	LOC100360205
MD	LOC100360238
MD	LOC100360305
MD	LOC100360779
MD	LOC100360927
MD	LOC100361008
MD	LOC100361009
MD	LOC100361056
MD	LOC100361083
MD	LOC100361227
MD	LOC100361229
MD	LOC100361281
MD	LOC100361282
MD	LOC100361319
MD	LOC100361924
MD	LOC100361934
MD	LOC100361944
MD	LOC100362109
MD	LOC100362176
MD	LOC100362384
MD	LOC100362432
MD	LOC100362453
MD	LOC100362572
MD	LOC100362624
MD	LOC100362724
MD	LOC100362738
MD	LOC100362814
MD	LOC100362818
MD	LOC100362819
MD	LOC100362999
MD	LOC100363177
MD	LOC100363228
MD	LOC100363294
MD	LOC100363323
MD	LOC100363368
MD	LOC100363423
MD	LOC100363502
MD	LOC100363537
MD	LOC100363991
MD	LOC100364027
MD	LOC100364406
MD	LOC100364435
MD	LOC100364500
MD	LOC100364509
MD	LOC100365542
MD	LOC100909414
MD	LOC100909464
MD	LOC100909478
MD	LOC100909604
MD	LOC100909621
MD	LOC100909637
MD	LOC100909645
MD	LOC100909803
MD	LOC100909835
MD	LOC100909893
MD	LOC100909941
MD	LOC100909946
MD	LOC100909961
MD	LOC100910021
MD	LOC100910057
MD	LOC100910130
MD	LOC100910189
MD	LOC100910198
MD	LOC100910200
MD	LOC100910207
MD	LOC100910255
MD	LOC100910270
MD	LOC100910286
MD	LOC100910385
MD	LOC100910497
MD	LOC100910524
MD	LOC100910528
MD	LOC100910554
MD	LOC100910566
MD	LOC100910623
MD	LOC100910668
MD	LOC100910676
MD	LOC100910701
MD	LOC100910732
MD	LOC100910771
MD	LOC100910788
MD	LOC100910801
MD	LOC100910885
MD	LOC100910973
MD	LOC100910979
MD	LOC100910990
MD	LOC100911038
MD	LOC100911057
MD	LOC100911160
MD	LOC100911208
MD	LOC100911238
MD	LOC100911252
MD	LOC100911256
MD	LOC100911353
MD	LOC100911356
MD	LOC100911371
MD	LOC100911391
MD	LOC100911405
MD	LOC100911485
MD	LOC100911489
MD	LOC100911506
MD	LOC100911581
MD	LOC100911717
MD	LOC100911744
MD	LOC100911814
MD	LOC100911827
MD	LOC100911848
MD	LOC100911887
MD	LOC100911919
MD	LOC100911949
MD	LOC100911990
MD	LOC100912068
MD	LOC100912115
MD	LOC100912181
MD	LOC100912214
MD	LOC100912336
MD	LOC100912338
MD	LOC100912426
MD	LOC100912479
MD	LOC100912481
MD	LOC100912557
MD	LOC100912569
MD	LOC100912629
MD	LOC100912658
MD	LOC100912988
MD	LOC102546345
MD	LOC102546355
MD	LOC102546373
MD	LOC102546422
MD	LOC102546431
MD	LOC102546539
MD	LOC102546553
MD	LOC102546554
MD	LOC102546616
MD	LOC102546618
MD	LOC102546629
MD	LOC102546648
MD	LOC102546692
MD	LOC102546729
MD	LOC102546759
MD	LOC102546772
MD	LOC102546778
MD	LOC102546787
MD	LOC102546809
MD	LOC102546816
MD	LOC102546819
MD	LOC102546835
MD	LOC102546864
MD	LOC102546866
MD	LOC102546895
MD	LOC102546934
MD	LOC102546943
MD	LOC102546966
MD	LOC102547003
MD	LOC102547004
MD	LOC102547023
MD	LOC102547046
MD	LOC102547056
MD	LOC102547058
MD	LOC102547064
MD	LOC102547078
MD	LOC102547175
MD	LOC102547176
MD	LOC102547184
MD	LOC102547233
MD	LOC102547234
MD	LOC102547240
MD	LOC102547242
MD	LOC102547244
MD	LOC102547278
MD	LOC102547324
MD	LOC102547371
MD	LOC102547378
MD	LOC102547402
MD	LOC102547425
MD	LOC102547473
MD	LOC102547475
MD	LOC102547495
MD	LOC102547572
MD	LOC102547588
MD	LOC102547646
MD	LOC102547734
MD	LOC102547750
MD	LOC102547797
MD	LOC102547807
MD	LOC102547840
MD	LOC102547858
MD	LOC102547911
MD	LOC102547920
MD	LOC102547925
MD	LOC102547938
MD	LOC102547956
MD	LOC102548012
MD	LOC102548022
MD	LOC102548046
MD	LOC102548079
MD	LOC102548116
MD	LOC102548141
MD	LOC102548151
MD	LOC102548160
MD	LOC102548219
MD	LOC102548233
MD	LOC102548266
MD	LOC102548282
MD	LOC102548370
MD	LOC102548393
MD	LOC102548408
MD	LOC102548450
MD	LOC102548452
MD	LOC102548531
MD	LOC102548537
MD	LOC102548553
MD	LOC102548576
MD	LOC102548590
MD	LOC102548628
MD	LOC102548640
MD	LOC102548661
MD	LOC102548729
MD	LOC102548738
MD	LOC102548740
MD	LOC102548743
MD	LOC102548772
MD	LOC102548800
MD	LOC102548801
MD	LOC102548838
MD	LOC102548862
MD	LOC102548891
MD	LOC102548949
MD	LOC102548964
MD	LOC102548966
MD	LOC102548978
MD	LOC102549019
MD	LOC102549056
MD	LOC102549059
MD	LOC102549076
MD	LOC102549085
MD	LOC102549107
MD	LOC102549154
MD	LOC102549163
MD	LOC102549247
MD	LOC102549269
MD	LOC102549299
MD	LOC102549373
MD	LOC102549406
MD	LOC102549408
MD	LOC102549422
MD	LOC102549494
MD	LOC102549521
MD	LOC102549532
MD	LOC102549565
MD	LOC102549611
MD	LOC102549619
MD	LOC102549636
MD	LOC102549836
MD	LOC102549910
MD	LOC102549918
MD	LOC102549932
MD	LOC102549945
MD	LOC102549998
MD	LOC102550045
MD	LOC102550095
MD	LOC102550100
MD	LOC102550121
MD	LOC102550135
MD	LOC102550139
MD	LOC102550208
MD	LOC102550216
MD	LOC102550245
MD	LOC102550246
MD	LOC102550300
MD	LOC102550312
MD	LOC102550358
MD	LOC102550405
MD	LOC102550434
MD	LOC102550438
MD	LOC102550455
MD	LOC102550495
MD	LOC102550562
MD	LOC102550565
MD	LOC102550584
MD	LOC102550614
MD	LOC102550621
MD	LOC102550662
MD	LOC102550695
MD	LOC102550701
MD	LOC102550706
MD	LOC102550711
MD	LOC102550720
MD	LOC102550725
MD	LOC102550737
MD	LOC102550774
MD	LOC102550779
MD	LOC102550789
MD	LOC102550842
MD	LOC102550907
MD	LOC102550919
MD	LOC102550957
MD	LOC102550965
MD	LOC102550988
MD	LOC102550992
MD	LOC102551002
MD	LOC102551070
MD	LOC102551107
MD	LOC102551121
MD	LOC102551125
MD	LOC102551137
MD	LOC102551171
MD	LOC102551184
MD	LOC102551279
MD	LOC102551299
MD	LOC102551349
MD	LOC102551352
MD	LOC102551402
MD	LOC102551408
MD	LOC102551426
MD	LOC102551474
MD	LOC102551534
MD	LOC102551556
MD	LOC102551569
MD	LOC102551609
MD	LOC102551611
MD	LOC102551654
MD	LOC102551695
MD	LOC102551701
MD	LOC102551711
MD	LOC102551718
MD	LOC102551724
MD	LOC102551730
MD	LOC102551804
MD	LOC102551811
MD	LOC102551813
MD	LOC102551830
MD	LOC102551848
MD	LOC102551856
MD	LOC102551886
MD	LOC102551891
MD	LOC102551938
MD	LOC102551952
MD	LOC102551966
MD	LOC102551991
MD	LOC102552001
MD	LOC102552078
MD	LOC102552107
MD	LOC102552189
MD	LOC102552202
MD	LOC102552207
MD	LOC102552211
MD	LOC102552213
MD	LOC102552227
MD	LOC102552297
MD	LOC102552298
MD	LOC102552343
MD	LOC102552371
MD	LOC102552386
MD	LOC102552421
MD	LOC102552467
MD	LOC102552482
MD	LOC102552490
MD	LOC102552497
MD	LOC102552529
MD	LOC102552536
MD	LOC102552621
MD	LOC102552650
MD	LOC102552678
MD	LOC102552722
MD	LOC102552770
MD	LOC102552776
MD	LOC102552786
[truncated: 3,478 more rows]
