# Supplementary material for: Longitudinal multiorgan transcriptomic atlas of salt-induced hypertension
Source: JCI Insight. 2026 Apr 23;11(12):e200841. doi: 10.1172/jci.insight.200841 (PMC13313555; doi:10.1172/jci.insight.200841)
Supplement: Supplemental data set 5 [file jciinsight-11-200841-s209.xlsx]

## Sheet: stable unique genes
Organ	Gene
CX	Ewsr1
CX	Hao1
CX	LOC690507
CX	RGD1307461
MD	Abat
MD	Abcb1a
MD	Abcc6
MD	Abhd1
MD	Abhd11os
MD	Abhd14b
MD	Acaa1
MD	Acaa1b
MD	Acad10
MD	Acadm
MD	Acbd4
MD	Aco1
MD	Acox1
MD	Acss2
MD	Acss3
MD	Adam19
MD	Adcy1
MD	Adgra2
MD	Adhfe1
MD	Adk
MD	Adra1a
MD	Adra2a
MD	Adra2b
MD	Aff2
MD	Afmid
MD	Agt
MD	Agtrap
MD	Akr1b8
MD	Akr1c12
MD	Akr1c19
MD	Akr1e2
MD	Akr7a2
MD	Alb
MD	Aldh2
MD	Aldh4a1
MD	Aldh6a1
MD	Aldh7a1
MD	Aldh9a1
MD	Alkbh6
MD	Alox5
MD	Ankrd22
MD	Anks6
MD	Ano1
MD	Aox2
MD	Aplp1
MD	Apol9a
MD	Aqp11
MD	Arhgef15
MD	Armcx2
MD	Asb13
MD	Asrgl1
MD	Asxl3
MD	Azgp1
MD	B3gat1
MD	B4galnt3
MD	Baat
MD	Bace2
MD	Batf
MD	Bdh2
MD	Bend5
MD	Bend7
MD	Bhmt
MD	Bphl
MD	C1qc
MD	C1qtnf6
MD	C1r
MD	Ca5b
MD	Cacna1c
MD	Cacna1h
MD	Calml4
MD	Capn13
MD	Cat
MD	Catsperd
MD	Cbs
MD	Ccdc136
MD	Ccdc6
MD	Ccdc80
MD	Ccl12
MD	Ccl9
MD	Cd300e
MD	Cd33
MD	Cd72
MD	Cdhr5
MD	Cfd
MD	Chd1l
MD	Chdh
MD	Chpt1
MD	Chrd
MD	Cib2
MD	Cisd1
MD	Cisd3
MD	Clca2
MD	Clec2dl1
MD	Cmbl
MD	Cndp2
MD	Cnn2
MD	Cntn1
MD	Col5a1
MD	Col5a3
MD	Col6a2
MD	Col6a3
MD	Col6a4
MD	Cox6b2
MD	Crb2
MD	Cryl1
MD	Crym
MD	Csf1
MD	Csrp2
MD	Ctf1
MD	Ctnna3
MD	Cwh43
MD	Cxcl13
MD	Cycs
MD	Ddx19a
MD	Ddx60
MD	Decr2
MD	Def6
MD	Def8
MD	Dennd3
MD	Dfna5
MD	Dhrs4
MD	Dhtkd1
MD	Dmxl2
MD	Dnaja4
MD	Dok2
MD	Dpyd
MD	Dpys
MD	Dtx3l
MD	Duxbl1
MD	Echdc2
MD	Eci2
MD	Eci3
MD	Efhc2
MD	Ehhadh
MD	Elfn1
MD	Elmo1
MD	Eln
MD	Emp3
MD	Enpep
MD	Enpp6
MD	Entpd5
MD	Erbb3
MD	Eri2
MD	Esm1
MD	Espn
MD	Esr1
MD	Exnef
MD	F2rl2
MD	Fah
MD	Fahd1
MD	Fahd2a
MD	Fam155b
MD	Fam171b
MD	Fam188a
MD	Fam217a
MD	Fam228a
MD	Fam83c
MD	Fancd2os
MD	Fbxo36
MD	Fcho1
MD	Fhl3
MD	Fkbp10
MD	Fn3k
MD	Folr1
MD	Frem1
MD	Fut10
MD	Fzd5
MD	G6pc
MD	Galnt14
MD	Galnt16
MD	Gata5
MD	Gatsl3
MD	Gcat
MD	Gcdh
MD	Gchfr
MD	Gclm
MD	Gcsh
MD	Gemin6
MD	Gfra1
MD	Ggh
MD	Ghr
MD	Gins3
MD	Gipc2
MD	Gli3
MD	Glis1
MD	Glod5
MD	Glt8d2
MD	Glul
MD	Glyctk
MD	Gng7
MD	Gnmt
MD	Golt1a
MD	Gpm6a
MD	Gpr135
MD	Gpr183
MD	Gpr88
MD	Gpx7
MD	Grhpr
MD	Grtp1
MD	Gss
MD	Gsta4
MD	Gsta5
MD	Gstk1
MD	Gstz1
MD	Gzmk
MD	Hacd4
MD	Hagh
MD	Hcn3
MD	Hcrtr1
MD	Hibadh
MD	Hist2h2aa3
MD	Hmcn1
MD	Hmx2
MD	Hnf1a
MD	Hoga1
MD	Hpn
MD	Hsd17b14
MD	Htr2b
MD	Htra3
MD	Hyi
MD	Iah1
MD	Ifi44l
MD	Ifit2
MD	Igdcc4
MD	Igfbp3
MD	Igsf11
MD	Igsf7
MD	Ikbke
MD	Il31ra
MD	Il4r
MD	Iqch
MD	Irf7
MD	Irgm
MD	Itga7
MD	Itpripl2
MD	Ivd
MD	Kank4
MD	Kcnc3
MD	Kcnc4
MD	Kcne5
MD	Kcng1
MD	Kcnj12
MD	Kdelc2
MD	Kdm1b
MD	Kif26b
MD	Kif3c
MD	Klf15
MD	Klhl25
MD	Klra5
MD	Kyat1
MD	LOC100360087
MD	LOC100361083
MD	LOC100362384
MD	LOC100362572
MD	LOC100363502
MD	LOC100909645
MD	LOC100909835
MD	LOC100910385
MD	LOC100910979
MD	LOC100911256
MD	LOC100912658
MD	LOC102546355
MD	LOC102546373
MD	LOC102546554
MD	LOC102546772
MD	LOC102546809
MD	LOC102546819
MD	LOC102547023
MD	LOC102547234
MD	LOC102547495
MD	LOC102547925
MD	LOC102548012
MD	LOC102548046
MD	LOC102548160
MD	LOC102548408
MD	LOC102548590
MD	LOC102548729
MD	LOC102548740
MD	LOC102549494
MD	LOC102549521
MD	LOC102550701
MD	LOC102550706
MD	LOC102551569
MD	LOC102551856
MD	LOC102551938
MD	LOC102551952
MD	LOC102551991
MD	LOC102552227
MD	LOC102552490
MD	LOC102552536
MD	LOC102552621
MD	LOC102552678
MD	LOC102552823
MD	LOC102553190
MD	LOC102553815
MD	LOC102553934
MD	LOC102554106
MD	LOC102554257
MD	LOC102554669
MD	LOC102554855
MD	LOC102555378
MD	LOC102555426
MD	LOC102555472
MD	LOC102555904
MD	LOC102556096
MD	LOC102556333
MD	LOC102556364
MD	LOC102556395
MD	LOC102556885
MD	LOC102557028
MD	LOC103689934
MD	LOC103690030
MD	LOC103690059
MD	LOC103690169
MD	LOC103690178
MD	LOC103690428
MD	LOC103690800
MD	LOC103690988
MD	LOC103691468
MD	LOC103692048
MD	LOC103693107
MD	LOC103693188
MD	LOC103693261
MD	LOC103693342
MD	LOC103694241
MD	LOC103694395
MD	LOC108348061
MD	LOC108348172
MD	LOC108348210
MD	LOC108348410
MD	LOC108348827
MD	LOC108348971
MD	LOC108349164
MD	LOC108349185
MD	LOC108349575
MD	LOC108349609
MD	LOC108350023
MD	LOC108350526
MD	LOC108351009
MD	LOC108351050
MD	LOC108351496
MD	LOC108351529
MD	LOC108351733
MD	LOC108351870
MD	LOC108352160
MD	LOC108352526
MD	LOC108352550
MD	LOC108352619
MD	LOC108352709
MD	LOC108352943
MD	LOC108353085
MD	LOC108353147
MD	LOC108353205
MD	LOC24906
MD	LOC299282
MD	LOC306766
MD	LOC367975
MD	LOC497899
MD	LOC499229
MD	LOC679149
MD	LOC681355
MD	LOC686313
MD	LOC686967
MD	LOC688459
MD	Lace1
MD	Lactb2
MD	Lama3
MD	Lamtor5
MD	Lbh
MD	Lgals1
MD	Lgals3bp
MD	Lhpp
MD	Lin9
MD	Lonp2
MD	Loxl3
MD	Lrpap1
MD	Lrrc75b
MD	Lst1
MD	Ltbp1
MD	Lvrn
MD	Ly49si2
MD	Lypd2
MD	MGC105649
MD	MGC108823
MD	MGC93861
MD	Macrod1
MD	Map1a
MD	Map3k13
MD	Map7
MD	Mapt
MD	Marc1
MD	Mcc
MD	Mccc1
MD	Mccc2
MD	Mcoln1
MD	Mcoln2
MD	Megf11
MD	Metrn
MD	Mgat3
MD	Mgll
MD	Mgst3
MD	Milr1
MD	Mlycd
MD	Mme
MD	Mns1
MD	Mpc2
MD	Mpp6
MD	Mpst
MD	Mr1
MD	Mro
MD	Ms4a12
MD	Ms4a14
MD	Msra
MD	Msrb1
MD	Mtbp
MD	Mtfr1
MD	Mthfd1
MD	Mx2
MD	Naaa
MD	Nacad
MD	Nanos1
MD	Naprt
MD	Ncbp1
MD	Ncr3
MD	Ndn
MD	Nefl
MD	Nhsl1
MD	Nipal4
MD	Nipsnap1
MD	Nit1
MD	Nit2
MD	Nlrc5
MD	Nlrp10
MD	Nostrin
MD	Nphs2
MD	Nptx2
MD	Nr1h4
MD	Nr1i2
MD	Nt5e
MD	Nudt12
MD	Nxt2
MD	Odc1
MD	Olr1584
MD	Pbx4
MD	Pc
MD	Pcbd1
MD	Pcbp4
MD	Pdcd1lg2
MD	Pdgfrl
MD	Pdk2
MD	Pdp2
MD	Pdzd3
MD	Peg10
MD	Peg12
MD	Pepd
MD	Pgpep1
MD	Phlda2
MD	Phyhd1
MD	Pirb
MD	Pla2g4a
MD	Plcxd3
MD	Pllp
MD	Plppr3
MD	Pmfbp1
MD	Pnkd
MD	Ppa2
MD	Ppcs
MD	Ppm1k
MD	Ppm1n
MD	Prep
MD	Prepl
MD	Primpol
MD	Prkg1
MD	Prr15
MD	Prr16
MD	Prss8
MD	Psat1
MD	Pter
MD	Pth1r
MD	Ptk7
MD	Ptprq
MD	Pxmp2
MD	Pxmp4
MD	Pycr1
MD	Pyroxd2
MD	Qdpr
MD	RGD1305184
MD	RGD1305347
MD	RGD1307182
MD	RGD1310110
MD	RGD1559600
MD	RGD1560523
MD	RGD1560801
MD	RGD1562392
MD	RGD1566085
MD	RT1-T24-2
MD	Rasl11b
MD	Rasl12
MD	Rbp4
MD	Rcn3
MD	Retsat
MD	Rgs5
MD	Rida
MD	Rpusd3
MD	Rtkn2
MD	Rundc3a
MD	Sall3
MD	Sapcd2
MD	Sat2
MD	Scimp
MD	Scly
MD	Scn2b
MD	Sdsl
MD	Sema4f
MD	Sema6a
MD	Sephs2
MD	Sept6
MD	Serpini1
MD	Sfxn5
MD	Sgpp1
MD	Shmt2
MD	Shox2
MD	Shpk
MD	Shroom1
MD	Sigirr
MD	Slc10a5
MD	Slc12a3
MD	Slc17a2
MD	Slc17a3
MD	Slc19a1
MD	Slc19a3
MD	Slc22a6
MD	Slc22a7-ps1
MD	Slc25a10
MD	Slc25a13
MD	Slc25a15
MD	Slc25a21
MD	Slc25a38
MD	Slc25a42
MD	Slc28a1
MD	Slc35f2
MD	Slc37a4
MD	Slc51a
MD	Slc6a20
MD	Slc6a4
MD	Slc9a3r1
MD	Slco4c1
MD	Slfn13
MD	Slfn2
MD	Smim1
MD	Smim24
MD	Smpd3
MD	Sncaip
MD	Sod1
MD	Sorcs1
MD	Sord
MD	Sowaha
MD	Sowahb
MD	Sp100
MD	Sparc
MD	Spata20
MD	Spatc1
MD	Spo11
MD	Spr
MD	Sspo
MD	St6galnac3
MD	Stard10
MD	Stat4
MD	Sugct
MD	Suox
MD	Syce2
MD	Syt10
MD	Syt14
MD	Syt9
MD	Tacr3
MD	Tagln
MD	Tbc1d13
MD	Tcaim
MD	Tcea3
MD	Tctex1d4
MD	Tdrd5
MD	Tdrkh
MD	Tead2
MD	Tex264
MD	Thada
MD	Thnsl2
MD	Tlr13
MD	Tmc3
MD	Tmeff1
MD	Tmem150a
MD	Tmem174
MD	Tmem183a
MD	Tmem196
MD	Tmem25
MD	Tmem26
MD	Tmem37
MD	Tmem40
MD	Tmem45al
MD	Tmem52b
MD	Tmlhe
MD	Tmod2
MD	Tmsbl1
MD	Tnfaip6
MD	Tnfrsf14
MD	Tnfrsf26
MD	Tnfrsf8
MD	Tp53i3
MD	Traf1
MD	Tram2
MD	Tril
MD	Trim30c
MD	Trim69
MD	Trip13
MD	Trpa1
MD	Trpc5
MD	Trpv3
MD	Tsku
MD	Tspan8
MD	Tspo2
MD	Tst
MD	Ttc21b
MD	Ttc28
MD	Tysnd1
MD	Ugt2b7
MD	Unc5c
MD	Unc93b1
MD	Usp10
MD	Usp20
MD	Usp26
MD	Vcan
MD	Vdac1
MD	Vof16
MD	Vstm5
MD	Vwa8
MD	Wdr89
MD	Wisp1
MD	Wnt4
MD	Wwp1
MD	XAF1
MD	Xpnpep1
MD	Xpot
MD	Xylb
MD	Zfp469
MD	Zfp521
LV	Ajuba
LV	Fam117b
LV	Glb1l2
LV	LOC102550442
LV	LOC103691183
LV	LOC103694328
LV	LOC108350506
LV	LOC498826
LV	Lrfn4
LV	Lrrc58
LV	Mst1r
LV	Oit3
LV	Synpo
LV	Yod1
HR	Acta1
HR	Adamts8
HR	Cacna1d
HR	Cdca8
HR	Corin
HR	LOC100912195
HR	LOC108353244
HR	LOC683282
HR	Mettl11b
HR	Nppa
HR	Phkg1
