# Supplementary material for: Longitudinal multiorgan transcriptomic atlas of salt-induced hypertension
Source: JCI Insight. 2026 Apr 23;11(12):e200841. doi: 10.1172/jci.insight.200841 (PMC13313555; doi:10.1172/jci.insight.200841)
Supplement: Supplemental data set 6 [file jciinsight-11-200841-s210.xlsx]

## Sheet: organ and time unique genes
Timepoint	Organ	Gene
D7	CX	Abcd2
D7	CX	Ace
D7	CX	Acsf2
D7	CX	Actg2
D7	CX	Acy3
D7	CX	Adgrf1
D7	CX	Adgrl3
D7	CX	Adipoq
D7	CX	Agpat2
D7	CX	Akap2
D7	CX	Angpt4
D7	CX	Ankrd37
D7	CX	Anxa8
D7	CX	Apcs
D7	CX	Aqp4
D7	CX	Arhgef37
D7	CX	Aspg
D7	CX	Atp2b2
D7	CX	Atp8a2
D7	CX	Blm
D7	CX	Bnc2
D7	CX	Bpi
D7	CX	C8b
D7	CX	Cage1
D7	CX	Cap2
D7	CX	Car14
D7	CX	Car3
D7	CX	Car6
D7	CX	Ccdc114
D7	CX	Cd28
D7	CX	Cdc42ep5
D7	CX	Cdh13
D7	CX	Cebpd
D7	CX	Cercam
D7	CX	Ces2
D7	CX	Clcn4
D7	CX	Cldn23
D7	CX	Cldn4
D7	CX	Cnn1
D7	CX	Cntfr
D7	CX	Col11a1
D7	CX	Col17a1
D7	CX	Col7a1
D7	CX	Col9a1
D7	CX	Cracr2b
D7	CX	Crlf1
D7	CX	Cryab
D7	CX	Ctsa
D7	CX	Ctsb
D7	CX	Ctsh
D7	CX	Cyp21a1
D7	CX	Cyp27b1
D7	CX	Cyp2d5
D7	CX	Dcst1
D7	CX	Dgkg
D7	CX	Dnajc6
D7	CX	Dpp7
D7	CX	Dusp4
D7	CX	Efna5
D7	CX	Ehf
D7	CX	Entpd8
D7	CX	Epb41l3
D7	CX	Eps8l1
D7	CX	Esrrb
D7	CX	Esyt3
D7	CX	Etnk2
D7	CX	Etv6
D7	CX	Eva1c
D7	CX	Ewsr1
D7	CX	Fabp3
D7	CX	Fabp5
D7	CX	Fads1
D7	CX	Fam118a
D7	CX	Fam124a
D7	CX	Fam134b
D7	CX	Fam189b
D7	CX	Fam221a
D7	CX	Fat2
D7	CX	Fcamr
D7	CX	Fhl1
D7	CX	Fibin
D7	CX	Fndc10
D7	CX	Fnip2
D7	CX	Foxc1
D7	CX	Frrs1l
D7	CX	Gadl1
D7	CX	Gal3st3
D7	CX	Garem2
D7	CX	Garnl3
D7	CX	Gatm
D7	CX	Ghrhr
D7	CX	Glycam1
D7	CX	Gmpr
D7	CX	Gper1
D7	CX	Greb1
D7	CX	Grhl1
D7	CX	Grhl3
D7	CX	Gtpbp6
D7	CX	Guca2a
D7	CX	Hao1
D7	CX	Hbq1b
D7	CX	Hoxb5
D7	CX	Hoxb8
D7	CX	Hoxc11
D7	CX	Hrh3
D7	CX	Hspb2
D7	CX	Hspbap1
D7	CX	Ier3
D7	CX	Il17rb
D7	CX	Il20rb
D7	CX	Inpp5b
D7	CX	Irx1
D7	CX	Irx2
D7	CX	Itgb4
D7	CX	Kcnk1
D7	CX	Klf5
D7	CX	Krt15
D7	CX	Krt18
D7	CX	Krt19
D7	CX	Krt23
D7	CX	Krt5
D7	CX	LOC100909878
D7	CX	LOC100910558
D7	CX	LOC100910708
D7	CX	LOC100911313
D7	CX	LOC100912373
D7	CX	LOC102546430
D7	CX	LOC102547576
D7	CX	LOC102547604
D7	CX	LOC102548746
D7	CX	LOC102549024
D7	CX	LOC102549147
D7	CX	LOC102549232
D7	CX	LOC102549726
D7	CX	LOC102550058
D7	CX	LOC102550987
D7	CX	LOC102551236
D7	CX	LOC102551450
D7	CX	LOC102552668
D7	CX	LOC102552996
D7	CX	LOC102553264
D7	CX	LOC102553301
D7	CX	LOC102553447
D7	CX	LOC102553524
D7	CX	LOC102553586
D7	CX	LOC102553664
D7	CX	LOC102553833
D7	CX	LOC102553989
D7	CX	LOC102554413
D7	CX	LOC102554819
D7	CX	LOC102555004
D7	CX	LOC102555270
D7	CX	LOC102555502
D7	CX	LOC102555503
D7	CX	LOC102555796
D7	CX	LOC102555810
D7	CX	LOC102555844
D7	CX	LOC102556148
D7	CX	LOC102556346
D7	CX	LOC103689943
D7	CX	LOC103689976
D7	CX	LOC103689986
D7	CX	LOC103690039
D7	CX	LOC103690234
D7	CX	LOC103690391
D7	CX	LOC103690947
D7	CX	LOC103691897
D7	CX	LOC103692512
D7	CX	LOC103692951
D7	CX	LOC103693132
D7	CX	LOC103693354
D7	CX	LOC103693858
D7	CX	LOC103694012
D7	CX	LOC103694867
D7	CX	LOC103694902
D7	CX	LOC108348128
D7	CX	LOC108348594
D7	CX	LOC108348896
D7	CX	LOC108349471
D7	CX	LOC108349697
D7	CX	LOC108350035
D7	CX	LOC108350439
D7	CX	LOC108350660
D7	CX	LOC108350779
D7	CX	LOC108351787
D7	CX	LOC108351879
D7	CX	LOC108351897
D7	CX	LOC108353313
D7	CX	LOC291547
D7	CX	LOC498222
D7	CX	LOC500607
D7	CX	LOC680032
D7	CX	LOC680375
D7	CX	LOC680775
D7	CX	LOC681383
D7	CX	LOC684828
D7	CX	LOC685203
D7	CX	LOC685515
D7	CX	LOC688430
D7	CX	LOC690507
D7	CX	LOC691485
D7	CX	Lama1
D7	CX	Lemd2
D7	CX	Lgmn
D7	CX	Lgr6
D7	CX	Liph
D7	CX	Lmod1
D7	CX	Lrfn3
D7	CX	Lrrc19
D7	CX	Maf
D7	CX	Mall
D7	CX	Maob
D7	CX	Map3k6
D7	CX	Medag
D7	CX	Mettl21b
D7	CX	Mfap5
D7	CX	Mgst2
D7	CX	Mmp9
D7	CX	Mrap
D7	CX	Msantd1
D7	CX	Msln
D7	CX	Muc4
D7	CX	Myrf
D7	CX	Mzb1
D7	CX	Nabp1
D7	CX	Nat8f4
D7	CX	Nat8l
D7	CX	Ncbp2
D7	CX	Ndrg4
D7	CX	Neurl2
D7	CX	Nkd2
D7	CX	Noct
D7	CX	Nrip3
D7	CX	Ntf3
D7	CX	Olfm4
D7	CX	Orai2
D7	CX	Osgin1
D7	CX	Otogl
D7	CX	P2rx7
D7	CX	Pacrg
D7	CX	Pamr1
D7	CX	Parm1
D7	CX	Phgdh
D7	CX	Pitx2
D7	CX	Pla2g2a
D7	CX	Plch2
D7	CX	Pld1
D7	CX	Plekhs1
D7	CX	Plet1
D7	CX	Plin1
D7	CX	Plin4
D7	CX	Pln
D7	CX	Pon3
D7	CX	Ppfia4
D7	CX	Ppp1r14c
D7	CX	Ppp1r1a
D7	CX	Ppp1r1b
D7	CX	Prdm6
D7	CX	Prkg2
D7	CX	Prok1
D7	CX	Prrt1
D7	CX	Psph
D7	CX	Ptpn22
D7	CX	Ptprt
D7	CX	Ptprz1
D7	CX	Qrich2
D7	CX	RGD1305807
D7	CX	RGD1307461
D7	CX	RGD1560857
D7	CX	RGD1564053
D7	CX	RGD1564324
D7	CX	RGD1566029
D7	CX	RT1-CE10
D7	CX	Rap1gap
D7	CX	Rarres1
D7	CX	Rasd1
D7	CX	Rbm20
D7	CX	Rbp1
D7	CX	Rcan1
D7	CX	Rfx8
D7	CX	Rgs1
D7	CX	Rgs9bp
D7	CX	Rmnd5b
D7	CX	Rnf24
D7	CX	Romo1
D7	CX	Rpp25
D7	CX	Rtn4rl2
D7	CX	Rxrg
D7	CX	Scara5
D7	CX	Sel1l3
D7	CX	Serpina3n
D7	CX	Serpinb5
D7	CX	Serpinc1
D7	CX	Sik1
D7	CX	Sim2
D7	CX	Slc12a1
D7	CX	Slc14a1
D7	CX	Slc16a1
D7	CX	Slc18a1
D7	CX	Slc22a1
D7	CX	Slc2a4
D7	CX	Slc30a2
D7	CX	Slc34a2
D7	CX	Slc34a3
D7	CX	Slc43a2
D7	CX	Slc6a9
D7	CX	Slc7a7
D7	CX	Slc7a8
D7	CX	Slco4a1
D7	CX	Smlr1
D7	CX	Smoc2
D7	CX	Snap91
D7	CX	Snta1
D7	CX	Sphk1
D7	CX	Spink1
D7	CX	Spp2
D7	CX	Sprr1a
D7	CX	Spta1
D7	CX	Sptbn2
D7	CX	Sstr1
D7	CX	Synpr
D7	CX	Tacstd2
D7	CX	Tbx1
D7	CX	Tcerg1l
D7	CX	Tcn2
D7	CX	Tdrd12
D7	CX	Tgfbi
D7	CX	Thrsp
D7	CX	Tinag
D7	CX	Tle2
D7	CX	Tmc5
D7	CX	Tmc7
D7	CX	Tmem144
D7	CX	Tmem198
D7	CX	Tmem200b
D7	CX	Tmem207
D7	CX	Tmem86a
D7	CX	Tmprss13
D7	CX	Tnfaip2
D7	CX	Tnfrsf9
D7	CX	Tpbg
D7	CX	Trim15
D7	CX	Tsga10ip
D7	CX	Tusc5
D7	CX	Uchl1
D7	CX	Upk1a
D7	CX	Upk1b
D7	CX	Upk2
D7	CX	Upk3a
D7	CX	Vkorc1l1
D7	CX	Vsig2
D7	CX	Wdr27
D7	CX	Wfdc10
D7	CX	Xrcc2
D7	CX	Zfp286a
D7	CX	Zfp39
D7	MD	A2m
D7	MD	A3galt2
D7	MD	Aacs
D7	MD	Aass
D7	MD	Aatk
D7	MD	Abat
D7	MD	Abca13
D7	MD	Abcb1a
D7	MD	Abcc2
D7	MD	Abcc6
D7	MD	Abhd1
D7	MD	Abhd11os
D7	MD	Abhd14a
D7	MD	Abhd14b
D7	MD	Abhd15
D7	MD	Abhd3
D7	MD	Abi3bp
D7	MD	Acaa1
D7	MD	Acaa1b
D7	MD	Acad10
D7	MD	Acad11
D7	MD	Acadm
D7	MD	Acbd4
D7	MD	Aco1
D7	MD	Acot1
D7	MD	Acot12
D7	MD	Acot2
D7	MD	Acot4
D7	MD	Acot5
D7	MD	Acox1
D7	MD	Acp1-ps1
D7	MD	Acss2
D7	MD	Acss3
D7	MD	Adam19
D7	MD	Adamts12
D7	MD	Adamts2
D7	MD	Adamts7
D7	MD	Adamtsl2
D7	MD	Adcy1
D7	MD	Adcy7
D7	MD	Adgra2
D7	MD	Adgra3
D7	MD	Adgrb1
D7	MD	Adgre1
D7	MD	Adhfe1
D7	MD	Adk
D7	MD	Adm2
D7	MD	Adra1a
D7	MD	Adra2a
D7	MD	Adra2b
D7	MD	Adtrp
D7	MD	Afap1
D7	MD	Aff2
D7	MD	Afmid
D7	MD	Agap2
D7	MD	Agt
D7	MD	Agtrap
D7	MD	Agxt2
D7	MD	Ahcyl2
D7	MD	Ahnak2
D7	MD	Aif1
D7	MD	Aim2
D7	MD	Akap12
D7	MD	Akr1b10
D7	MD	Akr1b8
D7	MD	Akr1c12
D7	MD	Akr1c19
D7	MD	Akr1e2
D7	MD	Akr7a2
D7	MD	Akr7a3
D7	MD	Akt3
D7	MD	Alb
D7	MD	Aldh2
D7	MD	Aldh4a1
D7	MD	Aldh6a1
D7	MD	Aldh7a1
D7	MD	Aldh9a1
D7	MD	Aldoc
D7	MD	Alkbh6
D7	MD	Alox5
D7	MD	Als2cr12
D7	MD	Ampd1
D7	MD	Amz1
D7	MD	Ankdd1a
D7	MD	Ankra2
D7	MD	Ankrd22
D7	MD	Ankrd65
D7	MD	Anks6
D7	MD	Ano1
D7	MD	Anxa2
D7	MD	Anxa2-ps1
D7	MD	Aoc3
D7	MD	Aox2
D7	MD	Aox4
D7	MD	Ap1s2
D7	MD	Apbb1ip
D7	MD	Apcdd1
D7	MD	Aplp1
D7	MD	Apmap
D7	MD	Apoa5
D7	MD	Apob
D7	MD	Apol11a
D7	MD	Apol3
D7	MD	Apol9a
D7	MD	Aqp11
D7	MD	Arhgap25
D7	MD	Arhgap30
D7	MD	Arhgap33
D7	MD	Arhgap9
D7	MD	Arhgdib
D7	MD	Arhgef15
D7	MD	Arl11
D7	MD	Arl5c
D7	MD	Armcx2
D7	MD	Art3
D7	MD	Asb13
D7	MD	Asb15
D7	MD	Aspa
D7	MD	Asrgl1
D7	MD	Asxl3
D7	MD	Atg9b
D7	MD	Atp1a3
D7	MD	Atp8b4
D7	MD	Aunip
D7	MD	Azgp1
D7	MD	B2m
D7	MD	B3galt2
D7	MD	B3gat1
D7	MD	B4galnt3
D7	MD	B4gat1
D7	MD	Baat
D7	MD	Bace2
D7	MD	Baiap2
D7	MD	Basp1
D7	MD	Batf
D7	MD	Batf2
D7	MD	Bcat1
D7	MD	Bcl2a1
D7	MD	Bdh2
D7	MD	Bean1
D7	MD	Bend5
D7	MD	Bend7
D7	MD	Best3
D7	MD	Bgn
D7	MD	Bhlhe41
D7	MD	Bhmt
D7	MD	Bik
D7	MD	Blk
D7	MD	Bnip3
D7	MD	Bphl
D7	MD	Bri3bp
D7	MD	Btc
D7	MD	Btk
D7	MD	C11H22orf29
D7	MD	C1qa
D7	MD	C1qb
D7	MD	C1qc
D7	MD	C1qtnf3
D7	MD	C1qtnf4
D7	MD	C1qtnf6
D7	MD	C1r
D7	MD	C1s
D7	MD	C2
D7	MD	C3ar1
D7	MD	C5ar1
D7	MD	Ca5b
D7	MD	Cacna1c
D7	MD	Cacna1g
D7	MD	Cacna1h
D7	MD	Cacna1s
D7	MD	Cacnb3
D7	MD	Cacnb4
D7	MD	Cadm4
D7	MD	Calb1
D7	MD	Calcrl
D7	MD	Calml4
D7	MD	Capn13
D7	MD	Capn6
D7	MD	Capn8
D7	MD	Caps2
D7	MD	Car15
D7	MD	Card11
D7	MD	Card9
D7	MD	Carns1
D7	MD	Casp12
D7	MD	Cass4
D7	MD	Cat
D7	MD	Catsperd
D7	MD	Cb707485
D7	MD	Cbr4
D7	MD	Cbs
D7	MD	Ccdc136
D7	MD	Ccdc152
D7	MD	Ccdc24
D7	MD	Ccdc3
D7	MD	Ccdc6
D7	MD	Ccdc80
D7	MD	Ccdc85c
D7	MD	Ccdc88b
D7	MD	Ccdc88c
D7	MD	Ccl12
D7	MD	Ccl2
D7	MD	Ccl24
D7	MD	Ccl3
D7	MD	Ccl4
D7	MD	Ccl9
D7	MD	Ccnd2
D7	MD	Ccpg1os
D7	MD	Ccr6
D7	MD	Ccser2
D7	MD	Cd14
D7	MD	Cd180
D7	MD	Cd200r1
D7	MD	Cd244
D7	MD	Cd247
D7	MD	Cd274
D7	MD	Cd300a
D7	MD	Cd300e
D7	MD	Cd300le
D7	MD	Cd300lf
D7	MD	Cd33
D7	MD	Cd37
D7	MD	Cd38
D7	MD	Cd4
D7	MD	Cd53
D7	MD	Cd5l
D7	MD	Cd68
D7	MD	Cd72
D7	MD	Cd84
D7	MD	Cd8a
D7	MD	Cdc45
D7	MD	Cdh11
D7	MD	Cdh2
D7	MD	Cdh22
D7	MD	Cdh24
D7	MD	Cdhr1
D7	MD	Cdhr5
D7	MD	Cdkl3
D7	MD	Cdr2l
D7	MD	Ceacam1
D7	MD	Cenpk
D7	MD	Cenpo
D7	MD	Cenpq
D7	MD	Cep72
D7	MD	Ces1f
D7	MD	Ces2g
D7	MD	Cfap44
D7	MD	Cfd
D7	MD	Cfh
D7	MD	Cfp
D7	MD	Ch25h
D7	MD	Chaf1b
D7	MD	Chd1l
D7	MD	Chdh
D7	MD	Chi3l1
D7	MD	Chp2
D7	MD	Chpt1
D7	MD	Chrd
D7	MD	Chrne
D7	MD	Chst12
D7	MD	Chst2
D7	MD	Chst8
D7	MD	Chtf18
D7	MD	Cib2
D7	MD	Cideb
D7	MD	Ciita
D7	MD	Cilp2
D7	MD	Cisd1
D7	MD	Cisd3
D7	MD	Ckm
D7	MD	Clca2
D7	MD	Clcn2
D7	MD	Cldn2
D7	MD	Cldn22
D7	MD	Clec12a
D7	MD	Clec2dl1
D7	MD	Clec4a
D7	MD	Clec4a1
D7	MD	Clec4a2
D7	MD	Clec4a3
D7	MD	Clec4d
D7	MD	Clec4e
D7	MD	Clgn
D7	MD	Clic3
D7	MD	Clstn2
D7	MD	Clstn3
D7	MD	Cmbl
D7	MD	Cmklr1
D7	MD	Cml2
D7	MD	Cmpk2
D7	MD	Cndp2
D7	MD	Cnn2
D7	MD	Cnr2
D7	MD	Cntln
D7	MD	Cntn1
D7	MD	Cntnap3b
D7	MD	Col11a2
D7	MD	Col5a1
D7	MD	Col5a2
D7	MD	Col5a3
D7	MD	Col6a1
D7	MD	Col6a2
D7	MD	Col6a3
D7	MD	Col6a4
D7	MD	Col6a6
D7	MD	Colec12
D7	MD	Coro6
D7	MD	Cox6b2
D7	MD	Cp
D7	MD	Cpeb4
D7	MD	Cpn1
D7	MD	Cpne2
D7	MD	Cpne4
D7	MD	Cpne8
D7	MD	Cps1
D7	MD	Cpt1b
D7	MD	Cpxm2
D7	MD	Cpz
D7	MD	Cracr2a
D7	MD	Crb2
D7	MD	Creg2
D7	MD	Crhr1
D7	MD	Crls1
D7	MD	Crmp1
D7	MD	Cryl1
D7	MD	Crym
D7	MD	Csad
D7	MD	Csf1
D7	MD	Csf1r
D7	MD	Csf2rb
D7	MD	Csf3r
D7	MD	Csmd1
D7	MD	Csrp2
D7	MD	Cst7
D7	MD	Ctcfl
D7	MD	Ctf1
D7	MD	Cth
D7	MD	Cthrc1
D7	MD	Ctla4
D7	MD	Ctnna3
D7	MD	Ctsk
D7	MD	Ctsl
D7	MD	Ctsz
D7	MD	Cttnbp2
D7	MD	Cwh43
D7	MD	Cx3cr1
D7	MD	Cxcl13
D7	MD	Cxcr3
D7	MD	Cxcr4
D7	MD	Cxcr6
D7	MD	Cyb5a
D7	MD	Cybb
D7	MD	Cycs
D7	MD	Cyp1b1
D7	MD	Cyp26a1
D7	MD	Cyp2c23
D7	MD	Cyp51
D7	MD	Cyp7b1
D7	MD	Cysltr1
D7	MD	Dab2
D7	MD	Dapl1
D7	MD	Dapp1
D7	MD	Dck
D7	MD	Dctn3l1
D7	MD	Ddi2
D7	MD	Ddias
D7	MD	Ddit4l
D7	MD	Ddn
D7	MD	Ddx19a
D7	MD	Ddx60
D7	MD	Decr1
D7	MD	Decr2
D7	MD	Def6
D7	MD	Def8
D7	MD	Dennd1b
D7	MD	Dennd3
D7	MD	Depdc7
D7	MD	Dfna5
D7	MD	Dhrs4
D7	MD	Dhtkd1
D7	MD	Dio1
D7	MD	Dleu7
D7	MD	Dmp1
D7	MD	Dmrtc1c1
D7	MD	Dmxl2
D7	MD	Dnaaf1
D7	MD	Dnaaf3
D7	MD	Dnah7
D7	MD	Dnaja4
D7	MD	Dnajc22
D7	MD	Dock10
D7	MD	Dock2
D7	MD	Dok2
D7	MD	Dpep1
D7	MD	Dpyd
D7	MD	Dpys
D7	MD	Drp2
D7	MD	Dscc1
D7	MD	Dse
D7	MD	Dsg3
D7	MD	Dtx3l
D7	MD	Dusp10
D7	MD	Dusp5
D7	MD	Duxbl1
D7	MD	Dzip1
D7	MD	Ebi3
D7	MD	Echdc2
D7	MD	Eci2
D7	MD	Eci3
D7	MD	Ednra
D7	MD	Ednrb
D7	MD	Efhc2
D7	MD	Efs
D7	MD	Egf
D7	MD	Ehhadh
D7	MD	Eif4e3
D7	MD	Elf4
D7	MD	Elfn1
D7	MD	Elmo1
D7	MD	Eln
D7	MD	Eme1
D7	MD	Emilin3
D7	MD	Emp3
D7	MD	Emx1
D7	MD	Enox1
D7	MD	Enpep
D7	MD	Enpp6
D7	MD	Entpd5
D7	MD	Epdr1
D7	MD	Epha4
D7	MD	Epha7
D7	MD	Ephx2
D7	MD	Eps8
D7	MD	Eps8l3
D7	MD	Epsti1
D7	MD	Erbb3
D7	MD	Ercc6l
D7	MD	Eri2
D7	MD	Erich4
D7	MD	Erlin1
D7	MD	Errfi1
D7	MD	Esm1
D7	MD	Espn
D7	MD	Espnl
D7	MD	Esr1
D7	MD	Evc
D7	MD	Evi2a
D7	MD	Evi2b
D7	MD	Exnef
D7	MD	Exoc6
D7	MD	Eya4
D7	MD	F10
D7	MD	F13b
D7	MD	F2
D7	MD	F2rl2
D7	MD	F3
D7	MD	Fah
D7	MD	Fahd1
D7	MD	Fahd2a
D7	MD	Fam101a
D7	MD	Fam102a
D7	MD	Fam105a
D7	MD	Fam126b
D7	MD	Fam155b
D7	MD	Fam171b
D7	MD	Fam174b
D7	MD	Fam188a
D7	MD	Fam213b
D7	MD	Fam217a
D7	MD	Fam228a
D7	MD	Fam3b
D7	MD	Fam46a
D7	MD	Fam49a
D7	MD	Fam50a
D7	MD	Fam78a
D7	MD	Fam83c
D7	MD	Fam83g
D7	MD	Fancd2os
D7	MD	Fblim1
D7	MD	Fbln1
D7	MD	Fbln7
D7	MD	Fbp2
D7	MD	Fbxl21
D7	MD	Fbxo36
D7	MD	Fcer1g
D7	MD	Fcgr1a
D7	MD	Fcgr2a
D7	MD	Fcgr2b
D7	MD	Fcho1
D7	MD	Fcna
D7	MD	Fcnb
D7	MD	Fes
D7	MD	Fetub
D7	MD	Fgd2
D7	MD	Fgf13
D7	MD	Fgf18
D7	MD	Fgfr3
D7	MD	Fggy
D7	MD	Fgr
D7	MD	Fhl3
D7	MD	Fkbp10
D7	MD	Fli1
D7	MD	Flvcr1
D7	MD	Fmn2
D7	MD	Fn1
D7	MD	Fn3k
D7	MD	Folr1
D7	MD	Folr2
D7	MD	Foxd1
D7	MD	Foxred2
D7	MD	Frem1
D7	MD	Frem2
D7	MD	Frmd5
D7	MD	Fry
D7	MD	Fscn1
D7	MD	Fsd1l
D7	MD	Fstl5
D7	MD	Ftl1
D7	MD	Fut10
D7	MD	Fyb
D7	MD	Fzd2
D7	MD	Fzd5
D7	MD	G6pc
D7	MD	Gabrr2
D7	MD	Galns
D7	MD	Galnt14
D7	MD	Galnt16
D7	MD	Gamt
D7	MD	Gapt
D7	MD	Gas7
D7	MD	Gata5
D7	MD	Gatsl3
D7	MD	Gbp1
D7	MD	Gcat
D7	MD	Gcdh
D7	MD	Gchfr
D7	MD	Gclm
D7	MD	Gcnt1
D7	MD	Gcsh
D7	MD	Gdf15
D7	MD	Gdnf
D7	MD	Gemin6
D7	MD	Gfod1
D7	MD	Gfra1
D7	MD	Ggct
D7	MD	Ggh
D7	MD	Ghr
D7	MD	Gimap9
D7	MD	Gins1
D7	MD	Gins2
D7	MD	Gins3
D7	MD	Gipc2
D7	MD	Gipr
D7	MD	Gjc1
D7	MD	Gk
D7	MD	Gldn
D7	MD	Gli3
D7	MD	Glipr1
D7	MD	Glis1
D7	MD	Glod5
D7	MD	Glt1d1
D7	MD	Glt8d2
D7	MD	Glul
D7	MD	Glyatl2
D7	MD	Glyctk
D7	MD	Gnb4
D7	MD	Gng7
D7	MD	Gngt2
D7	MD	Gnmt
D7	MD	Golt1a
D7	MD	Gp2
D7	MD	Gp6
D7	MD	Gpat3
D7	MD	Gpc6
D7	MD	Gpd1
D7	MD	Gpm6a
D7	MD	Gpr132
D7	MD	Gpr135
D7	MD	Gpr153
D7	MD	Gpr174
D7	MD	Gpr18
D7	MD	Gpr183
D7	MD	Gpr31
D7	MD	Gpr37
D7	MD	Gpr62
D7	MD	Gpr84
D7	MD	Gpr88
D7	MD	Gpx4
D7	MD	Gpx7
D7	MD	Gpx8
D7	MD	Gramd1b
D7	MD	Grhpr
D7	MD	Grid2
D7	MD	Grik2
D7	MD	Grik4
D7	MD	Grip2
D7	MD	Grpr
D7	MD	Grtp1
D7	MD	Gss
D7	MD	Gsta4
D7	MD	Gsta5
D7	MD	Gstk1
D7	MD	Gstm3
D7	MD	Gsto1
D7	MD	Gstt3
D7	MD	Gstz1
D7	MD	Gvinp1
D7	MD	Gzmk
D7	MD	Hacd4
D7	MD	Hagh
D7	MD	Has2
D7	MD	Haus4
D7	MD	Hck
D7	MD	Hcls1
D7	MD	Hcn2
D7	MD	Hcn3
D7	MD	Hcrtr1
D7	MD	Hfe2
D7	MD	Hhex
D7	MD	Hibadh
D7	MD	Hist1h2bo
D7	MD	Hist2h2aa3
D7	MD	Hk2
D7	MD	Hk3
D7	MD	Hlf
D7	MD	Hmcn1
D7	MD	Hmgcl
D7	MD	Hmgcr
D7	MD	Hmgcs1
D7	MD	Hmx2
D7	MD	Hnf1a
D7	MD	Hnrnpab
D7	MD	Hoga1
D7	MD	Hoxd11
D7	MD	Hpcal4
D7	MD	Hpd
D7	MD	Hpgd
D7	MD	Hpn
D7	MD	Hpse
D7	MD	Hrg
D7	MD	Hs3st1
D7	MD	Hs3st3a1
D7	MD	Hsd11b1
D7	MD	Hsd17b14
D7	MD	Hsd17b2
D7	MD	Hspb7
D7	MD	Hspe1
D7	MD	Htatip2
D7	MD	Htr2b
D7	MD	Htra3
D7	MD	Hvcn1
D7	MD	Hydin
D7	MD	Hyi
D7	MD	Iah1
D7	MD	Ibsp
D7	MD	Icam5
D7	MD	Id2
D7	MD	Id4
D7	MD	Idh1
D7	MD	Ido2
D7	MD	Ifi44l
D7	MD	Ifi47
D7	MD	Ifit2
D7	MD	Ifit3
D7	MD	Ifitm1
D7	MD	Ift46
D7	MD	Igdcc4
D7	MD	Igfals
D7	MD	Igfbp3
D7	MD	Igfbp5
D7	MD	Ighv
D7	MD	Igsf10
D7	MD	Igsf11
D7	MD	Igsf6
D7	MD	Igsf7
D7	MD	Igsf9b
D7	MD	Ikbke
D7	MD	Ikzf1
D7	MD	Il10ra
D7	MD	Il12a
D7	MD	Il12rb1
D7	MD	Il18
D7	MD	Il1rn
D7	MD	Il21r
D7	MD	Il27ra
D7	MD	Il2rb
D7	MD	Il2rg
D7	MD	Il31ra
D7	MD	Il33
D7	MD	Il4r
D7	MD	Il6r
D7	MD	Inhba
D7	MD	Insig1
D7	MD	Insrr
D7	MD	Ipp
D7	MD	Iqch
D7	MD	Irak1bp1
D7	MD	Irf1
D7	MD	Irf5
D7	MD	Irf7
D7	MD	Irgm
D7	MD	Isg15
D7	MD	Islr
D7	MD	Itga5
D7	MD	Itga7
D7	MD	Itgam
D7	MD	Itgax
D7	MD	Itgb2
D7	MD	Itgb8
D7	MD	Itpripl2
D7	MD	Ivd
D7	MD	Izumo4
D7	MD	Jaml
D7	MD	Kank4
D7	MD	Kazald1
D7	MD	Kbtbd11
D7	MD	Kcnab2
D7	MD	Kcnc3
D7	MD	Kcnc4
D7	MD	Kcnd2
D7	MD	Kcnd3
D7	MD	Kcne1
D7	MD	Kcne3
D7	MD	Kcne5
D7	MD	Kcng1
D7	MD	Kcnj12
D7	MD	Kcnk7
D7	MD	Kcnt2
D7	MD	Kctd12
D7	MD	Kdelc2
D7	MD	Kdm1b
D7	MD	Kif17
D7	MD	Kif21a
D7	MD	Kif26b
D7	MD	Kif3c
D7	MD	Klf15
D7	MD	Klhl13
D7	MD	Klhl25
D7	MD	Klhl31
D7	MD	Klhl34
D7	MD	Klhl6
D7	MD	Klhl8
D7	MD	Klk1
D7	MD	Klk1b3
D7	MD	Klkb1
D7	MD	Klra22
D7	MD	Klra5
D7	MD	Klrd1
D7	MD	Klre1
D7	MD	Klri1
D7	MD	Klrk1
D7	MD	Kmt2c
D7	MD	Kng1
D7	MD	Kng1l1
D7	MD	Kyat1
D7	MD	L2hgdh
D7	MD	L3hypdh
D7	MD	LOC100302372
D7	MD	LOC100360087
D7	MD	LOC100360348
D7	MD	LOC100360779
D7	MD	LOC100361083
D7	MD	LOC100361227
D7	MD	LOC100362384
D7	MD	LOC100362572
D7	MD	LOC100362724
D7	MD	LOC100362999
D7	MD	LOC100363107
D7	MD	LOC100363228
D7	MD	LOC100363502
D7	MD	LOC100909645
D7	MD	LOC100909803
D7	MD	LOC100909835
D7	MD	LOC100910200
D7	MD	LOC100910385
D7	MD	LOC100910676
D7	MD	LOC100910732
D7	MD	LOC100910973
D7	MD	LOC100910979
D7	MD	LOC100911030
D7	MD	LOC100911186
D7	MD	LOC100911256
D7	MD	LOC100911374
D7	MD	LOC100911413
D7	MD	LOC100911485
D7	MD	LOC100911581
D7	MD	LOC100911717
D7	MD	LOC100911919
D7	MD	LOC100912068
D7	MD	LOC100912312
D7	MD	LOC100912481
D7	MD	LOC100912604
D7	MD	LOC100912658
D7	MD	LOC102546355
D7	MD	LOC102546373
D7	MD	LOC102546462
D7	MD	LOC102546480
D7	MD	LOC102546554
D7	MD	LOC102546729
D7	MD	LOC102546772
D7	MD	LOC102546809
D7	MD	LOC102546819
D7	MD	LOC102546934
D7	MD	LOC102547003
D7	MD	LOC102547023
D7	MD	LOC102547078
D7	MD	LOC102547162
D7	MD	LOC102547234
D7	MD	LOC102547304
D7	MD	LOC102547371
D7	MD	LOC102547473
D7	MD	LOC102547495
D7	MD	LOC102547588
D7	MD	LOC102547647
D7	MD	LOC102547703
D7	MD	LOC102547925
D7	MD	LOC102548012
D7	MD	LOC102548046
D7	MD	LOC102548079
D7	MD	LOC102548129
D7	MD	LOC102548160
D7	MD	LOC102548282
D7	MD	LOC102548408
D7	MD	LOC102548553
D7	MD	LOC102548576
D7	MD	LOC102548586
D7	MD	LOC102548590
D7	MD	LOC102548729
D7	MD	LOC102548740
D7	MD	LOC102548800
D7	MD	LOC102549342
D7	MD	LOC102549373
D7	MD	LOC102549382
D7	MD	LOC102549422
D7	MD	LOC102549494
D7	MD	LOC102549521
D7	MD	LOC102549538
D7	MD	LOC102549565
D7	MD	LOC102549587
D7	MD	LOC102549836
D7	MD	LOC102549910
D7	MD	LOC102549918
D7	MD	LOC102549945
D7	MD	LOC102550045
D7	MD	LOC102550312
D7	MD	LOC102550358
D7	MD	LOC102550438
D7	MD	LOC102550565
D7	MD	LOC102550701
D7	MD	LOC102550706
D7	MD	LOC102550737
D7	MD	LOC102551027
D7	MD	LOC102551073
D7	MD	LOC102551125
D7	MD	LOC102551251
D7	MD	LOC102551286
D7	MD	LOC102551311
D7	MD	LOC102551402
D7	MD	LOC102551569
D7	MD	LOC102551695
D7	MD	LOC102551709
D7	MD	LOC102551856
D7	MD	LOC102551938
D7	MD	LOC102551952
D7	MD	LOC102551963
D7	MD	LOC102551991
D7	MD	LOC102552001
D7	MD	LOC102552004
D7	MD	LOC102552170
D7	MD	LOC102552207
D7	MD	LOC102552213
D7	MD	LOC102552227
D7	MD	LOC102552404
D7	MD	LOC102552467
D7	MD	LOC102552490
D7	MD	LOC102552536
D7	MD	LOC102552621
D7	MD	LOC102552678
D7	MD	LOC102552776
D7	MD	LOC102552823
D7	MD	LOC102552873
D7	MD	LOC102553020
D7	MD	LOC102553109
D7	MD	LOC102553190
D7	MD	LOC102553327
D7	MD	LOC102553417
D7	MD	LOC102553788
D7	MD	LOC102553815
D7	MD	LOC102553934
D7	MD	LOC102553943
D7	MD	LOC102554020
D7	MD	LOC102554040
D7	MD	LOC102554096
D7	MD	LOC102554106
D7	MD	LOC102554257
D7	MD	LOC102554277
D7	MD	LOC102554306
D7	MD	LOC102554423
D7	MD	LOC102554600
D7	MD	LOC102554669
D7	MD	LOC102554693
D7	MD	LOC102554752
D7	MD	LOC102554855
D7	MD	LOC102554967
D7	MD	LOC102555005
D7	MD	LOC102555026
D7	MD	LOC102555028
D7	MD	LOC102555378
D7	MD	LOC102555426
D7	MD	LOC102555472
D7	MD	LOC102555487
D7	MD	LOC102555574
D7	MD	LOC102555634
D7	MD	LOC102555690
D7	MD	LOC102555826
D7	MD	LOC102555850
D7	MD	LOC102555870
D7	MD	LOC102555904
D7	MD	LOC102555924
D7	MD	LOC102555975
D7	MD	LOC102555995
D7	MD	LOC102556039
D7	MD	LOC102556096
D7	MD	LOC102556241
D7	MD	LOC102556259
D7	MD	LOC102556263
D7	MD	LOC102556316
D7	MD	LOC102556333
D7	MD	LOC102556364
D7	MD	LOC102556395
D7	MD	LOC102556459
D7	MD	LOC102556526
D7	MD	LOC102556643
D7	MD	LOC102556885
D7	MD	LOC102557028
D7	MD	LOC102557285
D7	MD	LOC103689934
D7	MD	LOC103689965
D7	MD	LOC103689977
D7	MD	LOC103690005
D7	MD	LOC103690018
D7	MD	LOC103690030
D7	MD	LOC103690031
D7	MD	LOC103690059
D7	MD	LOC103690108
D7	MD	LOC103690141
D7	MD	LOC103690158
D7	MD	LOC103690169
D7	MD	LOC103690178
D7	MD	LOC103690317
D7	MD	LOC103690319
D7	MD	LOC103690428
D7	MD	LOC103690536
D7	MD	LOC103690537
D7	MD	LOC103690543
D7	MD	LOC103690585
D7	MD	LOC103690800
D7	MD	LOC103690988
D7	MD	LOC103691311
D7	MD	LOC103691327
D7	MD	LOC103691346
D7	MD	LOC103691468
D7	MD	LOC103691580
D7	MD	LOC103691688
D7	MD	LOC103691814
D7	MD	LOC103691845
D7	MD	LOC103692006
D7	MD	LOC103692017
D7	MD	LOC103692035
D7	MD	LOC103692048
D7	MD	LOC103692066
D7	MD	LOC103692228
D7	MD	LOC103692350
D7	MD	LOC103692390
D7	MD	LOC103692572
D7	MD	LOC103692699
D7	MD	LOC103692811
D7	MD	LOC103693107
D7	MD	LOC103693111
D7	MD	LOC103693118
D7	MD	LOC103693161
D7	MD	LOC103693171
D7	MD	LOC103693188
D7	MD	LOC103693223
D7	MD	LOC103693261
D7	MD	LOC103693285
D7	MD	LOC103693342
D7	MD	LOC103693389
D7	MD	LOC103693417
D7	MD	LOC103693420
D7	MD	LOC103693426
D7	MD	LOC103693438
D7	MD	LOC103693605
D7	MD	LOC103693676
D7	MD	LOC103693744
D7	MD	LOC103693780
D7	MD	LOC103693899
D7	MD	LOC103693925
D7	MD	LOC103693936
D7	MD	LOC103693959
D7	MD	LOC103694042
D7	MD	LOC103694089
D7	MD	LOC103694133
D7	MD	LOC103694143
D7	MD	LOC103694212
D7	MD	LOC103694241
D7	MD	LOC103694369
D7	MD	LOC103694394
D7	MD	LOC103694395
D7	MD	LOC103695207
D7	MD	LOC103695322
D7	MD	LOC108348061
D7	MD	LOC108348072
D7	MD	LOC108348081
D7	MD	LOC108348117
D7	MD	LOC108348136
D7	MD	LOC108348172
D7	MD	LOC108348210
D7	MD	LOC108348218
D7	MD	LOC108348241
D7	MD	LOC108348319
D7	MD	LOC108348410
D7	MD	LOC108348506
D7	MD	LOC108348564
D7	MD	LOC108348597
D7	MD	LOC108348771
D7	MD	LOC108348827
D7	MD	LOC108348873
D7	MD	LOC108348971
D7	MD	LOC108349090
D7	MD	LOC108349164
D7	MD	LOC108349185
D7	MD	LOC108349449
D7	MD	LOC108349480
D7	MD	LOC108349500
D7	MD	LOC108349575
D7	MD	LOC108349609
D7	MD	LOC108349646
D7	MD	LOC108349658
D7	MD	LOC108349783
D7	MD	LOC108349951
D7	MD	LOC108350007
D7	MD	LOC108350023
D7	MD	LOC108350142
D7	MD	LOC108350160
D7	MD	LOC108350210
D7	MD	LOC108350378
D7	MD	LOC108350386
D7	MD	LOC108350483
D7	MD	LOC108350526
D7	MD	LOC108350663
D7	MD	LOC108350672
D7	MD	LOC108350703
D7	MD	LOC108350742
D7	MD	LOC108350762
D7	MD	LOC108350787
D7	MD	LOC108351009
D7	MD	LOC108351050
D7	MD	LOC108351165
D7	MD	LOC108351174
D7	MD	LOC108351496
D7	MD	LOC108351510
D7	MD	LOC108351529
D7	MD	LOC108351551
D7	MD	LOC108351700
D7	MD	LOC108351733
D7	MD	LOC108351742
D7	MD	LOC108351749
D7	MD	LOC108351870
D7	MD	LOC108351953
D7	MD	LOC108351986
D7	MD	LOC108352051
D7	MD	LOC108352160
D7	MD	LOC108352187
D7	MD	LOC108352465
D7	MD	LOC108352524
D7	MD	LOC108352526
D7	MD	LOC108352550
D7	MD	LOC108352565
D7	MD	LOC108352572
D7	MD	LOC108352619
D7	MD	LOC108352701
D7	MD	LOC108352709
D7	MD	LOC108352809
D7	MD	LOC108352819
D7	MD	LOC108352830
D7	MD	LOC108352931
D7	MD	LOC108352943
D7	MD	LOC108353049
D7	MD	LOC108353085
D7	MD	LOC108353147
D7	MD	LOC108353205
D7	MD	LOC108353247
D7	MD	LOC24906
D7	MD	LOC291746
D7	MD	LOC299282
D7	MD	LOC303566
D7	MD	LOC306766
D7	MD	LOC308670
D7	MD	LOC308990
D7	MD	LOC360919
D7	MD	LOC361346
D7	MD	LOC367757
D7	MD	LOC367975
D7	MD	LOC497796
D7	MD	LOC497899
D7	MD	LOC498063
D7	MD	LOC498265
D7	MD	LOC498276
D7	MD	LOC499229
D7	MD	LOC500124
D7	MD	LOC500148
D7	MD	LOC501233
D7	MD	LOC679149
D7	MD	LOC679342
D7	MD	LOC679729
D7	MD	LOC680520
D7	MD	LOC681290
D7	MD	LOC681325
D7	MD	LOC681355
D7	MD	LOC684998
D7	MD	LOC685067
D7	MD	LOC685772
D7	MD	LOC686313
D7	MD	LOC686967
D7	MD	LOC688014
D7	MD	LOC688459
D7	MD	LOC689757
D7	MD	LOC689800
D7	MD	LOC690097
D7	MD	LOC690323
D7	MD	LOC691141
D7	MD	LOC691296
D7	MD	LOC691995
D7	MD	Lace1
D7	MD	Lactb2
D7	MD	Lag3
D7	MD	Lama3
D7	MD	Lamc2
D7	MD	Lamtor5
D7	MD	Lap3
D7	MD	Laptm5
D7	MD	Lax1
D7	MD	Lbh
D7	MD	Lck
D7	MD	Lcp1
D7	MD	Lcp2
D7	MD	Ldlr
D7	MD	Lef1
D7	MD	Lgals1
D7	MD	Lgals3
D7	MD	Lgals3bp
D7	MD	Lgals9
D7	MD	Lhcgr
D7	MD	Lhpp
D7	MD	Lhx1
D7	MD	Lilra5
D7	MD	Lilrb3a
D7	MD	Lilrb3l
D7	MD	Lims2
D7	MD	Lin9
D7	MD	Lmo2
D7	MD	Lmx1b
D7	MD	Lonp2
D7	MD	Lonrf2
D7	MD	Loxl3
D7	MD	Loxl4
D7	MD	Lpar1
D7	MD	Lpar4
D7	MD	Lpxn
D7	MD	Lrp2bp
D7	MD	Lrp3
D7	MD	Lrpap1
D7	MD	Lrrc25
D7	MD	Lrrc3
D7	MD	Lrrc32
D7	MD	Lrrc36
D7	MD	Lrrc63
D7	MD	Lrrc75b
D7	MD	Lrrk2
D7	MD	Lrrtm3
D7	MD	Lst1
D7	MD	Ltbp1
D7	MD	Ltk
D7	MD	Lvrn
D7	MD	Ly49si1
D7	MD	Ly49si2
D7	MD	Ly6al
D7	MD	Ly75
D7	MD	Ly86
D7	MD	Ly96
D7	MD	Lyl1
D7	MD	Lyn
D7	MD	Lynx1
D7	MD	Lypd2
D7	MD	Lyve1
D7	MD	Lyz2
D7	MD	MAST1
D7	MD	MGC105649
D7	MD	MGC108823
D7	MD	MGC93861
D7	MD	Macrod1
D7	MD	Map10
D7	MD	Map1a
D7	MD	Map3k13
D7	MD	Map3k15
D7	MD	Map3k7cl
D7	MD	Map4k1
D7	MD	Map6
D7	MD	Map7
D7	MD	Mapk4
D7	MD	Mapt
D7	MD	Marc1
D7	MD	Marcks
D7	MD	Mark1
D7	MD	Masp1
D7	MD	Matk
D7	MD	Matn2
D7	MD	Mb21d1
D7	MD	Mcc
D7	MD	Mccc1
D7	MD	Mccc2
D7	MD	Mcoln1
D7	MD	Mcoln2
D7	MD	Mcph1
D7	MD	Mctp2
D7	MD	Mdga1
D7	MD	Megf10
D7	MD	Megf11
D7	MD	Metrn
D7	MD	Mfap2
D7	MD	Mfng
D7	MD	Mfrp
D7	MD	Mgat3
D7	MD	Mgll
D7	MD	Mgst3
D7	MD	Mical1
D7	MD	Mif
D7	MD	Milr1
D7	MD	Mk1
D7	MD	Mlf1
D7	MD	Mlkl
D7	MD	Mlxipl
D7	MD	Mlycd
D7	MD	Mmadhc
D7	MD	Mme
D7	MD	Mmp17
D7	MD	Mmp19
D7	MD	Mmp2
D7	MD	Mnda
D7	MD	Mns1
D7	MD	Mpc2
D7	MD	Mpp6
D7	MD	Mpst
D7	MD	Mpzl1
D7	MD	Mr1
D7	MD	Mrc1
D7	MD	Mro
D7	MD	Ms4a12
D7	MD	Ms4a14
D7	MD	Ms4a4a
D7	MD	Ms4a4c
D7	MD	Ms4a6a
D7	MD	Ms4a6b
D7	MD	Ms4a6c
D7	MD	Ms4a7
D7	MD	Msc
D7	MD	Msra
D7	MD	Msrb1
D7	MD	Mtbp
D7	MD	Mtfr1
D7	MD	Mtfr2
D7	MD	Mthfd1
D7	MD	Mthfd1l
D7	MD	Mx1
D7	MD	Mx2
D7	MD	Mxd3
D7	MD	Mybl1
D7	MD	Mybpc1
D7	MD	Myh11
D7	MD	Myh3
D7	MD	Myh7b
D7	MD	Myo1g
D7	MD	Myo1h
D7	MD	Myo7a
D7	MD	Myo7b
D7	MD	Myom2
D7	MD	Naaa
D7	MD	Nab2
D7	MD	Nacad
D7	MD	Naglt1
D7	MD	Nags
D7	MD	Naip6
D7	MD	Nanos1
D7	MD	Naprt
D7	MD	Nat8f3
D7	MD	Nat9
D7	MD	Nav3
D7	MD	Ncapg2
D7	MD	Ncbp1
D7	MD	Ncf4
D7	MD	Nckap1l
D7	MD	Ncr3
D7	MD	Ndn
D7	MD	Ndrg1
D7	MD	Ndufa4l2
D7	MD	Ndufaf2
D7	MD	Necab3
D7	MD	Nefl
D7	MD	Neil3
D7	MD	Nek10
D7	MD	Neto2
D7	MD	Neu2
D7	MD	Nfam1
D7	MD	Ngfr
D7	MD	Nhsl1
D7	MD	Nipal4
D7	MD	Nipsnap1
D7	MD	Nit1
D7	MD	Nit2
D7	MD	Nkg7
D7	MD	Nlrc3
D7	MD	Nlrc4
D7	MD	Nlrc5
D7	MD	Nlrp10
D7	MD	Nlrp3
D7	MD	Nmrk1
D7	MD	Nnmt
D7	MD	Nostrin
D7	MD	Nphs1
D7	MD	Nphs2
D7	MD	Nptx1
D7	MD	Nptx2
D7	MD	Nptxr
D7	MD	Nr1h3
D7	MD	Nr1h4
D7	MD	Nr1i2
D7	MD	Nradd
D7	MD	Nrcam
D7	MD	Nrm
D7	MD	Nrros
D7	MD	Nsl1
D7	MD	Nsun6
D7	MD	Nt5c1a
D7	MD	Nt5e
D7	MD	Ntm
D7	MD	Ntn1
D7	MD	Ntrk1
D7	MD	Nudt12
D7	MD	Numbl
D7	MD	Nxnl2
D7	MD	Nxph1
D7	MD	Nxt2
D7	MD	Oas1a
D7	MD	Oas1b
D7	MD	Oas2
D7	MD	Oas3
D7	MD	Oasl
D7	MD	Oasl2
D7	MD	Oat
D7	MD	Odc1
D7	MD	Odf3b
D7	MD	Ogn
D7	MD	Oip5
D7	MD	Olfml1
D7	MD	Olfml2b
D7	MD	Olfml3
D7	MD	Olr1411
D7	MD	Olr1584
D7	MD	P2ry10
D7	MD	P2ry12
D7	MD	P2ry6
D7	MD	PCOLCE2
D7	MD	Padi2
D7	MD	Pah
D7	MD	Pam16
D7	MD	Papln
D7	MD	Paqr4
D7	MD	Paqr7
D7	MD	Parg
D7	MD	Park2
D7	MD	Parvg
D7	MD	Pbld1
D7	MD	Pbld2
D7	MD	Pbx4
D7	MD	Pc
D7	MD	Pcbd1
D7	MD	Pcbp4
D7	MD	Pcdh10
D7	MD	Pcdhb11
D7	MD	Pcdhb12
D7	MD	Pcdhb14
D7	MD	Pcdhb2
D7	MD	Pcdhb7
D7	MD	Pcdhga10
D7	MD	Pcdhgc3
D7	MD	Pced1b
D7	MD	Pck1
D7	MD	Pdcd1lg2
D7	MD	Pdgfrl
D7	MD	Pdk2
D7	MD	Pdp2
D7	MD	Pdxk
D7	MD	Pdzd3
D7	MD	Peg10
D7	MD	Peg12
D7	MD	Pepd
D7	MD	Pf4
D7	MD	Pgpep1
D7	MD	Pgrmc1
D7	MD	Phf11
D7	MD	Phf21b
D7	MD	Phlda2
D7	MD	Phyhd1
D7	MD	Pianp
D7	MD	Pid1
D7	MD	Pidd1
D7	MD	Pik3cd
D7	MD	Pik3cg
D7	MD	Pik3r3
D7	MD	Pim1
D7	MD	Pirb
D7	MD	Pla2g4a
D7	MD	Pla2g7
D7	MD	Plcb2
D7	MD	Plcxd3
D7	MD	Pld4
D7	MD	Plek
D7	MD	Plekha2
D7	MD	Plekhg2
D7	MD	Plekhg4
D7	MD	Plekho2
D7	MD	Plk5
D7	MD	Pllp
D7	MD	Plod2
D7	MD	Plppr3
D7	MD	Pls1
D7	MD	Pltp
D7	MD	Plxnc1
D7	MD	Pm20d2
D7	MD	Pmfbp1
D7	MD	Pnkd
D7	MD	Pnma1
D7	MD	Pnoc
D7	MD	Pnpla3
D7	MD	Poc1a
D7	MD	Ppa2
D7	MD	Ppcs
D7	MD	Ppfia2
D7	MD	Ppm1k
D7	MD	Ppm1n
D7	MD	Ppp1r14d
D7	MD	Ppp1r18
D7	MD	Ppp1r3c
D7	MD	Ppp1r3d
D7	MD	Ppp2r1b
D7	MD	Prcp
D7	MD	Prdx6
D7	MD	Prep
D7	MD	Prepl
D7	MD	Prex1
D7	MD	Prickle1
D7	MD	Prima1
D7	MD	Primpol
D7	MD	Prkaa2
D7	MD	Prkca
D7	MD	Prkcb
D7	MD	Prkcg
D7	MD	Prkg1
D7	MD	Prodh2
D7	MD	Prom1
D7	MD	Prosc
D7	MD	Prr11
D7	MD	Prr15
D7	MD	Prr15l
D7	MD	Prr16
D7	MD	Prr5
D7	MD	Prr5l
D7	MD	Prrx1
D7	MD	Prss12
D7	MD	Prss8
D7	MD	Prtfdc1
D7	MD	Psat1
D7	MD	Psmb9
D7	MD	Psrc1
D7	MD	Pstpip1
D7	MD	Ptafr
D7	MD	Pter
D7	MD	Ptgs2
D7	MD	Pth1r
D7	MD	Ptk7
D7	MD	Ptpn7
D7	MD	Ptprc
D7	MD	Ptprn
D7	MD	Ptprq
D7	MD	Pxmp2
D7	MD	Pxmp4
D7	MD	Pycard
D7	MD	Pycr1
D7	MD	Pygb
D7	MD	Pyroxd2
D7	MD	Qdpr
D7	MD	RGD1304770
D7	MD	RGD1305184
D7	MD	RGD1305347
D7	MD	RGD1307182
D7	MD	RGD1307537
D7	MD	RGD1308065
D7	MD	RGD1309036
D7	MD	RGD1309104
D7	MD	RGD1310110
D7	MD	RGD1310587
D7	MD	RGD1311575
D7	MD	RGD1311892
D7	MD	RGD1559482
D7	MD	RGD1559588
D7	MD	RGD1559600
D7	MD	RGD1560523
D7	MD	RGD1560801
D7	MD	RGD1561481
D7	MD	RGD1561715
D7	MD	RGD1561730
D7	MD	RGD1561777
D7	MD	RGD1561778
D7	MD	RGD1562140
D7	MD	RGD1562146
D7	MD	RGD1562289
D7	MD	RGD1562392
D7	MD	RGD1562451
D7	MD	RGD1562776
D7	MD	RGD1562890
D7	MD	RGD1563441
D7	MD	RGD1563870
D7	MD	RGD1564074
D7	MD	RGD1564131
D7	MD	RGD1564149
D7	MD	RGD1564162
D7	MD	RGD1564963
D7	MD	RGD1565356
D7	MD	RGD1565410
D7	MD	RGD1565495
D7	MD	RGD1565653
D7	MD	RGD1565785
D7	MD	RGD1566085
D7	MD	RGD1566368
D7	MD	RT1-A2
D7	MD	RT1-N3
D7	MD	RT1-T24-2
D7	MD	Rab11fip3
D7	MD	Rab20
D7	MD	Rab27a
D7	MD	Rab29
D7	MD	Rab7b
D7	MD	Rab8b
D7	MD	Rac3
D7	MD	Rad18
D7	MD	Ramp1
D7	MD	Rarres2
D7	MD	Rasa4
D7	MD	Rasl11b
D7	MD	Rasl12
D7	MD	Rassf4
D7	MD	Rbp4
D7	MD	Rcn2
D7	MD	Rcn3
D7	MD	Recql4
D7	MD	Reps2
D7	MD	Rergl
D7	MD	Retsat
D7	MD	Rgs14
D7	MD	Rgs19
D7	MD	Rgs2
D7	MD	Rgs4
D7	MD	Rgs5
D7	MD	Rho
D7	MD	Rhoh
D7	MD	Rhpn1
D7	MD	Rida
D7	MD	Rimkla
D7	MD	Rims4
D7	MD	Ripk3
D7	MD	Rmdn2
D7	MD	Rnasel
D7	MD	Rnf144a
D7	MD	Rnf151
D7	MD	Rnf152
D7	MD	Rnf165
D7	MD	Rnf183
D7	MD	Rnf19b
D7	MD	Ros1
D7	MD	Rpusd3
D7	MD	Rtkn2
D7	MD	Rtp4
D7	MD	Rundc3a
D7	MD	Rundc3b
D7	MD	Runx1
D7	MD	Runx2
D7	MD	S100a4
D7	MD	S1pr4
D7	MD	Saal1
D7	MD	Sall3
D7	MD	Samd9l
D7	MD	Samhd1
D7	MD	Samsn1
D7	MD	Sapcd1
D7	MD	Sapcd2
D7	MD	Sash3
D7	MD	Sat2
D7	MD	Scara3
D7	MD	Scg2
D7	MD	Scimp
D7	MD	Scly
D7	MD	Scml2
D7	MD	Scml4
D7	MD	Scn1b
D7	MD	Scn2b
D7	MD	Scn4b
D7	MD	Scrn2
D7	MD	Scrt1
D7	MD	Scube3
D7	MD	Sdsl
D7	MD	Sectm1b
D7	MD	Sell
D7	MD	Sema3g
D7	MD	Sema4f
D7	MD	Sema6a
D7	MD	Senp1
D7	MD	Sephs2
D7	MD	Sepp1
D7	MD	Sepsecs
D7	MD	Sept6
D7	MD	Serpinf1
D7	MD	Serpini1
D7	MD	Sfmbt2
D7	MD	Sfrp1
D7	MD	Sfrp2
D7	MD	Sfxn1
D7	MD	Sfxn5
D7	MD	Sgk2
D7	MD	Sgms1
D7	MD	Sgpp1
D7	MD	Sh2d2a
D7	MD	Sh3kbp1
[truncated: 11,996 more rows]
