# Supplementary material for: Longitudinal multiorgan transcriptomic atlas of salt-induced hypertension
Source: JCI Insight. 2026 Apr 23;11(12):e200841. doi: 10.1172/jci.insight.200841 (PMC13313555; doi:10.1172/jci.insight.200841)
Supplement: Supplemental data set 7 [file jciinsight-11-200841-s211.xlsx]

## Sheet: Sheet 1
Organ	Timepoint	Description	GeneRatio	Count	pvalue	p.adjust	qvalue	EntrezIDs	GeneSymbols
CX	D14	epidermis development	6/35	6	7.23787e-05	0.0256945	0.0195042	114700/287454/29499/298555/313993/369017	Alox12/Cyp27b1/Grhl1/Grhl3/Krt5/Shh
CX	D14	establishment of skin barrier	3/35	3	6.34304e-05	0.0256945	0.0195042	287454/298555/313993	Alox12/Grhl1/Grhl3
CX	D14	skin development	6/35	6	3.15928e-05	0.0256945	0.0195042	114700/287454/29499/298555/313993/369017	Alox12/Cyp27b1/Grhl1/Grhl3/Krt5/Shh
CX	D14	skin epidermis development	4/35	4	0.000191076	0.050874	0.0386175	287454/29499/298555/313993	Alox12/Grhl1/Grhl3/Shh
CX	D14	intermediate filament organization	3/35	3	0.000267932	0.0570695	0.0433203	287700/29499/369017	Krt15/Krt5/Shh
CX	D14	intermediate filament cytoskeleton organization	3/35	3	0.000572008	0.0899489	0.0682785	287700/29499/369017	Krt15/Krt5/Shh
CX	D14	intermediate filament-based process	3/35	3	0.000591213	0.0899489	0.0682785	287700/29499/369017	Krt15/Krt5/Shh
CX	D14	ectoderm development	2/35	2	0.000895053	0.119154	0.0904475	29499/298555	Grhl3/Shh
CX	D14	positive regulation of intracellular protein transport	3/35	3	0.00109411	0.12947	0.0982782	29499/29527/309523	Kif20b/Ptgs2/Shh
CX	D14	fatty acid oxidation	3/35	3	0.00130713	0.139209	0.105671	287454/311446/89813	Alox12/Hao1/Pdk4
CX	D14	acute-phase response	2/35	2	0.00448201	0.140956	0.106997	24648/29527	Ptgs2/Serpina1
CX	D14	biomineral tissue development	3/35	3	0.00493351	0.140956	0.106997	100912012/114700/29527	Clec3b/Cyp27b1/Ptgs2
CX	D14	bone mineralization	3/35	3	0.00218466	0.140956	0.106997	100912012/114700/29527	Clec3b/Cyp27b1/Ptgs2
CX	D14	carboxylic acid biosynthetic process	4/35	4	0.00278476	0.140956	0.106997	287454/29527/311446/89813	Alox12/Hao1/Pdk4/Ptgs2
CX	D14	decidualization	2/35	2	0.00236156	0.140956	0.106997	114700/29527	Cyp27b1/Ptgs2
CX	D14	embryonic epithelial tube formation	3/35	3	0.00275866	0.140956	0.106997	29499/298555/309523	Grhl3/Kif20b/Shh
CX	D14	epithelial tube formation	3/35	3	0.00341792	0.140956	0.106997	29499/298555/309523	Grhl3/Kif20b/Shh
CX	D14	fatty acid biosynthetic process	3/35	3	0.00347682	0.140956	0.106997	287454/29527/89813	Alox12/Pdk4/Ptgs2
CX	D14	keratinocyte differentiation	3/35	3	0.00296874	0.140956	0.106997	114700/313993/369017	Cyp27b1/Grhl1/Krt5
CX	D14	lipid oxidation	3/35	3	0.00158061	0.140956	0.106997	287454/311446/89813	Alox12/Hao1/Pdk4
CX	D14	maternal placenta development	2/35	2	0.00416277	0.140956	0.106997	114700/29527	Cyp27b1/Ptgs2
CX	D14	morphogenesis of embryonic epithelium	3/35	3	0.00464535	0.140956	0.106997	29499/298555/309523	Grhl3/Kif20b/Shh
CX	D14	neural tube development	3/35	3	0.00530864	0.140956	0.106997	29499/298555/309523	Grhl3/Kif20b/Shh
CX	D14	neural tube formation	3/35	3	0.00165415	0.140956	0.106997	29499/298555/309523	Grhl3/Kif20b/Shh
CX	D14	organic acid biosynthetic process	4/35	4	0.00291206	0.140956	0.106997	287454/29527/311446/89813	Alox12/Hao1/Pdk4/Ptgs2
CX	D14	organic hydroxy compound catabolic process	2/35	2	0.00532808	0.140956	0.106997	114700/311446	Cyp27b1/Hao1
CX	D14	positive regulation of endothelial cell migration	3/35	3	0.00222934	0.140956	0.106997	287454/29499/29527	Alox12/Ptgs2/Shh
CX	D14	positive regulation of intracellular transport	3/35	3	0.00286251	0.140956	0.106997	29499/29527/309523	Kif20b/Ptgs2/Shh
CX	D14	positive regulation of protein import into nucleus	2/35	2	0.00432101	0.140956	0.106997	29499/29527	Ptgs2/Shh
CX	D14	positive regulation of vasoconstriction	2/35	2	0.00464576	0.140956	0.106997	292868/29527	Klk1c9/Ptgs2
CX	D14	regulation of cysteine-type endopeptidase activity involved in apoptotic process	3/35	3	0.00530864	0.140956	0.106997	287454/29527/363265	Alox12/Col4a3/Ptgs2
CX	D14	regulation of endopeptidase activity	4/35	4	0.00251246	0.140956	0.106997	24648/287454/29527/363265	Alox12/Col4a3/Ptgs2/Serpina1
CX	D14	regulation of epithelial cell differentiation	3/35	3	0.00538568	0.140956	0.106997	114700/29499/313993	Cyp27b1/Grhl1/Shh
CX	D14	regulation of fatty acid biosynthetic process	2/35	2	0.00498148	0.140956	0.106997	29527/89813	Pdk4/Ptgs2
CX	D14	regulation of intracellular protein transport	3/35	3	0.0040352	0.140956	0.106997	29499/29527/309523	Kif20b/Ptgs2/Shh
CX	D14	regulation of keratinocyte differentiation	2/35	2	0.00224305	0.140956	0.106997	114700/313993	Cyp27b1/Grhl1
CX	D14	regulation of lipid metabolic process	4/35	4	0.00542648	0.140956	0.106997	114700/25629/29527/89813	Cyp27b1/Pdk4/Plin1/Ptgs2
CX	D14	regulation of peptidase activity	4/35	4	0.00532834	0.140956	0.106997	24648/287454/29527/363265	Alox12/Col4a3/Ptgs2/Serpina1
CX	D14	response to lead ion	2/35	2	0.00416277	0.140956	0.106997	24648/29527	Ptgs2/Serpina1
CX	D14	tube formation	3/35	3	0.00436769	0.140956	0.106997	29499/298555/309523	Grhl3/Kif20b/Shh
CX	D14	unsaturated fatty acid biosynthetic process	2/35	2	0.00498148	0.140956	0.106997	287454/29527	Alox12/Ptgs2
CX	D14	regulation of epidermal cell differentiation	2/35	2	0.00568547	0.144167	0.109435	114700/313993	Cyp27b1/Grhl1
CX	D14	arachidonate metabolic process	2/35	2	0.00722149	0.150802	0.114471	287454/29527	Alox12/Ptgs2
CX	D14	brown fat cell differentiation	2/35	2	0.00643235	0.150802	0.114471	103689947/29527	Ptgs2/Selenbp1
CX	D14	epithelial tube morphogenesis	4/35	4	0.0060942	0.150802	0.114471	287454/29499/298555/309523	Alox12/Grhl3/Kif20b/Shh
CX	D14	lipid modification	3/35	3	0.00636312	0.150802	0.114471	287454/311446/89813	Alox12/Hao1/Pdk4
CX	D14	regulation of cysteine-type endopeptidase activity	3/35	3	0.00716148	0.150802	0.114471	287454/29527/363265	Alox12/Col4a3/Ptgs2
CX	D14	regulation of epidermis development	2/35	2	0.00702028	0.150802	0.114471	114700/313993	Cyp27b1/Grhl1
CX	D14	response to vitamin D	2/35	2	0.00682168	0.150802	0.114471	114700/29527	Cyp27b1/Ptgs2
CX	D14	wound healing	4/35	4	0.00664378	0.150802	0.114471	287454/29499/298555/363060	Alox12/Grhl3/Plet1/Shh
CX	D14	zymogen activation	2/35	2	0.00702028	0.150802	0.114471	100912012/292868	Clec3b/Klk1c9
CX	D14	monocarboxylic acid biosynthetic process	3/35	3	0.00753458	0.154314	0.117137	287454/29527/89813	Alox12/Pdk4/Ptgs2
CX	D14	Bergmann glial cell differentiation	1/35	1	0.0219886	0.164185	0.12463	29499	Shh
CX	D14	[2Fe-2S] cluster assembly	1/35	1	0.0183568	0.164185	0.12463	84594	Nfs1
CX	D14	acetyl-CoA biosynthetic process from pyruvate	1/35	1	0.0256075	0.164185	0.12463	89813	Pdk4
CX	D14	acute inflammatory response	2/35	2	0.0230371	0.164185	0.12463	24648/29527	Ptgs2/Serpina1
CX	D14	bone trabecula formation	1/35	1	0.0256075	0.164185	0.12463	114700	Cyp27b1
CX	D14	branching involved in prostate gland morphogenesis	1/35	1	0.027412	0.164185	0.12463	29499	Shh
CX	D14	cell fate commitment involved in pattern specification	1/35	1	0.0219886	0.164185	0.12463	29499	Shh
CX	D14	cell proliferation in external granule layer	1/35	1	0.0292133	0.164185	0.12463	29499	Shh
CX	D14	cell proliferation involved in metanephros development	1/35	1	0.0183568	0.164185	0.12463	29499	Shh
CX	D14	cerebellar granule cell precursor proliferation	1/35	1	0.0292133	0.164185	0.12463	29499	Shh
CX	D14	collagen-activated tyrosine kinase receptor signaling pathway	1/35	1	0.0219886	0.164185	0.12463	363265	Col4a3
CX	D14	collecting duct development	1/35	1	0.0292133	0.164185	0.12463	29499	Shh
CX	D14	commissural neuron axon guidance	1/35	1	0.0256075	0.164185	0.12463	29499	Shh
CX	D14	desmosome organization	1/35	1	0.0201743	0.164185	0.12463	313993	Grhl1
CX	D14	elastic fiber assembly	1/35	1	0.0219886	0.164185	0.12463	24582	Myh11
CX	D14	embryonic foregut morphogenesis	1/35	1	0.0201743	0.164185	0.12463	29499	Shh
CX	D14	embryonic organ morphogenesis	3/35	3	0.0242806	0.164185	0.12463	29499/298555/684993	Grhl3/Ppp1r35/Shh
CX	D14	endothelial cell migration	3/35	3	0.0173186	0.164185	0.12463	287454/29499/29527	Alox12/Ptgs2/Shh
CX	D14	epidermal cell differentiation	3/35	3	0.0107005	0.164185	0.12463	114700/313993/369017	Cyp27b1/Grhl1/Krt5
CX	D14	epithelial cell proliferation involved in prostate gland development	1/35	1	0.0219886	0.164185	0.12463	29499	Shh
CX	D14	eyelid development in camera-type eye	1/35	1	0.0292133	0.164185	0.12463	298555	Grhl3
CX	D14	fat-soluble vitamin biosynthetic process	1/35	1	0.0219886	0.164185	0.12463	114700	Cyp27b1
CX	D14	fat-soluble vitamin catabolic process	1/35	1	0.0201743	0.164185	0.12463	114700	Cyp27b1
CX	D14	fatty acid metabolic process	4/35	4	0.00896287	0.164185	0.12463	287454/29527/311446/89813	Alox12/Hao1/Pdk4/Ptgs2
CX	D14	fever generation	1/35	1	0.0292133	0.164185	0.12463	29527	Ptgs2
CX	D14	fibroblast growth factor production	1/35	1	0.0237997	0.164185	0.12463	29527	Ptgs2
CX	D14	foregut morphogenesis	1/35	1	0.0219886	0.164185	0.12463	29499	Shh
CX	D14	genitalia morphogenesis	1/35	1	0.0292133	0.164185	0.12463	29499	Shh
CX	D14	glomerular basement membrane development	1/35	1	0.0201743	0.164185	0.12463	363265	Col4a3
CX	D14	glycine metabolic process	1/35	1	0.0292133	0.164185	0.12463	311446	Hao1
CX	D14	hair cycle	2/35	2	0.0254519	0.164185	0.12463	29499/29527	Ptgs2/Shh
CX	D14	hindgut development	1/35	1	0.0183568	0.164185	0.12463	29499	Shh
CX	D14	homophilic cell adhesion via plasma membrane adhesion molecules	2/35	2	0.0294454	0.164185	0.12463	498281/65048	Fat2/Nectin4
CX	D14	hormone metabolic process	3/35	3	0.0115345	0.164185	0.12463	114700/24856/29499	Cyp27b1/Shh/Ttr
CX	D14	icosanoid metabolic process	2/35	2	0.0276006	0.164185	0.12463	287454/29527	Alox12/Ptgs2
CX	D14	internal peptidyl-lysine acetylation	1/35	1	0.0237997	0.164185	0.12463	29499	Shh
CX	D14	internal protein amino acid acetylation	1/35	1	0.0237997	0.164185	0.12463	29499	Shh
CX	D14	intrinsic apoptotic signaling pathway in response to osmotic stress	1/35	1	0.0201743	0.164185	0.12463	29527	Ptgs2
CX	D14	kidney mesenchyme development	1/35	1	0.027412	0.164185	0.12463	29499	Shh
CX	D14	lateral mesoderm development	1/35	1	0.027412	0.164185	0.12463	29499	Shh
CX	D14	lateral sprouting from an epithelium	1/35	1	0.0237997	0.164185	0.12463	29499	Shh
CX	D14	lipid catabolic process	3/35	3	0.0261779	0.164185	0.12463	114700/25629/311446	Cyp27b1/Hao1/Plin1
CX	D14	lipoxygenase pathway	1/35	1	0.0201743	0.164185	0.12463	287454	Alox12
CX	D14	long-chain fatty acid metabolic process	2/35	2	0.020402	0.164185	0.12463	287454/29527	Alox12/Ptgs2
CX	D14	lung lobe development	1/35	1	0.0183568	0.164185	0.12463	29499	Shh
CX	D14	lung-associated mesenchyme development	1/35	1	0.0201743	0.164185	0.12463	29499	Shh
CX	D14	maternal process involved in female pregnancy	2/35	2	0.0130722	0.164185	0.12463	114700/29527	Cyp27b1/Ptgs2
CX	D14	metanephric collecting duct development	1/35	1	0.0183568	0.164185	0.12463	29499	Shh
CX	D14	metanephric mesenchyme development	1/35	1	0.0219886	0.164185	0.12463	29499	Shh
CX	D14	molting cycle	2/35	2	0.0254519	0.164185	0.12463	29499/29527	Ptgs2/Shh
CX	D14	muscle cell proliferation	3/35	3	0.0200462	0.164185	0.12463	287454/29499/29527	Alox12/Ptgs2/Shh
CX	D14	negative T cell selection	1/35	1	0.027412	0.164185	0.12463	29499	Shh
CX	D14	negative regulation of T cell differentiation in thymus	1/35	1	0.0219886	0.164185	0.12463	29499	Shh
CX	D14	negative regulation of anoikis	1/35	1	0.0292133	0.164185	0.12463	89813	Pdk4
CX	D14	negative regulation of cell adhesion	3/35	3	0.0233613	0.164185	0.12463	287454/29499/363060	Alox12/Plet1/Shh
CX	D14	negative regulation of endopeptidase activity	2/35	2	0.0294454	0.164185	0.12463	24648/29527	Ptgs2/Serpina1
CX	D14	negative regulation of homotypic cell-cell adhesion	1/35	1	0.0292133	0.164185	0.12463	287454	Alox12
CX	D14	negative regulation of hormone biosynthetic process	1/35	1	0.0219886	0.164185	0.12463	114700	Cyp27b1
CX	D14	negative regulation of hormone metabolic process	1/35	1	0.0256075	0.164185	0.12463	114700	Cyp27b1
CX	D14	negative regulation of lipid metabolic process	2/35	2	0.0227003	0.164185	0.12463	114700/25629	Cyp27b1/Plin1
CX	D14	negative regulation of mesenchymal cell apoptotic process	1/35	1	0.0237997	0.164185	0.12463	29499	Shh
CX	D14	negative regulation of platelet activation	1/35	1	0.0292133	0.164185	0.12463	287454	Alox12
CX	D14	negative regulation of platelet aggregation	1/35	1	0.0201743	0.164185	0.12463	287454	Alox12
CX	D14	negative regulation of proteolysis	3/35	3	0.0208912	0.164185	0.12463	24648/29499/29527	Ptgs2/Serpina1/Shh
CX	D14	negative thymic T cell selection	1/35	1	0.0256075	0.164185	0.12463	29499	Shh
CX	D14	neural tube closure	2/35	2	0.0167081	0.164185	0.12463	298555/309523	Grhl3/Kif20b
CX	D14	notochord morphogenesis	1/35	1	0.0219886	0.164185	0.12463	684993	Ppp1r35
CX	D14	oligodendrocyte progenitor proliferation	1/35	1	0.0237997	0.164185	0.12463	29499	Shh
CX	D14	pancreas development	2/35	2	0.0144244	0.164185	0.12463	29499/60333	Msln/Shh
CX	D14	penile erection	1/35	1	0.0237997	0.164185	0.12463	29499	Shh
CX	D14	positive regulation of astrocyte differentiation	1/35	1	0.027412	0.164185	0.12463	29499	Shh
CX	D14	positive regulation of blood vessel endothelial cell migration	2/35	2	0.0105464	0.164185	0.12463	287454/29527	Alox12/Ptgs2
CX	D14	positive regulation of cell division	2/35	2	0.0100704	0.164185	0.12463	29499/309523	Kif20b/Shh
CX	D14	positive regulation of cysteine-type endopeptidase activity	2/35	2	0.025805	0.164185	0.12463	287454/363265	Alox12/Col4a3
CX	D14	positive regulation of cysteine-type endopeptidase activity involved in apoptotic process	2/35	2	0.020724	0.164185	0.12463	287454/363265	Alox12/Col4a3
CX	D14	positive regulation of endothelial cell chemotaxis	1/35	1	0.0292133	0.164185	0.12463	29499	Shh
CX	D14	positive regulation of fever generation	1/35	1	0.0183568	0.164185	0.12463	29527	Ptgs2
CX	D14	positive regulation of heat generation	1/35	1	0.027412	0.164185	0.12463	29527	Ptgs2
CX	D14	positive regulation of mitochondrial depolarization	1/35	1	0.0219886	0.164185	0.12463	287454	Alox12
CX	D14	positive regulation of nucleocytoplasmic transport	2/35	2	0.008924	0.164185	0.12463	29499/29527	Ptgs2/Shh
CX	D14	positive regulation of penile erection	1/35	1	0.0183568	0.164185	0.12463	29499	Shh
CX	D14	positive regulation of peptidyl-serine phosphorylation	2/35	2	0.00914827	0.164185	0.12463	29527/310538	Fnip2/Ptgs2
CX	D14	positive regulation of prostaglandin biosynthetic process	1/35	1	0.0183568	0.164185	0.12463	29527	Ptgs2
CX	D14	positive regulation of protein localization to nucleus	2/35	2	0.0179042	0.164185	0.12463	29499/29527	Ptgs2/Shh
CX	D14	positive regulation of protein transport	3/35	3	0.0193842	0.164185	0.12463	29499/29527/309523	Kif20b/Ptgs2/Shh
CX	D14	positive regulation of proteolysis	3/35	3	0.0261779	0.164185	0.12463	100912012/287454/363265	Alox12/Clec3b/Col4a3
CX	D14	positive regulation of smooth muscle cell proliferation	2/35	2	0.0261601	0.164185	0.12463	287454/29527	Alox12/Ptgs2
CX	D14	positive regulation of synaptic plasticity	1/35	1	0.0256075	0.164185	0.12463	29527	Ptgs2
CX	D14	positive regulation of unsaturated fatty acid biosynthetic process	1/35	1	0.0219886	0.164185	0.12463	29527	Ptgs2
CX	D14	primary alcohol catabolic process	1/35	1	0.0237997	0.164185	0.12463	311446	Hao1
CX	D14	primary neural tube formation	2/35	2	0.0188245	0.164185	0.12463	298555/309523	Grhl3/Kif20b
CX	D14	prostate gland growth	1/35	1	0.0256075	0.164185	0.12463	29499	Shh
CX	D14	prostatic bud formation	1/35	1	0.0183568	0.164185	0.12463	29499	Shh
CX	D14	protein processing	3/35	3	0.0125327	0.164185	0.12463	100912012/292868/29499	Clec3b/Klk1c9/Shh
CX	D14	regulation of cellular response to osmotic stress	1/35	1	0.0256075	0.164185	0.12463	29527	Ptgs2
CX	D14	regulation of cerebellar granule cell precursor proliferation	1/35	1	0.0183568	0.164185	0.12463	29499	Shh
CX	D14	regulation of dopaminergic neuron differentiation	1/35	1	0.0201743	0.164185	0.12463	29499	Shh
CX	D14	regulation of endothelial cell migration	3/35	3	0.00990294	0.164185	0.12463	287454/29499/29527	Alox12/Ptgs2/Shh
CX	D14	regulation of epithelial cell proliferation involved in prostate gland development	1/35	1	0.0201743	0.164185	0.12463	29499	Shh
CX	D14	regulation of fatty acid metabolic process	2/35	2	0.0200822	0.164185	0.12463	29527/89813	Pdk4/Ptgs2
CX	D14	regulation of fever generation	1/35	1	0.0219886	0.164185	0.12463	29527	Ptgs2
CX	D14	regulation of fibroblast growth factor production	1/35	1	0.0237997	0.164185	0.12463	29527	Ptgs2
CX	D14	regulation of immature T cell proliferation in thymus	1/35	1	0.0292133	0.164185	0.12463	29499	Shh
CX	D14	regulation of intracellular transport	3/35	3	0.0179402	0.164185	0.12463	29499/29527/309523	Kif20b/Ptgs2/Shh
CX	D14	regulation of lipid biosynthetic process	3/35	3	0.00851725	0.164185	0.12463	114700/29527/89813	Cyp27b1/Pdk4/Ptgs2
CX	D14	regulation of mitotic cytokinesis	1/35	1	0.0219886	0.164185	0.12463	309523	Kif20b
CX	D14	regulation of morphogenesis of an epithelium	2/35	2	0.00848303	0.164185	0.12463	287454/29499	Alox12/Shh
CX	D14	regulation of nucleocytoplasmic transport	2/35	2	0.0272375	0.164185	0.12463	29499/29527	Ptgs2/Shh
CX	D14	regulation of oligodendrocyte progenitor proliferation	1/35	1	0.0219886	0.164185	0.12463	29499	Shh
CX	D14	regulation of penile erection	1/35	1	0.0219886	0.164185	0.12463	29499	Shh
CX	D14	regulation of peptidyl-serine phosphorylation	2/35	2	0.0182087	0.164185	0.12463	29527/310538	Fnip2/Ptgs2
CX	D14	regulation of plasminogen activation	1/35	1	0.027412	0.164185	0.12463	100912012	Clec3b
CX	D14	regulation of prostaglandin biosynthetic process	1/35	1	0.0256075	0.164185	0.12463	29527	Ptgs2
CX	D14	regulation of protein import into nucleus	2/35	2	0.00937506	0.164185	0.12463	29499/29527	Ptgs2/Shh
CX	D14	regulation of synaptic transmission, dopaminergic	1/35	1	0.0201743	0.164185	0.12463	29527	Ptgs2
CX	D14	regulation of unsaturated fatty acid biosynthetic process	1/35	1	0.0292133	0.164185	0.12463	29527	Ptgs2
CX	D14	regulation of vasoconstriction	2/35	2	0.0138765	0.164185	0.12463	292868/29527	Klk1c9/Ptgs2
CX	D14	regulation of vitamin metabolic process	1/35	1	0.027412	0.164185	0.12463	114700	Cyp27b1
CX	D14	response to estradiol	3/35	3	0.0129194	0.164185	0.12463	24648/29499/29527	Ptgs2/Serpina1/Shh
CX	D14	response to fatty acid	2/35	2	0.0173017	0.164185	0.12463	29527/89813	Pdk4/Ptgs2
CX	D14	response to nematode	1/35	1	0.0183568	0.164185	0.12463	29527	Ptgs2
CX	D14	rostrocaudal neural tube patterning	1/35	1	0.0256075	0.164185	0.12463	29499	Shh
CX	D14	self proteolysis	1/35	1	0.0219886	0.164185	0.12463	29499	Shh
CX	D14	serine family amino acid biosynthetic process	1/35	1	0.0292133	0.164185	0.12463	311446	Hao1
CX	D14	skeletal muscle fiber differentiation	1/35	1	0.0292133	0.164185	0.12463	29499	Shh
CX	D14	smooth muscle contraction	2/35	2	0.0230371	0.164185	0.12463	24582/29527	Myh11/Ptgs2
CX	D14	telencephalon regionalization	1/35	1	0.0292133	0.164185	0.12463	29499	Shh
CX	D14	tongue morphogenesis	1/35	1	0.0256075	0.164185	0.12463	29499	Shh
CX	D14	trachea morphogenesis	1/35	1	0.0219886	0.164185	0.12463	29499	Shh
CX	D14	tube closure	2/35	2	0.0170037	0.164185	0.12463	298555/309523	Grhl3/Kif20b
CX	D14	unsaturated fatty acid metabolic process	2/35	2	0.0272375	0.164185	0.12463	287454/29527	Alox12/Ptgs2
CX	D14	urea transport	1/35	1	0.0183568	0.164185	0.12463	315190	Upk3a
CX	D14	vasoconstriction	2/35	2	0.0220331	0.164185	0.12463	292868/29527	Klk1c9/Ptgs2
CX	D14	ventral spinal cord interneuron differentiation	1/35	1	0.0256075	0.164185	0.12463	29499	Shh
CX	D14	ventral spinal cord interneuron fate commitment	1/35	1	0.0219886	0.164185	0.12463	29499	Shh
CX	D14	vitamin D biosynthetic process	1/35	1	0.0183568	0.164185	0.12463	114700	Cyp27b1
CX	D14	vitamin D receptor signaling pathway	1/35	1	0.0201743	0.164185	0.12463	114700	Cyp27b1
CX	D14	vitamin D3 metabolic process	1/35	1	0.0183568	0.164185	0.12463	114700	Cyp27b1
CX	D14	vitamin catabolic process	1/35	1	0.0256075	0.164185	0.12463	114700	Cyp27b1
CX	D14	cell proliferation in hindbrain	1/35	1	0.0310113	0.164314	0.124727	29499	Shh
CX	D14	cellular response to ATP	1/35	1	0.0310113	0.164314	0.124727	29527	Ptgs2
CX	D14	collagen-activated signaling pathway	1/35	1	0.0310113	0.164314	0.124727	363265	Col4a3
CX	D14	negative regulation of transcription elongation by RNA polymerase II	1/35	1	0.0310113	0.164314	0.124727	29499	Shh
CX	D14	positive regulation of brown fat cell differentiation	1/35	1	0.0310113	0.164314	0.124727	29527	Ptgs2
CX	D14	positive regulation of membrane depolarization	1/35	1	0.0310113	0.164314	0.124727	287454	Alox12
CX	D14	positive thymic T cell selection	1/35	1	0.0310113	0.164314	0.124727	29499	Shh
CX	D14	regulation of immature T cell proliferation	1/35	1	0.0310113	0.164314	0.124727	29499	Shh
CX	D14	regulation of mesenchymal cell apoptotic process	1/35	1	0.0310113	0.164314	0.124727	29499	Shh
CX	D14	regulation of skeletal muscle cell proliferation	1/35	1	0.0310113	0.164314	0.124727	29499	Shh
CX	D14	bone trabecula morphogenesis	1/35	1	0.0328061	0.165585	0.125693	114700	Cyp27b1
CX	D14	cell-substrate adhesion	3/35	3	0.0323385	0.165585	0.125693	363060/60333/65048	Fat2/Msln/Plet1
CX	D14	immature T cell proliferation in thymus	1/35	1	0.0328061	0.165585	0.125693	29499	Shh
CX	D14	linoleic acid metabolic process	1/35	1	0.0328061	0.165585	0.125693	287454	Alox12
CX	D14	morphogenesis of an epithelial bud	1/35	1	0.0328061	0.165585	0.125693	29499	Shh
CX	D14	negative regulation of alcohol biosynthetic process	1/35	1	0.0328061	0.165585	0.125693	114700	Cyp27b1
CX	D14	positive regulation of keratinocyte differentiation	1/35	1	0.0328061	0.165585	0.125693	114700	Cyp27b1
CX	D14	regulation of heat generation	1/35	1	0.0328061	0.165585	0.125693	29527	Ptgs2
CX	D14	regulation of sulfur metabolic process	1/35	1	0.0328061	0.165585	0.125693	89813	Pdk4
CX	D14	sulfur compound biosynthetic process	2/35	2	0.0321089	0.165585	0.125693	313610/89813	Extl1/Pdk4
CX	D14	cellular response to cold	1/35	1	0.0345977	0.167484	0.127134	25629	Plin1
CX	D14	immature T cell proliferation	1/35	1	0.0345977	0.167484	0.127134	29499	Shh
CX	D14	mesenchymal cell apoptotic process	1/35	1	0.0345977	0.167484	0.127134	29499	Shh
CX	D14	negative regulation of monooxygenase activity	1/35	1	0.0345977	0.167484	0.127134	114700	Cyp27b1
CX	D14	positive regulation of establishment of protein localization	3/35	3	0.0336547	0.167484	0.127134	29499/29527/309523	Kif20b/Ptgs2/Shh
CX	D14	regulation of blood vessel endothelial cell migration	2/35	2	0.0344651	0.167484	0.127134	287454/29527	Alox12/Ptgs2
CX	D14	regulation of response to osmotic stress	1/35	1	0.0345977	0.167484	0.127134	29527	Ptgs2
CX	D14	spinal cord dorsal/ventral patterning	1/35	1	0.0345977	0.167484	0.127134	29499	Shh
CX	D14	thalamus development	1/35	1	0.0345977	0.167484	0.127134	29499	Shh
CX	D14	positive regulation of endopeptidase activity	2/35	2	0.0348642	0.167899	0.127449	287454/363265	Alox12/Col4a3
CX	D14	positive regulation of hydrolase activity	3/35	3	0.0349987	0.167899	0.127449	287454/298555/363265	Alox12/Col4a3/Grhl3
CX	D14	demethylation	1/35	1	0.036386	0.169219	0.128451	60563	Hr
CX	D14	embryonic digestive tract morphogenesis	1/35	1	0.036386	0.169219	0.128451	29499	Shh
CX	D14	endothelial tube morphogenesis	1/35	1	0.036386	0.169219	0.128451	287454	Alox12
CX	D14	morphogenesis of an endothelium	1/35	1	0.036386	0.169219	0.128451	287454	Alox12
CX	D14	negative regulation of DNA-templated transcription, elongation	1/35	1	0.036386	0.169219	0.128451	29499	Shh
CX	D14	protein localization to microtubule	1/35	1	0.036386	0.169219	0.128451	309523	Kif20b
CX	D14	ureter development	1/35	1	0.036386	0.169219	0.128451	29499	Shh
CX	D14	G1 to G0 transition	1/35	1	0.0399531	0.170884	0.129714	114700	Cyp27b1
CX	D14	acetyl-CoA biosynthetic process	1/35	1	0.0381712	0.170884	0.129714	89813	Pdk4
CX	D14	branch elongation of an epithelium	1/35	1	0.0399531	0.170884	0.129714	29499	Shh
CX	D14	establishment of cell polarity	2/35	2	0.0385375	0.170884	0.129714	29499/309523	Kif20b/Shh
CX	D14	kidney development	3/35	3	0.0382428	0.170884	0.129714	29499/315190/363265	Col4a3/Shh/Upk3a
CX	D14	long-chain fatty acid biosynthetic process	1/35	1	0.0399531	0.170884	0.129714	287454	Alox12
CX	D14	negative regulation of cholesterol efflux	1/35	1	0.0381712	0.170884	0.129714	29499	Shh
CX	D14	osteoblast development	1/35	1	0.0399531	0.170884	0.129714	29499	Shh
CX	D14	positive regulation of peptidase activity	2/35	2	0.0385375	0.170884	0.129714	287454/363265	Alox12/Col4a3
CX	D14	positive regulation of transforming growth factor beta production	1/35	1	0.0381712	0.170884	0.129714	29527	Ptgs2
CX	D14	regulation of body fluid levels	3/35	3	0.0384803	0.170884	0.129714	114700/287454/29499	Alox12/Cyp27b1/Shh
CX	D14	regulation of cellular ketone metabolic process	2/35	2	0.0385375	0.170884	0.129714	29527/89813	Pdk4/Ptgs2
CX	D14	regulation of centriole replication	1/35	1	0.0399531	0.170884	0.129714	684993	Ppp1r35
CX	D14	regulation of establishment of cell polarity	1/35	1	0.0399531	0.170884	0.129714	309523	Kif20b
CX	D14	regulation of protein localization to nucleus	2/35	2	0.0397937	0.170884	0.129714	29499/29527	Ptgs2/Shh
CX	D14	regulation of small molecule metabolic process	3/35	3	0.0384803	0.170884	0.129714	114700/29527/89813	Cyp27b1/Pdk4/Ptgs2
CX	D14	response to fructose	1/35	1	0.0399531	0.170884	0.129714	29527	Ptgs2
CX	D14	spinal cord patterning	1/35	1	0.0381712	0.170884	0.129714	29499	Shh
CX	D14	trachea development	1/35	1	0.0399531	0.170884	0.129714	29499	Shh
CX	D14	vitamin D metabolic process	1/35	1	0.0381712	0.170884	0.129714	114700	Cyp27b1
CX	D14	cell proliferation involved in kidney development	1/35	1	0.0417318	0.170979	0.129787	29499	Shh
CX	D14	copulation	1/35	1	0.0435073	0.170979	0.129787	29499	Shh
CX	D14	maintenance of blood-brain barrier	1/35	1	0.0435073	0.170979	0.129787	29527	Ptgs2
CX	D14	negative regulation of smooth muscle cell differentiation	1/35	1	0.0417318	0.170979	0.129787	29499	Shh
CX	D14	negative regulation of smooth muscle contraction	1/35	1	0.0435073	0.170979	0.129787	29527	Ptgs2
CX	D14	negative regulation of vascular endothelial cell proliferation	1/35	1	0.0417318	0.170979	0.129787	363265	Col4a3
CX	D14	notochord development	1/35	1	0.0435073	0.170979	0.129787	684993	Ppp1r35
CX	D14	olefinic compound metabolic process	2/35	2	0.0427849	0.170979	0.129787	287454/29527	Alox12/Ptgs2
CX	D14	one-carbon compound transport	1/35	1	0.0435073	0.170979	0.129787	315190	Upk3a
CX	D14	positive regulation of neuron migration	1/35	1	0.0435073	0.170979	0.129787	309523	Kif20b
CX	D14	positive regulation of skeletal muscle tissue development	1/35	1	0.0435073	0.170979	0.129787	29499	Shh
CX	D14	positive regulation of smooth muscle cell differentiation	1/35	1	0.0417318	0.170979	0.129787	29499	Shh
CX	D14	prostaglandin secretion	1/35	1	0.0417318	0.170979	0.129787	29527	Ptgs2
CX	D14	protein import into nucleus	2/35	2	0.043219	0.170979	0.129787	29499/29527	Ptgs2/Shh
CX	D14	purine nucleobase metabolic process	1/35	1	0.0417318	0.170979	0.129787	24856	Ttr
CX	D14	regulation of anoikis	1/35	1	0.0417318	0.170979	0.129787	89813	Pdk4
CX	D14	regulation of cell division	2/35	2	0.0419218	0.170979	0.129787	29499/309523	Kif20b/Shh
CX	D14	regulation of mitochondrial depolarization	1/35	1	0.0435073	0.170979	0.129787	287454	Alox12
CX	D14	regulation of odontogenesis	1/35	1	0.0435073	0.170979	0.129787	29499	Shh
CX	D14	renal system development	3/35	3	0.0413897	0.170979	0.129787	29499/315190/363265	Col4a3/Shh/Upk3a
CX	D14	response to selenium ion	1/35	1	0.0417318	0.170979	0.129787	29527	Ptgs2
CX	D14	wound healing, spreading of epidermal cells	1/35	1	0.0435073	0.170979	0.129787	363060	Plet1
CX	D14	blastoderm segmentation	1/35	1	0.0452796	0.174089	0.132148	29499	Shh
CX	D14	cellular response to lithium ion	1/35	1	0.0452796	0.174089	0.132148	29499	Shh
CX	D14	dorsal/ventral neural tube patterning	1/35	1	0.0452796	0.174089	0.132148	29499	Shh
CX	D14	fatty acid derivative biosynthetic process	1/35	1	0.0452796	0.174089	0.132148	287454	Alox12
CX	D14	male genitalia development	1/35	1	0.0452796	0.174089	0.132148	29499	Shh
CX	D14	regulation of endothelial cell chemotaxis	1/35	1	0.0452796	0.174089	0.132148	29499	Shh
CX	D14	blood vessel endothelial cell migration	2/35	2	0.0467513	0.175043	0.132871	287454/29527	Alox12/Ptgs2
CX	D14	cellular response to fluid shear stress	1/35	1	0.0470487	0.175043	0.132871	29527	Ptgs2
CX	D14	cochlea morphogenesis	1/35	1	0.0488147	0.175043	0.132871	298555	Grhl3
CX	D14	forebrain regionalization	1/35	1	0.0488147	0.175043	0.132871	29499	Shh
CX	D14	heat generation	1/35	1	0.0470487	0.175043	0.132871	29527	Ptgs2
CX	D14	import into nucleus	2/35	2	0.0458584	0.175043	0.132871	29499/29527	Ptgs2/Shh
CX	D14	lymphoid progenitor cell differentiation	1/35	1	0.0470487	0.175043	0.132871	29499	Shh
CX	D14	nephron development	2/35	2	0.0481027	0.175043	0.132871	29499/363265	Col4a3/Shh
CX	D14	plasminogen activation	1/35	1	0.0488147	0.175043	0.132871	100912012	Clec3b
CX	D14	positive regulation of epidermal cell differentiation	1/35	1	0.0488147	0.175043	0.132871	114700	Cyp27b1
CX	D14	positive regulation of monooxygenase activity	1/35	1	0.0488147	0.175043	0.132871	114700	Cyp27b1
CX	D14	positive regulation of reactive oxygen species biosynthetic process	1/35	1	0.0470487	0.175043	0.132871	287454	Alox12
CX	D14	protein autoprocessing	1/35	1	0.0488147	0.175043	0.132871	29499	Shh
CX	D14	regulation of T cell differentiation in thymus	1/35	1	0.0470487	0.175043	0.132871	29499	Shh
CX	D14	regulation of establishment or maintenance of cell polarity	1/35	1	0.0488147	0.175043	0.132871	309523	Kif20b
CX	D14	regulation of platelet aggregation	1/35	1	0.0488147	0.175043	0.132871	287454	Alox12
CX	D14	response to temperature stimulus	2/35	2	0.0481027	0.175043	0.132871	25629/29527	Plin1/Ptgs2
CX	D14	steroid catabolic process	1/35	1	0.0470487	0.175043	0.132871	114700	Cyp27b1
CX	D14	vitamin biosynthetic process	1/35	1	0.0488147	0.175043	0.132871	114700	Cyp27b1
CX	D14	water transport	1/35	1	0.0470487	0.175043	0.132871	315190	Upk3a
CX	D14	branching involved in salivary gland morphogenesis	1/35	1	0.0505774	0.175456	0.133185	29499	Shh
CX	D14	ether metabolic process	1/35	1	0.0505774	0.175456	0.133185	287454	Alox12
CX	D14	iron-sulfur cluster assembly	1/35	1	0.0505774	0.175456	0.133185	84594	Nfs1
CX	D14	metallo-sulfur cluster assembly	1/35	1	0.0505774	0.175456	0.133185	84594	Nfs1
CX	D14	negative regulation of cholesterol transport	1/35	1	0.0505774	0.175456	0.133185	29499	Shh
CX	D14	negative regulation of sterol transport	1/35	1	0.0505774	0.175456	0.133185	29499	Shh
CX	D14	positive regulation of muscle organ development	1/35	1	0.0505774	0.175456	0.133185	29499	Shh
CX	D14	positive regulation of muscle tissue development	1/35	1	0.0505774	0.175456	0.133185	29499	Shh
CX	D14	positive regulation of striated muscle tissue development	1/35	1	0.0505774	0.175456	0.133185	29499	Shh
CX	D14	thymic T cell selection	1/35	1	0.0505774	0.175456	0.133185	29499	Shh
CX	D14	blood coagulation	2/35	2	0.0513113	0.17685	0.134243	287454/29499	Alox12/Shh
CX	D14	sprouting angiogenesis	2/35	2	0.0513113	0.17685	0.134243	29499/29527	Ptgs2/Shh
CX	D14	CD4-positive or CD8-positive, alpha-beta T cell lineage commitment	1/35	1	0.0540934	0.17726	0.134555	29499	Shh
CX	D14	androgen metabolic process	1/35	1	0.0540934	0.17726	0.134555	29499	Shh
CX	D14	hemostasis	2/35	2	0.0531788	0.17726	0.134555	287454/29499	Alox12/Shh
CX	D14	leukotriene metabolic process	1/35	1	0.0540934	0.17726	0.134555	287454	Alox12
CX	D14	morphogenesis of an epithelial fold	1/35	1	0.052337	0.17726	0.134555	29499	Shh
CX	D14	negative regulation of steroid biosynthetic process	1/35	1	0.0540934	0.17726	0.134555	114700	Cyp27b1
CX	D14	peptidyl-lysine acetylation	1/35	1	0.0540934	0.17726	0.134555	29499	Shh
CX	D14	positive regulation of fatty acid biosynthetic process	1/35	1	0.052337	0.17726	0.134555	29527	Ptgs2
CX	D14	positive regulation of protein processing	1/35	1	0.0540934	0.17726	0.134555	100912012	Clec3b
CX	D14	positive regulation of vascular endothelial growth factor production	1/35	1	0.0540934	0.17726	0.134555	29527	Ptgs2
CX	D14	regulation of brown fat cell differentiation	1/35	1	0.052337	0.17726	0.134555	29527	Ptgs2
CX	D14	regulation of neuroinflammatory response	1/35	1	0.0540934	0.17726	0.134555	29527	Ptgs2
CX	D14	response to vitamin	2/35	2	0.0517759	0.17726	0.134555	114700/29527	Cyp27b1/Ptgs2
CX	D14	skeletal muscle cell proliferation	1/35	1	0.052337	0.17726	0.134555	29499	Shh
CX	D14	tongue development	1/35	1	0.0540934	0.17726	0.134555	29499	Shh
CX	D14	trabecula formation	1/35	1	0.0540934	0.17726	0.134555	114700	Cyp27b1
CX	D14	anoikis	1/35	1	0.0558467	0.177542	0.134769	89813	Pdk4
CX	D14	blood vessel diameter maintenance	2/35	2	0.0545954	0.177542	0.134769	292868/29527	Klk1c9/Ptgs2
CX	D14	heparan sulfate proteoglycan biosynthetic process	1/35	1	0.0558467	0.177542	0.134769	313610	Extl1
CX	D14	mitochondrial depolarization	1/35	1	0.0558467	0.177542	0.134769	287454	Alox12
CX	D14	negative regulation of oxidoreductase activity	1/35	1	0.0558467	0.177542	0.134769	114700	Cyp27b1
CX	D14	placenta development	2/35	2	0.0550706	0.177542	0.134769	114700/29527	Cyp27b1/Ptgs2
CX	D14	positive regulation of epidermis development	1/35	1	0.0558467	0.177542	0.134769	114700	Cyp27b1
CX	D14	regulation of tube diameter	2/35	2	0.0545954	0.177542	0.134769	292868/29527	Klk1c9/Ptgs2
CX	D14	regulation of tube size	2/35	2	0.0550706	0.177542	0.134769	292868/29527	Klk1c9/Ptgs2
CX	D14	response to lithium ion	1/35	1	0.0558467	0.177542	0.134769	29499	Shh
CX	D14	coagulation	2/35	2	0.0560255	0.177581	0.134798	287454/29499	Alox12/Shh
CX	D14	negative regulation of lipid catabolic process	1/35	1	0.0575968	0.179358	0.136148	25629	Plin1
CX	D14	negative regulation of peptidase activity	2/35	2	0.0569862	0.179358	0.136148	24648/29527	Ptgs2/Serpina1
CX	D14	negative regulation of steroid metabolic process	1/35	1	0.0575968	0.179358	0.136148	114700	Cyp27b1
CX	D14	positive regulation of protein maturation	1/35	1	0.0575968	0.179358	0.136148	100912012	Clec3b
CX	D14	regulation of animal organ formation	1/35	1	0.0575968	0.179358	0.136148	29499	Shh
CX	D14	response to organophosphorus	2/35	2	0.0574688	0.179358	0.136148	114700/29527	Cyp27b1/Ptgs2
CX	D14	mitotic cytokinetic process	1/35	1	0.0593437	0.18006	0.13668	309523	Kif20b
CX	D14	negative regulation of alpha-beta T cell differentiation	1/35	1	0.0593437	0.18006	0.13668	29499	Shh
CX	D14	positive regulation of oligodendrocyte differentiation	1/35	1	0.0593437	0.18006	0.13668	29499	Shh
CX	D14	prostate gland epithelium morphogenesis	1/35	1	0.0593437	0.18006	0.13668	29499	Shh
CX	D14	regulation of hormone biosynthetic process	1/35	1	0.0593437	0.18006	0.13668	114700	Cyp27b1
CX	D14	regulation of skeletal muscle tissue development	1/35	1	0.0593437	0.18006	0.13668	29499	Shh
CX	D14	serine family amino acid metabolic process	1/35	1	0.0593437	0.18006	0.13668	311446	Hao1
CX	D14	smooth muscle tissue development	1/35	1	0.0593437	0.18006	0.13668	29499	Shh
CX	D14	synaptic transmission, dopaminergic	1/35	1	0.0593437	0.18006	0.13668	29527	Ptgs2
CX	D14	T cell lineage commitment	1/35	1	0.0645657	0.181431	0.137721	29499	Shh
CX	D14	acyl-CoA biosynthetic process	1/35	1	0.0645657	0.181431	0.137721	89813	Pdk4
CX	D14	alcohol catabolic process	1/35	1	0.0645657	0.181431	0.137721	311446	Hao1
CX	D14	axis elongation	1/35	1	0.0628282	0.181431	0.137721	29499	Shh
CX	D14	embryonic digestive tract development	1/35	1	0.0645657	0.181431	0.137721	29499	Shh
CX	D14	embryonic forelimb morphogenesis	1/35	1	0.0645657	0.181431	0.137721	29499	Shh
CX	D14	embryonic hindlimb morphogenesis	1/35	1	0.0628282	0.181431	0.137721	29499	Shh
CX	D14	endothelial cell chemotaxis	1/35	1	0.0610875	0.181431	0.137721	29499	Shh
CX	D14	establishment of planar polarity	1/35	1	0.0610875	0.181431	0.137721	298555	Grhl3
CX	D14	establishment of tissue polarity	1/35	1	0.0628282	0.181431	0.137721	298555	Grhl3
CX	D14	negative regulation of cell-cell adhesion	2/35	2	0.0643743	0.181431	0.137721	287454/29499	Alox12/Shh
CX	D14	negative regulation of muscle contraction	1/35	1	0.0628282	0.181431	0.137721	29527	Ptgs2
CX	D14	peptidyl-serine phosphorylation	2/35	2	0.0643743	0.181431	0.137721	29527/310538	Fnip2/Ptgs2
CX	D14	positive regulation of acute inflammatory response	1/35	1	0.0645657	0.181431	0.137721	29527	Ptgs2
CX	D14	positive regulation of cilium assembly	1/35	1	0.0628282	0.181431	0.137721	684993	Ppp1r35
CX	D14	positive regulation of sprouting angiogenesis	1/35	1	0.0628282	0.181431	0.137721	29499	Shh
CX	D14	potassium ion homeostasis	1/35	1	0.0645657	0.181431	0.137721	315190	Upk3a
CX	D14	prostaglandin biosynthetic process	1/35	1	0.0645657	0.181431	0.137721	29527	Ptgs2
CX	D14	prostaglandin transport	1/35	1	0.0610875	0.181431	0.137721	29527	Ptgs2
CX	D14	prostanoid biosynthetic process	1/35	1	0.0645657	0.181431	0.137721	29527	Ptgs2
CX	D14	prostate gland morphogenesis	1/35	1	0.0628282	0.181431	0.137721	29499	Shh
CX	D14	regulation of smooth muscle cell proliferation	2/35	2	0.0628714	0.181431	0.137721	287454/29527	Alox12/Ptgs2
CX	D14	regulation of transforming growth factor beta production	1/35	1	0.0645657	0.181431	0.137721	29527	Ptgs2
CX	D14	response to manganese ion	1/35	1	0.0645657	0.181431	0.137721	29527	Ptgs2
CX	D14	response to prostaglandin E	1/35	1	0.0628282	0.181431	0.137721	114700	Cyp27b1
CX	D14	thioester biosynthetic process	1/35	1	0.0645657	0.181431	0.137721	89813	Pdk4
CX	D14	thyroid hormone metabolic process	1/35	1	0.0628282	0.181431	0.137721	24856	Ttr
CX	D14	type B pancreatic cell proliferation	1/35	1	0.0628282	0.181431	0.137721	406195	Tcf19
CX	D14	cellular response to vitamin D	1/35	1	0.0663001	0.182721	0.1387	114700	Cyp27b1
CX	D14	establishment of epithelial cell polarity	1/35	1	0.0663001	0.182721	0.1387	29499	Shh
CX	D14	fluid transport	1/35	1	0.0663001	0.182721	0.1387	315190	Upk3a
CX	D14	hair follicle morphogenesis	1/35	1	0.0663001	0.182721	0.1387	29499	Shh
CX	D14	positive regulation of cell migration involved in sprouting angiogenesis	1/35	1	0.0663001	0.182721	0.1387	29527	Ptgs2
CX	D14	positive regulation of mesenchymal cell proliferation	1/35	1	0.0663001	0.182721	0.1387	29499	Shh
CX	D14	positive regulation of smooth muscle contraction	1/35	1	0.0663001	0.182721	0.1387	29527	Ptgs2
CX	D14	regulation of blood pressure	2/35	2	0.066397	0.182721	0.1387	292868/29527	Klk1c9/Ptgs2
CX	D14	establishment or maintenance of cell polarity	2/35	2	0.0679282	0.185778	0.141021	29499/309523	Kif20b/Shh
CX	D14	regulation of astrocyte differentiation	1/35	1	0.0680314	0.185778	0.141021	29499	Shh
CX	D14	regulation of homotypic cell-cell adhesion	1/35	1	0.0680314	0.185778	0.141021	287454	Alox12
CX	D14	smooth muscle cell proliferation	2/35	2	0.0684412	0.186419	0.141507	287454/29527	Alox12/Ptgs2
CX	D14	epithelial tube branching involved in lung morphogenesis	1/35	1	0.0697596	0.188086	0.142772	29499	Shh
CX	D14	heterophilic cell-cell adhesion via plasma membrane cell adhesion molecules	1/35	1	0.0697596	0.188086	0.142772	498281	Nectin4
CX	D14	nucleobase metabolic process	1/35	1	0.0697596	0.188086	0.142772	24856	Ttr
CX	D14	transforming growth factor beta production	1/35	1	0.0697596	0.188086	0.142772	29527	Ptgs2
CX	D14	negative regulation of cell activation	2/35	2	0.0705064	0.189142	0.143574	287454/29499	Alox12/Shh
CX	D14	peptidyl-serine modification	2/35	2	0.0705064	0.189142	0.143574	29527/310538	Fnip2/Ptgs2
CX	D14	acetyl-CoA metabolic process	1/35	1	0.0714846	0.189381	0.143755	89813	Pdk4
CX	D14	epiboly involved in wound healing	1/35	1	0.0714846	0.189381	0.143755	363060	Plet1
CX	D14	negative regulation of cell-matrix adhesion	1/35	1	0.0714846	0.189381	0.143755	363060	Plet1
CX	D14	spinal cord motor neuron differentiation	1/35	1	0.0714846	0.189381	0.143755	29499	Shh
CX	D14	wound healing, spreading of cells	1/35	1	0.0714846	0.189381	0.143755	363060	Plet1
CX	D14	cell-cell adhesion via plasma-membrane adhesion molecules	2/35	2	0.0731167	0.190158	0.144346	498281/65048	Fat2/Nectin4
CX	D14	cell-matrix adhesion	2/35	2	0.0720687	0.190158	0.144346	363060/60333	Msln/Plet1
CX	D14	epiboly	1/35	1	0.0732065	0.190158	0.144346	363060	Plet1
CX	D14	positive regulation of cytokinesis	1/35	1	0.0732065	0.190158	0.144346	309523	Kif20b
CX	D14	positive regulation of morphogenesis of an epithelium	1/35	1	0.0732065	0.190158	0.144346	287454	Alox12
CX	D14	response to ATP	1/35	1	0.0732065	0.190158	0.144346	29527	Ptgs2
CX	D14	salivary gland morphogenesis	1/35	1	0.0732065	0.190158	0.144346	29499	Shh
CX	D14	thyroid gland development	1/35	1	0.0732065	0.190158	0.144346	29499	Shh
CX	D14	centriole replication	1/35	1	0.0749254	0.192743	0.146307	684993	Ppp1r35
CX	D14	negative regulation of proteasomal ubiquitin-dependent protein catabolic process	1/35	1	0.0749254	0.192743	0.146307	29499	Shh
CX	D14	neuron fate specification	1/35	1	0.0749254	0.192743	0.146307	29499	Shh
CX	D14	regulation of response to nutrient levels	1/35	1	0.0749254	0.192743	0.146307	114700	Cyp27b1
CX	D14	response to purine-containing compound	2/35	2	0.0752275	0.193054	0.146543	114700/29527	Cyp27b1/Ptgs2
CX	D14	branching involved in blood vessel morphogenesis	1/35	1	0.0766411	0.194804	0.147872	29499	Shh
CX	D14	epidermis morphogenesis	1/35	1	0.0766411	0.194804	0.147872	29499	Shh
CX	D14	positive regulation of neuroblast proliferation	1/35	1	0.0766411	0.194804	0.147872	29499	Shh
CX	D14	positive regulation of synaptic transmission, glutamatergic	1/35	1	0.0766411	0.194804	0.147872	29527	Ptgs2
CX	D14	fat-soluble vitamin metabolic process	1/35	1	0.0783537	0.198211	0.150458	114700	Cyp27b1
CX	D14	neural tube patterning	1/35	1	0.0783537	0.198211	0.150458	29499	Shh
CX	D14	cellular ketone metabolic process	2/35	2	0.0789687	0.198822	0.150922	29527/89813	Pdk4/Ptgs2
CX	D14	cellular response to metal ion	2/35	2	0.0789687	0.198822	0.150922	29499/29527	Ptgs2/Shh
CX	D14	dopaminergic neuron differentiation	1/35	1	0.0800633	0.199223	0.151226	29499	Shh
CX	D14	inner ear development	2/35	2	0.0800484	0.199223	0.151226	29499/298555	Grhl3/Shh
CX	D14	negative regulation of blood coagulation	1/35	1	0.0800633	0.199223	0.151226	287454	Alox12
CX	D14	positive regulation of smoothened signaling pathway	1/35	1	0.0800633	0.199223	0.151226	29499	Shh
CX	D14	response to prostaglandin	1/35	1	0.0800633	0.199223	0.151226	114700	Cyp27b1
CX	D14	centriole assembly	1/35	1	0.0817698	0.201585	0.153019	684993	Ppp1r35
CX	D14	negative regulation of hemostasis	1/35	1	0.0817698	0.201585	0.153019	287454	Alox12
CX	D14	regulation of mesenchymal cell proliferation	1/35	1	0.0817698	0.201585	0.153019	29499	Shh
CX	D14	sodium ion homeostasis	1/35	1	0.0817698	0.201585	0.153019	315190	Upk3a
CX	D14	cytokinetic process	1/35	1	0.0851735	0.203385	0.154386	309523	Kif20b
CX	D14	forelimb morphogenesis	1/35	1	0.0834732	0.203385	0.154386	29499	Shh
CX	D14	hindlimb morphogenesis	1/35	1	0.0834732	0.203385	0.154386	29499	Shh
CX	D14	negative regulation of ossification	1/35	1	0.0851735	0.203385	0.154386	114700	Cyp27b1
CX	D14	positive T cell selection	1/35	1	0.0834732	0.203385	0.154386	29499	Shh
CX	D14	reactive oxygen species metabolic process	2/35	2	0.0849645	0.203385	0.154386	287454/89813	Alox12/Pdk4
CX	D14	regulation of centrosome duplication	1/35	1	0.0851735	0.203385	0.154386	684993	Ppp1r35
CX	D14	regulation of fatty acid oxidation	1/35	1	0.0834732	0.203385	0.154386	89813	Pdk4
CX	D14	regulation of monooxygenase activity	1/35	1	0.0851735	0.203385	0.154386	114700	Cyp27b1
CX	D14	regulation of platelet activation	1/35	1	0.0851735	0.203385	0.154386	287454	Alox12
CX	D14	regulation of presynaptic membrane potential	1/35	1	0.0851735	0.203385	0.154386	364148	Kctd8
CX	D14	regulation of smooth muscle cell differentiation	1/35	1	0.0851735	0.203385	0.154386	29499	Shh
CX	D14	response to fluid shear stress	1/35	1	0.0851735	0.203385	0.154386	29527	Ptgs2
CX	D14	salivary gland development	1/35	1	0.0851735	0.203385	0.154386	29499	Shh
CX	D14	organic hydroxy compound biosynthetic process	2/35	2	0.0855165	0.203747	0.154661	114700/287454	Alox12/Cyp27b1
CX	D14	negative regulation of coagulation	1/35	1	0.0868708	0.206052	0.15641	287454	Alox12
CX	D14	regulation of transcription elongation by RNA polymerase II	1/35	1	0.0868708	0.206052	0.15641	29499	Shh
CX	D14	vascular process in circulatory system	2/35	2	0.0882928	0.20896	0.158617	292868/29527	Klk1c9/Ptgs2
CX	D14	positive regulation of oxidoreductase activity	1/35	1	0.088565	0.209139	0.158753	114700	Cyp27b1
CX	D14	mating behavior	1/35	1	0.0902561	0.210796	0.160011	29499	Shh
CX	D14	positive regulation of fatty acid metabolic process	1/35	1	0.0902561	0.210796	0.160011	29527	Ptgs2
CX	D14	regulation of cholesterol efflux	1/35	1	0.0902561	0.210796	0.160011	29499	Shh
CX	D14	regulation of striated muscle tissue development	1/35	1	0.0902561	0.210796	0.160011	29499	Shh
CX	D14	response to copper ion	1/35	1	0.0902561	0.210796	0.160011	114700	Cyp27b1
CX	D14	cellular response to vitamin	1/35	1	0.0919442	0.212409	0.161236	114700	Cyp27b1
CX	D14	genitalia development	1/35	1	0.0919442	0.212409	0.161236	29499	Shh
CX	D14	negative regulation of lipid transport	1/35	1	0.0919442	0.212409	0.161236	29499	Shh
CX	D14	regulation of hormone metabolic process	1/35	1	0.0919442	0.212409	0.161236	114700	Cyp27b1
CX	D14	response to cold	1/35	1	0.0919442	0.212409	0.161236	25629	Plin1
CX	D14	negative regulation of alpha-beta T cell activation	1/35	1	0.0936293	0.214441	0.162778	29499	Shh
CX	D14	positive regulation of muscle contraction	1/35	1	0.0936293	0.214441	0.162778	29527	Ptgs2
CX	D14	regulation of bone resorption	1/35	1	0.0936293	0.214441	0.162778	89813	Pdk4
CX	D14	regulation of muscle tissue development	1/35	1	0.0936293	0.214441	0.162778	29499	Shh
CX	D14	icosanoid secretion	1/35	1	0.0953113	0.215056	0.163245	29527	Ptgs2
CX	D14	negative regulation of hydrolase activity	2/35	2	0.0944957	0.215056	0.163245	24648/29527	Ptgs2/Serpina1
CX	D14	positive regulation of TORC1 signaling	1/35	1	0.0953113	0.215056	0.163245	310538	Fnip2
CX	D14	positive regulation of alpha-beta T cell differentiation	1/35	1	0.0953113	0.215056	0.163245	29499	Shh
CX	D14	positive regulation of nitric oxide biosynthetic process	1/35	1	0.0953113	0.215056	0.163245	29527	Ptgs2
CX	D14	regulation of centrosome cycle	1/35	1	0.0953113	0.215056	0.163245	684993	Ppp1r35
CX	D14	regulation of vascular endothelial cell proliferation	1/35	1	0.0953113	0.215056	0.163245	363265	Col4a3
CX	D14	ameboidal-type cell migration	2/35	2	0.0962093	0.216551	0.164379	29499/65048	Fat2/Shh
CX	D14	ear development	2/35	2	0.0967825	0.216551	0.164379	29499/298555	Grhl3/Shh
CX	D14	positive regulation of cell cycle process	2/35	2	0.0967825	0.216551	0.164379	309523/684993	Kif20b/Ppp1r35
CX	D14	regulation of muscle organ development	1/35	1	0.0969903	0.216551	0.164379	29499	Shh
CX	D14	vascular endothelial cell proliferation	1/35	1	0.0969903	0.216551	0.164379	363265	Col4a3
CX	D14	fat cell differentiation	2/35	2	0.0973567	0.216659	0.164462	103689947/29527	Ptgs2/Selenbp1
CX	D14	positive regulation of glial cell differentiation	1/35	1	0.0986663	0.216659	0.164462	29499	Shh
CX	D14	positive regulation of nitric oxide metabolic process	1/35	1	0.0986663	0.216659	0.164462	29527	Ptgs2
CX	D14	regulation of DNA-templated transcription elongation	1/35	1	0.0986663	0.216659	0.164462	29499	Shh
CX	D14	regulation of blood circulation	2/35	2	0.0985082	0.216659	0.164462	292868/29527	Klk1c9/Ptgs2
CX	D14	regulation of membrane depolarization	1/35	1	0.0986663	0.216659	0.164462	287454	Alox12
CX	D14	trabecula morphogenesis	1/35	1	0.0986663	0.216659	0.164462	114700	Cyp27b1
CX	D14	ventral spinal cord development	1/35	1	0.0986663	0.216659	0.164462	29499	Shh
CX	D14	digestive tract morphogenesis	1/35	1	0.100339	0.21764	0.165206	29499	Shh
CX	D14	icosanoid biosynthetic process	1/35	1	0.100339	0.21764	0.165206	29527	Ptgs2
CX	D14	keratinization	1/35	1	0.100339	0.21764	0.165206	369017	Krt5
CX	D14	regulation of acute inflammatory response	1/35	1	0.100339	0.21764	0.165206	29527	Ptgs2
CX	D14	regulation of oligodendrocyte differentiation	1/35	1	0.100339	0.21764	0.165206	29499	Shh
CX	D14	regulation of vascular endothelial growth factor production	1/35	1	0.100339	0.21764	0.165206	29527	Ptgs2
CX	D14	anatomical structure homeostasis	2/35	2	0.100823	0.217802	0.165329	29527/89813	Pdk4/Ptgs2
CX	D14	tissue homeostasis	2/35	2	0.100823	0.217802	0.165329	29527/89813	Pdk4/Ptgs2
CX	D14	cellular response to fatty acid	1/35	1	0.102009	0.218591	0.165928	89813	Pdk4
CX	D14	extracellular matrix assembly	1/35	1	0.102009	0.218591	0.165928	24582	Myh11
CX	D14	fatty acid derivative metabolic process	1/35	1	0.102009	0.218591	0.165928	287454	Alox12
CX	D14	prostaglandin metabolic process	1/35	1	0.102009	0.218591	0.165928	29527	Ptgs2
CX	D14	mesenchymal cell proliferation	1/35	1	0.103676	0.221273	0.167964	29499	Shh
CX	D14	prostanoid metabolic process	1/35	1	0.103676	0.221273	0.167964	29527	Ptgs2
CX	D14	morphogenesis of a polarized epithelium	1/35	1	0.10534	0.222153	0.168632	298555	Grhl3
CX	D14	negative regulation of T cell differentiation	1/35	1	0.10534	0.222153	0.168632	29499	Shh
CX	D14	negative regulation of proteasomal protein catabolic process	1/35	1	0.10534	0.222153	0.168632	29499	Shh
CX	D14	protein localization to microtubule cytoskeleton	1/35	1	0.10534	0.222153	0.168632	309523	Kif20b
CX	D14	regulation of reactive oxygen species biosynthetic process	1/35	1	0.10534	0.222153	0.168632	287454	Alox12
CX	D14	vascular endothelial growth factor production	1/35	1	0.10534	0.222153	0.168632	29527	Ptgs2
CX	D14	L-amino acid biosynthetic process	1/35	1	0.108659	0.22297	0.169253	311446	Hao1
CX	D14	T cell selection	1/35	1	0.108659	0.22297	0.169253	29499	Shh
CX	D14	anterior/posterior axis specification	1/35	1	0.108659	0.22297	0.169253	29499	Shh
CX	D14	cell differentiation in spinal cord	1/35	1	0.108659	0.22297	0.169253	29499	Shh
CX	D14	cell differentiation involved in kidney development	1/35	1	0.108659	0.22297	0.169253	29499	Shh
CX	D14	exocrine system development	1/35	1	0.108659	0.22297	0.169253	29499	Shh
CX	D14	heart looping	1/35	1	0.108659	0.22297	0.169253	29499	Shh
CX	D14	lung epithelium development	1/35	1	0.107001	0.22297	0.169253	29499	Shh
CX	D14	negative regulation of ubiquitin-dependent protein catabolic process	1/35	1	0.108659	0.22297	0.169253	29499	Shh
CX	D14	neural crest cell migration	1/35	1	0.107001	0.22297	0.169253	29499	Shh
CX	D14	prostate gland development	1/35	1	0.108659	0.22297	0.169253	29499	Shh
CX	D14	proteinogenic amino acid biosynthetic process	1/35	1	0.107001	0.22297	0.169253	311446	Hao1
CX	D14	regulation of glial cell proliferation	1/35	1	0.107001	0.22297	0.169253	29499	Shh
CX	D14	regulation of neuron migration	1/35	1	0.108659	0.22297	0.169253	309523	Kif20b
CX	D14	mesenchymal cell migration	1/35	1	0.110314	0.225065	0.170843	29499	Shh
CX	D14	oligodendrocyte development	1/35	1	0.110314	0.225065	0.170843	29499	Shh
CX	D14	thymus development	1/35	1	0.110314	0.225065	0.170843	29499	Shh
CX	D14	female pregnancy	2/35	2	0.111426	0.226268	0.171756	114700/29527	Cyp27b1/Ptgs2
CX	D14	positive regulation of striated muscle cell differentiation	1/35	1	0.111966	0.226268	0.171756	29499	Shh
CX	D14	proteoglycan biosynthetic process	1/35	1	0.111966	0.226268	0.171756	313610	Extl1
CX	D14	regulation of bone remodeling	1/35	1	0.111966	0.226268	0.171756	89813	Pdk4
CX	D14	regulation of endocrine process	1/35	1	0.111966	0.226268	0.171756	114700	Cyp27b1
CX	D14	cellular response to heat	1/35	1	0.113615	0.228301	0.173299	29527	Ptgs2
CX	D14	lipid export from cell	1/35	1	0.113615	0.228301	0.173299	29527	Ptgs2
CX	D14	regulation of blood coagulation	1/35	1	0.113615	0.228301	0.173299	287454	Alox12
CX	D14	cochlea development	1/35	1	0.115261	0.229874	0.174493	298555	Grhl3
CX	D14	glycolipid biosynthetic process	1/35	1	0.115261	0.229874	0.174493	305021	Sccpdh
CX	D14	regulation of morphogenesis of a branching structure	1/35	1	0.115261	0.229874	0.174493	29499	Shh
CX	D14	regulation of neuroblast proliferation	1/35	1	0.115261	0.229874	0.174493	29499	Shh
CX	D14	cellular response to nutrient levels	2/35	2	0.115628	0.230134	0.17469	114700/89813	Cyp27b1/Pdk4
CX	D14	morphogenesis of an epithelial sheet	1/35	1	0.116904	0.230134	0.17469	363060	Plet1
CX	D14	negative regulation of cell-substrate adhesion	1/35	1	0.116904	0.230134	0.17469	363060	Plet1
CX	D14	polyol biosynthetic process	1/35	1	0.116904	0.230134	0.17469	114700	Cyp27b1
CX	D14	protein acetylation	1/35	1	0.116904	0.230134	0.17469	29499	Shh
CX	D14	regulation of alcohol biosynthetic process	1/35	1	0.116904	0.230134	0.17469	114700	Cyp27b1
CX	D14	regulation of hemostasis	1/35	1	0.116904	0.230134	0.17469	287454	Alox12
CX	D14	alpha-amino acid biosynthetic process	1/35	1	0.118544	0.231225	0.175519	311446	Hao1
CX	D14	determination of heart left/right asymmetry	1/35	1	0.118544	0.231225	0.175519	29499	Shh
CX	D14	protein localization to cytoskeleton	1/35	1	0.118544	0.231225	0.175519	309523	Kif20b
CX	D14	regulation of sprouting angiogenesis	1/35	1	0.118544	0.231225	0.175519	29499	Shh
CX	D14	reproductive behavior	1/35	1	0.118544	0.231225	0.175519	29499	Shh
CX	D14	branching involved in ureteric bud morphogenesis	1/35	1	0.120181	0.23187	0.176008	29499	Shh
CX	D14	cellular response to osmotic stress	1/35	1	0.120181	0.23187	0.176008	29527	Ptgs2
CX	D14	embryonic heart tube morphogenesis	1/35	1	0.120181	0.23187	0.176008	29499	Shh
CX	D14	hormone biosynthetic process	1/35	1	0.120181	0.23187	0.176008	114700	Cyp27b1
CX	D14	icosanoid transport	1/35	1	0.120181	0.23187	0.176008	29527	Ptgs2
CX	D14	negative regulation of lymphocyte differentiation	1/35	1	0.120181	0.23187	0.176008	29499	Shh
CX	D14	negative regulation of cysteine-type endopeptidase activity involved in apoptotic process	1/35	1	0.121815	0.234175	0.177758	29527	Ptgs2
CX	D14	regulation of protein processing	1/35	1	0.121815	0.234175	0.177758	100912012	Clec3b
CX	D14	negative regulation of wound healing	1/35	1	0.123446	0.236883	0.179813	287454	Alox12
CX	D14	activation of cysteine-type endopeptidase activity involved in apoptotic process	1/35	1	0.128322	0.237957	0.180628	363265	Col4a3
CX	D14	cholesterol efflux	1/35	1	0.125074	0.237957	0.180628	29499	Shh
CX	D14	embryonic digit morphogenesis	1/35	1	0.1267	0.237957	0.180628	29499	Shh
CX	D14	endothelial cell apoptotic process	1/35	1	0.128322	0.237957	0.180628	363265	Col4a3
CX	D14	external encapsulating structure organization	2/35	2	0.127855	0.237957	0.180628	24582/363265	Col4a3/Myh11
CX	D14	extracellular matrix organization	2/35	2	0.127236	0.237957	0.180628	24582/363265	Col4a3/Myh11
CX	D14	extracellular structure organization	2/35	2	0.127855	0.237957	0.180628	24582/363265	Col4a3/Myh11
CX	D14	intrinsic apoptotic signaling pathway	2/35	2	0.127855	0.237957	0.180628	29527/310538	Fnip2/Ptgs2
CX	D14	lung morphogenesis	1/35	1	0.128322	0.237957	0.180628	29499	Shh
CX	D14	multi-organism reproductive process	2/35	2	0.126001	0.237957	0.180628	114700/29527	Cyp27b1/Ptgs2
CX	D14	muscle contraction	2/35	2	0.126618	0.237957	0.180628	24582/29527	Myh11/Ptgs2
CX	D14	negative regulation of lipid biosynthetic process	1/35	1	0.128322	0.237957	0.180628	114700	Cyp27b1
CX	D14	negative regulation of lipid localization	1/35	1	0.125074	0.237957	0.180628	29499	Shh
CX	D14	positive regulation of TOR signaling	1/35	1	0.128322	0.237957	0.180628	310538	Fnip2
CX	D14	regulation of cholesterol transport	1/35	1	0.1267	0.237957	0.180628	29499	Shh
CX	D14	regulation of coagulation	1/35	1	0.1267	0.237957	0.180628	287454	Alox12
CX	D14	regulation of protein maturation	1/35	1	0.128322	0.237957	0.180628	100912012	Clec3b
CX	D14	regulation of sterol transport	1/35	1	0.1267	0.237957	0.180628	29499	Shh
CX	D14	response to hexose	2/35	2	0.128474	0.237957	0.180628	29527/363265	Col4a3/Ptgs2
CX	D14	sensory organ morphogenesis	2/35	2	0.128474	0.237957	0.180628	29499/298555	Grhl3/Shh
CX	D14	negative regulation of synaptic transmission	1/35	1	0.129941	0.238189	0.180804	29527	Ptgs2
CX	D14	reactive oxygen species biosynthetic process	1/35	1	0.129941	0.238189	0.180804	287454	Alox12
CX	D14	regulation of lipid catabolic process	1/35	1	0.129941	0.238189	0.180804	25629	Plin1
CX	D14	regulation of smooth muscle contraction	1/35	1	0.129941	0.238189	0.180804	29527	Ptgs2
CX	D14	response to angiotensin	1/35	1	0.129941	0.238189	0.180804	29527	Ptgs2
CX	D14	sulfur compound metabolic process	2/35	2	0.129715	0.238189	0.180804	313610/89813	Extl1/Pdk4
CX	D14	amino acid biosynthetic process	1/35	1	0.133172	0.239979	0.182164	311446	Hao1
CX	D14	animal organ formation	1/35	1	0.133172	0.239979	0.182164	29499	Shh
CX	D14	centrosome duplication	1/35	1	0.131558	0.239979	0.182164	684993	Ppp1r35
CX	D14	liver regeneration	1/35	1	0.133172	0.239979	0.182164	29499	Shh
CX	D14	negative regulation of cysteine-type endopeptidase activity	1/35	1	0.133172	0.239979	0.182164	29527	Ptgs2
CX	D14	negative regulation of endothelial cell proliferation	1/35	1	0.133172	0.239979	0.182164	363265	Col4a3
CX	D14	negative regulation of muscle cell differentiation	1/35	1	0.133172	0.239979	0.182164	29499	Shh
CX	D14	nuclear transport	2/35	2	0.132831	0.239979	0.182164	29499/29527	Ptgs2/Shh
CX	D14	nucleocytoplasmic transport	2/35	2	0.132206	0.239979	0.182164	29499/29527	Ptgs2/Shh
CX	D14	ureteric bud morphogenesis	1/35	1	0.133172	0.239979	0.182164	29499	Shh
CX	D14	endocrine hormone secretion	1/35	1	0.134782	0.240441	0.182514	114700	Cyp27b1
CX	D14	multi-multicellular organism process	2/35	2	0.134082	0.240441	0.182514	114700/29527	Cyp27b1/Ptgs2
CX	D14	positive regulation of alpha-beta T cell activation	1/35	1	0.134782	0.240441	0.182514	29499	Shh
CX	D14	protein localization to nucleus	2/35	2	0.134709	0.240441	0.182514	29499/29527	Ptgs2/Shh
CX	D14	regulation of cell migration involved in sprouting angiogenesis	1/35	1	0.134782	0.240441	0.182514	29527	Ptgs2
CX	D14	regulation of cilium assembly	1/35	1	0.134782	0.240441	0.182514	684993	Ppp1r35
CX	D14	platelet aggregation	1/35	1	0.13639	0.242092	0.183768	287454	Alox12
CX	D14	positive regulation of epithelial cell differentiation	1/35	1	0.13639	0.242092	0.183768	114700	Cyp27b1
CX	D14	positive regulation of fat cell differentiation	1/35	1	0.13639	0.242092	0.183768	29527	Ptgs2
CX	D14	mitotic cytokinesis	1/35	1	0.137995	0.242917	0.184393	309523	Kif20b
CX	D14	negative regulation of proteolysis involved in protein catabolic process	1/35	1	0.137995	0.242917	0.184393	29499	Shh
CX	D14	response to monosaccharide	2/35	2	0.137852	0.242917	0.184393	29527/363265	Col4a3/Ptgs2
CX	D14	response to nutrient	2/35	2	0.137852	0.242917	0.184393	114700/29527	Cyp27b1/Ptgs2
CX	D14	urogenital system development	1/35	1	0.137995	0.242917	0.184393	29499	Shh
CX	D14	bone resorption	1/35	1	0.139597	0.244123	0.185309	89813	Pdk4
CX	D14	mesonephric tubule morphogenesis	1/35	1	0.139597	0.244123	0.185309	29499	Shh
CX	D14	positive regulation of neural precursor cell proliferation	1/35	1	0.139597	0.244123	0.185309	29499	Shh
CX	D14	regulation of alpha-beta T cell differentiation	1/35	1	0.139597	0.244123	0.185309	29499	Shh
CX	D14	regulation of amide metabolic process	1/35	1	0.141196	0.246514	0.187124	89813	Pdk4
CX	D14	embryonic pattern specification	1/35	1	0.142792	0.248081	0.188314	29499	Shh
CX	D14	glomerulus development	1/35	1	0.142792	0.248081	0.188314	363265	Col4a3
CX	D14	negative regulation of calcium ion transport	1/35	1	0.142792	0.248081	0.188314	29527	Ptgs2
CX	D14	cellular response to nutrient	1/35	1	0.144386	0.249223	0.18918	114700	Cyp27b1
CX	D14	negative regulation of muscle cell apoptotic process	1/35	1	0.144386	0.249223	0.18918	287454	Alox12
CX	D14	steroid metabolic process	2/35	2	0.144189	0.249223	0.18918	114700/29499	Cyp27b1/Shh
CX	D14	striated muscle cell differentiation	2/35	2	0.144189	0.249223	0.18918	24582/29499	Myh11/Shh
CX	D14	negative regulation of T cell proliferation	1/35	1	0.145976	0.250563	0.190198	29499	Shh
CX	D14	neural crest cell development	1/35	1	0.145976	0.250563	0.190198	29499	Shh
CX	D14	regulation of nitric oxide biosynthetic process	1/35	1	0.145976	0.250563	0.190198	29527	Ptgs2
CX	D14	small molecule catabolic process	2/35	2	0.146103	0.250563	0.190198	114700/311446	Cyp27b1/Hao1
CX	D14	embryo implantation	1/35	1	0.147564	0.251448	0.19087	29527	Ptgs2
CX	D14	positive regulation of reactive oxygen species metabolic process	1/35	1	0.147564	0.251448	0.19087	287454	Alox12
CX	D14	regulation of bone mineralization	1/35	1	0.147564	0.251448	0.19087	114700	Cyp27b1
CX	D14	regulation of cytokinesis	1/35	1	0.147564	0.251448	0.19087	309523	Kif20b
CX	D14	positive regulation of cell cycle	2/35	2	0.148022	0.251827	0.191157	309523/684993	Kif20b/Ppp1r35
CX	D14	negative regulation of catabolic process	2/35	2	0.149304	0.252797	0.191893	25629/29499	Plin1/Shh
CX	D14	neuroinflammatory response	1/35	1	0.149148	0.252797	0.191893	29527	Ptgs2
CX	D14	regulation of angiogenesis	2/35	2	0.149304	0.252797	0.191893	29499/363265	Col4a3/Shh
CX	D14	alcohol metabolic process	2/35	2	0.150589	0.254402	0.193112	114700/311446	Cyp27b1/Hao1
CX	D14	regulation of nitric oxide metabolic process	1/35	1	0.15073	0.254402	0.193112	29527	Ptgs2
CX	D14	positive regulation of muscle cell differentiation	1/35	1	0.152309	0.254999	0.193565	29499	Shh
CX	D14	proteoglycan metabolic process	1/35	1	0.152309	0.254999	0.193565	313610	Extl1
CX	D14	regulation of synaptic transmission, glutamatergic	1/35	1	0.152309	0.254999	0.193565	29527	Ptgs2
CX	D14	regulation of tissue remodeling	1/35	1	0.152309	0.254999	0.193565	89813	Pdk4
CX	D14	response to insulin	2/35	2	0.152521	0.254999	0.193565	114700/89813	Cyp27b1/Pdk4
CX	D14	smooth muscle cell differentiation	1/35	1	0.152309	0.254999	0.193565	29499	Shh
CX	D14	glial cell proliferation	1/35	1	0.153885	0.255675	0.194078	29499	Shh
CX	D14	lactation	1/35	1	0.153885	0.255675	0.194078	114700	Cyp27b1
CX	D14	negative regulation of neuron differentiation	1/35	1	0.153885	0.255675	0.194078	29499	Shh
CX	D14	response to mechanical stimulus	2/35	2	0.153811	0.255675	0.194078	29527/369017	Krt5/Ptgs2
CX	D14	nephron tubule morphogenesis	1/35	1	0.155459	0.257486	0.195452	29499	Shh
CX	D14	neuron fate commitment	1/35	1	0.155459	0.257486	0.195452	29499	Shh
CX	D14	regulation of vasculature development	2/35	2	0.155751	0.25757	0.195517	29499/363265	Col4a3/Shh
CX	D14	nephron epithelium morphogenesis	1/35	1	0.157029	0.258479	0.196206	29499	Shh
CX	D14	photoreceptor cell differentiation	1/35	1	0.157029	0.258479	0.196206	29499	Shh
CX	D14	regulation of oxidoreductase activity	1/35	1	0.157029	0.258479	0.196206	114700	Cyp27b1
CX	D14	embryonic heart tube development	1/35	1	0.158597	0.259854	0.19725	29499	Shh
CX	D14	skeletal muscle cell differentiation	1/35	1	0.158597	0.259854	0.19725	29499	Shh
CX	D14	transcription elongation by RNA polymerase II	1/35	1	0.158597	0.259854	0.19725	29499	Shh
CX	D14	cell migration involved in sprouting angiogenesis	1/35	1	0.160161	0.261213	0.198281	29527	Ptgs2
CX	D14	somite development	1/35	1	0.160161	0.261213	0.198281	29499	Shh
CX	D14	vasculogenesis	1/35	1	0.160161	0.261213	0.198281	29499	Shh
CX	D14	acyl-CoA metabolic process	1/35	1	0.161723	0.261756	0.198694	89813	Pdk4
CX	D14	nephron morphogenesis	1/35	1	0.161723	0.261756	0.198694	29499	Shh
CX	D14	regulation of mitochondrial membrane potential	1/35	1	0.161723	0.261756	0.198694	287454	Alox12
CX	D14	stem cell development	1/35	1	0.161723	0.261756	0.198694	29499	Shh
CX	D14	thioester metabolic process	1/35	1	0.161723	0.261756	0.198694	89813	Pdk4
CX	D14	midbrain development	1/35	1	0.164839	0.263247	0.199826	29499	Shh
CX	D14	negative regulation of response to wounding	1/35	1	0.164839	0.263247	0.199826	287454	Alox12
CX	D14	positive regulation of gliogenesis	1/35	1	0.163282	0.263247	0.199826	29499	Shh
CX	D14	positive regulation of organelle assembly	1/35	1	0.164839	0.263247	0.199826	684993	Ppp1r35
CX	D14	regulation of TORC1 signaling	1/35	1	0.164839	0.263247	0.199826	310538	Fnip2
CX	D14	regulation of glial cell differentiation	1/35	1	0.164839	0.263247	0.199826	29499	Shh
CX	D14	regulation of steroid biosynthetic process	1/35	1	0.164839	0.263247	0.199826	114700	Cyp27b1
CX	D14	renal tubule morphogenesis	1/35	1	0.163282	0.263247	0.199826	29499	Shh
CX	D14	response to carbohydrate	2/35	2	0.164869	0.263247	0.199826	29527/363265	Col4a3/Ptgs2
CX	D14	cellular oxidant detoxification	1/35	1	0.166392	0.264884	0.201069	29527	Ptgs2
CX	D14	neural crest cell differentiation	1/35	1	0.166392	0.264884	0.201069	29499	Shh
CX	D14	dorsal/ventral pattern formation	1/35	1	0.167943	0.265764	0.201736	29499	Shh
CX	D14	glycolipid metabolic process	1/35	1	0.167943	0.265764	0.201736	305021	Sccpdh
CX	D14	neuroblast proliferation	1/35	1	0.167943	0.265764	0.201736	29499	Shh
CX	D14	nitric oxide biosynthetic process	1/35	1	0.167943	0.265764	0.201736	29527	Ptgs2
CX	D14	astrocyte differentiation	1/35	1	0.169491	0.266629	0.202393	29499	Shh
CX	D14	liposaccharide metabolic process	1/35	1	0.169491	0.266629	0.202393	305021	Sccpdh
CX	D14	protein acylation	1/35	1	0.169491	0.266629	0.202393	29499	Shh
CX	D14	striated muscle cell proliferation	1/35	1	0.169491	0.266629	0.202393	29499	Shh
CX	D14	vitamin metabolic process	1/35	1	0.171036	0.268663	0.203937	114700	Cyp27b1
CX	D14	T cell differentiation in thymus	1/35	1	0.172578	0.269101	0.204269	29499	Shh
CX	D14	cell fate specification	1/35	1	0.172578	0.269101	0.204269	29499	Shh
CX	D14	negative regulation of lymphocyte proliferation	1/35	1	0.172578	0.269101	0.204269	29499	Shh
CX	D14	primary alcohol metabolic process	1/35	1	0.172578	0.269101	0.204269	311446	Hao1
CX	D14	regulation of animal organ morphogenesis	1/35	1	0.172578	0.269101	0.204269	29499	Shh
CX	D14	axis specification	1/35	1	0.174118	0.270314	0.20519	29499	Shh
CX	D14	diencephalon development	1/35	1	0.174118	0.270314	0.20519	29499	Shh
CX	D14	regulation of smoothened signaling pathway	1/35	1	0.174118	0.270314	0.20519	29499	Shh
CX	D14	negative regulation of mononuclear cell proliferation	1/35	1	0.175654	0.271907	0.206399	29499	Shh
CX	D14	roof of mouth development	1/35	1	0.175654	0.271907	0.206399	29499	Shh
CX	D14	positive regulation of T cell differentiation	1/35	1	0.177188	0.273091	0.207298	29499	Shh
CX	D14	regulation of pH	1/35	1	0.177188	0.273091	0.207298	89813	Pdk4
CX	D14	response to heat	1/35	1	0.177188	0.273091	0.207298	29527	Ptgs2
CX	D14	metanephros development	1/35	1	0.17872	0.274656	0.208486	29499	Shh
CX	D14	regulation of biomineral tissue development	1/35	1	0.17872	0.274656	0.208486	114700	Cyp27b1
CX	D14	homotypic cell-cell adhesion	1/35	1	0.180248	0.276605	0.209966	287454	Alox12
CX	D14	DNA-templated transcription elongation	1/35	1	0.181774	0.278145	0.211135	29499	Shh
CX	D14	symbiont entry into host cell	1/35	1	0.181774	0.278145	0.211135	498281	Nectin4
CX	D14	cytoskeleton-dependent cytokinesis	1/35	1	0.183297	0.278873	0.211687	309523	Kif20b
CX	D14	nitric oxide metabolic process	1/35	1	0.183297	0.278873	0.211687	29527	Ptgs2
CX	D14	odontogenesis of dentin-containing tooth	1/35	1	0.183297	0.278873	0.211687	29499	Shh
CX	D14	polyol metabolic process	1/35	1	0.183297	0.278873	0.211687	114700	Cyp27b1
CX	D14	negative regulation of leukocyte proliferation	1/35	1	0.184817	0.280784	0.213138	29499	Shh
CX	D14	TORC1 signaling	1/35	1	0.186334	0.281483	0.213669	310538	Fnip2
CX	D14	fatty acid catabolic process	1/35	1	0.186334	0.281483	0.213669	311446	Hao1
CX	D14	reactive nitrogen species metabolic process	1/35	1	0.186334	0.281483	0.213669	29527	Ptgs2
CX	D14	symbiont entry into host	1/35	1	0.186334	0.281483	0.213669	498281	Nectin4
CX	D14	bone remodeling	1/35	1	0.187849	0.281773	0.213889	89813	Pdk4
CX	D14	hair follicle development	1/35	1	0.187849	0.281773	0.213889	29499	Shh
CX	D14	intrinsic apoptotic signaling pathway in response to DNA damage	1/35	1	0.187849	0.281773	0.213889	310538	Fnip2
CX	D14	myoblast differentiation	1/35	1	0.187849	0.281773	0.213889	29499	Shh
CX	D14	segmentation	1/35	1	0.187849	0.281773	0.213889	29499	Shh
CX	D14	epithelial cell migration	1/35	1	0.189361	0.28245	0.214402	65048	Fat2
CX	D14	membrane depolarization	1/35	1	0.189361	0.28245	0.214402	287454	Alox12
CX	D14	positive regulation of T cell proliferation	1/35	1	0.189361	0.28245	0.214402	29499	Shh
CX	D14	ureteric bud development	1/35	1	0.189361	0.28245	0.214402	29499	Shh
CX	D14	kidney morphogenesis	1/35	1	0.19087	0.283509	0.215207	29499	Shh
CX	D14	regulation of stem cell proliferation	1/35	1	0.19087	0.283509	0.215207	29499	Shh
CX	D14	regulation of striated muscle cell differentiation	1/35	1	0.19087	0.283509	0.215207	29499	Shh
CX	D14	epithelium migration	1/35	1	0.192376	0.284162	0.215702	65048	Fat2
CX	D14	hair cycle process	1/35	1	0.192376	0.284162	0.215702	29499	Shh
CX	D14	molting cycle process	1/35	1	0.192376	0.284162	0.215702	29499	Shh
CX	D14	response to osmotic stress	1/35	1	0.192376	0.284162	0.215702	29527	Ptgs2
CX	D14	positive regulation of lipid biosynthetic process	1/35	1	0.19388	0.285986	0.217087	29527	Ptgs2
CX	D14	camera-type eye development	2/35	2	0.195456	0.286723	0.217646	29499/298555	Grhl3/Shh
CX	D14	mesonephric epithelium development	1/35	1	0.195381	0.286723	0.217646	29499	Shh
CX	D14	mesonephric tubule development	1/35	1	0.195381	0.286723	0.217646	29499	Shh
CX	D14	negative regulation of intrinsic apoptotic signaling pathway	1/35	1	0.195381	0.286723	0.217646	29527	Ptgs2
CX	D14	positive regulation of neuron differentiation	1/35	1	0.196879	0.288413	0.218929	29499	Shh
CX	D14	nephron tubule development	1/35	1	0.198375	0.289807	0.219987	29499	Shh
CX	D14	platelet activation	1/35	1	0.198375	0.289807	0.219987	287454	Alox12
CX	D14	cardiac muscle cell development	1/35	1	0.199868	0.290791	0.220734	24582	Myh11
CX	D14	endocrine process	1/35	1	0.199868	0.290791	0.220734	114700	Cyp27b1
CX	D14	positive regulation of reproductive process	1/35	1	0.199868	0.290791	0.220734	29499	Shh
CX	D14	mesonephros development	1/35	1	0.201358	0.291763	0.221472	29499	Shh
CX	D14	negative regulation of protein catabolic process	1/35	1	0.201358	0.291763	0.221472	29499	Shh
CX	D14	positive regulation of plasma membrane bounded cell projection assembly	1/35	1	0.201358	0.291763	0.221472	684993	Ppp1r35
CX	D14	positive regulation of lymphocyte differentiation	1/35	1	0.202845	0.293121	0.222503	29499	Shh
CX	D14	tissue migration	1/35	1	0.202845	0.293121	0.222503	65048	Fat2
CX	D14	inner ear morphogenesis	1/35	1	0.205812	0.296603	0.225146	298555	Grhl3
CX	D14	regulation of steroid metabolic process	1/35	1	0.205812	0.296603	0.225146	114700	Cyp27b1
CX	D14	negative regulation of leukocyte differentiation	1/35	1	0.207292	0.297929	0.226152	29499	Shh
CX	D14	renal tubule development	1/35	1	0.207292	0.297929	0.226152	29499	Shh
CX	D14	cellular detoxification	1/35	1	0.208768	0.298842	0.226845	29527	Ptgs2
CX	D14	cholesterol transport	1/35	1	0.208768	0.298842	0.226845	29499	Shh
CX	D14	establishment of protein localization to organelle	2/35	2	0.208313	0.298842	0.226845	29499/29527	Ptgs2/Shh
CX	D14	artery development	1/35	1	0.210242	0.299743	0.227529	29499	Shh
CX	D14	fatty acid transport	1/35	1	0.210242	0.299743	0.227529	29527	Ptgs2
CX	D14	regulation of systemic arterial blood pressure	1/35	1	0.210242	0.299743	0.227529	292868	Klk1c9
CX	D14	cardiac cell development	1/35	1	0.211714	0.300233	0.227901	24582	Myh11
CX	D14	regulation of alpha-beta T cell activation	1/35	1	0.211714	0.300233	0.227901	29499	Shh
CX	D14	regulation of glucose metabolic process	1/35	1	0.211714	0.300233	0.227901	89813	Pdk4
CX	D14	synaptic transmission, glutamatergic	1/35	1	0.211714	0.300233	0.227901	29527	Ptgs2
CX	D14	hematopoietic or lymphoid organ development	1/35	1	0.213182	0.301513	0.228873	29499	Shh
CX	D14	regulation of proteasomal ubiquitin-dependent protein catabolic process	1/35	1	0.213182	0.301513	0.228873	29499	Shh
CX	D14	sterol transport	1/35	1	0.216112	0.305251	0.23171	29499	Shh
CX	D14	lipid transport	2/35	2	0.217849	0.306528	0.23268	29499/29527	Ptgs2/Shh
CX	D14	mesoderm development	1/35	1	0.219031	0.306528	0.23268	29499	Shh
CX	D14	muscle system process	2/35	2	0.218531	0.306528	0.23268	24582/29527	Myh11/Ptgs2
CX	D14	negative regulation of hemopoiesis	1/35	1	0.219031	0.306528	0.23268	29499	Shh
CX	D14	negative regulation of small molecule metabolic process	1/35	1	0.219031	0.306528	0.23268	114700	Cyp27b1
CX	D14	regulation of cell-matrix adhesion	1/35	1	0.219031	0.306528	0.23268	363060	Plet1
CX	D14	regulation of epithelial cell proliferation	2/35	2	0.217849	0.306528	0.23268	29499/363265	Col4a3/Shh
CX	D14	determination of left/right symmetry	1/35	1	0.220486	0.307756	0.233612	29499	Shh
CX	D14	response to axon injury	1/35	1	0.220486	0.307756	0.233612	29499	Shh
CX	D14	membrane lipid biosynthetic process	1/35	1	0.221939	0.308168	0.233925	305021	Sccpdh
CX	D14	phenol-containing compound metabolic process	1/35	1	0.221939	0.308168	0.233925	24856	Ttr
CX	D14	regulation of muscle cell apoptotic process	1/35	1	0.221939	0.308168	0.233925	287454	Alox12
CX	D14	regulation of neural precursor cell proliferation	1/35	1	0.221939	0.308168	0.233925	29499	Shh
CX	D14	calcium ion transport	2/35	2	0.224002	0.310572	0.23575	114700/29527	Cyp27b1/Ptgs2
CX	D14	monocarboxylic acid catabolic process	1/35	1	0.224837	0.310572	0.23575	311446	Hao1
CX	D14	muscle cell differentiation	2/35	2	0.224687	0.310572	0.23575	24582/29499	Myh11/Shh
CX	D14	regulation of wound healing	1/35	1	0.224837	0.310572	0.23575	287454	Alox12
CX	D14	centrosome cycle	1/35	1	0.226282	0.31176	0.236651	684993	Ppp1r35
CX	D14	peptidyl-lysine modification	1/35	1	0.226282	0.31176	0.236651	29499	Shh
CX	D14	eye development	2/35	2	0.230172	0.316709	0.240408	29499/298555	Grhl3/Shh
CX	D14	left/right pattern formation	1/35	1	0.230601	0.316891	0.240546	29499	Shh
CX	D14	alpha-beta T cell differentiation	1/35	1	0.232036	0.317492	0.241002	29499	Shh
CX	D14	nephron epithelium development	1/35	1	0.232036	0.317492	0.241002	29499	Shh
CX	D14	spinal cord development	1/35	1	0.232036	0.317492	0.241002	29499	Shh
CX	D14	visual system development	2/35	2	0.232231	0.317492	0.241002	29499/298555	Grhl3/Shh
CX	D14	determination of bilateral symmetry	1/35	1	0.233468	0.317739	0.24119	29499	Shh
CX	D14	negative regulation of canonical Wnt signaling pathway	1/35	1	0.233468	0.317739	0.24119	29499	Shh
CX	D14	pattern specification process	2/35	2	0.233605	0.317739	0.24119	29499/298555	Grhl3/Shh
CX	D14	specification of symmetry	1/35	1	0.233468	0.317739	0.24119	29499	Shh
CX	D14	cellular response to mechanical stimulus	1/35	1	0.234897	0.317826	0.241255	29527	Ptgs2
CX	D14	cellular response to toxic substance	1/35	1	0.236324	0.317826	0.241255	29527	Ptgs2
CX	D14	insulin receptor signaling pathway	1/35	1	0.234897	0.317826	0.241255	89813	Pdk4
CX	D14	muscle cell apoptotic process	1/35	1	0.236324	0.317826	0.241255	287454	Alox12
CX	D14	myotube differentiation	1/35	1	0.236324	0.317826	0.241255	29499	Shh
CX	D14	positive regulation of Wnt signaling pathway	1/35	1	0.234897	0.317826	0.241255	29499	Shh
CX	D14	regulation of cell-cell adhesion	2/35	2	0.236355	0.317826	0.241255	287454/29499	Alox12/Shh
CX	D14	regulation of gliogenesis	1/35	1	0.236324	0.317826	0.241255	29499	Shh
CX	D14	regulation of ossification	1/35	1	0.234897	0.317826	0.241255	114700	Cyp27b1
CX	D14	biological process involved in interaction with host	1/35	1	0.239169	0.319192	0.242293	498281	Nectin4
CX	D14	cellular response to external stimulus	1/35	1	0.239169	0.319192	0.242293	29527	Ptgs2
CX	D14	embryonic appendage morphogenesis	1/35	1	0.239169	0.319192	0.242293	29499	Shh
CX	D14	embryonic limb morphogenesis	1/35	1	0.239169	0.319192	0.242293	29499	Shh
CX	D14	oligodendrocyte differentiation	1/35	1	0.239169	0.319192	0.242293	29499	Shh
CX	D14	response to estrogen	1/35	1	0.237748	0.319192	0.242293	114700	Cyp27b1
CX	D14	ear morphogenesis	1/35	1	0.240588	0.320684	0.243425	298555	Grhl3
CX	D14	embryonic skeletal system development	1/35	1	0.242005	0.321767	0.244247	29499	Shh
CX	D14	pyruvate metabolic process	1/35	1	0.242005	0.321767	0.244247	89813	Pdk4
CX	D14	negative regulation of T cell activation	1/35	1	0.243419	0.323243	0.245368	29499	Shh
CX	D14	odontogenesis	1/35	1	0.24483	0.324712	0.246483	29499	Shh
CX	D14	microtubule organizing center organization	1/35	1	0.246239	0.325769	0.247285	684993	Ppp1r35
CX	D14	regulation of TOR signaling	1/35	1	0.246239	0.325769	0.247285	310538	Fnip2
CX	D14	body fluid secretion	1/35	1	0.247645	0.326818	0.248081	114700	Cyp27b1
CX	D14	stem cell proliferation	1/35	1	0.247645	0.326818	0.248081	29499	Shh
CX	D14	response to type II interferon	1/35	1	0.249049	0.328263	0.249178	114700	Cyp27b1
CX	D14	amide biosynthetic process	1/35	1	0.25045	0.329295	0.249962	89813	Pdk4
CX	D14	glial cell development	1/35	1	0.25045	0.329295	0.249962	29499	Shh
CX	D14	negative regulation of angiogenesis	1/35	1	0.251848	0.330318	0.250738	363265	Col4a3
CX	D14	positive regulation of lymphocyte proliferation	1/35	1	0.251848	0.330318	0.250738	29499	Shh
CX	D14	negative regulation of blood vessel morphogenesis	1/35	1	0.254638	0.332748	0.252582	363265	Col4a3
CX	D14	positive regulation of lipid metabolic process	1/35	1	0.254638	0.332748	0.252582	29527	Ptgs2
CX	D14	response to cAMP	1/35	1	0.254638	0.332748	0.252582	114700	Cyp27b1
CX	D14	detoxification	1/35	1	0.256029	0.333746	0.25334	29527	Ptgs2
CX	D14	positive regulation of mononuclear cell proliferation	1/35	1	0.256029	0.333746	0.25334	29499	Shh
CX	D14	negative regulation of vasculature development	1/35	1	0.258803	0.33695	0.255773	363265	Col4a3
CX	D14	alcohol biosynthetic process	1/35	1	0.260187	0.337514	0.2562	114700	Cyp27b1
CX	D14	endothelium development	1/35	1	0.260187	0.337514	0.2562	287454	Alox12
CX	D14	response to retinoic acid	1/35	1	0.260187	0.337514	0.2562	29499	Shh
CX	D14	animal organ regeneration	1/35	1	0.261567	0.33848	0.256934	29499	Shh
CX	D14	positive regulation of chemotaxis	1/35	1	0.261567	0.33848	0.256934	29499	Shh
CX	D14	positive regulation of inflammatory response	1/35	1	0.262946	0.339851	0.257975	29527	Ptgs2
CX	D14	regulation of G protein-coupled receptor signaling pathway	1/35	1	0.264322	0.340802	0.258696	364148	Kctd8
CX	D14	regulation of fat cell differentiation	1/35	1	0.264322	0.340802	0.258696	29527	Ptgs2
CX	D14	positive regulation of GTPase activity	1/35	1	0.265695	0.341746	0.259413	298555	Grhl3
CX	D14	regulation of lipid transport	1/35	1	0.265695	0.341746	0.259413	29499	Shh
CX	D14	cardiac muscle cell differentiation	1/35	1	0.268435	0.344023	0.261141	24582	Myh11
CX	D14	negative regulation of leukocyte cell-cell adhesion	1/35	1	0.268435	0.344023	0.261141	29499	Shh
CX	D14	regulation of ubiquitin-dependent protein catabolic process	1/35	1	0.268435	0.344023	0.261141	29499	Shh
CX	D14	gland morphogenesis	1/35	1	0.269801	0.344529	0.261526	29499	Shh
CX	D14	negative regulation of monoatomic ion transport	1/35	1	0.269801	0.344529	0.261526	29527	Ptgs2
CX	D14	proteinogenic amino acid metabolic process	1/35	1	0.269801	0.344529	0.261526	311446	Hao1
CX	D14	negative regulation of DNA-binding transcription factor activity	1/35	1	0.271164	0.345856	0.262533	60563	Hr
CX	D14	digestive tract development	1/35	1	0.272525	0.346761	0.26322	29499	Shh
CX	D14	smoothened signaling pathway	1/35	1	0.272525	0.346761	0.26322	29499	Shh
CX	D14	cytokinesis	1/35	1	0.27524	0.34938	0.265208	309523	Kif20b
CX	D14	secondary alcohol metabolic process	1/35	1	0.27524	0.34938	0.265208	114700	Cyp27b1
CX	D14	positive regulation of leukocyte proliferation	1/35	1	0.276593	0.350681	0.266195	29499	Shh
CX	D14	regulation of reactive oxygen species metabolic process	1/35	1	0.277944	0.351975	0.267177	287454	Alox12
CX	D14	negative regulation of Wnt signaling pathway	1/35	1	0.279293	0.352844	0.267837	29499	Shh
CX	D14	regulation of muscle contraction	1/35	1	0.279293	0.352844	0.267837	29527	Ptgs2
CX	D14	endocrine system development	1/35	1	0.280639	0.353705	0.268491	29499	Shh
CX	D14	regulation of muscle cell differentiation	1/35	1	0.280639	0.353705	0.268491	29499	Shh
CX	D14	kidney epithelium development	1/35	1	0.281983	0.354979	0.269458	29499	Shh
CX	D14	hematopoietic progenitor cell differentiation	1/35	1	0.283324	0.355826	0.270101	29499	Shh
CX	D14	regulation of T cell differentiation	1/35	1	0.283324	0.355826	0.270101	29499	Shh
CX	D14	TOR signaling	1/35	1	0.284663	0.357087	0.271058	310538	Fnip2
CX	D14	memory	1/35	1	0.287334	0.35959	0.272958	29527	Ptgs2
CX	D14	nuclear receptor-mediated signaling pathway	1/35	1	0.287334	0.35959	0.272958	114700	Cyp27b1
CX	D14	appendage morphogenesis	1/35	1	0.288666	0.359987	0.273259	29499	Shh
CX	D14	limb morphogenesis	1/35	1	0.288666	0.359987	0.273259	29499	Shh
CX	D14	response to calcium ion	1/35	1	0.288666	0.359987	0.273259	114700	Cyp27b1
CX	D14	positive regulation of small molecule metabolic process	1/35	1	0.289995	0.361222	0.274196	29527	Ptgs2
CX	D14	digestive system development	1/35	1	0.292646	0.363673	0.276058	29499	Shh
CX	D14	regulation of response to wounding	1/35	1	0.292646	0.363673	0.276058	287454	Alox12
CX	D14	L-amino acid metabolic process	1/35	1	0.293968	0.364891	0.276981	311446	Hao1
CX	D14	negative regulation of lymphocyte activation	1/35	1	0.295288	0.366102	0.277901	29499	Shh
CX	D14	cellular response to amino acid stimulus	1/35	1	0.296605	0.367307	0.278816	29527	Ptgs2
CX	D14	negative regulation of cell growth	1/35	1	0.29792	0.36808	0.279402	114700	Cyp27b1
CX	D14	regulation of endothelial cell proliferation	1/35	1	0.29792	0.36808	0.279402	363265	Col4a3
CX	D14	branching morphogenesis of an epithelial tube	1/35	1	0.30185	0.372072	0.282433	29499	Shh
CX	D14	monocarboxylic acid transport	1/35	1	0.30185	0.372072	0.282433	29527	Ptgs2
CX	D14	cellular modified amino acid metabolic process	1/35	1	0.303155	0.372818	0.282999	24856	Ttr
CX	D14	steroid biosynthetic process	1/35	1	0.303155	0.372818	0.282999	114700	Cyp27b1
CX	D14	positive regulation of cytoskeleton organization	1/35	1	0.307057	0.376746	0.285981	684993	Ppp1r35
CX	D14	regulation of proteasomal protein catabolic process	1/35	1	0.307057	0.376746	0.285981	29499	Shh
CX	D14	cellular response to acid chemical	1/35	1	0.310937	0.379322	0.287936	29527	Ptgs2
CX	D14	positive regulation of hemopoiesis	1/35	1	0.310937	0.379322	0.287936	29499	Shh
CX	D14	positive regulation of leukocyte differentiation	1/35	1	0.310937	0.379322	0.287936	29499	Shh
CX	D14	regulation of T cell proliferation	1/35	1	0.310937	0.379322	0.287936	29499	Shh
CX	D14	temperature homeostasis	1/35	1	0.309646	0.379322	0.287936	29527	Ptgs2
CX	D14	membrane lipid metabolic process	1/35	1	0.312226	0.380459	0.288799	305021	Sccpdh
CX	D14	regulation of GTPase activity	1/35	1	0.313513	0.381154	0.289327	298555	Grhl3
CX	D14	regulation of lipid localization	1/35	1	0.313513	0.381154	0.289327	29499	Shh
CX	D14	regulation of intrinsic apoptotic signaling pathway	1/35	1	0.314797	0.382279	0.290181	29527	Ptgs2
CX	D14	mammary gland development	1/35	1	0.316079	0.382962	0.290699	114700	Cyp27b1
CX	D14	positive regulation of hormone secretion	1/35	1	0.316079	0.382962	0.290699	114700	Cyp27b1
CX	D14	alpha-beta T cell activation	1/35	1	0.317358	0.383639	0.291213	29499	Shh
CX	D14	negative regulation of epithelial cell proliferation	1/35	1	0.317358	0.383639	0.291213	363265	Col4a3
CX	D14	cardiocyte differentiation	1/35	1	0.318635	0.384747	0.292054	24582	Myh11
CX	D14	learning	1/35	1	0.321182	0.387383	0.294055	29527	Ptgs2
CX	D14	positive regulation of angiogenesis	1/35	1	0.323721	0.390003	0.296044	29499	Shh
CX	D14	protein homooligomerization	1/35	1	0.326249	0.392605	0.298019	364148	Kctd8
CX	D14	G1/S transition of mitotic cell cycle	1/35	1	0.328769	0.392973	0.298298	406195	Tcf19
CX	D14	alpha-amino acid metabolic process	1/35	1	0.328769	0.392973	0.298298	311446	Hao1
CX	D14	neuron migration	1/35	1	0.328769	0.392973	0.298298	309523	Kif20b
CX	D14	positive regulation of vasculature development	1/35	1	0.32751	0.392973	0.298298	29499	Shh
CX	D14	regulation of lymphocyte differentiation	1/35	1	0.328769	0.392973	0.298298	29499	Shh
CX	D14	striated muscle cell development	1/35	1	0.32751	0.392973	0.298298	24582	Myh11
CX	D14	endothelial cell proliferation	1/35	1	0.330025	0.393591	0.298768	363265	Col4a3
CX	D14	regulation of plasma membrane bounded cell projection assembly	1/35	1	0.330025	0.393591	0.298768	684993	Ppp1r35
CX	D14	hormone-mediated signaling pathway	1/35	1	0.331279	0.393764	0.298899	114700	Cyp27b1
CX	D14	negative regulation of leukocyte activation	1/35	1	0.331279	0.393764	0.298899	29499	Shh
CX	D14	purine-containing compound biosynthetic process	1/35	1	0.331279	0.393764	0.298899	89813	Pdk4
CX	D14	macromolecule glycosylation	1/35	1	0.332531	0.394372	0.29936	313610	Extl1
CX	D14	protein glycosylation	1/35	1	0.332531	0.394372	0.29936	313610	Extl1
CX	D14	cellular response to starvation	1/35	1	0.333781	0.394536	0.299484	89813	Pdk4
CX	D14	positive regulation of protein-containing complex assembly	1/35	1	0.333781	0.394536	0.299484	310538	Fnip2
CX	D14	regulation of cell projection assembly	1/35	1	0.333781	0.394536	0.299484	684993	Ppp1r35
CX	D14	appendage development	1/35	1	0.335028	0.395133	0.299938	29499	Shh
CX	D14	limb development	1/35	1	0.335028	0.395133	0.299938	29499	Shh
CX	D14	regulation of carbohydrate metabolic process	1/35	1	0.336273	0.396162	0.300719	89813	Pdk4
CX	D14	neural precursor cell proliferation	1/35	1	0.346152	0.40735	0.309212	29499	Shh
CX	D14	tissue remodeling	1/35	1	0.347377	0.40834	0.309963	89813	Pdk4
CX	D14	hindbrain development	1/35	1	0.348599	0.408425	0.310027	29499	Shh
CX	D14	positive regulation of T cell activation	1/35	1	0.348599	0.408425	0.310027	29499	Shh
CX	D14	skeletal muscle tissue development	1/35	1	0.348599	0.408425	0.310027	29499	Shh
CX	D14	cell-cell junction organization	1/35	1	0.34982	0.408955	0.31043	313993	Grhl1
CX	D14	morphogenesis of a branching epithelium	1/35	1	0.34982	0.408955	0.31043	29499	Shh
CX	D14	regulation of chemotaxis	1/35	1	0.351038	0.409929	0.311169	29499	Shh
CX	D14	cellular lipid catabolic process	1/35	1	0.352253	0.410898	0.311905	311446	Hao1
CX	D14	immune system development	1/35	1	0.353467	0.411863	0.312637	29499	Shh
CX	D14	glucose metabolic process	1/35	1	0.354679	0.412372	0.313024	89813	Pdk4
CX	D14	regulation of proteolysis involved in protein catabolic process	1/35	1	0.354679	0.412372	0.313024	29499	Shh
CX	D14	cellular response to hypoxia	1/35	1	0.357095	0.414277	0.314469	29527	Ptgs2
CX	D14	regulation of reproductive process	1/35	1	0.357095	0.414277	0.314469	29499	Shh
CX	D14	glycosylation	1/35	1	0.3583	0.415222	0.315187	313610	Extl1
CX	D14	male sex differentiation	1/35	1	0.359502	0.415711	0.315558	29499	Shh
CX	D14	regulation of cell-substrate adhesion	1/35	1	0.359502	0.415711	0.315558	363060	Plet1
CX	D14	anterior/posterior pattern specification	1/35	1	0.360703	0.416647	0.316269	29499	Shh
CX	D14	organ growth	1/35	1	0.361901	0.417578	0.316976	29499	Shh
CX	D14	regulation of neuron differentiation	1/35	1	0.364291	0.419881	0.318724	29499	Shh
CX	D14	cell cycle G1/S phase transition	1/35	1	0.365483	0.420345	0.319076	406195	Tcf19
CX	D14	muscle cell development	1/35	1	0.365483	0.420345	0.319076	24582	Myh11
CX	D14	T cell proliferation	1/35	1	0.366672	0.420804	0.319424	29499	Shh
CX	D14	regulation of organelle assembly	1/35	1	0.366672	0.420804	0.319424	684993	Ppp1r35
CX	D14	axon guidance	1/35	1	0.36786	0.421257	0.319768	29499	Shh
CX	D14	biological process involved in symbiotic interaction	1/35	1	0.36786	0.421257	0.319768	498281	Nectin4
CX	D14	carboxylic acid catabolic process	1/35	1	0.369045	0.421257	0.319768	311446	Hao1
CX	D14	neuron projection guidance	1/35	1	0.369045	0.421257	0.319768	29499	Shh
CX	D14	organic acid catabolic process	1/35	1	0.369045	0.421257	0.319768	311446	Hao1
CX	D14	skeletal muscle organ development	1/35	1	0.370228	0.422155	0.32045	29499	Shh
CX	D14	central nervous system neuron differentiation	1/35	1	0.371409	0.423049	0.321128	29499	Shh
CX	D14	negative regulation of growth	1/35	1	0.373764	0.425277	0.32282	114700	Cyp27b1
CX	D14	morphogenesis of a branching structure	1/35	1	0.374939	0.426158	0.323488	29499	Shh
CX	D14	viral life cycle	1/35	1	0.376111	0.427035	0.324154	498281	Nectin4
CX	D14	positive regulation of epithelial cell proliferation	1/35	1	0.379616	0.430554	0.326826	29499	Shh
CX	D14	cellular response to decreased oxygen levels	1/35	1	0.381941	0.432271	0.328129	29527	Ptgs2
CX	D14	positive regulation of leukocyte cell-cell adhesion	1/35	1	0.381941	0.432271	0.328129	29499	Shh
CX	D14	regulation of canonical Wnt signaling pathway	1/35	1	0.385413	0.435276	0.33041	29499	Shh
CX	D14	regulation of lymphocyte proliferation	1/35	1	0.385413	0.435276	0.33041	29499	Shh
CX	D14	negative regulation of apoptotic signaling pathway	1/35	1	0.386567	0.435655	0.330697	29527	Ptgs2
CX	D14	osteoblast differentiation	1/35	1	0.386567	0.435655	0.330697	29499	Shh
CX	D14	regulation of mononuclear cell proliferation	1/35	1	0.391159	0.439899	0.333919	29499	Shh
CX	D14	skeletal system morphogenesis	1/35	1	0.391159	0.439899	0.333919	114700	Cyp27b1
CX	D14	hexose metabolic process	1/35	1	0.393442	0.442	0.335514	89813	Pdk4
CX	D14	cellular response to insulin stimulus	1/35	1	0.399115	0.4479	0.339992	89813	Pdk4
CX	D14	mesenchymal cell differentiation	1/35	1	0.401369	0.449956	0.341553	29499	Shh
CX	D14	cellular response to oxygen levels	1/35	1	0.404735	0.451354	0.342614	29527	Ptgs2
CX	D14	liver development	1/35	1	0.403615	0.451354	0.342614	29499	Shh
CX	D14	nucleoside phosphate biosynthetic process	1/35	1	0.404735	0.451354	0.342614	89813	Pdk4
CX	D14	regulation of microtubule-based process	1/35	1	0.403615	0.451354	0.342614	684993	Ppp1r35
CX	D14	stem cell differentiation	1/35	1	0.404735	0.451354	0.342614	29499	Shh
CX	D14	hepaticobiliary system development	1/35	1	0.406969	0.452897	0.343785	29499	Shh
CX	D14	lung development	1/35	1	0.406969	0.452897	0.343785	29499	Shh
CX	D14	protein complex oligomerization	1/35	1	0.409195	0.454424	0.344945	364148	Kctd8
CX	D14	regulation of muscle system process	1/35	1	0.409195	0.454424	0.344945	29527	Ptgs2
CX	D14	respiratory tube development	1/35	1	0.410305	0.454709	0.345161	29499	Shh
CX	D14	response to starvation	1/35	1	0.410305	0.454709	0.345161	89813	Pdk4
CX	D14	protein polymerization	1/35	1	0.414724	0.458176	0.347793	369017	Krt5
CX	D14	regulation of leukocyte proliferation	1/35	1	0.414724	0.458176	0.347793	29499	Shh
CX	D14	response to amino acid	1/35	1	0.414724	0.458176	0.347793	29527	Ptgs2
CX	D14	response to tumor necrosis factor	1/35	1	0.415824	0.458915	0.348353	29527	Ptgs2
CX	D14	developmental growth involved in morphogenesis	1/35	1	0.416922	0.45965	0.348912	29499	Shh
CX	D14	monosaccharide metabolic process	1/35	1	0.419112	0.461586	0.350381	89813	Pdk4
CX	D14	amino acid metabolic process	1/35	1	0.420203	0.461833	0.350569	311446	Hao1
CX	D14	cardiac muscle tissue development	1/35	1	0.420203	0.461833	0.350569	24582	Myh11
CX	D14	heart morphogenesis	1/35	1	0.421293	0.462554	0.351116	29499	Shh
CX	D14	cell fate commitment	1/35	1	0.423467	0.464461	0.352564	29499	Shh
CX	D14	response to ethanol	1/35	1	0.42779	0.468721	0.355797	29499	Shh
CX	D14	positive regulation of synaptic transmission	1/35	1	0.431012	0.471766	0.358108	29527	Ptgs2
CX	D14	response to acid chemical	1/35	1	0.43315	0.473619	0.359515	29527	Ptgs2
CX	D14	regulation of calcium ion transport	1/35	1	0.439518	0.480089	0.364426	29527	Ptgs2
CX	D14	canonical Wnt signaling pathway	1/35	1	0.442676	0.482548	0.366293	29499	Shh
CX	D14	positive regulation of cell-cell adhesion	1/35	1	0.442676	0.482548	0.366293	29499	Shh
CX	D14	glycoprotein biosynthetic process	1/35	1	0.443724	0.483197	0.366785	313610	Extl1
CX	D14	positive regulation of lymphocyte activation	1/35	1	0.444771	0.483842	0.367275	29499	Shh
CX	D14	respiratory system development	1/35	1	0.445816	0.484484	0.367762	29499	Shh
CX	D14	response to glucocorticoid	1/35	1	0.446859	0.485122	0.368247	29527	Ptgs2
CX	D14	negative regulation of cell development	1/35	1	0.451012	0.489132	0.371291	29499	Shh
CX	D14	cell chemotaxis	1/35	1	0.452045	0.489754	0.371763	29499	Shh
CX	D14	response to glucose	1/35	1	0.453077	0.490373	0.372233	363265	Col4a3
CX	D14	T cell differentiation	1/35	1	0.454107	0.490491	0.372322	29499	Shh
CX	D14	organic hydroxy compound transport	1/35	1	0.454107	0.490491	0.372322	29499	Shh
CX	D14	glial cell differentiation	1/35	1	0.456161	0.49221	0.373627	29499	Shh
CX	D14	viral process	1/35	1	0.458207	0.493917	0.374923	498281	Nectin4
CX	D14	cellular response to lipopolysaccharide	1/35	1	0.459227	0.494517	0.375378	29527	Ptgs2
CX	D14	regulation of Wnt signaling pathway	1/35	1	0.462277	0.497298	0.377489	29499	Shh
CX	D14	positive regulation of neurogenesis	1/35	1	0.46329	0.497885	0.377935	29499	Shh
CX	D14	lymphocyte proliferation	1/35	1	0.46531	0.499552	0.3792	29499	Shh
CX	D14	response to toxic substance	1/35	1	0.467323	0.501207	0.380457	29527	Ptgs2
CX	D14	mesenchyme development	1/35	1	0.470328	0.503923	0.382518	29499	Shh
CX	D14	mononuclear cell proliferation	1/35	1	0.472323	0.505551	0.383754	29499	Shh
CX	D14	regeneration	1/35	1	0.473317	0.506107	0.384176	29499	Shh
CX	D14	cellular response to molecule of bacterial origin	1/35	1	0.47629	0.508775	0.386201	29527	Ptgs2
CX	D14	regulation of hormone secretion	1/35	1	0.480228	0.511955	0.388615	114700	Cyp27b1
CX	D14	regulation of leukocyte differentiation	1/35	1	0.480228	0.511955	0.388615	29499	Shh
CX	D14	positive regulation of leukocyte activation	1/35	1	0.483162	0.514568	0.390599	29499	Shh
CX	D14	response to corticosteroid	1/35	1	0.48511	0.516126	0.391781	29527	Ptgs2
CX	D14	calcium ion homeostasis	1/35	1	0.488984	0.519728	0.394516	114700	Cyp27b1
CX	D14	learning or memory	1/35	1	0.489948	0.520233	0.394899	29527	Ptgs2
CX	D14	carbohydrate homeostasis	1/35	1	0.49187	0.520717	0.395267	89813	Pdk4
CX	D14	glucose homeostasis	1/35	1	0.49091	0.520717	0.395267	89813	Pdk4
CX	D14	regulation of actin cytoskeleton organization	1/35	1	0.49187	0.520717	0.395267	298555	Grhl3
CX	D14	regulation of synaptic plasticity	1/35	1	0.498544	0.527259	0.400232	29527	Ptgs2
CX	D14	regulation of protein catabolic process	1/35	1	0.499491	0.527736	0.400594	29499	Shh
CX	D14	regulation of T cell activation	1/35	1	0.503259	0.530664	0.402817	29499	Shh
CX	D14	regulation of leukocyte cell-cell adhesion	1/35	1	0.503259	0.530664	0.402817	29499	Shh
CX	D14	cellular response to biotic stimulus	1/35	1	0.505133	0.531063	0.40312	29527	Ptgs2
CX	D14	leukocyte proliferation	1/35	1	0.505133	0.531063	0.40312	29499	Shh
CX	D14	positive regulation of cell activation	1/35	1	0.505133	0.531063	0.40312	29499	Shh
CX	D14	glycoprotein metabolic process	1/35	1	0.506067	0.53152	0.403467	313610	Extl1
CX	D14	intracellular receptor signaling pathway	1/35	1	0.507931	0.532952	0.404554	114700	Cyp27b1
CX	D14	telencephalon development	1/35	1	0.510714	0.535344	0.40637	29499	Shh
CX	D14	negative regulation of cell migration	1/35	1	0.511638	0.535786	0.406705	29499	Shh
CX	D14	muscle organ development	1/35	1	0.515317	0.539109	0.409227	29499	Shh
CX	D14	carboxylic acid transport	1/35	1	0.518059	0.541446	0.411001	29527	Ptgs2
CX	D14	organic acid transport	1/35	1	0.519879	0.542815	0.41204	29527	Ptgs2
CX	D14	cellular response to chemical stress	1/35	1	0.520786	0.543229	0.412355	29527	Ptgs2
CX	D14	positive regulation of secretion by cell	1/35	1	0.523498	0.545524	0.414097	114700	Cyp27b1
CX	D14	positive regulation of nervous system development	1/35	1	0.524399	0.545928	0.414404	29499	Shh
CX	D14	cilium assembly	1/35	1	0.525298	0.54633	0.414709	684993	Ppp1r35
CX	D14	sex differentiation	1/35	1	0.527091	0.54766	0.415718	29499	Shh
CX	D14	negative regulation of cell motility	1/35	1	0.527985	0.548055	0.416018	29499	Shh
CX	D14	negative regulation of cell cycle	1/35	1	0.528877	0.548446	0.416315	29527	Ptgs2
CX	D14	regulation of DNA-binding transcription factor activity	1/35	1	0.530657	0.549757	0.41731	60563	Hr
CX	D14	cognition	1/35	1	0.531545	0.550141	0.417602	29527	Ptgs2
CX	D14	amide transport	1/35	1	0.537712	0.555444	0.421627	315190	Upk3a
CX	D14	leukocyte cell-cell adhesion	1/35	1	0.537712	0.555444	0.421627	29499	Shh
CX	D14	regulation of actin filament-based process	1/35	1	0.539459	0.55671	0.422588	298555	Grhl3
CX	D14	hormone secretion	1/35	1	0.540331	0.557069	0.42286	114700	Cyp27b1
CX	D14	negative regulation of locomotion	1/35	1	0.5438	0.559562	0.424753	29499	Shh
CX	D14	regulation of inflammatory response	1/35	1	0.5438	0.559562	0.424753	29527	Ptgs2
CX	D14	negative regulation of response to external stimulus	1/35	1	0.545525	0.560796	0.425689	287454	Alox12
CX	D14	cellular response to peptide hormone stimulus	1/35	1	0.550663	0.565315	0.429119	89813	Pdk4
CX	D14	hormone transport	1/35	1	0.551513	0.565315	0.429119	114700	Cyp27b1
CX	D14	mitotic cell cycle phase transition	1/35	1	0.551513	0.565315	0.429119	406195	Tcf19
CX	D14	reproductive structure development	1/35	1	0.552363	0.565641	0.429367	29499	Shh
CX	D14	non-membrane-bounded organelle assembly	1/35	1	0.555744	0.568556	0.43158	684993	Ppp1r35
CX	D14	reproductive system development	1/35	1	0.556585	0.568871	0.431819	29499	Shh
CX	D14	cilium organization	1/35	1	0.557425	0.569183	0.432056	684993	Ppp1r35
CX	D14	cellular response to abiotic stimulus	1/35	1	0.560769	0.570955	0.433401	29527	Ptgs2
CX	D14	cellular response to environmental stimulus	1/35	1	0.560769	0.570955	0.433401	29527	Ptgs2
CX	D14	regulation of hemopoiesis	1/35	1	0.559935	0.570955	0.433401	29499	Shh
CX	D14	gliogenesis	1/35	1	0.562432	0.57101	0.433443	29499	Shh
CX	D14	lymphocyte differentiation	1/35	1	0.561601	0.57101	0.433443	29499	Shh
CX	D14	regulation of cell growth	1/35	1	0.562432	0.57101	0.433443	114700	Cyp27b1
CX	D14	positive regulation of secretion	1/35	1	0.563261	0.571307	0.433668	114700	Cyp27b1
CX	D14	regulation of protein-containing complex assembly	1/35	1	0.569022	0.576602	0.437687	310538	Fnip2
CX	D14	regionalization	1/35	1	0.569839	0.576881	0.437899	29499	Shh
CX	D14	amide metabolic process	1/35	1	0.572281	0.578802	0.439358	89813	Pdk4
CX	D14	Wnt signaling pathway	1/35	1	0.575516	0.580682	0.440785	29499	Shh
CX	D14	chemotaxis	1/35	1	0.57632	0.580682	0.440785	29499	Shh
CX	D14	proteasome-mediated ubiquitin-dependent protein catabolic process	1/35	1	0.574709	0.580682	0.440785	29499	Shh
CX	D14	regulation of apoptotic signaling pathway	1/35	1	0.57632	0.580682	0.440785	29527	Ptgs2
CX	D14	taxis	1/35	1	0.577926	0.58175	0.441595	29499	Shh
CX	D14	response to ketone	1/35	1	0.583499	0.586805	0.445432	114700	Cyp27b1
CX	D14	positive regulation of cell projection organization	1/35	1	0.585865	0.588629	0.446817	684993	Ppp1r35
CX	D14	microtubule-based movement	1/35	1	0.595201	0.596883	0.453082	309523	Kif20b
CX	D14	regulation of metal ion transport	1/35	1	0.595201	0.596883	0.453082	29527	Ptgs2
CX	D14	regulation of neurogenesis	1/35	1	0.599792	0.600921	0.456148	29499	Shh
CX	D14	organic anion transport	1/35	1	0.602825	0.603392	0.458023	29527	Ptgs2
CX	D14	positive regulation of cell adhesion	1/35	1	0.608078	0.608078	0.461581	29499	Shh
CX	D21	blood coagulation, fibrin clot formation	3/92	3	4.85805e-05	0.0432477	0.0391486	24366/24367/361969	Fga/Fgb/Fgg
CX	D21	copulation	3/92	3	0.000209355	0.0432477	0.0391486	171574/25342/29499	Dnm3/Oxtr/Shh
CX	D21	fibrinolysis	3/92	3	0.000119591	0.0432477	0.0391486	24366/24367/361969	Fga/Fgb/Fgg
CX	D21	heterotypic cell-cell adhesion	4/92	4	0.000250785	0.0432477	0.0391486	24366/24367/25713/361969	Fga/Fgb/Fgg/Itgb7
CX	D21	kidney development	9/92	9	0.000154037	0.0432477	0.0391486	140584/29499/303218/306659/315190/362119/362675/494500/59085	Asl/C5/Gsta3/Hs3st3b1/Irx1/Shh/Tp73/Upk3a/Wnt11
CX	D21	plasminogen activation	3/92	3	0.000299372	0.0432477	0.0391486	24366/24367/361969	Fga/Fgb/Fgg
CX	D21	positive regulation of heterotypic cell-cell adhesion	3/92	3	3.90018e-05	0.0432477	0.0391486	24366/24367/361969	Fga/Fgb/Fgg
CX	D21	positive regulation of vasoconstriction	4/92	4	0.000147911	0.0432477	0.0391486	24366/24367/25342/361969	Fga/Fgb/Fgg/Oxtr
CX	D21	protein activation cascade	3/92	3	0.000119591	0.0432477	0.0391486	24366/24367/361969	Fga/Fgb/Fgg
CX	D21	protein processing	7/92	7	0.000297393	0.0432477	0.0391486	24366/24367/24841/25121/29499/308068/361969	Fga/Fgb/Fgg/Klk1c2/Nkd2/Pcsk2/Shh
CX	D21	regulation of Wnt signaling pathway	8/92	8	0.000214468	0.0432477	0.0391486	100361928/140584/29499/299636/308068/362802/498233/499949	Apcdd1l/Atp6v1c2/Lgr6/Nkd2/Shh/Tle2/Tmem198/Wnt11
CX	D21	regulation of heterotypic cell-cell adhesion	3/92	3	0.000267047	0.0432477	0.0391486	24366/24367/361969	Fga/Fgb/Fgg
CX	D21	renal system development	9/92	9	0.000195108	0.0432477	0.0391486	140584/29499/303218/306659/315190/362119/362675/494500/59085	Asl/C5/Gsta3/Hs3st3b1/Irx1/Shh/Tp73/Upk3a/Wnt11
CX	D21	zymogen activation	4/92	4	0.00033658	0.0451497	0.0408704	24366/24367/24841/361969	Fga/Fgb/Fgg/Klk1c2
CX	D21	cell-substrate adhesion	8/92	8	0.000510411	0.0639034	0.0578465	24366/24367/25713/296409/361969/363060/60333/65048	Cass4/Fat2/Fga/Fgb/Fgg/Itgb7/Msln/Plet1
CX	D21	negative regulation of extrinsic apoptotic signaling pathway via death domain receptors	3/92	3	0.000546756	0.0641755	0.0580928	24366/24367/361969	Fga/Fgb/Fgg
CX	D21	Wnt signaling pathway	8/92	8	0.00172901	0.0812308	0.0735316	100361928/140584/29499/299636/308068/362802/498233/499949	Apcdd1l/Atp6v1c2/Lgr6/Nkd2/Shh/Tle2/Tmem198/Wnt11
CX	D21	cell-matrix adhesion	6/92	6	0.00110266	0.0812308	0.0735316	24366/24367/25713/361969/363060/60333	Fga/Fgb/Fgg/Itgb7/Msln/Plet1
CX	D21	complement activation, classical pathway	3/92	3	0.000767778	0.0812308	0.0735316	24233/24237/362119	C4a/C5/C6
CX	D21	digestive tract development	5/92	5	0.00148664	0.0812308	0.0735316	140584/25342/29499/362675/59085	Asl/Oxtr/Shh/Tp73/Wnt11
CX	D21	insemination	2/92	2	0.00176308	0.0812308	0.0735316	171574/25342	Dnm3/Oxtr
CX	D21	kidney epithelium development	5/92	5	0.00177341	0.0812308	0.0735316	140584/29499/303218/306659/494500	Gsta3/Hs3st3b1/Irx1/Shh/Wnt11
CX	D21	lung-associated mesenchyme development	2/92	2	0.0012511	0.0812308	0.0735316	140584/29499	Shh/Wnt11
CX	D21	negative regulation of Wnt signaling pathway	5/92	5	0.00168766	0.0812308	0.0735316	140584/29499/299636/308068/499949	Apcdd1l/Nkd2/Shh/Tle2/Wnt11
CX	D21	negative regulation of blood coagulation	3/92	3	0.00136333	0.0812308	0.0735316	24366/24367/361969	Fga/Fgb/Fgg
CX	D21	negative regulation of coagulation	3/92	3	0.00174548	0.0812308	0.0735316	24366/24367/361969	Fga/Fgb/Fgg
CX	D21	negative regulation of endothelial cell apoptotic process	3/92	3	0.000830664	0.0812308	0.0735316	24366/24367/361969	Fga/Fgb/Fgg
CX	D21	negative regulation of hemostasis	3/92	3	0.00145335	0.0812308	0.0735316	24366/24367/361969	Fga/Fgb/Fgg
CX	D21	negative regulation of mesenchymal cell apoptotic process	2/92	2	0.00176308	0.0812308	0.0735316	29499/499010	Shh/Syne1
CX	D21	nephron epithelium morphogenesis	4/92	4	0.00105676	0.0812308	0.0735316	140584/29499/303218/306659	Hs3st3b1/Irx1/Shh/Wnt11
CX	D21	nephron morphogenesis	4/92	4	0.00119077	0.0812308	0.0735316	140584/29499/303218/306659	Hs3st3b1/Irx1/Shh/Wnt11
CX	D21	nephron tubule morphogenesis	4/92	4	0.00101455	0.0812308	0.0735316	140584/29499/303218/306659	Hs3st3b1/Irx1/Shh/Wnt11
CX	D21	penile erection	2/92	2	0.00176308	0.0812308	0.0735316	25342/29499	Oxtr/Shh
CX	D21	positive regulation of mast cell activation	2/92	2	0.00176308	0.0812308	0.0735316	286934/287222	Havcr1/Timd2
CX	D21	positive regulation of penile erection	2/92	2	0.00102687	0.0812308	0.0735316	25342/29499	Oxtr/Shh
CX	D21	protein localization to axon	2/92	2	0.0012511	0.0812308	0.0735316	310641/500105	Cntnap2/Trim46
CX	D21	regulation of mesenchymal cell proliferation	3/92	3	0.00145335	0.0812308	0.0735316	140584/29499/499010	Shh/Syne1/Wnt11
CX	D21	regulation of penile erection	2/92	2	0.00149657	0.0812308	0.0735316	25342/29499	Oxtr/Shh
CX	D21	regulation of vasoconstriction	4/92	4	0.00128646	0.0812308	0.0735316	24366/24367/25342/361969	Fga/Fgb/Fgg/Oxtr
CX	D21	renal tubule morphogenesis	4/92	4	0.00123797	0.0812308	0.0735316	140584/29499/303218/306659	Hs3st3b1/Irx1/Shh/Wnt11
CX	D21	synaptic vesicle budding	2/92	2	0.00149657	0.0812308	0.0735316	171574/25139	Dnm3/Slc2a4
CX	D21	mating behavior	3/92	3	0.00195917	0.0855657	0.0774556	171574/25342/29499	Dnm3/Oxtr/Shh
CX	D21	synaptic vesicle transport	3/92	3	0.00195917	0.0855657	0.0774556	171574/25139/310641	Dnm3/Slc2a4/Trim46
CX	D21	regulation of extrinsic apoptotic signaling pathway via death domain receptors	3/92	3	0.00207185	0.0884304	0.0800488	24366/24367/361969	Fga/Fgb/Fgg
CX	D21	digestive system development	5/92	5	0.00214867	0.0893474	0.0808789	140584/25342/29499/362675/59085	Asl/Oxtr/Shh/Tp73/Wnt11
CX	D21	humoral immune response mediated by circulating immunoglobulin	3/92	3	0.00218849	0.0893474	0.0808789	24233/24237/362119	C4a/C5/C6
CX	D21	ureteric bud development	4/92	4	0.00225375	0.0900543	0.0815188	140584/29499/303218/494500	Gsta3/Hs3st3b1/Shh/Wnt11
CX	D21	kidney morphogenesis	4/92	4	0.00232713	0.0903211	0.0817603	140584/29499/303218/306659	Hs3st3b1/Irx1/Shh/Wnt11
CX	D21	nephron development	5/92	5	0.00235662	0.0903211	0.0817603	140584/29499/303218/306659/362119	C5/Hs3st3b1/Irx1/Shh/Wnt11
CX	D21	mesonephric epithelium development	4/92	4	0.0025571	0.0941614	0.0852366	140584/29499/303218/494500	Gsta3/Hs3st3b1/Shh/Wnt11
CX	D21	mesonephric tubule development	4/92	4	0.0025571	0.0941614	0.0852366	140584/29499/303218/494500	Gsta3/Hs3st3b1/Shh/Wnt11
CX	D21	blood vessel diameter maintenance	5/92	5	0.0032007	0.0959051	0.086815	24366/24367/24925/25342/361969	Adrb1/Fga/Fgb/Fgg/Oxtr
CX	D21	cardiac muscle tissue development	6/92	6	0.00302359	0.0959051	0.086815	100910104/24925/25654/305941/362675/499010	Adrb1/Col11a1/Sgcg/Syne1/Tp73/Xirp1
CX	D21	complement activation	3/92	3	0.00283261	0.0959051	0.086815	24233/24237/362119	C4a/C5/C6
CX	D21	digestive tract morphogenesis	3/92	3	0.00269551	0.0959051	0.086815	140584/29499/362675	Shh/Tp73/Wnt11
CX	D21	mesenchymal cell proliferation	3/92	3	0.00297394	0.0959051	0.086815	140584/29499/499010	Shh/Syne1/Wnt11
CX	D21	mesonephros development	4/92	4	0.0028874	0.0959051	0.086815	140584/29499/303218/494500	Gsta3/Hs3st3b1/Shh/Wnt11
CX	D21	nephron tubule development	4/92	4	0.00271881	0.0959051	0.086815	140584/29499/303218/306659	Hs3st3b1/Irx1/Shh/Wnt11
CX	D21	protein polymerization	6/92	6	0.00277647	0.0959051	0.086815	24366/24367/289257/29211/361969/369017	Fga/Fgb/Fgg/Krt5/Spta1/Sptbn2
CX	D21	regulation of mesenchymal cell apoptotic process	2/92	2	0.00303543	0.0959051	0.086815	29499/499010	Shh/Syne1
CX	D21	regulation of tube diameter	5/92	5	0.0032007	0.0959051	0.086815	24366/24367/24925/25342/361969	Adrb1/Fga/Fgb/Fgg/Oxtr
CX	D21	regulation of tube size	5/92	5	0.00326833	0.0959051	0.086815	24366/24367/24925/25342/361969	Adrb1/Fga/Fgb/Fgg/Oxtr
CX	D21	renal tubule development	4/92	4	0.0032458	0.0959051	0.086815	140584/29499/303218/306659	Hs3st3b1/Irx1/Shh/Wnt11
CX	D21	vasoconstriction	4/92	4	0.0031535	0.0959051	0.086815	24366/24367/25342/361969	Fga/Fgb/Fgg/Oxtr
CX	D21	mesenchymal cell apoptotic process	2/92	2	0.00379257	0.107916	0.0976874	29499/499010	Shh/Syne1
CX	D21	thalamus development	2/92	2	0.00379257	0.107916	0.0976874	29499/500105	Cntnap2/Shh
CX	D21	regulation of blood coagulation	3/92	3	0.00391296	0.10968	0.099284	24366/24367/361969	Fga/Fgb/Fgg
CX	D21	positive regulation of protein transport	6/92	6	0.00405131	0.111183	0.100645	24366/24367/25351/29499/309523/361969	Fga/Fgb/Fgg/Kif20b/Shh/Slc2a2
CX	D21	synaptic vesicle localization	3/92	3	0.004085	0.111183	0.100645	171574/25139/310641	Dnm3/Slc2a4/Trim46
CX	D21	regulation of hemostasis	3/92	3	0.00426158	0.114332	0.103495	24366/24367/361969	Fga/Fgb/Fgg
CX	D21	intermediate filament organization	3/92	3	0.00444273	0.115881	0.104898	287700/29499/369017	Krt15/Krt5/Shh
CX	D21	reproductive behavior	3/92	3	0.00444273	0.115881	0.104898	171574/25342/29499	Dnm3/Oxtr/Shh
CX	D21	regulation of norepinephrine secretion	2/92	2	0.00462822	0.119066	0.10778	25342/362119	C5/Oxtr
CX	D21	regulation of endothelial cell apoptotic process	3/92	3	0.0048189	0.122296	0.110704	24366/24367/361969	Fga/Fgb/Fgg
CX	D21	chemical synaptic transmission, postsynaptic	4/92	4	0.00498257	0.123898	0.112155	140447/24925/499010/500105	Adrb1/Cntnap2/Slc8a2/Syne1
CX	D21	negative regulation of wound healing	3/92	3	0.00501398	0.123898	0.112155	24366/24367/361969	Fga/Fgb/Fgg
CX	D21	nephron epithelium development	4/92	4	0.00510822	0.124588	0.112779	140584/29499/303218/306659	Hs3st3b1/Irx1/Shh/Wnt11
CX	D21	negative regulation of canonical Wnt signaling pathway	4/92	4	0.00523599	0.126067	0.114118	140584/29499/299636/308068	Nkd2/Shh/Tle2/Wnt11
CX	D21	positive regulation of Wnt signaling pathway	4/92	4	0.00536588	0.127194	0.115138	100361928/29499/362802/498233	Atp6v1c2/Lgr6/Shh/Tmem198
CX	D21	regulation of coagulation	3/92	3	0.00541828	0.127194	0.115138	24366/24367/361969	Fga/Fgb/Fgg
CX	D21	norepinephrine secretion	2/92	2	0.00554082	0.128465	0.116289	25342/362119	C5/Oxtr
CX	D21	endothelial cell apoptotic process	3/92	3	0.00562757	0.128885	0.116669	24366/24367/361969	Fga/Fgb/Fgg
CX	D21	embryonic skeletal system development	4/92	4	0.00604777	0.13362	0.120955	140584/24457/25654/29499	Col11a1/Hoxb8/Shh/Wnt11
CX	D21	grooming behavior	2/92	2	0.0060255	0.13362	0.120955	24457/500105	Cntnap2/Hoxb8
CX	D21	striatum development	2/92	2	0.0060255	0.13362	0.120955	314423/500105	Bcl11b/Cntnap2
CX	D21	ureteric bud morphogenesis	3/92	3	0.00628434	0.137232	0.124225	140584/29499/303218	Hs3st3b1/Shh/Wnt11
CX	D21	platelet aggregation	3/92	3	0.00674654	0.145632	0.131829	24366/24367/361969	Fga/Fgb/Fgg
CX	D21	cerebellar Purkinje cell layer morphogenesis	2/92	2	0.00705066	0.147124	0.133179	29211/500105	Cntnap2/Sptbn2
CX	D21	regulation of mast cell activation	2/92	2	0.00705066	0.147124	0.133179	286934/287222	Havcr1/Timd2
CX	D21	water transport	2/92	2	0.00705066	0.147124	0.133179	311423/315190	Slc4a11/Upk3a
CX	D21	mesonephric tubule morphogenesis	3/92	3	0.00722848	0.149177	0.135038	140584/29499/303218	Hs3st3b1/Shh/Wnt11
CX	D21	positive regulation of peptide hormone secretion	4/92	4	0.00757977	0.153284	0.138756	24366/24367/25351/361969	Fga/Fgb/Fgg/Slc2a2
CX	D21	protein autoprocessing	2/92	2	0.00759076	0.153284	0.138756	25121/29499	Pcsk2/Shh
CX	D21	ERK1 and ERK2 cascade	6/92	6	0.00773326	0.154501	0.139857	24366/24367/25342/361969/500105/64457	Cntnap2/Fga/Fgb/Fgg/Ndrg4/Oxtr
CX	D21	extrinsic apoptotic signaling pathway via death domain receptors	3/92	3	0.00825236	0.158249	0.14325	24366/24367/361969	Fga/Fgb/Fgg
CX	D21	learning or memory	6/92	6	0.00825527	0.158249	0.14325	140447/24925/25139/25342/500105/64457	Adrb1/Cntnap2/Ndrg4/Oxtr/Slc2a4/Slc8a2
CX	D21	positive regulation of peptide secretion	4/92	4	0.00825796	0.158249	0.14325	24366/24367/25351/361969	Fga/Fgb/Fgg/Slc2a2
CX	D21	postsynaptic specialization organization	3/92	3	0.00825236	0.158249	0.14325	140722/29211/500105	Caskin1/Cntnap2/Sptbn2
CX	D21	humoral immune response	5/92	5	0.00840091	0.159363	0.144258	24233/24237/24366/361969/362119	C4a/C5/C6/Fga/Fgb
CX	D21	regulation of postsynaptic specialization assembly	2/92	2	0.00872509	0.163857	0.148326	140722/29211	Caskin1/Sptbn2
CX	D21	cell-cell junction assembly	4/92	4	0.00897484	0.165243	0.149581	140584/25409/290789/500105	Cdh6/Cldn23/Cntnap2/Wnt11
CX	D21	regulation of canonical Wnt signaling pathway	5/92	5	0.00894511	0.165243	0.149581	100361928/140584/29499/299636/308068	Nkd2/Shh/Tle2/Tmem198/Wnt11
CX	D21	intermediate filament cytoskeleton organization	3/92	3	0.00907346	0.165436	0.149756	287700/29499/369017	Krt15/Krt5/Shh
CX	D21	embryonic brain development	2/92	2	0.00931894	0.165785	0.150072	499964/500105	Cntnap2/En2
CX	D21	intermediate filament-based process	3/92	3	0.0093574	0.165785	0.150072	287700/29499/369017	Krt15/Krt5/Shh
CX	D21	subpallium development	2/92	2	0.00931894	0.165785	0.150072	314423/500105	Bcl11b/Cntnap2
CX	D21	vascular process in circulatory system	5/92	5	0.0101059	0.177372	0.160561	24366/24367/24925/25342/361969	Adrb1/Fga/Fgb/Fgg/Oxtr
CX	D21	glycogen metabolic process	3/92	3	0.0102402	0.178066	0.161189	24925/299210/58977	Adrb1/Esrrb/Ppp1r1a
CX	D21	glucan metabolic process	3/92	3	0.0108548	0.182984	0.16564	24925/299210/58977	Adrb1/Esrrb/Ppp1r1a
CX	D21	norepinephrine transport	2/92	2	0.0112051	0.182984	0.16564	25342/362119	C5/Oxtr
CX	D21	positive regulation of establishment of protein localization	6/92	6	0.0111195	0.182984	0.16564	24366/24367/25351/29499/309523/361969	Fga/Fgb/Fgg/Kif20b/Shh/Slc2a2
CX	D21	positive regulation of oligodendrocyte differentiation	2/92	2	0.0112051	0.182984	0.16564	29499/362675	Shh/Tp73
CX	D21	regulation of postsynaptic membrane potential	4/92	4	0.0109418	0.182984	0.16564	140447/24925/499010/500105	Adrb1/Cntnap2/Slc8a2/Syne1
CX	D21	somite development	3/92	3	0.0108548	0.182984	0.16564	140584/29499/680702	Ripply1/Shh/Wnt11
CX	D21	telencephalon development	6/92	6	0.0108571	0.182984	0.16564	140447/25342/29499/314423/362675/500105	Bcl11b/Cntnap2/Oxtr/Shh/Slc8a2/Tp73
CX	D21	midbrain development	3/92	3	0.011816	0.189661	0.171685	25750/29499/499964	En2/Maob/Shh
CX	D21	negative regulation of response to wounding	3/92	3	0.011816	0.189661	0.171685	24366/24367/361969	Fga/Fgb/Fgg
CX	D21	memory	4/92	4	0.0120218	0.19133	0.173195	140447/24925/25139/25342	Adrb1/Oxtr/Slc2a4/Slc8a2
CX	D21	axis elongation	2/92	2	0.0125478	0.198024	0.179255	140584/29499	Shh/Wnt11
CX	D21	calcium ion import across plasma membrane	2/92	2	0.0132443	0.202218	0.183051	140447/24925	Adrb1/Slc8a2
CX	D21	calcium ion import into cytosol	2/92	2	0.0132443	0.202218	0.183051	140447/24925	Adrb1/Slc8a2
CX	D21	epithelial tube morphogenesis	6/92	6	0.0132323	0.202218	0.183051	140584/291936/29499/303218/306659/309523	Hhip/Hs3st3b1/Irx1/Kif20b/Shh/Wnt11
CX	D21	regulation of blood circulation	5/92	5	0.013088	0.202218	0.183051	24366/24367/24925/25342/361969	Adrb1/Fga/Fgb/Fgg/Oxtr
CX	D21	cognition	6/92	6	0.0141515	0.204203	0.184848	140447/24925/25139/25342/500105/64457	Adrb1/Cntnap2/Ndrg4/Oxtr/Slc2a4/Slc8a2
CX	D21	energy reserve metabolic process	3/92	3	0.0138813	0.204203	0.184848	24925/299210/58977	Adrb1/Esrrb/Ppp1r1a
CX	D21	fluid transport	2/92	2	0.0139572	0.204203	0.184848	311423/315190	Slc4a11/Upk3a
CX	D21	monoamine transport	3/92	3	0.0142442	0.204203	0.184848	25342/25750/362119	C5/Maob/Oxtr
CX	D21	positive regulation of exocytosis	3/92	3	0.0142442	0.204203	0.184848	24366/24367/361969	Fga/Fgb/Fgg
CX	D21	positive regulation of mesenchymal cell proliferation	2/92	2	0.0139572	0.204203	0.184848	29499/499010	Shh/Syne1
CX	D21	positive regulation of protein secretion	4/92	4	0.0136455	0.204203	0.184848	24366/24367/25351/361969	Fga/Fgb/Fgg/Slc2a2
CX	D21	regulation of body fluid levels	6/92	6	0.0141515	0.204203	0.184848	24366/24367/24925/29499/361969/362675	Adrb1/Fga/Fgb/Fgg/Shh/Tp73
CX	D21	negative regulation of extrinsic apoptotic signaling pathway	3/92	3	0.0149861	0.213211	0.193003	24366/24367/361969	Fga/Fgb/Fgg
CX	D21	epithelial tube branching involved in lung morphogenesis	2/92	2	0.0154319	0.216277	0.195778	291936/29499	Hhip/Shh
CX	D21	homotypic cell-cell adhesion	3/92	3	0.0153651	0.216277	0.195778	24366/24367/361969	Fga/Fgb/Fgg
CX	D21	blood coagulation	4/92	4	0.0156648	0.217914	0.19726	24366/24367/29499/361969	Fga/Fgb/Fgg/Shh
CX	D21	regulation of intracellular transport	5/92	5	0.0157833	0.217948	0.197291	171051/29499/309523/310641/64457	Cabp1/Kif20b/Ndrg4/Shh/Trim46
CX	D21	actin filament capping	2/92	2	0.0161932	0.220369	0.199482	289257/29211	Spta1/Sptbn2
CX	D21	cerebellar Purkinje cell layer development	2/92	2	0.0161932	0.220369	0.199482	29211/500105	Cntnap2/Sptbn2
CX	D21	hemostasis	4/92	4	0.0167414	0.226189	0.204751	24366/24367/29499/361969	Fga/Fgb/Fgg/Shh
CX	D21	segmentation	3/92	3	0.0173412	0.23262	0.210572	29499/306659/680702	Irx1/Ripply1/Shh
CX	D21	positive regulation of hormone secretion	4/92	4	0.0175786	0.234132	0.21194	24366/24367/25351/361969	Fga/Fgb/Fgg/Slc2a2
CX	D21	canonical Wnt signaling pathway	5/92	5	0.0183705	0.23885	0.216211	100361928/140584/29499/299636/308068	Nkd2/Shh/Tle2/Tmem198/Wnt11
CX	D21	coagulation	4/92	4	0.0184415	0.23885	0.216211	24366/24367/29499/361969	Fga/Fgb/Fgg/Shh
CX	D21	positive regulation of cell-cell adhesion	5/92	5	0.0183705	0.23885	0.216211	24366/24367/289257/29499/361969	Fga/Fgb/Fgg/Shh/Spta1
CX	D21	synapse assembly	5/92	5	0.0183705	0.23885	0.216211	140722/171574/25342/29211/500105	Caskin1/Cntnap2/Dnm3/Oxtr/Sptbn2
CX	D21	polysaccharide metabolic process	3/92	3	0.018592	0.239149	0.216482	24925/299210/58977	Adrb1/Esrrb/Ppp1r1a
CX	D21	respiratory system development	5/92	5	0.0190586	0.243483	0.220405	140584/291936/29499/362675/59085	Asl/Hhip/Shh/Tp73/Wnt11
CX	D21	excitatory synapse assembly	2/92	2	0.019395	0.244455	0.221285	140722/500105	Caskin1/Cntnap2
CX	D21	positive regulation of angiogenesis	4/92	4	0.0193305	0.244455	0.221285	24237/29499/362119/498309	C5/C6/Shh/Vash2
CX	D21	circadian sleep/wake cycle	2/92	2	0.0202337	0.249612	0.225953	24925/500105	Adrb1/Cntnap2
CX	D21	dopaminergic neuron differentiation	2/92	2	0.0202337	0.249612	0.225953	29499/499964	En2/Shh
CX	D21	platelet activation	3/92	3	0.0203358	0.249612	0.225953	24366/24367/361969	Fga/Fgb/Fgg
CX	D21	positive regulation of vasculature development	4/92	4	0.0202456	0.249612	0.225953	24237/29499/362119/498309	C5/C6/Shh/Vash2
CX	D21	negative regulation of actin filament depolymerization	2/92	2	0.0210873	0.252242	0.228334	289257/29211	Spta1/Sptbn2
CX	D21	negative regulation of developmental growth	3/92	3	0.0207853	0.252242	0.228334	24925/310641/362675	Adrb1/Tp73/Trim46
CX	D21	regulation of synaptic transmission, GABAergic	2/92	2	0.0210873	0.252242	0.228334	25342/500105	Cntnap2/Oxtr
CX	D21	response to dietary excess	2/92	2	0.0210873	0.252242	0.228334	24925/500105	Adrb1/Cntnap2
CX	D21	positive T cell selection	2/92	2	0.0219558	0.259327	0.234747	29499/314423	Bcl11b/Shh
CX	D21	postsynaptic specialization assembly	2/92	2	0.0219558	0.259327	0.234747	140722/29211	Caskin1/Sptbn2
CX	D21	excitatory postsynaptic potential	3/92	3	0.0226382	0.264066	0.239037	140447/499010/500105	Cntnap2/Slc8a2/Syne1
CX	D21	regionalization	6/92	6	0.0225083	0.264066	0.239037	140584/24457/291936/29499/306659/680702	Hhip/Hoxb8/Irx1/Ripply1/Shh/Wnt11
CX	D21	positive regulation of ERK1 and ERK2 cascade	4/92	4	0.0231498	0.268366	0.24293	24366/24367/361969/64457	Fga/Fgb/Fgg/Ndrg4
CX	D21	cerebellar cortex morphogenesis	2/92	2	0.0237365	0.273479	0.247558	29211/500105	Cntnap2/Sptbn2
CX	D21	regulation of systemic arterial blood pressure	3/92	3	0.0240852	0.275805	0.249663	24841/24925/25342	Adrb1/Klk1c2/Oxtr
CX	D21	response to toxic substance	5/92	5	0.024354	0.277193	0.25092	25750/286934/361969/494500/59085	Asl/Fga/Gsta3/Havcr1/Maob
CX	D21	vitamin transport	2/92	2	0.0246484	0.278854	0.252423	25139/25351	Slc2a2/Slc2a4
CX	D21	regulation of exocytosis	4/92	4	0.0248675	0.279647	0.253142	24366/24367/29211/361969	Fga/Fgb/Fgg/Sptbn2
CX	D21	response to growth hormone	2/92	2	0.0255745	0.285886	0.25879	361969/59085	Asl/Fga
CX	D21	hindbrain development	4/92	4	0.0259342	0.288192	0.260876	29211/29499/499964/500105	Cntnap2/En2/Shh/Sptbn2
CX	D21	cell-cell junction organization	4/92	4	0.0262958	0.290491	0.262958	140584/25409/290789/500105	Cdh6/Cldn23/Cntnap2/Wnt11
CX	D21	response to cold	2/92	2	0.0265146	0.291195	0.263595	24925/25629	Adrb1/Plin1
CX	D21	vesicle docking	2/92	2	0.0274686	0.299918	0.271492	29211/64457	Ndrg4/Sptbn2
CX	D21	post-embryonic development	3/92	3	0.0281837	0.305948	0.276949	314423/362675/59085	Asl/Bcl11b/Tp73
CX	D21	regulation of protein-containing complex disassembly	3/92	3	0.0287205	0.309983	0.280602	24420/289257/29211	Gspt1/Spta1/Sptbn2
CX	D21	regulation of actin filament depolymerization	2/92	2	0.0294175	0.313898	0.284146	289257/29211	Spta1/Sptbn2
CX	D21	regulation of wound healing	3/92	3	0.0292627	0.313898	0.284146	24366/24367/361969	Fga/Fgb/Fgg
CX	D21	positive regulation of glial cell differentiation	2/92	2	0.0304121	0.320865	0.290453	29499/362675	Shh/Tp73
CX	D21	regulation of systemic arterial blood pressure mediated by a chemical signal	2/92	2	0.0304121	0.320865	0.290453	24925/25342	Adrb1/Oxtr
CX	D21	keratinization	2/92	2	0.03142	0.326004	0.295105	369017/499660	Krt5/Sprr1a
CX	D21	positive regulation of blood pressure	2/92	2	0.03142	0.326004	0.295105	24925/25342	Adrb1/Oxtr
CX	D21	regulation of oligodendrocyte differentiation	2/92	2	0.03142	0.326004	0.295105	29499/362675	Shh/Tp73
CX	D21	striated muscle cell differentiation	5/92	5	0.0317959	0.328091	0.296994	100910104/24925/29499/499010/500105	Adrb1/Cntnap2/Shh/Syne1/Xirp1
CX	D21	B cell mediated immunity	3/92	3	0.0386718	0.329684	0.298436	24233/24237/362119	C4a/C5/C6
CX	D21	Bergmann glial cell differentiation	1/92	1	0.056852	0.329684	0.298436	29499	Shh
CX	D21	L-amino acid biosynthetic process	2/92	2	0.0366529	0.329684	0.298436	311446/59085	Asl/Hao1
CX	D21	T cell selection	2/92	2	0.0366529	0.329684	0.298436	29499/314423	Bcl11b/Shh
CX	D21	actin filament depolymerization	2/92	2	0.035581	0.329684	0.298436	289257/29211	Spta1/Sptbn2
CX	D21	alpha-amino acid biosynthetic process	2/92	2	0.0433392	0.329684	0.298436	311446/59085	Asl/Hao1
CX	D21	amide transport	5/92	5	0.0505991	0.329684	0.298436	24366/24367/25351/315190/361969	Fga/Fgb/Fgg/Slc2a2/Upk3a
CX	D21	amino acid biosynthetic process	2/92	2	0.054138	0.329684	0.298436	311446/59085	Asl/Hao1
CX	D21	animal organ formation	2/92	2	0.054138	0.329684	0.298436	140584/29499	Shh/Wnt11
CX	D21	anterior/posterior axis specification	2/92	2	0.0366529	0.329684	0.298436	29499/680702	Ripply1/Shh
CX	D21	antibacterial humoral response	2/92	2	0.035581	0.329684	0.298436	24366/361969	Fga/Fgb
CX	D21	biological process involved in intraspecies interaction between organisms	2/92	2	0.0504407	0.329684	0.298436	25342/500105	Cntnap2/Oxtr
CX	D21	brain-derived neurotrophic factor receptor signaling pathway	1/92	1	0.0476038	0.329684	0.298436	25139	Slc2a4
CX	D21	branching involved in ureteric bud morphogenesis	2/92	2	0.0444947	0.329684	0.298436	29499/303218	Hs3st3b1/Shh
CX	D21	brown fat cell differentiation	2/92	2	0.0399423	0.329684	0.298436	24925/25139	Adrb1/Slc2a4
CX	D21	calcium ion export across plasma membrane	1/92	1	0.0476038	0.329684	0.298436	140447	Slc8a2
CX	D21	cardiac muscle cell differentiation	3/92	3	0.0487248	0.329684	0.298436	100910104/24925/499010	Adrb1/Syne1/Xirp1
CX	D21	catecholamine secretion	2/92	2	0.0433392	0.329684	0.298436	25342/362119	C5/Oxtr
CX	D21	cell dedifferentiation	1/92	1	0.052239	0.329684	0.298436	299210	Esrrb
CX	D21	cell fate commitment involved in pattern specification	1/92	1	0.056852	0.329684	0.298436	29499	Shh
CX	D21	cell proliferation involved in metanephros development	1/92	1	0.0476038	0.329684	0.298436	29499	Shh
CX	D21	cellular hypotonic response	1/92	1	0.056852	0.329684	0.298436	311423	Slc4a11
CX	D21	cellular response to interleukin-6	2/92	2	0.0377372	0.329684	0.298436	24367/361969	Fga/Fgg
CX	D21	cellular response to osmotic stress	2/92	2	0.0444947	0.329684	0.298436	25139/311423	Slc2a4/Slc4a11
CX	D21	cerebellar cortex development	2/92	2	0.0480292	0.329684	0.298436	29211/500105	Cntnap2/Sptbn2
CX	D21	cerebellum morphogenesis	2/92	2	0.0345216	0.329684	0.298436	29211/500105	Cntnap2/Sptbn2
CX	D21	circadian behavior	2/92	2	0.0480292	0.329684	0.298436	24925/500105	Adrb1/Cntnap2
CX	D21	dedifferentiation	1/92	1	0.052239	0.329684	0.298436	299210	Esrrb
CX	D21	dense core granule cytoskeletal transport	1/92	1	0.056852	0.329684	0.298436	310641	Trim46
CX	D21	dense core granule transport	1/92	1	0.0614427	0.329684	0.298436	310641	Trim46
CX	D21	diaphragm development	1/92	1	0.056852	0.329684	0.298436	59085	Asl
CX	D21	disruption of anatomical structure in another organism	2/92	2	0.0433392	0.329684	0.298436	24237/362119	C5/C6
CX	D21	disruption of cell in another organism	2/92	2	0.0345216	0.329684	0.298436	24237/362119	C5/C6
CX	D21	ear development	4/92	4	0.0498729	0.329684	0.298436	25654/29499/29553/299210	Col11a1/Esrrb/Kcnk3/Shh
CX	D21	embryonic epithelial tube formation	3/92	3	0.0380436	0.329684	0.298436	29499/306659/309523	Irx1/Kif20b/Shh
CX	D21	embryonic foregut morphogenesis	1/92	1	0.052239	0.329684	0.298436	29499	Shh
CX	D21	epithelial cell proliferation involved in prostate gland development	1/92	1	0.056852	0.329684	0.298436	29499	Shh
CX	D21	epithelial tube formation	3/92	3	0.0459296	0.329684	0.298436	29499/306659/309523	Irx1/Kif20b/Shh
CX	D21	establishment of vesicle localization	3/92	3	0.0607147	0.329684	0.298436	171574/25139/310641	Dnm3/Slc2a4/Trim46
CX	D21	excitatory chemical synaptic transmission	1/92	1	0.052239	0.329684	0.298436	500105	Cntnap2
CX	D21	exocytosis	5/92	5	0.0451956	0.329684	0.298436	24366/24367/29211/299339/361969	Fga/Fgb/Fgg/Sptbn2/Tnfaip2
CX	D21	fibroblast growth factor production	1/92	1	0.0614427	0.329684	0.298436	140584	Wnt11
CX	D21	forebrain neuron fate commitment	1/92	1	0.0476038	0.329684	0.298436	314423	Bcl11b
CX	D21	foregut morphogenesis	1/92	1	0.056852	0.329684	0.298436	29499	Shh
CX	D21	hematopoietic stem cell migration	1/92	1	0.052239	0.329684	0.298436	314423	Bcl11b
CX	D21	hindbrain morphogenesis	2/92	2	0.0388337	0.329684	0.298436	29211/500105	Cntnap2/Sptbn2
CX	D21	hindgut development	1/92	1	0.0476038	0.329684	0.298436	29499	Shh
CX	D21	immunoglobulin mediated immune response	3/92	3	0.0361909	0.329684	0.298436	24233/24237/362119	C4a/C5/C6
CX	D21	inner ear development	4/92	4	0.0354578	0.329684	0.298436	25654/29499/29553/299210	Col11a1/Esrrb/Kcnk3/Shh
CX	D21	internal peptidyl-lysine acetylation	1/92	1	0.0614427	0.329684	0.298436	29499	Shh
CX	D21	internal protein amino acid acetylation	1/92	1	0.0614427	0.329684	0.298436	29499	Shh
CX	D21	keratinocyte differentiation	3/92	3	0.0405882	0.329684	0.298436	314423/369017/499660	Bcl11b/Krt5/Sprr1a
CX	D21	killing of cells of another organism	2/92	2	0.0345216	0.329684	0.298436	24237/362119	C5/C6
CX	D21	lateral sprouting from an epithelium	1/92	1	0.0614427	0.329684	0.298436	29499	Shh
CX	D21	learned vocalization behavior or vocal learning	1/92	1	0.0476038	0.329684	0.298436	500105	Cntnap2
CX	D21	liver regeneration	2/92	2	0.054138	0.329684	0.298436	29499/361969	Fga/Shh
CX	D21	loop of Henle development	1/92	1	0.056852	0.329684	0.298436	306659	Irx1
CX	D21	lung development	4/92	4	0.047789	0.329684	0.298436	140584/291936/29499/362675	Hhip/Shh/Tp73/Wnt11
CX	D21	lung epithelium development	2/92	2	0.035581	0.329684	0.298436	29499/362675	Shh/Tp73
CX	D21	lung lobe development	1/92	1	0.0476038	0.329684	0.298436	29499	Shh
CX	D21	lung morphogenesis	2/92	2	0.0504407	0.329684	0.298436	291936/29499	Hhip/Shh
CX	D21	maternal process involved in parturition	1/92	1	0.0614427	0.329684	0.298436	25342	Oxtr
CX	D21	membrane invagination	2/92	2	0.054138	0.329684	0.298436	286934/287222	Havcr1/Timd2
CX	D21	mesonephric duct development	1/92	1	0.0614427	0.329684	0.298436	140584	Wnt11
CX	D21	metanephric collecting duct development	1/92	1	0.0476038	0.329684	0.298436	29499	Shh
CX	D21	metanephric mesenchyme development	1/92	1	0.056852	0.329684	0.298436	29499	Shh
CX	D21	modulation of excitatory postsynaptic potential	2/92	2	0.0388337	0.329684	0.298436	140447/499010	Slc8a2/Syne1
CX	D21	modulation of process of another organism	1/92	1	0.0614427	0.329684	0.298436	361969	Fga
CX	D21	morphogenesis of embryonic epithelium	3/92	3	0.0599281	0.329684	0.298436	29499/306659/309523	Irx1/Kif20b/Shh
CX	D21	negative regulation of B cell receptor signaling pathway	1/92	1	0.0476038	0.329684	0.298436	308501	Cd22
CX	D21	negative regulation of T cell differentiation in thymus	1/92	1	0.056852	0.329684	0.298436	29499	Shh
CX	D21	negative regulation of actin filament polymerization	2/92	2	0.0410628	0.329684	0.298436	289257/29211	Spta1/Sptbn2
CX	D21	negative regulation of action potential	1/92	1	0.0476038	0.329684	0.298436	500105	Cntnap2
CX	D21	negative regulation of excitatory postsynaptic potential	1/92	1	0.0614427	0.329684	0.298436	499010	Syne1
CX	D21	negative regulation of immunoglobulin production	1/92	1	0.0614427	0.329684	0.298436	308501	Cd22
CX	D21	negative regulation of protein depolymerization	2/92	2	0.0605053	0.329684	0.298436	289257/29211	Spta1/Sptbn2
CX	D21	negative regulation of protein polymerization	2/92	2	0.0605053	0.329684	0.298436	289257/29211	Spta1/Sptbn2
CX	D21	negative regulation of response to external stimulus	5/92	5	0.0545544	0.329684	0.298436	24366/24367/361969/362119/500105	C5/Cntnap2/Fga/Fgb/Fgg
CX	D21	negative regulation of synaptic transmission, GABAergic	1/92	1	0.0476038	0.329684	0.298436	500105	Cntnap2
CX	D21	negative regulation of thymocyte apoptotic process	1/92	1	0.056852	0.329684	0.298436	314423	Bcl11b
CX	D21	negative regulation of urine volume	1/92	1	0.0476038	0.329684	0.298436	24925	Adrb1
CX	D21	notochord morphogenesis	1/92	1	0.056852	0.329684	0.298436	140584	Wnt11
CX	D21	oligodendrocyte development	2/92	2	0.0377372	0.329684	0.298436	29499/500105	Cntnap2/Shh
CX	D21	oligodendrocyte differentiation	3/92	3	0.0349824	0.329684	0.298436	29499/362675/500105	Cntnap2/Shh/Tp73
CX	D21	oligodendrocyte progenitor proliferation	1/92	1	0.0614427	0.329684	0.298436	29499	Shh
CX	D21	organelle localization by membrane tethering	2/92	2	0.0492295	0.329684	0.298436	29211/64457	Ndrg4/Sptbn2
CX	D21	ornithine metabolic process	1/92	1	0.0614427	0.329684	0.298436	59085	Asl
CX	D21	paraxial mesoderm morphogenesis	1/92	1	0.0614427	0.329684	0.298436	140584	Wnt11
CX	D21	pattern specification process	6/92	6	0.0339855	0.329684	0.298436	140584/24457/291936/29499/306659/680702	Hhip/Hoxb8/Irx1/Ripply1/Shh/Wnt11
CX	D21	phagocytosis, engulfment	2/92	2	0.0345216	0.329684	0.298436	286934/287222	Havcr1/Timd2
CX	D21	plasma membrane invagination	2/92	2	0.0444947	0.329684	0.298436	286934/287222	Havcr1/Timd2
CX	D21	positive regulation of amine metabolic process	1/92	1	0.056852	0.329684	0.298436	25750	Maob
CX	D21	positive regulation of cation channel activity	2/92	2	0.0480292	0.329684	0.298436	24925/29553	Adrb1/Kcnk3
CX	D21	positive regulation of cation transmembrane transport	3/92	3	0.0568309	0.329684	0.298436	24925/29553/64190	Adrb1/Fxyd4/Kcnk3
CX	D21	positive regulation of cell adhesion	6/92	6	0.0348449	0.329684	0.298436	24366/24367/289257/29499/296409/361969	Cass4/Fga/Fgb/Fgg/Shh/Spta1
CX	D21	positive regulation of cell division	2/92	2	0.0605053	0.329684	0.298436	29499/309523	Kif20b/Shh
CX	D21	positive regulation of intracellular transport	3/92	3	0.0393053	0.329684	0.298436	29499/309523/310641	Kif20b/Shh/Trim46
CX	D21	positive regulation of intrinsic apoptotic signaling pathway by p53 class mediator	1/92	1	0.0476038	0.329684	0.298436	362675	Tp73
CX	D21	positive regulation of intrinsic apoptotic signaling pathway in response to DNA damage	1/92	1	0.052239	0.329684	0.298436	362675	Tp73
CX	D21	positive regulation of secretion by cell	5/92	5	0.0440004	0.329684	0.298436	24366/24367/25342/25351/361969	Fga/Fgb/Fgg/Oxtr/Slc2a2
CX	D21	positive regulation of sodium ion export across plasma membrane	1/92	1	0.0476038	0.329684	0.298436	64190	Fxyd4
CX	D21	positive regulation of stem cell population maintenance	1/92	1	0.0614427	0.329684	0.298436	299210	Esrrb
CX	D21	positive regulation of striated muscle cell differentiation	2/92	2	0.0388337	0.329684	0.298436	24925/29499	Adrb1/Shh
CX	D21	positive regulation of transmission of nerve impulse	1/92	1	0.0614427	0.329684	0.298436	500105	Cntnap2
CX	D21	post-embryonic camera-type eye development	1/92	1	0.052239	0.329684	0.298436	314423	Bcl11b
CX	D21	postsynaptic density organization	2/92	2	0.0433392	0.329684	0.298436	140722/500105	Caskin1/Cntnap2
CX	D21	postsynaptic signal transduction	2/92	2	0.0433392	0.329684	0.298436	171051/56778	Cabp1/Ly6c
CX	D21	primary alcohol catabolic process	1/92	1	0.0614427	0.329684	0.298436	311446	Hao1
CX	D21	prostatic bud formation	1/92	1	0.0476038	0.329684	0.298436	29499	Shh
CX	D21	protein K27-linked ubiquitination	1/92	1	0.052239	0.329684	0.298436	360847	Ube2t
CX	D21	protein K29-linked ubiquitination	1/92	1	0.0476038	0.329684	0.298436	360847	Ube2t
CX	D21	protein O-linked glycosylation via threonine	1/92	1	0.0476038	0.329684	0.298436	100361647	Galnt6
CX	D21	proteinogenic amino acid biosynthetic process	2/92	2	0.035581	0.329684	0.298436	311446/59085	Asl/Hao1
CX	D21	regulation of action potential	2/92	2	0.0553913	0.329684	0.298436	140447/500105	Cntnap2/Slc8a2
CX	D21	regulation of apoptotic cell clearance	1/92	1	0.0476038	0.329684	0.298436	24233	C4a
CX	D21	regulation of catecholamine secretion	2/92	2	0.0324409	0.329684	0.298436	25342/362119	C5/Oxtr
CX	D21	regulation of cation channel activity	3/92	3	0.0374207	0.329684	0.298436	171051/24925/29553	Adrb1/Cabp1/Kcnk3
CX	D21	regulation of cell communication by electrical coupling	1/92	1	0.0614427	0.329684	0.298436	171051	Cabp1
CX	D21	regulation of cell division	3/92	3	0.0545598	0.329684	0.298436	29499/299210/309523	Esrrb/Kif20b/Shh
CX	D21	regulation of cerebellar granule cell precursor proliferation	1/92	1	0.0476038	0.329684	0.298436	29499	Shh
CX	D21	regulation of dopaminergic neuron differentiation	1/92	1	0.052239	0.329684	0.298436	29499	Shh
CX	D21	regulation of epithelial cell proliferation involved in prostate gland development	1/92	1	0.052239	0.329684	0.298436	29499	Shh
CX	D21	regulation of extrinsic apoptotic signaling pathway	3/92	3	0.0560689	0.329684	0.298436	24366/24367/361969	Fga/Fgb/Fgg
CX	D21	regulation of fibroblast growth factor production	1/92	1	0.0614427	0.329684	0.298436	140584	Wnt11
CX	D21	regulation of gap junction assembly	1/92	1	0.052239	0.329684	0.298436	500105	Cntnap2
CX	D21	regulation of intracellular protein transport	3/92	3	0.0530708	0.329684	0.298436	171051/29499/309523	Cabp1/Kif20b/Shh
CX	D21	regulation of mesenchymal stem cell differentiation	1/92	1	0.056852	0.329684	0.298436	311423	Slc4a11
CX	D21	regulation of mitotic cytokinesis	1/92	1	0.056852	0.329684	0.298436	309523	Kif20b
CX	D21	regulation of nervous system process	3/92	3	0.0523338	0.329684	0.298436	140447/499010/500105	Cntnap2/Slc8a2/Syne1
CX	D21	regulation of oligodendrocyte progenitor proliferation	1/92	1	0.056852	0.329684	0.298436	29499	Shh
CX	D21	regulation of organelle transport along microtubule	1/92	1	0.056852	0.329684	0.298436	310641	Trim46
CX	D21	regulation of peptide hormone secretion	4/92	4	0.0472758	0.329684	0.298436	24366/24367/25351/361969	Fga/Fgb/Fgg/Slc2a2
CX	D21	regulation of peptide secretion	4/92	4	0.0498729	0.329684	0.298436	24366/24367/25351/361969	Fga/Fgb/Fgg/Slc2a2
CX	D21	regulation of peptide transport	4/92	4	0.0498729	0.329684	0.298436	24366/24367/25351/361969	Fga/Fgb/Fgg/Slc2a2
CX	D21	regulation of postsynaptic cytosolic calcium ion concentration	1/92	1	0.0614427	0.329684	0.298436	140447	Slc8a2
CX	D21	regulation of protein import into nucleus	2/92	2	0.0566548	0.329684	0.298436	171051/29499	Cabp1/Shh
CX	D21	regulation of resting membrane potential	1/92	1	0.0476038	0.329684	0.298436	29553	Kcnk3
CX	D21	regulation of serotonin secretion	1/92	1	0.052239	0.329684	0.298436	25750	Maob
CX	D21	regulation of smooth muscle contraction	2/92	2	0.0516626	0.329684	0.298436	24925/25342	Adrb1/Oxtr
CX	D21	regulation of sodium ion export across plasma membrane	1/92	1	0.052239	0.329684	0.298436	64190	Fxyd4
CX	D21	regulation of stem cell differentiation	2/92	2	0.0566548	0.329684	0.298436	299210/311423	Esrrb/Slc4a11
CX	D21	regulation of uterine smooth muscle contraction	1/92	1	0.056852	0.329684	0.298436	25342	Oxtr
CX	D21	respiratory tube development	4/92	4	0.0493472	0.329684	0.298436	140584/291936/29499/362675	Hhip/Shh/Tp73/Wnt11
CX	D21	response to aluminum ion	1/92	1	0.052239	0.329684	0.298436	25750	Maob
CX	D21	response to ammonium ion	1/92	1	0.0476038	0.329684	0.298436	59085	Asl
CX	D21	response to calcium ion	3/92	3	0.0599281	0.329684	0.298436	24366/24367/361969	Fga/Fgb/Fgg
CX	D21	response to cycloheximide	1/92	1	0.056852	0.329684	0.298436	361969	Fga
CX	D21	response to ethanol	4/92	4	0.0581282	0.329684	0.298436	25139/25750/29211/29499	Maob/Shh/Slc2a4/Sptbn2
CX	D21	response to interleukin-6	2/92	2	0.0468399	0.329684	0.298436	24367/361969	Fga/Fgg
CX	D21	response to odorant	1/92	1	0.056852	0.329684	0.298436	500105	Cntnap2
CX	D21	response to zinc ion	2/92	2	0.0480292	0.329684	0.298436	29553/59085	Asl/Kcnk3
CX	D21	rhythmic behavior	2/92	2	0.0516626	0.329684	0.298436	24925/500105	Adrb1/Cntnap2
CX	D21	secondary heart field specification	1/92	1	0.052239	0.329684	0.298436	140584	Wnt11
CX	D21	self proteolysis	1/92	1	0.056852	0.329684	0.298436	29499	Shh
CX	D21	skeletal system morphogenesis	4/92	4	0.0408876	0.329684	0.298436	24457/25654/291936/680702	Col11a1/Hhip/Hoxb8/Ripply1
CX	D21	social behavior	2/92	2	0.0468399	0.329684	0.298436	25342/500105	Cntnap2/Oxtr
CX	D21	synaptic transmission, GABAergic	2/92	2	0.0504407	0.329684	0.298436	25342/500105	Cntnap2/Oxtr
CX	D21	thymus development	2/92	2	0.0377372	0.329684	0.298436	29499/314423	Bcl11b/Shh
CX	D21	trachea morphogenesis	1/92	1	0.056852	0.329684	0.298436	29499	Shh
CX	D21	tube formation	3/92	3	0.0568309	0.329684	0.298436	29499/306659/309523	Irx1/Kif20b/Shh
CX	D21	urea cycle	1/92	1	0.0476038	0.329684	0.298436	59085	Asl
CX	D21	urea metabolic process	1/92	1	0.052239	0.329684	0.298436	59085	Asl
CX	D21	urea transport	1/92	1	0.0476038	0.329684	0.298436	315190	Upk3a
CX	D21	urogenital system development	2/92	2	0.0579284	0.329684	0.298436	140584/29499	Shh/Wnt11
CX	D21	uterine smooth muscle contraction	1/92	1	0.0614427	0.329684	0.298436	25342	Oxtr
CX	D21	ventral spinal cord interneuron fate commitment	1/92	1	0.056852	0.329684	0.298436	29499	Shh
CX	D21	vesicle budding from membrane	2/92	2	0.0421952	0.329684	0.298436	171574/25139	Dnm3/Slc2a4
CX	D21	wound healing	5/92	5	0.0493197	0.329684	0.298436	24366/24367/29499/361969/363060	Fga/Fgb/Fgg/Plet1/Shh
CX	D21	D-glucose import	2/92	2	0.0767487	0.329997	0.29872	25139/25351	Slc2a2/Slc2a4
CX	D21	Notch signaling pathway	3/92	3	0.0647201	0.329997	0.29872	100910104/25409/680702	Cdh6/Ripply1/Xirp1
CX	D21	Rap protein signal transduction	1/92	1	0.070558	0.329997	0.29872	366733	Diras3
CX	D21	adaptive immune response	5/92	5	0.062505	0.329997	0.29872	24233/24237/24366/361969/362119	C4a/C5/C6/Fga/Fgb
CX	D21	adult behavior	3/92	3	0.073949	0.329997	0.29872	24457/29211/500105	Cntnap2/Hoxb8/Sptbn2
CX	D21	amine catabolic process	1/92	1	0.0795857	0.329997	0.29872	25750	Maob
CX	D21	apical junction assembly	2/92	2	0.083881	0.329997	0.29872	140584/290789	Cldn23/Wnt11
CX	D21	auditory behavior	1/92	1	0.0750828	0.329997	0.29872	500105	Cntnap2
CX	D21	bicellular tight junction assembly	2/92	2	0.0711916	0.329997	0.29872	140584/290789	Cldn23/Wnt11
CX	D21	branching involved in prostate gland morphogenesis	1/92	1	0.070558	0.329997	0.29872	29499	Shh
CX	D21	branching morphogenesis of an epithelial tube	3/92	3	0.0680105	0.329997	0.29872	291936/29499/303218	Hhip/Hs3st3b1/Shh
CX	D21	calcium ion import	2/92	2	0.0657747	0.329997	0.29872	140447/24925	Adrb1/Slc8a2
CX	D21	calcium ion transmembrane import into cytosol	3/92	3	0.0671808	0.329997	0.29872	140447/24925/313756	Adrb1/Plch2/Slc8a2
CX	D21	carbohydrate catabolic process	3/92	3	0.0756871	0.329997	0.29872	117185/24925/299210	Adrb1/Esrrb/Neu3
CX	D21	cardiocyte differentiation	3/92	3	0.0792175	0.329997	0.29872	100910104/24925/499010	Adrb1/Syne1/Xirp1
CX	D21	catecholamine transport	2/92	2	0.0671154	0.329997	0.29872	25342/362119	C5/Oxtr
CX	D21	cell proliferation in external granule layer	1/92	1	0.0750828	0.329997	0.29872	29499	Shh
CX	D21	cell proliferation in hindbrain	1/92	1	0.0795857	0.329997	0.29872	29499	Shh
CX	D21	cellular biogenic amine catabolic process	1/92	1	0.0750828	0.329997	0.29872	25750	Maob
CX	D21	cellular response to glucagon stimulus	1/92	1	0.0750828	0.329997	0.29872	59085	Asl
CX	D21	cerebellar granule cell precursor proliferation	1/92	1	0.0750828	0.329997	0.29872	29499	Shh
CX	D21	collecting duct development	1/92	1	0.0750828	0.329997	0.29872	29499	Shh
CX	D21	commissural neuron axon guidance	1/92	1	0.0660114	0.329997	0.29872	29499	Shh
CX	D21	complement activation, alternative pathway	1/92	1	0.0660114	0.329997	0.29872	362119	C5
CX	D21	convergent extension	1/92	1	0.070558	0.329997	0.29872	140584	Wnt11
CX	D21	dendrite arborization	1/92	1	0.0660114	0.329997	0.29872	500105	Cntnap2
CX	D21	dendrite morphogenesis	3/92	3	0.0705278	0.329997	0.29872	171574/499010/500105	Cntnap2/Dnm3/Syne1
CX	D21	diet induced thermogenesis	1/92	1	0.0795857	0.329997	0.29872	24925	Adrb1
CX	D21	dorsal/ventral pattern formation	2/92	2	0.083881	0.329997	0.29872	291936/29499	Hhip/Shh
CX	D21	embryonic organ morphogenesis	4/92	4	0.0827835	0.329997	0.29872	140584/24457/25654/29499	Col11a1/Hoxb8/Shh/Wnt11
CX	D21	embryonic pattern specification	2/92	2	0.0618084	0.329997	0.29872	29499/680702	Ripply1/Shh
CX	D21	endocytic recycling	2/92	2	0.0753467	0.329997	0.29872	366915/64457	Ndrg4/Snx31
CX	D21	export across plasma membrane	2/92	2	0.0753467	0.329997	0.29872	140447/64190	Fxyd4/Slc8a2
CX	D21	genitalia morphogenesis	1/92	1	0.0750828	0.329997	0.29872	29499	Shh
CX	D21	glial cell proliferation	2/92	2	0.0711916	0.329997	0.29872	29499/500105	Cntnap2/Shh
CX	D21	glycine metabolic process	1/92	1	0.0750828	0.329997	0.29872	311446	Hao1
CX	D21	glycosphingolipid catabolic process	1/92	1	0.084067	0.329997	0.29872	117185	Neu3
CX	D21	heart field specification	1/92	1	0.084067	0.329997	0.29872	140584	Wnt11
CX	D21	hypotonic response	1/92	1	0.0660114	0.329997	0.29872	311423	Slc4a11
CX	D21	immature T cell proliferation in thymus	1/92	1	0.084067	0.329997	0.29872	29499	Shh
CX	D21	insulin metabolic process	1/92	1	0.084067	0.329997	0.29872	25121	Pcsk2
CX	D21	keratinocyte development	1/92	1	0.0795857	0.329997	0.29872	314423	Bcl11b
CX	D21	kidney mesenchyme development	1/92	1	0.070558	0.329997	0.29872	29499	Shh
CX	D21	lateral mesoderm development	1/92	1	0.070558	0.329997	0.29872	29499	Shh
CX	D21	learning	3/92	3	0.0810095	0.329997	0.29872	140447/500105/64457	Cntnap2/Ndrg4/Slc8a2
CX	D21	maintenance of cell polarity	1/92	1	0.0660114	0.329997	0.29872	140584	Wnt11
CX	D21	mast cell activation	2/92	2	0.0684652	0.329997	0.29872	286934/287222	Havcr1/Timd2
CX	D21	membrane docking	2/92	2	0.063121	0.329997	0.29872	29211/64457	Ndrg4/Sptbn2
CX	D21	mesenchymal stem cell differentiation	1/92	1	0.0750828	0.329997	0.29872	311423	Slc4a11
CX	D21	morphogenesis of an epithelial bud	1/92	1	0.084067	0.329997	0.29872	29499	Shh
CX	D21	negative T cell selection	1/92	1	0.070558	0.329997	0.29872	29499	Shh
CX	D21	negative regulation of cardiac muscle cell proliferation	1/92	1	0.084067	0.329997	0.29872	362675	Tp73
CX	D21	negative regulation of dendritic spine development	1/92	1	0.0795857	0.329997	0.29872	171574	Dnm3
CX	D21	negative regulation of macrophage migration	1/92	1	0.070558	0.329997	0.29872	362119	C5
CX	D21	negative regulation of multicellular organism growth	1/92	1	0.0795857	0.329997	0.29872	24925	Adrb1
CX	D21	negative regulation of neuron differentiation	2/92	2	0.0711916	0.329997	0.29872	29499/362675	Shh/Tp73
CX	D21	negative regulation of platelet-derived growth factor receptor signaling pathway	1/92	1	0.0660114	0.329997	0.29872	64457	Ndrg4
CX	D21	negative regulation of protein import into nucleus	1/92	1	0.084067	0.329997	0.29872	171051	Cabp1
CX	D21	negative regulation of protein-containing complex disassembly	2/92	2	0.0739531	0.329997	0.29872	289257/29211	Spta1/Sptbn2
CX	D21	negative regulation of transcription elongation by RNA polymerase II	1/92	1	0.0795857	0.329997	0.29872	29499	Shh
CX	D21	negative thymic T cell selection	1/92	1	0.0660114	0.329997	0.29872	29499	Shh
CX	D21	nephric duct development	1/92	1	0.084067	0.329997	0.29872	140584	Wnt11
CX	D21	neuroblast proliferation	2/92	2	0.083881	0.329997	0.29872	291936/29499	Hhip/Shh
CX	D21	neuroendocrine cell differentiation	1/92	1	0.0750828	0.329997	0.29872	140584	Wnt11
CX	D21	neuron fate commitment	2/92	2	0.0725681	0.329997	0.29872	29499/314423	Bcl11b/Shh
CX	D21	neuronal ion channel clustering	1/92	1	0.0750828	0.329997	0.29872	500105	Cntnap2
CX	D21	nitrogen cycle metabolic process	1/92	1	0.0660114	0.329997	0.29872	59085	Asl
CX	D21	oligosaccharide catabolic process	1/92	1	0.0750828	0.329997	0.29872	117185	Neu3
CX	D21	organic hydroxy compound transport	4/92	4	0.0734126	0.329997	0.29872	25342/25750/29499/362119	C5/Maob/Oxtr/Shh
CX	D21	pancreas development	2/92	2	0.083881	0.329997	0.29872	29499/60333	Msln/Shh
CX	D21	peptide hormone secretion	4/92	4	0.0800479	0.329997	0.29872	24366/24367/25351/361969	Fga/Fgb/Fgg/Slc2a2
CX	D21	positive regulation of action potential	1/92	1	0.0750828	0.329997	0.29872	500105	Cntnap2
CX	D21	positive regulation of adenylate cyclase activity	1/92	1	0.084067	0.329997	0.29872	24925	Adrb1
CX	D21	positive regulation of astrocyte differentiation	1/92	1	0.070558	0.329997	0.29872	29499	Shh
CX	D21	positive regulation of cytosolic calcium ion concentration	3/92	3	0.076563	0.329997	0.29872	140447/25342/362119	C5/Oxtr/Slc8a2
CX	D21	positive regulation of endothelial cell chemotaxis	1/92	1	0.0750828	0.329997	0.29872	29499	Shh
CX	D21	positive regulation of gliogenesis	2/92	2	0.0795775	0.329997	0.29872	29499/362675	Shh/Tp73
CX	D21	positive regulation of monoatomic ion transmembrane transport	3/92	3	0.0819121	0.329997	0.29872	24925/29553/64190	Adrb1/Fxyd4/Kcnk3
CX	D21	positive regulation of muscle cell differentiation	2/92	2	0.069824	0.329997	0.29872	24925/29499	Adrb1/Shh
CX	D21	positive regulation of secretion	5/92	5	0.0644668	0.329997	0.29872	24366/24367/25342/25351/361969	Fga/Fgb/Fgg/Oxtr/Slc2a2
CX	D21	positive regulation of synaptic vesicle recycling	1/92	1	0.0750828	0.329997	0.29872	171574	Dnm3
CX	D21	positive regulation of voltage-gated potassium channel activity	1/92	1	0.070558	0.329997	0.29872	29553	Kcnk3
CX	D21	positive thymic T cell selection	1/92	1	0.0795857	0.329997	0.29872	29499	Shh
CX	D21	postsynapse organization	4/92	4	0.0780266	0.329997	0.29872	140722/171574/29211/500105	Caskin1/Cntnap2/Dnm3/Sptbn2
CX	D21	postsynapse to nucleus signaling pathway	1/92	1	0.0750828	0.329997	0.29872	171051	Cabp1
CX	D21	presynaptic endocytosis	2/92	2	0.078159	0.329997	0.29872	171574/25139	Dnm3/Slc2a4
CX	D21	primary amino compound metabolic process	1/92	1	0.084067	0.329997	0.29872	25750	Maob
CX	D21	prostate gland growth	1/92	1	0.0660114	0.329997	0.29872	29499	Shh
CX	D21	protein K6-linked ubiquitination	1/92	1	0.0750828	0.329997	0.29872	360847	Ube2t
CX	D21	proteoglycan metabolic process	2/92	2	0.069824	0.329997	0.29872	25654/303218	Col11a1/Hs3st3b1
CX	D21	regulation of ERK1 and ERK2 cascade	4/92	4	0.0760315	0.329997	0.29872	24366/24367/361969/64457	Fga/Fgb/Fgg/Ndrg4
CX	D21	regulation of calcium ion import across plasma membrane	1/92	1	0.0660114	0.329997	0.29872	24925	Adrb1
CX	D21	regulation of cardiac muscle tissue growth	2/92	2	0.0739531	0.329997	0.29872	24925/362675	Adrb1/Tp73
CX	D21	regulation of clathrin-dependent endocytosis	1/92	1	0.0795857	0.329997	0.29872	117185	Neu3
CX	D21	regulation of glial cell differentiation	2/92	2	0.0810041	0.329997	0.29872	29499/362675	Shh/Tp73
CX	D21	regulation of heart growth	2/92	2	0.0824386	0.329997	0.29872	24925/362675	Adrb1/Tp73
CX	D21	regulation of immature T cell proliferation	1/92	1	0.0795857	0.329997	0.29872	29499	Shh
CX	D21	regulation of immature T cell proliferation in thymus	1/92	1	0.0750828	0.329997	0.29872	29499	Shh
CX	D21	regulation of intrinsic apoptotic signaling pathway in response to DNA damage by p53 class mediator	1/92	1	0.0795857	0.329997	0.29872	362675	Tp73
CX	D21	regulation of neuronal action potential	1/92	1	0.070558	0.329997	0.29872	500105	Cntnap2
CX	D21	regulation of protein depolymerization	2/92	2	0.083881	0.329997	0.29872	289257/29211	Spta1/Sptbn2
CX	D21	regulation of protein secretion	4/92	4	0.0841686	0.329997	0.29872	24366/24367/25351/361969	Fga/Fgb/Fgg/Slc2a2
CX	D21	regulation of response to wounding	3/92	3	0.0623024	0.329997	0.29872	24366/24367/361969	Fga/Fgb/Fgg
CX	D21	regulation of skeletal muscle cell proliferation	1/92	1	0.0795857	0.329997	0.29872	29499	Shh
CX	D21	regulation of stem cell division	1/92	1	0.0795857	0.329997	0.29872	299210	Esrrb
CX	D21	response to amine	2/92	2	0.0810041	0.329997	0.29872	25342/59085	Asl/Oxtr
CX	D21	response to genistein	1/92	1	0.0660114	0.329997	0.29872	361969	Fga
CX	D21	response to hydroxyisoflavone	1/92	1	0.0750828	0.329997	0.29872	361969	Fga
CX	D21	response to ketone	5/92	5	0.0775085	0.329997	0.29872	25342/25750/286934/361969/59085	Asl/Fga/Havcr1/Maob/Oxtr
CX	D21	response to temperature stimulus	3/92	3	0.0655356	0.329997	0.29872	24925/25629/500105	Adrb1/Cntnap2/Plin1
CX	D21	rostrocaudal neural tube patterning	1/92	1	0.0660114	0.329997	0.29872	29499	Shh
CX	D21	segment specification	1/92	1	0.0660114	0.329997	0.29872	306659	Irx1
CX	D21	serine family amino acid biosynthetic process	1/92	1	0.0750828	0.329997	0.29872	311446	Hao1
CX	D21	serotonin secretion	1/92	1	0.084067	0.329997	0.29872	25750	Maob
CX	D21	short-term memory	1/92	1	0.084067	0.329997	0.29872	25139	Slc2a4
CX	D21	skeletal muscle fiber differentiation	1/92	1	0.0750828	0.329997	0.29872	29499	Shh
CX	D21	skin development	4/92	4	0.0814099	0.329997	0.29872	29499/314423/369017/499660	Bcl11b/Krt5/Shh/Sprr1a
CX	D21	sodium ion transmembrane transport	3/92	3	0.0655356	0.329997	0.29872	140447/311423/64190	Fxyd4/Slc4a11/Slc8a2
CX	D21	somite rostral/caudal axis specification	1/92	1	0.0660114	0.329997	0.29872	680702	Ripply1
CX	D21	suckling behavior	1/92	1	0.0795857	0.329997	0.29872	25342	Oxtr
CX	D21	synaptic vesicle endocytosis	2/92	2	0.0739531	0.329997	0.29872	171574/25139	Dnm3/Slc2a4
CX	D21	telencephalon regionalization	1/92	1	0.0750828	0.329997	0.29872	29499	Shh
CX	D21	tight junction assembly	2/92	2	0.0810041	0.329997	0.29872	140584/290789	Cldn23/Wnt11
CX	D21	tongue morphogenesis	1/92	1	0.0660114	0.329997	0.29872	29499	Shh
CX	D21	translational termination	1/92	1	0.070558	0.329997	0.29872	24420	Gspt1
CX	D21	tricarboxylic acid metabolic process	1/92	1	0.084067	0.329997	0.29872	59085	Asl
CX	D21	ventral spinal cord interneuron differentiation	1/92	1	0.0660114	0.329997	0.29872	29499	Shh
CX	D21	vesicle localization	3/92	3	0.0792175	0.329997	0.29872	171574/25139/310641	Dnm3/Slc2a4/Trim46
CX	D21	vesicle-mediated transport in synapse	4/92	4	0.0766936	0.329997	0.29872	171574/25139/29211/499010	Dnm3/Slc2a4/Sptbn2/Syne1
CX	D21	T cell differentiation in thymus	2/92	2	0.0882542	0.332506	0.300991	29499/314423	Bcl11b/Shh
CX	D21	V(D)J recombination	1/92	1	0.0885267	0.332506	0.300991	314423	Bcl11b
CX	D21	arginine metabolic process	1/92	1	0.0885267	0.332506	0.300991	59085	Asl
CX	D21	cellular response to cold	1/92	1	0.0885267	0.332506	0.300991	25629	Plin1
CX	D21	gap junction assembly	1/92	1	0.0885267	0.332506	0.300991	500105	Cntnap2
CX	D21	glutamine family amino acid biosynthetic process	1/92	1	0.0885267	0.332506	0.300991	59085	Asl
CX	D21	immature T cell proliferation	1/92	1	0.0885267	0.332506	0.300991	29499	Shh
CX	D21	maternal behavior	1/92	1	0.0885267	0.332506	0.300991	25342	Oxtr
CX	D21	mechanosensory behavior	1/92	1	0.0885267	0.332506	0.300991	500105	Cntnap2
CX	D21	muscle cell differentiation	5/92	5	0.0865535	0.332506	0.300991	100910104/24925/29499/499010/500105	Adrb1/Cntnap2/Shh/Syne1/Xirp1
CX	D21	peptide secretion	4/92	4	0.0862677	0.332506	0.300991	24366/24367/25351/361969	Fga/Fgb/Fgg/Slc2a2
CX	D21	positive regulation of catecholamine secretion	1/92	1	0.0885267	0.332506	0.300991	25342	Oxtr
CX	D21	positive regulation of cell growth involved in cardiac muscle cell development	1/92	1	0.0885267	0.332506	0.300991	24925	Adrb1
CX	D21	prepulse inhibition	1/92	1	0.0885267	0.332506	0.300991	500105	Cntnap2
CX	D21	regulation of calcium-mediated signaling	2/92	2	0.0882542	0.332506	0.300991	140447/308501	Cd22/Slc8a2
CX	D21	regulation of thymocyte apoptotic process	1/92	1	0.0885267	0.332506	0.300991	314423	Bcl11b
CX	D21	response to phenylpropanoid	1/92	1	0.0885267	0.332506	0.300991	361969	Fga
CX	D21	spinal cord dorsal/ventral patterning	1/92	1	0.0885267	0.332506	0.300991	29499	Shh
CX	D21	striated muscle cell development	3/92	3	0.0855661	0.332506	0.300991	100910104/24925/500105	Adrb1/Cntnap2/Xirp1
CX	D21	striated muscle cell proliferation	2/92	2	0.0853311	0.332506	0.300991	29499/362675	Shh/Tp73
CX	D21	synaptic vesicle docking	1/92	1	0.0885267	0.332506	0.300991	29211	Sptbn2
CX	D21	axis specification	2/92	2	0.0897269	0.332717	0.301181	29499/680702	Ripply1/Shh
CX	D21	diencephalon development	2/92	2	0.0897269	0.332717	0.301181	29499/500105	Cntnap2/Shh
CX	D21	lipid catabolic process	4/92	4	0.0898228	0.332717	0.301181	117185/25629/311446/313756	Hao1/Neu3/Plch2/Plin1
CX	D21	positive regulation of cold-induced thermogenesis	2/92	2	0.0897269	0.332717	0.301181	24925/25342	Adrb1/Oxtr
CX	D21	regulation of smoothened signaling pathway	2/92	2	0.0897269	0.332717	0.301181	291936/29499	Hhip/Shh
CX	D21	substrate adhesion-dependent cell spreading	2/92	2	0.0897269	0.332717	0.301181	25713/296409	Cass4/Itgb7
CX	D21	tight junction organization	2/92	2	0.0897269	0.332717	0.301181	140584/290789	Cldn23/Wnt11
CX	D21	cellular response to leptin stimulus	1/92	1	0.0929649	0.335102	0.30334	24366	Fgb
CX	D21	cellular response to zinc ion	1/92	1	0.0929649	0.335102	0.30334	29553	Kcnk3
CX	D21	embryonic digestive tract morphogenesis	1/92	1	0.0929649	0.335102	0.30334	29499	Shh
CX	D21	glycolipid catabolic process	1/92	1	0.0929649	0.335102	0.30334	117185	Neu3
CX	D21	negative regulation of DNA-templated transcription, elongation	1/92	1	0.0929649	0.335102	0.30334	29499	Shh
CX	D21	negative regulation of catecholamine secretion	1/92	1	0.0929649	0.335102	0.30334	362119	C5
CX	D21	neuromuscular process controlling posture	1/92	1	0.0929649	0.335102	0.30334	500105	Cntnap2
CX	D21	positive regulation of glycogen biosynthetic process	1/92	1	0.0929649	0.335102	0.30334	299210	Esrrb
CX	D21	positive regulation of synaptic transmission, GABAergic	1/92	1	0.0929649	0.335102	0.30334	25342	Oxtr
CX	D21	protein localization to microtubule	1/92	1	0.0929649	0.335102	0.30334	309523	Kif20b
CX	D21	regulation of hormone secretion	4/92	4	0.0912646	0.335102	0.30334	24366/24367/25351/361969	Fga/Fgb/Fgg/Slc2a2
CX	D21	regulation of short-term neuronal synaptic plasticity	1/92	1	0.0929649	0.335102	0.30334	140447	Slc8a2
CX	D21	roof of mouth development	2/92	2	0.0912069	0.335102	0.30334	140584/29499	Shh/Wnt11
CX	D21	ureter development	1/92	1	0.0929649	0.335102	0.30334	29499	Shh
CX	D21	positive regulation of leukocyte activation	4/92	4	0.0934481	0.336198	0.304333	286934/287222/289257/29499	Havcr1/Shh/Spta1/Timd2
CX	D21	embryonic skeletal system morphogenesis	2/92	2	0.0941886	0.336926	0.304992	24457/25654	Col11a1/Hoxb8
CX	D21	metanephros development	2/92	2	0.0941886	0.336926	0.304992	29499/306659	Irx1/Shh
CX	D21	synaptic vesicle recycling	2/92	2	0.0941886	0.336926	0.304992	171574/25139	Dnm3/Slc2a4
CX	D21	cell migration involved in heart development	1/92	1	0.0973817	0.337422	0.305441	64457	Ndrg4
CX	D21	dendritic spine organization	2/92	2	0.09569	0.337422	0.305441	171574/500105	Cntnap2/Dnm3
CX	D21	dorsal spinal cord development	1/92	1	0.0973817	0.337422	0.305441	24457	Hoxb8
CX	D21	midgut development	1/92	1	0.0973817	0.337422	0.305441	59085	Asl
CX	D21	negative regulation of cholesterol efflux	1/92	1	0.0973817	0.337422	0.305441	29499	Shh
CX	D21	negative regulation of leukocyte chemotaxis	1/92	1	0.0973817	0.337422	0.305441	362119	C5
CX	D21	parental behavior	1/92	1	0.0973817	0.337422	0.305441	25342	Oxtr
CX	D21	peptide transport	4/92	4	0.0949177	0.337422	0.305441	24366/24367/25351/361969	Fga/Fgb/Fgg/Slc2a2
CX	D21	positive regulation of cell size	1/92	1	0.0973817	0.337422	0.305441	362675	Tp73
CX	D21	positive regulation of transforming growth factor beta production	1/92	1	0.0973817	0.337422	0.305441	140584	Wnt11
CX	D21	regulation of cell-cell adhesion	5/92	5	0.0967486	0.337422	0.305441	24366/24367/289257/29499/361969	Fga/Fgb/Fgg/Shh/Spta1
CX	D21	regulation of endocytosis	4/92	4	0.0963982	0.337422	0.305441	117185/24233/308501/499010	C4a/Cd22/Neu3/Syne1
CX	D21	regulation of postsynaptic density assembly	1/92	1	0.0973817	0.337422	0.305441	140722	Caskin1
CX	D21	response to light intensity	1/92	1	0.0973817	0.337422	0.305441	500105	Cntnap2
CX	D21	spinal cord patterning	1/92	1	0.0973817	0.337422	0.305441	29499	Shh
CX	D21	symbiont entry into host cell	2/92	2	0.0971983	0.337422	0.305441	286934/287222	Havcr1/Timd2
CX	D21	vocalization behavior	1/92	1	0.0973817	0.337422	0.305441	500105	Cntnap2
CX	D21	anterograde synaptic vesicle transport	1/92	1	0.101777	0.33973	0.30753	310641	Trim46
CX	D21	branch elongation of an epithelium	1/92	1	0.101777	0.33973	0.30753	29499	Shh
CX	D21	cell communication by electrical coupling	1/92	1	0.101777	0.33973	0.30753	171051	Cabp1
CX	D21	detection of mechanical stimulus involved in sensory perception of sound	1/92	1	0.101777	0.33973	0.30753	25654	Col11a1
CX	D21	multicellular organism growth	3/92	3	0.101847	0.33973	0.30753	24925/29211/500105	Adrb1/Cntnap2/Sptbn2
CX	D21	negative regulation of voltage-gated calcium channel activity	1/92	1	0.101777	0.33973	0.30753	171051	Cabp1
CX	D21	neural precursor cell proliferation	3/92	3	0.0998702	0.33973	0.30753	291936/29499/500105	Cntnap2/Hhip/Shh
CX	D21	odontogenesis of dentin-containing tooth	2/92	2	0.0987134	0.33973	0.30753	29499/314423	Bcl11b/Shh
CX	D21	osteoblast development	1/92	1	0.101777	0.33973	0.30753	29499	Shh
CX	D21	phagocytosis	3/92	3	0.100856	0.33973	0.30753	24233/286934/287222	C4a/Havcr1/Timd2
CX	D21	positive regulation of intracellular protein transport	2/92	2	0.100235	0.33973	0.30753	29499/309523	Kif20b/Shh
CX	D21	postsynapse assembly	2/92	2	0.101764	0.33973	0.30753	140722/29211	Caskin1/Sptbn2
CX	D21	regulation of blood pressure	3/92	3	0.0998702	0.33973	0.30753	24841/24925/25342	Adrb1/Klk1c2/Oxtr
CX	D21	regulation of dopamine metabolic process	1/92	1	0.101777	0.33973	0.30753	25750	Maob
CX	D21	regulation of endocytic recycling	1/92	1	0.101777	0.33973	0.30753	64457	Ndrg4
CX	D21	regulation of establishment of cell polarity	1/92	1	0.101777	0.33973	0.30753	309523	Kif20b
CX	D21	sodium ion export across plasma membrane	1/92	1	0.101777	0.33973	0.30753	64190	Fxyd4
CX	D21	symbiont entry into host	2/92	2	0.101764	0.33973	0.30753	286934/287222	Havcr1/Timd2
CX	D21	synaptic vesicle cytoskeletal transport	1/92	1	0.101777	0.33973	0.30753	310641	Trim46
CX	D21	synaptic vesicle transport along microtubule	1/92	1	0.101777	0.33973	0.30753	310641	Trim46
CX	D21	trachea development	1/92	1	0.101777	0.33973	0.30753	29499	Shh
CX	D21	establishment or maintenance of cell polarity	3/92	3	0.102841	0.341831	0.309432	140584/29499/309523	Kif20b/Shh/Wnt11
CX	D21	morphogenesis of a branching epithelium	3/92	3	0.102841	0.341831	0.309432	291936/29499/303218	Hhip/Hs3st3b1/Shh
CX	D21	GABAergic neuron differentiation	1/92	1	0.110505	0.341892	0.309487	314423	Bcl11b
CX	D21	adenylate cyclase-activating adrenergic receptor signaling pathway	1/92	1	0.110505	0.341892	0.309487	24925	Adrb1
CX	D21	atrial septum development	1/92	1	0.110505	0.341892	0.309487	140584	Wnt11
CX	D21	calcium ion transmembrane transport	4/92	4	0.107065	0.341892	0.309487	140447/171051/24925/313756	Adrb1/Cabp1/Plch2/Slc8a2
CX	D21	cartilage condensation	1/92	1	0.106152	0.341892	0.309487	25654	Col11a1
CX	D21	cell proliferation involved in kidney development	1/92	1	0.106152	0.341892	0.309487	29499	Shh
CX	D21	cellular response to hypoxia	3/92	3	0.108886	0.341892	0.309487	25139/29553/59085	Asl/Kcnk3/Slc2a4
CX	D21	ceramide catabolic process	1/92	1	0.110505	0.341892	0.309487	117185	Neu3
CX	D21	ectoderm development	1/92	1	0.110505	0.341892	0.309487	29499	Shh
CX	D21	embryonic placenta development	2/92	2	0.107942	0.341892	0.309487	299210/498309	Esrrb/Vash2
CX	D21	energy homeostasis	2/92	2	0.106388	0.341892	0.309487	24925/500105	Adrb1/Cntnap2
CX	D21	locomotor rhythm	1/92	1	0.110505	0.341892	0.309487	500105	Cntnap2
CX	D21	negative regulation of calcium-mediated signaling	1/92	1	0.106152	0.341892	0.309487	308501	Cd22
CX	D21	negative regulation of smooth muscle cell differentiation	1/92	1	0.106152	0.341892	0.309487	29499	Shh
CX	D21	negative regulation of smooth muscle contraction	1/92	1	0.110505	0.341892	0.309487	24925	Adrb1
CX	D21	nephron tubule formation	1/92	1	0.106152	0.341892	0.309487	306659	Irx1
CX	D21	notochord development	1/92	1	0.110505	0.341892	0.309487	140584	Wnt11
CX	D21	one-carbon compound transport	1/92	1	0.110505	0.341892	0.309487	315190	Upk3a
CX	D21	paraxial mesoderm development	1/92	1	0.110505	0.341892	0.309487	140584	Wnt11
CX	D21	parturition	1/92	1	0.110505	0.341892	0.309487	25342	Oxtr
CX	D21	peptide hormone processing	1/92	1	0.110505	0.341892	0.309487	25121	Pcsk2
CX	D21	phosphatidylinositol-mediated signaling	1/92	1	0.106152	0.341892	0.309487	313756	Plch2
CX	D21	positive regulation of T cell proliferation	2/92	2	0.10484	0.341892	0.309487	289257/29499	Shh/Spta1
CX	D21	positive regulation of cyclase activity	1/92	1	0.110505	0.341892	0.309487	24925	Adrb1
CX	D21	positive regulation of humoral immune response	1/92	1	0.110505	0.341892	0.309487	24237	C6
CX	D21	positive regulation of lyase activity	1/92	1	0.110505	0.341892	0.309487	24925	Adrb1
CX	D21	positive regulation of neuron migration	1/92	1	0.110505	0.341892	0.309487	309523	Kif20b
CX	D21	positive regulation of skeletal muscle tissue development	1/92	1	0.110505	0.341892	0.309487	29499	Shh
CX	D21	positive regulation of smooth muscle cell differentiation	1/92	1	0.106152	0.341892	0.309487	29499	Shh
CX	D21	purine nucleobase metabolic process	1/92	1	0.106152	0.341892	0.309487	117533	Gmpr
CX	D21	regulation of B cell receptor signaling pathway	1/92	1	0.110505	0.341892	0.309487	308501	Cd22
CX	D21	regulation of amine transport	2/92	2	0.109502	0.341892	0.309487	25342/362119	C5/Oxtr
CX	D21	regulation of angiogenesis	4/92	4	0.106286	0.341892	0.309487	24237/29499/362119/498309	C5/C6/Shh/Vash2
CX	D21	regulation of catecholamine metabolic process	1/92	1	0.110505	0.341892	0.309487	25750	Maob
CX	D21	regulation of complement activation	1/92	1	0.110505	0.341892	0.309487	24237	C6
CX	D21	regulation of odontogenesis	1/92	1	0.110505	0.341892	0.309487	29499	Shh
CX	D21	regulation of stem cell proliferation	2/92	2	0.106388	0.341892	0.309487	140584/29499	Shh/Wnt11
CX	D21	regulation of striated muscle cell differentiation	2/92	2	0.106388	0.341892	0.309487	24925/29499	Adrb1/Shh
CX	D21	response to osmotic stress	2/92	2	0.107942	0.341892	0.309487	25139/311423	Slc2a4/Slc4a11
CX	D21	response to selenium ion	1/92	1	0.106152	0.341892	0.309487	25750	Maob
CX	D21	toxin metabolic process	1/92	1	0.110505	0.341892	0.309487	494500	Gsta3
CX	D21	wound healing, spreading of epidermal cells	1/92	1	0.110505	0.341892	0.309487	363060	Plet1
CX	D21	positive regulation of cell activation	4/92	4	0.111001	0.342861	0.310364	286934/287222/289257/29499	Havcr1/Shh/Spta1/Timd2
CX	D21	anterior/posterior pattern specification	3/92	3	0.11196	0.344691	0.312021	24457/29499/680702	Hoxb8/Ripply1/Shh
CX	D21	response to mechanical stimulus	4/92	4	0.111796	0.344691	0.312021	140584/25654/369017/500105	Cntnap2/Col11a1/Krt5/Wnt11
CX	D21	axon guidance	3/92	3	0.118208	0.345105	0.312396	29499/314423/498233	Bcl11b/Lgr6/Shh
CX	D21	blastoderm segmentation	1/92	1	0.114837	0.345105	0.312396	29499	Shh
CX	D21	cardiac muscle cell development	2/92	2	0.115801	0.345105	0.312396	100910104/24925	Adrb1/Xirp1
CX	D21	cellular response to lithium ion	1/92	1	0.114837	0.345105	0.312396	29499	Shh
CX	D21	dorsal/ventral neural tube patterning	1/92	1	0.114837	0.345105	0.312396	29499	Shh
CX	D21	extrinsic apoptotic signaling pathway	3/92	3	0.119262	0.345105	0.312396	24366/24367/361969	Fga/Fgb/Fgg
CX	D21	glutamine metabolic process	1/92	1	0.114837	0.345105	0.312396	59085	Asl
CX	D21	heat generation	1/92	1	0.119149	0.345105	0.312396	24925	Adrb1
CX	D21	inhibitory postsynaptic potential	1/92	1	0.119149	0.345105	0.312396	24925	Adrb1
CX	D21	labyrinthine layer blood vessel development	1/92	1	0.119149	0.345105	0.312396	498309	Vash2
CX	D21	lymphoid progenitor cell differentiation	1/92	1	0.119149	0.345105	0.312396	29499	Shh
CX	D21	maintenance of protein location in nucleus	1/92	1	0.119149	0.345105	0.312396	499010	Syne1
CX	D21	male genitalia development	1/92	1	0.114837	0.345105	0.312396	29499	Shh
CX	D21	muscle cell development	3/92	3	0.116111	0.345105	0.312396	100910104/24925/500105	Adrb1/Cntnap2/Xirp1
CX	D21	negative regulation of cell migration	4/92	4	0.116619	0.345105	0.312396	29499/362119/366733/64457	C5/Diras3/Ndrg4/Shh
CX	D21	negative regulation of cytosolic calcium ion concentration	1/92	1	0.119149	0.345105	0.312396	29553	Kcnk3
CX	D21	negative regulation of nervous system process	1/92	1	0.114837	0.345105	0.312396	500105	Cntnap2
CX	D21	neuron projection guidance	3/92	3	0.119262	0.345105	0.312396	29499/314423/498233	Bcl11b/Lgr6/Shh
CX	D21	neuron projection organization	2/92	2	0.114218	0.345105	0.312396	171574/500105	Cntnap2/Dnm3
CX	D21	organ growth	3/92	3	0.112993	0.345105	0.312396	24925/29499/362675	Adrb1/Shh/Tp73
CX	D21	peptide cross-linking	1/92	1	0.119149	0.345105	0.312396	499660	Sprr1a
CX	D21	positive regulation of glycogen metabolic process	1/92	1	0.119149	0.345105	0.312396	299210	Esrrb
CX	D21	positive regulation of glycolytic process	1/92	1	0.119149	0.345105	0.312396	299210	Esrrb
CX	D21	positive regulation of nucleotide catabolic process	1/92	1	0.119149	0.345105	0.312396	299210	Esrrb
CX	D21	positive regulation of purine nucleotide catabolic process	1/92	1	0.119149	0.345105	0.312396	299210	Esrrb
CX	D21	positive regulation of reproductive process	2/92	2	0.115801	0.345105	0.312396	25342/29499	Oxtr/Shh
CX	D21	positive regulation of systemic arterial blood pressure	1/92	1	0.119149	0.345105	0.312396	24925	Adrb1
CX	D21	regulation of T cell differentiation in thymus	1/92	1	0.119149	0.345105	0.312396	29499	Shh
CX	D21	regulation of adenylate cyclase-activating G protein-coupled receptor signaling pathway	1/92	1	0.114837	0.345105	0.312396	24925	Adrb1
CX	D21	regulation of endothelial cell chemotaxis	1/92	1	0.114837	0.345105	0.312396	29499	Shh
CX	D21	regulation of excitatory synapse assembly	1/92	1	0.119149	0.345105	0.312396	140722	Caskin1
CX	D21	regulation of monoatomic cation transmembrane transport	4/92	4	0.112593	0.345105	0.312396	171051/24925/29553/64190	Adrb1/Cabp1/Fxyd4/Kcnk3
CX	D21	regulation of neuron differentiation	3/92	3	0.115068	0.345105	0.312396	29499/314423/362675	Bcl11b/Shh/Tp73
CX	D21	regulation of organelle assembly	3/92	3	0.117158	0.345105	0.312396	140722/29211/499010	Caskin1/Sptbn2/Syne1
CX	D21	regulation of postsynaptic density organization	1/92	1	0.119149	0.345105	0.312396	140722	Caskin1
CX	D21	regulation of vasculature development	4/92	4	0.114196	0.345105	0.312396	24237/29499/362119/498309	C5/C6/Shh/Vash2
CX	D21	response to interleukin-17	1/92	1	0.119149	0.345105	0.312396	500105	Cntnap2
CX	D21	thymocyte apoptotic process	1/92	1	0.114837	0.345105	0.312396	314423	Bcl11b
CX	D21	trophectodermal cell differentiation	1/92	1	0.119149	0.345105	0.312396	299210	Esrrb
CX	D21	muscle organ development	4/92	4	0.119884	0.346374	0.313544	25654/29499/500105/59085	Asl/Cntnap2/Col11a1/Shh
CX	D21	epidermal cell differentiation	3/92	3	0.120319	0.346563	0.313715	314423/369017/499660	Bcl11b/Krt5/Sprr1a
CX	D21	skeletal muscle organ development	3/92	3	0.120319	0.346563	0.313715	29499/500105/59085	Asl/Cntnap2/Shh
CX	D21	positive regulation of ion transmembrane transporter activity	2/92	2	0.120586	0.346799	0.313929	24925/29553	Adrb1/Kcnk3
CX	D21	GTP metabolic process	1/92	1	0.123439	0.350129	0.316943	500113	Gimap7
CX	D21	artery development	2/92	2	0.12704	0.350129	0.316943	140584/29499	Shh/Wnt11
CX	D21	branching involved in salivary gland morphogenesis	1/92	1	0.127709	0.350129	0.316943	29499	Shh
CX	D21	calcium-dependent cell-cell adhesion via plasma membrane cell adhesion molecules	1/92	1	0.127709	0.350129	0.316943	25409	Cdh6
CX	D21	cell aggregation	1/92	1	0.127709	0.350129	0.316943	25654	Col11a1
CX	D21	cellular response to interleukin-1	2/92	2	0.12704	0.350129	0.316943	24366/24367	Fgb/Fgg
CX	D21	dendritic spine maintenance	1/92	1	0.127709	0.350129	0.316943	500105	Cntnap2
CX	D21	epidermis development	4/92	4	0.12236	0.350129	0.316943	29499/314423/369017/499660	Bcl11b/Krt5/Shh/Sprr1a
CX	D21	forebrain regionalization	1/92	1	0.123439	0.350129	0.316943	29499	Shh
CX	D21	ganglioside metabolic process	1/92	1	0.123439	0.350129	0.316943	117185	Neu3
CX	D21	inhibitory synapse assembly	1/92	1	0.127709	0.350129	0.316943	500105	Cntnap2
CX	D21	modification of postsynaptic actin cytoskeleton	1/92	1	0.127709	0.350129	0.316943	171051	Cabp1
CX	D21	morphogenesis of a branching structure	3/92	3	0.124583	0.350129	0.316943	291936/29499/303218	Hhip/Hs3st3b1/Shh
CX	D21	negative regulation of cholesterol transport	1/92	1	0.127709	0.350129	0.316943	29499	Shh
CX	D21	negative regulation of growth	3/92	3	0.123512	0.350129	0.316943	24925/310641/362675	Adrb1/Tp73/Trim46
CX	D21	negative regulation of nucleocytoplasmic transport	1/92	1	0.127709	0.350129	0.316943	171051	Cabp1
CX	D21	negative regulation of sterol transport	1/92	1	0.127709	0.350129	0.316943	29499	Shh
CX	D21	neural tube formation	2/92	2	0.12704	0.350129	0.316943	29499/309523	Kif20b/Shh
CX	D21	positive regulation of calcium ion import	1/92	1	0.123439	0.350129	0.316943	24925	Adrb1
CX	D21	positive regulation of muscle organ development	1/92	1	0.127709	0.350129	0.316943	29499	Shh
CX	D21	positive regulation of muscle tissue development	1/92	1	0.127709	0.350129	0.316943	29499	Shh
CX	D21	positive regulation of potassium ion transmembrane transporter activity	1/92	1	0.127709	0.350129	0.316943	29553	Kcnk3
CX	D21	positive regulation of protein tyrosine kinase activity	1/92	1	0.127709	0.350129	0.316943	296409	Cass4
CX	D21	positive regulation of sodium ion transmembrane transport	1/92	1	0.123439	0.350129	0.316943	64190	Fxyd4
CX	D21	positive regulation of striated muscle tissue development	1/92	1	0.127709	0.350129	0.316943	29499	Shh
CX	D21	regulation of establishment or maintenance of cell polarity	1/92	1	0.123439	0.350129	0.316943	309523	Kif20b
CX	D21	regulation of platelet-derived growth factor receptor signaling pathway	1/92	1	0.127709	0.350129	0.316943	64457	Ndrg4
CX	D21	regulation of transmission of nerve impulse	1/92	1	0.127709	0.350129	0.316943	500105	Cntnap2
CX	D21	regulation of triglyceride biosynthetic process	1/92	1	0.127709	0.350129	0.316943	25357	Thrsp
CX	D21	secondary palate development	1/92	1	0.123439	0.350129	0.316943	140584	Wnt11
CX	D21	smooth muscle contraction	2/92	2	0.12704	0.350129	0.316943	24925/25342	Adrb1/Oxtr
CX	D21	thymic T cell selection	1/92	1	0.127709	0.350129	0.316943	29499	Shh
CX	D21	amine transport	2/92	2	0.128666	0.350704	0.317464	25342/362119	C5/Oxtr
CX	D21	cardiac cell development	2/92	2	0.128666	0.350704	0.317464	100910104/24925	Adrb1/Xirp1
CX	D21	inorganic cation import across plasma membrane	2/92	2	0.128666	0.350704	0.317464	140447/24925	Adrb1/Slc8a2
CX	D21	inorganic ion import across plasma membrane	2/92	2	0.128666	0.350704	0.317464	140447/24925	Adrb1/Slc8a2
CX	D21	cardiac muscle tissue growth	2/92	2	0.131934	0.352516	0.319104	24925/362675	Adrb1/Tp73
CX	D21	cellular response to decreased oxygen levels	3/92	3	0.131082	0.352516	0.319104	25139/29553/59085	Asl/Kcnk3/Slc2a4
CX	D21	hematopoietic or lymphoid organ development	2/92	2	0.130297	0.352516	0.319104	29499/314423	Bcl11b/Shh
CX	D21	morphogenesis of an epithelial fold	1/92	1	0.131959	0.352516	0.319104	29499	Shh
CX	D21	negative regulation of T cell apoptotic process	1/92	1	0.131959	0.352516	0.319104	314423	Bcl11b
CX	D21	negative regulation of cell motility	4/92	4	0.131623	0.352516	0.319104	29499/362119/366733/64457	C5/Diras3/Ndrg4/Shh
CX	D21	positive regulation of epidermal growth factor receptor signaling pathway	1/92	1	0.131959	0.352516	0.319104	117185	Neu3
CX	D21	positive regulation of epithelial cell apoptotic process	1/92	1	0.131959	0.352516	0.319104	140584	Wnt11
CX	D21	positive regulation of transporter activity	2/92	2	0.130297	0.352516	0.319104	24925/29553	Adrb1/Kcnk3
CX	D21	regulation of proteasomal ubiquitin-dependent protein catabolic process	2/92	2	0.130297	0.352516	0.319104	29499/308068	Nkd2/Shh
CX	D21	regulation of urine volume	1/92	1	0.131959	0.352516	0.319104	24925	Adrb1
CX	D21	response to leptin	1/92	1	0.131959	0.352516	0.319104	24366	Fgb
CX	D21	skeletal muscle cell proliferation	1/92	1	0.131959	0.352516	0.319104	29499	Shh
CX	D21	sulfation	1/92	1	0.131959	0.352516	0.319104	303218	Hs3st3b1
CX	D21	protein-containing complex disassembly	3/92	3	0.132177	0.352596	0.319177	24420/289257/29211	Gspt1/Spta1/Sptbn2
CX	D21	CD4-positive or CD8-positive, alpha-beta T cell lineage commitment	1/92	1	0.136188	0.354731	0.321109	29499	Shh
CX	D21	androgen metabolic process	1/92	1	0.136188	0.354731	0.321109	29499	Shh
CX	D21	dense core granule localization	1/92	1	0.136188	0.354731	0.321109	310641	Trim46
CX	D21	leukocyte migration involved in inflammatory response	1/92	1	0.136188	0.354731	0.321109	362119	C5
CX	D21	negative regulation of apoptotic signaling pathway	3/92	3	0.13548	0.354731	0.321109	24366/24367/361969	Fga/Fgb/Fgg
CX	D21	peptidyl-lysine acetylation	1/92	1	0.136188	0.354731	0.321109	29499	Shh
CX	D21	porphyrin-containing compound biosynthetic process	1/92	1	0.136188	0.354731	0.321109	289257	Spta1
CX	D21	positive regulation of protein processing	1/92	1	0.136188	0.354731	0.321109	308068	Nkd2
CX	D21	positive regulation of vascular endothelial growth factor production	1/92	1	0.136188	0.354731	0.321109	362119	C5
CX	D21	regulation of cellular component size	4/92	4	0.135063	0.354731	0.321109	289257/29211/310641/362675	Spta1/Sptbn2/Tp73/Trim46
CX	D21	regulation of lymphocyte proliferation	3/92	3	0.134376	0.354731	0.321109	289257/29499/308501	Cd22/Shh/Spta1
CX	D21	regulation of organ growth	2/92	2	0.13522	0.354731	0.321109	24925/362675	Adrb1/Tp73
CX	D21	regulation of smooth muscle cell migration	2/92	2	0.13522	0.354731	0.321109	361969/64457	Fga/Ndrg4
CX	D21	serotonin transport	1/92	1	0.136188	0.354731	0.321109	25750	Maob
CX	D21	sodium ion transport	3/92	3	0.133275	0.354731	0.321109	140447/311423/64190	Fxyd4/Slc4a11/Slc8a2
CX	D21	tetrapyrrole biosynthetic process	1/92	1	0.136188	0.354731	0.321109	289257	Spta1
CX	D21	tongue development	1/92	1	0.136188	0.354731	0.321109	29499	Shh
CX	D21	mesoderm development	2/92	2	0.136871	0.356015	0.322271	140584/29499	Shh/Wnt11
CX	D21	associative learning	2/92	2	0.138525	0.357269	0.323407	500105/64457	Cntnap2/Ndrg4
CX	D21	axon ensheathment in central nervous system	1/92	1	0.140396	0.357269	0.323407	500105	Cntnap2
CX	D21	central nervous system myelination	1/92	1	0.140396	0.357269	0.323407	500105	Cntnap2
CX	D21	dendritic spine development	2/92	2	0.140185	0.357269	0.323407	171574/500105	Cntnap2/Dnm3
CX	D21	glutamatergic neuron differentiation	1/92	1	0.140396	0.357269	0.323407	500105	Cntnap2
CX	D21	heparan sulfate proteoglycan biosynthetic process	1/92	1	0.140396	0.357269	0.323407	303218	Hs3st3b1
CX	D21	multicellular organismal response to stress	2/92	2	0.138525	0.357269	0.323407	24925/500105	Adrb1/Cntnap2
CX	D21	positive regulation of ERBB signaling pathway	1/92	1	0.140396	0.357269	0.323407	117185	Neu3
CX	D21	positive regulation of cell junction assembly	2/92	2	0.138525	0.357269	0.323407	25342/500105	Cntnap2/Oxtr
CX	D21	protein depolymerization	2/92	2	0.140185	0.357269	0.323407	289257/29211	Spta1/Sptbn2
CX	D21	regulation of monoatomic ion transmembrane transporter activity	3/92	3	0.138813	0.357269	0.323407	171051/24925/29553	Adrb1/Cabp1/Kcnk3
CX	D21	regulation of mononuclear cell proliferation	3/92	3	0.13993	0.357269	0.323407	289257/29499/308501	Cd22/Shh/Spta1
CX	D21	regulation of the force of heart contraction	1/92	1	0.140396	0.357269	0.323407	24925	Adrb1
CX	D21	response to estradiol	3/92	3	0.13993	0.357269	0.323407	25342/29499/361969	Fga/Oxtr/Shh
CX	D21	response to lithium ion	1/92	1	0.140396	0.357269	0.323407	29499	Shh
CX	D21	signaling receptor ligand precursor processing	1/92	1	0.140396	0.357269	0.323407	25121	Pcsk2
CX	D21	D-glucose transmembrane transport	2/92	2	0.143516	0.360462	0.326297	25139/25351	Slc2a2/Slc2a4
CX	D21	behavioral response to pain	1/92	1	0.144585	0.360462	0.326297	500105	Cntnap2
CX	D21	bicarbonate transport	1/92	1	0.148753	0.360462	0.326297	311423	Slc4a11
CX	D21	blastocyst growth	1/92	1	0.144585	0.360462	0.326297	299210	Esrrb
CX	D21	calcium ion transport into cytosol	1/92	1	0.144585	0.360462	0.326297	140447	Slc8a2
CX	D21	formation of primary germ layer	2/92	2	0.146865	0.360462	0.326297	140584/25654	Col11a1/Wnt11
CX	D21	glucan catabolic process	1/92	1	0.148753	0.360462	0.326297	24925	Adrb1
CX	D21	glycogen catabolic process	1/92	1	0.144585	0.360462	0.326297	24925	Adrb1
CX	D21	heart growth	2/92	2	0.148545	0.360462	0.326297	24925/362675	Adrb1/Tp73
CX	D21	hexose transmembrane transport	2/92	2	0.145188	0.360462	0.326297	25139/25351	Slc2a2/Slc2a4
CX	D21	hormone secretion	4/92	4	0.143822	0.360462	0.326297	24366/24367/25351/361969	Fga/Fgb/Fgg/Slc2a2
CX	D21	inflammatory response to wounding	1/92	1	0.148753	0.360462	0.326297	362119	C5
CX	D21	leukocyte homeostasis	2/92	2	0.146865	0.360462	0.326297	289257/362119	C5/Spta1
CX	D21	mitotic cytokinetic process	1/92	1	0.148753	0.360462	0.326297	309523	Kif20b
CX	D21	negative regulation of alpha-beta T cell differentiation	1/92	1	0.148753	0.360462	0.326297	29499	Shh
CX	D21	negative regulation of lipid catabolic process	1/92	1	0.144585	0.360462	0.326297	25629	Plin1
CX	D21	negative regulation of locomotion	4/92	4	0.147388	0.360462	0.326297	29499/362119/366733/64457	C5/Diras3/Ndrg4/Shh
CX	D21	negative regulation of stem cell differentiation	1/92	1	0.144585	0.360462	0.326297	299210	Esrrb
CX	D21	negative regulation of stem cell proliferation	1/92	1	0.148753	0.360462	0.326297	140584	Wnt11
CX	D21	negative regulation of systemic arterial blood pressure	1/92	1	0.144585	0.360462	0.326297	24925	Adrb1
CX	D21	neutrophil homeostasis	1/92	1	0.148753	0.360462	0.326297	362119	C5
CX	D21	positive regulation of heart rate	1/92	1	0.144585	0.360462	0.326297	24925	Adrb1
CX	D21	positive regulation of long-term synaptic potentiation	1/92	1	0.144585	0.360462	0.326297	24925	Adrb1
CX	D21	positive regulation of protein maturation	1/92	1	0.144585	0.360462	0.326297	308068	Nkd2
CX	D21	prostate gland epithelium morphogenesis	1/92	1	0.148753	0.360462	0.326297	29499	Shh
CX	D21	regulation of animal organ formation	1/92	1	0.144585	0.360462	0.326297	29499	Shh
CX	D21	regulation of circadian sleep/wake cycle, sleep	1/92	1	0.144585	0.360462	0.326297	24925	Adrb1
CX	D21	regulation of dopamine secretion	1/92	1	0.144585	0.360462	0.326297	362119	C5
CX	D21	regulation of glucan biosynthetic process	1/92	1	0.148753	0.360462	0.326297	299210	Esrrb
CX	D21	regulation of glycogen biosynthetic process	1/92	1	0.148753	0.360462	0.326297	299210	Esrrb
CX	D21	regulation of macrophage chemotaxis	1/92	1	0.148753	0.360462	0.326297	362119	C5
CX	D21	regulation of nucleocytoplasmic transport	2/92	2	0.146865	0.360462	0.326297	171051/29499	Cabp1/Shh
CX	D21	regulation of skeletal muscle tissue development	1/92	1	0.148753	0.360462	0.326297	29499	Shh
CX	D21	response to glucagon	1/92	1	0.148753	0.360462	0.326297	59085	Asl
CX	D21	serine family amino acid metabolic process	1/92	1	0.148753	0.360462	0.326297	311446	Hao1
CX	D21	smooth muscle tissue development	1/92	1	0.148753	0.360462	0.326297	29499	Shh
CX	D21	synaptic vesicle cycle	3/92	3	0.145561	0.360462	0.326297	171574/25139/29211	Dnm3/Slc2a4/Sptbn2
CX	D21	adrenergic receptor signaling pathway	1/92	1	0.152901	0.362561	0.328196	24925	Adrb1
CX	D21	alpha-beta T cell differentiation	2/92	2	0.151918	0.362561	0.328196	29499/314423	Bcl11b/Shh
CX	D21	cellular response to gamma radiation	1/92	1	0.152901	0.362561	0.328196	314555	Tspyl5
CX	D21	endothelial cell chemotaxis	1/92	1	0.152901	0.362561	0.328196	29499	Shh
CX	D21	liver development	3/92	3	0.152416	0.362561	0.328196	29499/361969/59085	Asl/Fga/Shh
CX	D21	monosaccharide transmembrane transport	2/92	2	0.150229	0.362561	0.328196	25139/25351	Slc2a2/Slc2a4
CX	D21	negative regulation of cardiac muscle tissue growth	1/92	1	0.152901	0.362561	0.328196	362675	Tp73
CX	D21	negative regulation of heart growth	1/92	1	0.152901	0.362561	0.328196	362675	Tp73
CX	D21	organic cation transport	2/92	2	0.150229	0.362561	0.328196	25342/362119	C5/Oxtr
CX	D21	polysaccharide catabolic process	1/92	1	0.152901	0.362561	0.328196	24925	Adrb1
CX	D21	positive regulation of signal transduction by p53 class mediator	1/92	1	0.152901	0.362561	0.328196	362675	Tp73
CX	D21	postsynaptic density assembly	1/92	1	0.152901	0.362561	0.328196	140722	Caskin1
CX	D21	regulation of adenylate cyclase activity	1/92	1	0.152901	0.362561	0.328196	24925	Adrb1
CX	D21	regulation of monoatomic ion transmembrane transport	4/92	4	0.151894	0.362561	0.328196	171051/24925/29553/64190	Adrb1/Cabp1/Fxyd4/Kcnk3
CX	D21	regulation of transmembrane transporter activity	3/92	3	0.150119	0.362561	0.328196	171051/24925/29553	Adrb1/Cabp1/Kcnk3
CX	D21	sphingolipid catabolic process	1/92	1	0.152901	0.362561	0.328196	117185	Neu3
CX	D21	spinal cord development	2/92	2	0.151918	0.362561	0.328196	24457/29499	Hoxb8/Shh
CX	D21	cellular response to oxygen levels	3/92	3	0.153568	0.362731	0.328351	25139/29553/59085	Asl/Kcnk3/Slc2a4
CX	D21	centrosome localization	1/92	1	0.157029	0.362731	0.328351	499010	Syne1
CX	D21	circadian sleep/wake cycle, sleep	1/92	1	0.157029	0.362731	0.328351	24925	Adrb1
CX	D21	embryonic hindlimb morphogenesis	1/92	1	0.157029	0.362731	0.328351	29499	Shh
CX	D21	heart formation	1/92	1	0.157029	0.362731	0.328351	140584	Wnt11
CX	D21	hepaticobiliary system development	3/92	3	0.155882	0.362731	0.328351	29499/361969/59085	Asl/Fga/Shh
CX	D21	homophilic cell adhesion via plasma membrane adhesion molecules	2/92	2	0.157005	0.362731	0.328351	25409/65048	Cdh6/Fat2
CX	D21	hormone transport	4/92	4	0.155537	0.362731	0.328351	24366/24367/25351/361969	Fga/Fgb/Fgg/Slc2a2
CX	D21	motor behavior	1/92	1	0.157029	0.362731	0.328351	500105	Cntnap2
CX	D21	myotube differentiation	2/92	2	0.157005	0.362731	0.328351	29499/500105	Cntnap2/Shh
CX	D21	negative regulation of muscle contraction	1/92	1	0.157029	0.362731	0.328351	24925	Adrb1
CX	D21	nuclear migration	1/92	1	0.157029	0.362731	0.328351	499010	Syne1
CX	D21	positive regulation of filopodium assembly	1/92	1	0.157029	0.362731	0.328351	171574	Dnm3
CX	D21	positive regulation of sprouting angiogenesis	1/92	1	0.157029	0.362731	0.328351	29499	Shh
CX	D21	prostate gland morphogenesis	1/92	1	0.157029	0.362731	0.328351	29499	Shh
CX	D21	regulation of actin filament polymerization	2/92	2	0.155305	0.362731	0.328351	289257/29211	Spta1/Sptbn2
CX	D21	regulation of gliogenesis	2/92	2	0.157005	0.362731	0.328351	29499/362675	Shh/Tp73
CX	D21	secretory granule localization	1/92	1	0.157029	0.362731	0.328351	310641	Trim46
CX	D21	smooth muscle cell migration	2/92	2	0.157005	0.362731	0.328351	361969/64457	Fga/Ndrg4
CX	D21	stem cell differentiation	3/92	3	0.153568	0.362731	0.328351	29499/299210/311423	Esrrb/Shh/Slc4a11
CX	D21	visual perception	2/92	2	0.155305	0.362731	0.328351	171051/25654	Cabp1/Col11a1
CX	D21	T cell lineage commitment	1/92	1	0.161137	0.363284	0.328851	29499	Shh
CX	D21	alcohol catabolic process	1/92	1	0.161137	0.363284	0.328851	311446	Hao1
CX	D21	ameboidal-type cell migration	3/92	3	0.159372	0.363284	0.328851	25713/29499/65048	Fat2/Itgb7/Shh
CX	D21	biological process involved in interaction with host	2/92	2	0.160414	0.363284	0.328851	286934/287222	Havcr1/Timd2
CX	D21	chondrocyte development	1/92	1	0.161137	0.363284	0.328851	25654	Col11a1
CX	D21	embryonic digestive tract development	1/92	1	0.161137	0.363284	0.328851	29499	Shh
CX	D21	embryonic forelimb morphogenesis	1/92	1	0.161137	0.363284	0.328851	29499	Shh
CX	D21	glutamate metabolic process	1/92	1	0.161137	0.363284	0.328851	59085	Asl
CX	D21	leukocyte tethering or rolling	1/92	1	0.161137	0.363284	0.328851	25713	Itgb7
CX	D21	locomotory behavior	3/92	3	0.158206	0.363284	0.328851	24457/500105/59085	Asl/Cntnap2/Hoxb8
CX	D21	microtubule organizing center localization	1/92	1	0.161137	0.363284	0.328851	499010	Syne1
CX	D21	negative regulation of antigen receptor-mediated signaling pathway	1/92	1	0.161137	0.363284	0.328851	308501	Cd22
CX	D21	negative regulation of intracellular protein transport	1/92	1	0.161137	0.363284	0.328851	171051	Cabp1
CX	D21	negative regulation of receptor-mediated endocytosis	1/92	1	0.161137	0.363284	0.328851	117185	Neu3
CX	D21	neuron projection arborization	1/92	1	0.161137	0.363284	0.328851	500105	Cntnap2
CX	D21	positive regulation of monoatomic ion transport	3/92	3	0.158206	0.363284	0.328851	24925/29553/64190	Adrb1/Fxyd4/Kcnk3
CX	D21	potassium ion homeostasis	1/92	1	0.161137	0.363284	0.328851	315190	Upk3a
CX	D21	proximal/distal pattern formation	1/92	1	0.161137	0.363284	0.328851	306659	Irx1
CX	D21	regulation of circadian sleep/wake cycle	1/92	1	0.161137	0.363284	0.328851	24925	Adrb1
CX	D21	regulation of transforming growth factor beta production	1/92	1	0.161137	0.363284	0.328851	140584	Wnt11
CX	D21	fat cell differentiation	3/92	3	0.161713	0.364145	0.329631	24925/25139/500105	Adrb1/Cntnap2/Slc2a4
CX	D21	regulation of receptor-mediated endocytosis	2/92	2	0.162124	0.364198	0.329679	117185/499010	Neu3/Syne1
CX	D21	sensory perception of light stimulus	2/92	2	0.162124	0.364198	0.329679	171051/25654	Cabp1/Col11a1
CX	D21	positive regulation of transmembrane transport	3/92	3	0.162887	0.365116	0.33051	24925/29553/64190	Adrb1/Fxyd4/Kcnk3
CX	D21	protein secretion	4/92	4	0.162922	0.365116	0.33051	24366/24367/25351/361969	Fga/Fgb/Fgg/Slc2a2
CX	D21	cardiac chamber morphogenesis	2/92	2	0.163838	0.365912	0.33123	140584/25654	Col11a1/Wnt11
CX	D21	dopamine secretion	1/92	1	0.165225	0.365912	0.33123	362119	C5
CX	D21	establishment of epithelial cell polarity	1/92	1	0.165225	0.365912	0.33123	29499	Shh
CX	D21	hair follicle morphogenesis	1/92	1	0.165225	0.365912	0.33123	29499	Shh
CX	D21	negative regulation of axon extension	1/92	1	0.165225	0.365912	0.33123	310641	Trim46
CX	D21	negative regulation of mononuclear cell migration	1/92	1	0.165225	0.365912	0.33123	362119	C5
CX	D21	positive regulation of smooth muscle contraction	1/92	1	0.165225	0.365912	0.33123	25342	Oxtr
CX	D21	regulation of cell growth involved in cardiac muscle cell development	1/92	1	0.165225	0.365912	0.33123	24925	Adrb1
CX	D21	regulation of leukocyte proliferation	3/92	3	0.164064	0.365912	0.33123	289257/29499/308501	Cd22/Shh/Spta1
CX	D21	vesicle docking involved in exocytosis	1/92	1	0.165225	0.365912	0.33123	29211	Sptbn2
CX	D21	cellular response to abiotic stimulus	4/92	4	0.165724	0.366153	0.331448	140584/25139/311423/314555	Slc2a4/Slc4a11/Tspyl5/Wnt11
CX	D21	cellular response to environmental stimulus	4/92	4	0.165724	0.366153	0.331448	140584/25139/311423/314555	Slc2a4/Slc4a11/Tspyl5/Wnt11
CX	D21	developmental growth involved in morphogenesis	3/92	3	0.166426	0.367272	0.332461	140584/29499/310641	Shh/Trim46/Wnt11
CX	D21	establishment of protein localization to extracellular region	4/92	4	0.166662	0.367361	0.332542	24366/24367/25351/361969	Fga/Fgb/Fgg/Slc2a2
CX	D21	odontogenesis	2/92	2	0.167274	0.368278	0.333372	29499/314423	Bcl11b/Shh
CX	D21	cardiac ventricle development	2/92	2	0.168997	0.369262	0.334262	140584/25654	Col11a1/Wnt11
CX	D21	circadian sleep/wake cycle process	1/92	1	0.169294	0.369262	0.334262	24925	Adrb1
CX	D21	estrous cycle	1/92	1	0.169294	0.369262	0.334262	25342	Oxtr
CX	D21	protein K11-linked ubiquitination	1/92	1	0.169294	0.369262	0.334262	360847	Ube2t
CX	D21	regulation of astrocyte differentiation	1/92	1	0.169294	0.369262	0.334262	29499	Shh
CX	D21	regulation of calcineurin-mediated signaling	1/92	1	0.169294	0.369262	0.334262	140447	Slc8a2
CX	D21	regulation of intrinsic apoptotic signaling pathway by p53 class mediator	1/92	1	0.169294	0.369262	0.334262	362675	Tp73
CX	D21	startle response	1/92	1	0.169294	0.369262	0.334262	500105	Cntnap2
CX	D21	regulation of cold-induced thermogenesis	2/92	2	0.170724	0.371517	0.336304	24925/25342	Adrb1/Oxtr
CX	D21	stem cell proliferation	2/92	2	0.170724	0.371517	0.336304	140584/29499	Shh/Wnt11
CX	D21	heart morphogenesis	3/92	3	0.17118	0.372079	0.336812	140584/25654/29499	Col11a1/Shh/Wnt11
CX	D21	carbohydrate transmembrane transport	2/92	2	0.172453	0.373324	0.337939	25139/25351	Slc2a2/Slc2a4
CX	D21	membrane lipid catabolic process	1/92	1	0.173343	0.373324	0.337939	117185	Neu3
CX	D21	negative regulation of calcium ion transmembrane transporter activity	1/92	1	0.173343	0.373324	0.337939	171051	Cabp1
CX	D21	nucleobase metabolic process	1/92	1	0.173343	0.373324	0.337939	117533	Gmpr
CX	D21	protein localization to extracellular region	4/92	4	0.172331	0.373324	0.337939	24366/24367/25351/361969	Fga/Fgb/Fgg/Slc2a2
CX	D21	regulation of amine metabolic process	1/92	1	0.173343	0.373324	0.337939	25750	Maob
CX	D21	regulation of stem cell population maintenance	1/92	1	0.173343	0.373324	0.337939	299210	Esrrb
CX	D21	transforming growth factor beta production	1/92	1	0.173343	0.373324	0.337939	140584	Wnt11
CX	D21	cell fate commitment	3/92	3	0.173572	0.373388	0.337997	140584/29499/314423	Bcl11b/Shh/Wnt11
CX	D21	antimicrobial humoral response	2/92	2	0.174185	0.373851	0.338416	24366/361969	Fga/Fgb
CX	D21	glial cell development	2/92	2	0.174185	0.373851	0.338416	29499/500105	Cntnap2/Shh
CX	D21	epiboly involved in wound healing	1/92	1	0.177373	0.375542	0.339947	363060	Plet1
CX	D21	negative regulation of amine transport	1/92	1	0.177373	0.375542	0.339947	362119	C5
CX	D21	negative regulation of cell-matrix adhesion	1/92	1	0.177373	0.375542	0.339947	363060	Plet1
CX	D21	negative regulation of protein-containing complex assembly	2/92	2	0.17592	0.375542	0.339947	289257/29211	Spta1/Sptbn2
CX	D21	placenta blood vessel development	1/92	1	0.177373	0.375542	0.339947	498309	Vash2
CX	D21	positive regulation of lymphocyte proliferation	2/92	2	0.17592	0.375542	0.339947	289257/29499	Shh/Spta1
CX	D21	receptor-mediated endocytosis	3/92	3	0.175973	0.375542	0.339947	117185/171574/499010	Dnm3/Neu3/Syne1
CX	D21	regulation of fibroblast growth factor receptor signaling pathway	1/92	1	0.177373	0.375542	0.339947	291936	Hhip
CX	D21	regulation of intrinsic apoptotic signaling pathway in response to DNA damage	1/92	1	0.177373	0.375542	0.339947	362675	Tp73
CX	D21	regulation of phosphatidylinositol 3-kinase/protein kinase B signal transduction	3/92	3	0.175973	0.375542	0.339947	296409/314555/500105	Cass4/Cntnap2/Tspyl5
CX	D21	spinal cord motor neuron differentiation	1/92	1	0.177373	0.375542	0.339947	29499	Shh
CX	D21	wound healing, spreading of cells	1/92	1	0.177373	0.375542	0.339947	363060	Plet1
CX	D21	cold-induced thermogenesis	2/92	2	0.177658	0.375722	0.340111	24925/25342	Adrb1/Oxtr
CX	D21	amide metabolic process	4/92	4	0.179029	0.377646	0.341852	117185/25121/494500/59085	Asl/Gsta3/Neu3/Pcsk2
CX	D21	carbohydrate transport	2/92	2	0.181142	0.377646	0.341852	25139/25351	Slc2a2/Slc2a4
CX	D21	epiboly	1/92	1	0.181383	0.377646	0.341852	363060	Plet1
CX	D21	lung cell differentiation	1/92	1	0.181383	0.377646	0.341852	362675	Tp73
CX	D21	lung epithelial cell differentiation	1/92	1	0.181383	0.377646	0.341852	362675	Tp73
CX	D21	negative regulation of neuron projection development	2/92	2	0.181142	0.377646	0.341852	171574/310641	Dnm3/Trim46
CX	D21	porphyrin-containing compound metabolic process	1/92	1	0.181383	0.377646	0.341852	289257	Spta1
CX	D21	positive regulation of cytokinesis	1/92	1	0.181383	0.377646	0.341852	309523	Kif20b
CX	D21	positive regulation of mononuclear cell proliferation	2/92	2	0.181142	0.377646	0.341852	289257/29499	Shh/Spta1
CX	D21	regulation of transporter activity	3/92	3	0.180804	0.377646	0.341852	171051/24925/29553	Adrb1/Cabp1/Kcnk3
CX	D21	salivary gland morphogenesis	1/92	1	0.181383	0.377646	0.341852	29499	Shh
CX	D21	sleep	1/92	1	0.181383	0.377646	0.341852	24925	Adrb1
CX	D21	specification of animal organ identity	1/92	1	0.181383	0.377646	0.341852	140584	Wnt11
CX	D21	thyroid gland development	1/92	1	0.181383	0.377646	0.341852	29499	Shh
CX	D21	positive regulation of synaptic transmission	3/92	3	0.182017	0.378548	0.342668	140447/24925/25342	Adrb1/Oxtr/Slc8a2
CX	D21	adrenal gland development	1/92	1	0.185373	0.380056	0.344033	140584	Wnt11
CX	D21	cardiac atrium development	1/92	1	0.185373	0.380056	0.344033	140584	Wnt11
CX	D21	metanephric nephron development	1/92	1	0.185373	0.380056	0.344033	306659	Irx1
CX	D21	muscle cell migration	2/92	2	0.184636	0.380056	0.344033	361969/64457	Fga/Ndrg4
CX	D21	negative regulation of proteasomal ubiquitin-dependent protein catabolic process	1/92	1	0.185373	0.380056	0.344033	29499	Shh
CX	D21	negative regulation of smoothened signaling pathway	1/92	1	0.185373	0.380056	0.344033	291936	Hhip
CX	D21	neuron fate specification	1/92	1	0.185373	0.380056	0.344033	29499	Shh
CX	D21	positive regulation of substrate adhesion-dependent cell spreading	1/92	1	0.185373	0.380056	0.344033	296409	Cass4
CX	D21	regulation of apoptotic signaling pathway	4/92	4	0.183867	0.380056	0.344033	24366/24367/361969/362675	Fga/Fgb/Fgg/Tp73
CX	D21	regulation of cardiac muscle cell contraction	1/92	1	0.185373	0.380056	0.344033	24925	Adrb1
CX	D21	regulation of cyclase activity	1/92	1	0.185373	0.380056	0.344033	24925	Adrb1
CX	D21	regulation of polysaccharide biosynthetic process	1/92	1	0.185373	0.380056	0.344033	299210	Esrrb
CX	D21	regulation of postsynaptic neurotransmitter receptor internalization	1/92	1	0.185373	0.380056	0.344033	499010	Syne1
CX	D21	cerebellum development	2/92	2	0.186387	0.381301	0.345161	29211/500105	Cntnap2/Sptbn2
CX	D21	response to interleukin-1	2/92	2	0.186387	0.381301	0.345161	24366/24367	Fgb/Fgg
CX	D21	animal organ regeneration	2/92	2	0.18814	0.383178	0.34686	29499/361969	Fga/Shh
CX	D21	apoptotic cell clearance	1/92	1	0.189345	0.383178	0.34686	24233	C4a
CX	D21	branching involved in blood vessel morphogenesis	1/92	1	0.189345	0.383178	0.34686	29499	Shh
CX	D21	cell-cell adhesion mediated by cadherin	1/92	1	0.189345	0.383178	0.34686	25409	Cdh6
CX	D21	epidermis morphogenesis	1/92	1	0.189345	0.383178	0.34686	29499	Shh
CX	D21	nucleus localization	1/92	1	0.189345	0.383178	0.34686	499010	Syne1
CX	D21	positive regulation of chemotaxis	2/92	2	0.18814	0.383178	0.34686	29499/362119	C5/Shh
CX	D21	positive regulation of neuroblast proliferation	1/92	1	0.189345	0.383178	0.34686	29499	Shh
CX	D21	positive regulation of synaptic transmission, glutamatergic	1/92	1	0.189345	0.383178	0.34686	25342	Oxtr
CX	D21	regulation of voltage-gated calcium channel activity	1/92	1	0.189345	0.383178	0.34686	171051	Cabp1
CX	D21	regulation of actin polymerization or depolymerization	2/92	2	0.189896	0.383467	0.347121	289257/29211	Spta1/Sptbn2
CX	D21	vesicle-mediated transport to the plasma membrane	2/92	2	0.189896	0.383467	0.347121	366915/64457	Ndrg4/Snx31
CX	D21	establishment or maintenance of epithelial cell apical/basal polarity	1/92	1	0.193297	0.387241	0.350537	140584	Wnt11
CX	D21	negative regulation of protein localization to nucleus	1/92	1	0.193297	0.387241	0.350537	171051	Cabp1
CX	D21	neural tube patterning	1/92	1	0.193297	0.387241	0.350537	29499	Shh
CX	D21	positive regulation of ATP metabolic process	1/92	1	0.193297	0.387241	0.350537	299210	Esrrb
[truncated: 55,766 more rows]
