# Supplementary material for: Longitudinal multiorgan transcriptomic atlas of salt-induced hypertension
Source: JCI Insight. 2026 Apr 23;11(12):e200841. doi: 10.1172/jci.insight.200841 (PMC13313555; doi:10.1172/jci.insight.200841)
Supplement: Supplemental data set 8 [file jciinsight-11-200841-s212.xlsx]

## Sheet: Sheet1
Organ	Timepoint	ID	Description	GeneRatio	Count	p.adjust	GeneSymbols
CX	D14	GO:0098813	nuclear chromosome segregation	33/131	33	2.74243e-27	Aurkb;Birc5;Brip1;Bub1;Bub1b;Ccnb1;Ccne1;Cdc20;Cdca5;Cdk1;Cdt1;Cenpf;Cenpk;Fam83d;Fancd2;Hspa1a;Kif18b;Kif23;Kif2c;Kif4a;Kntc1;Mastl;Nusap1;Plk1;Prc1;Pttg1;Ska1;Tacc3;Top2a;Tpx2;Ttk;Ube2c;Uhrf1
CX	D14	GO:0007059	chromosome segregation	35/131	35	3.0659e-26	Aurkb;Birc5;Brip1;Bub1;Bub1b;Ccnb1;Ccne1;Cdc20;Cdca2;Cdca5;Cdk1;Cdt1;Cenpf;Cenpk;Dsn1;Fam83d;Fancd2;Hspa1a;Kif18b;Kif23;Kif2c;Kif4a;Kntc1;Mastl;Nusap1;Plk1;Prc1;Pttg1;Ska1;Tacc3;Top2a;Tpx2;Ttk;Ube2c;Uhrf1
CX	D14	GO:0000280	nuclear division	35/131	35	4.26172e-24	Ankle1;Aurkb;Birc5;Brip1;Bub1;Bub1b;Ccnb1;Ccne1;Cdc20;Cdca2;Cdca5;Cdk1;Cdt1;Cenpk;Cks2;Fancd2;Hspa1a;Kif18b;Kif23;Kif2c;Kif4a;Kntc1;Mastl;Nusap1;Plk1;Prc1;Pttg1;Rad51;Rad51ap1;Ska1;Top2a;Tpx2;Ttk;Ube2c;Uhrf1
CX	D14	GO:0000819	sister chromatid segregation	26/131	26	2.69336e-23	Aurkb;Birc5;Bub1;Bub1b;Ccnb1;Cdc20;Cdca5;Cdk1;Cdt1;Cenpk;Hspa1a;Kif18b;Kif23;Kif2c;Kif4a;Kntc1;Nusap1;Plk1;Prc1;Ska1;Tacc3;Top2a;Tpx2;Ttk;Ube2c;Uhrf1
CX	D14	GO:0000070	mitotic sister chromatid segregation	24/131	24	2.06507e-21	Aurkb;Birc5;Bub1;Bub1b;Ccnb1;Cdc20;Cdca5;Cdk1;Cdt1;Cenpk;Hspa1a;Kif18b;Kif23;Kif2c;Kif4a;Kntc1;Nusap1;Plk1;Prc1;Ska1;Tpx2;Ttk;Ube2c;Uhrf1
CX	D14	GO:0140014	mitotic nuclear division	25/131	25	1.44805e-18	Aurkb;Birc5;Bub1;Bub1b;Ccnb1;Cdc20;Cdca2;Cdca5;Cdk1;Cdt1;Cenpk;Hspa1a;Kif18b;Kif23;Kif2c;Kif4a;Kntc1;Nusap1;Plk1;Prc1;Ska1;Tpx2;Ttk;Ube2c;Uhrf1
CX	D14	GO:0044772	mitotic cell cycle phase transition	28/131	28	4.47836e-17	Aurkb;Birc5;Bub1;Bub1b;Ccna2;Ccnb1;Ccne1;Cdc20;Cdca5;Cdk1;Cenpf;Cks2;Clspn;Dtl;E2f1;Foxm1;Iqgap3;Kntc1;Mastl;Plk1;Pole;Ska1;Stil;Tacc3;Tcf19;Ticrr;Ttk;Ube2c
CX	D14	GO:0051983	regulation of chromosome segregation	15/131	15	1.24578e-13	Aurkb;Birc5;Bub1;Bub1b;Ccnb1;Cdc20;Cdca2;Cdk1;Kif2c;Kntc1;Plk1;Ska1;Tacc3;Ttk;Ube2c
CX	D14	GO:0090068	positive regulation of cell cycle process	21/131	21	1.71348e-13	Aurkb;Birc5;Bub1;Ccnb1;Ccne1;Cdc20;Cdca5;Cdk1;Dtl;E2f8;Fam83d;Kif20b;Kif23;Mastl;Nusap1;Plk4;Ppp1r35;Rad51ap1;Ska1;Stil;Ube2c
CX	D14	GO:0033045	regulation of sister chromatid segregation	13/131	13	1.07858e-12	Aurkb;Birc5;Bub1;Bub1b;Ccnb1;Cdc20;Cdk1;Kntc1;Plk1;Ska1;Tacc3;Ttk;Ube2c
CX	D14	GO:1901987	regulation of cell cycle phase transition	23/131	23	7.51799e-12	Aurkb;Birc5;Bub1;Bub1b;Ccnb1;Ccne1;Cdc20;Cdca5;Cdk1;Cdt1;Cenpf;Clspn;Dtl;E2f1;Fam83d;Fancd2;Kntc1;Plk1;Ska1;Stil;Ticrr;Ttk;Ube2c
CX	D14	GO:0007346	regulation of mitotic cell cycle	24/131	24	1.13597e-11	Aurkb;Birc5;Bub1;Bub1b;Ccnb1;Ccne1;Cdc20;Cdca2;Cdca5;Cdk1;Cenpf;Cks2;Clspn;Dtl;E2f1;Fancd2;Kntc1;Nusap1;Plk1;Ska1;Stil;Ticrr;Ttk;Ube2c
CX	D14	GO:0045787	positive regulation of cell cycle	21/131	21	2.03318e-11	Aurkb;Birc5;Bub1;Ccnb1;Ccne1;Cdc20;Cdca5;Cdk1;Dtl;E2f8;Fam83d;Kif20b;Kif23;Mastl;Nusap1;Plk4;Ppp1r35;Rad51ap1;Ska1;Stil;Ube2c
CX	D14	GO:1901990	regulation of mitotic cell cycle phase transition	20/131	20	2.37228e-11	Aurkb;Birc5;Bub1;Bub1b;Ccnb1;Ccne1;Cdc20;Cdca5;Cdk1;Cenpf;Clspn;Dtl;E2f1;Kntc1;Plk1;Ska1;Stil;Ticrr;Ttk;Ube2c
CX	D14	GO:0000075	cell cycle checkpoint signaling	16/131	16	3.98709e-11	Aurkb;Birc5;Bub1;Bub1b;Ccnb1;Cdk1;Cdt1;Clspn;Dtl;E2f1;Fancd2;Kntc1;Plk1;Ska1;Ticrr;Ttk
CX	D14	GO:1902850	microtubule cytoskeleton organization involved in mitosis	15/131	15	4.3222e-11	Aurkb;Birc5;Ccnb1;Cdc20;Cdk1;Hspa1a;Kif23;Kif4a;Nusap1;Plk1;Prc1;Stil;Tacc3;Tpx2;Uhrf1
CX	D14	GO:0007091	metaphase/anaphase transition of mitotic cell cycle	11/131	11	8.17488e-11	Birc5;Bub1;Bub1b;Ccnb1;Cdc20;Kntc1;Plk1;Ska1;Tacc3;Ttk;Ube2c
CX	D14	GO:0007051	spindle organization	16/131	16	1.01989e-10	Aurkb;Birc5;Ccnb1;Cdc20;Cdk1;Hspa1a;Kif23;Kif4a;Mastl;Plk1;Prc1;Ska1;Stil;Tacc3;Tpx2;Uhrf1
CX	D14	GO:0044784	metaphase/anaphase transition of cell cycle	11/131	11	1.19524e-10	Birc5;Bub1;Bub1b;Ccnb1;Cdc20;Kntc1;Plk1;Ska1;Tacc3;Ttk;Ube2c
CX	D14	GO:0007093	mitotic cell cycle checkpoint signaling	14/131	14	1.19524e-10	Aurkb;Birc5;Bub1;Bub1b;Ccnb1;Cdk1;Clspn;Dtl;Fancd2;Kntc1;Plk1;Ska1;Ticrr;Ttk
CX	D14	GO:1903046	meiotic cell cycle process	17/131	17	1.2246e-10	Ankle1;Birc5;Brip1;Ccnb1;Ccne1;Cdc20;Cdk1;Cks2;Fancd2;Mastl;Plk1;Pttg1;Rad51;Rad51ap1;Ska1;Top2a;Ttk
CX	D14	GO:0033047	regulation of mitotic sister chromatid segregation	10/131	10	2.18367e-10	Aurkb;Birc5;Bub1;Bub1b;Ccnb1;Cdk1;Kntc1;Plk1;Ska1;Ttk
CX	D14	GO:0010965	regulation of mitotic sister chromatid separation	10/131	10	3.15047e-10	Birc5;Bub1;Bub1b;Ccnb1;Cdc20;Kntc1;Plk1;Ska1;Ttk;Ube2c
CX	D14	GO:0007052	mitotic spindle organization	13/131	13	3.29651e-10	Aurkb;Birc5;Ccnb1;Cdc20;Hspa1a;Kif23;Kif4a;Plk1;Prc1;Stil;Tacc3;Tpx2;Uhrf1
CX	D14	GO:0051306	mitotic sister chromatid separation	10/131	10	5.20093e-10	Birc5;Bub1;Bub1b;Ccnb1;Cdc20;Kntc1;Plk1;Ska1;Ttk;Ube2c
CX	D14	GO:0030071	regulation of mitotic metaphase/anaphase transition	10/131	10	7.2434e-10	Birc5;Bub1;Bub1b;Ccnb1;Cdc20;Kntc1;Plk1;Ska1;Ttk;Ube2c
CX	D14	GO:0051321	meiotic cell cycle	17/131	17	9.34448e-10	Ankle1;Birc5;Brip1;Ccnb1;Ccne1;Cdc20;Cdk1;Cks2;Fancd2;Mastl;Plk1;Pttg1;Rad51;Rad51ap1;Ska1;Top2a;Ttk
CX	D14	GO:1902099	regulation of metaphase/anaphase transition of cell cycle	10/131	10	1.14222e-09	Birc5;Bub1;Bub1b;Ccnb1;Cdc20;Kntc1;Plk1;Ska1;Ttk;Ube2c
CX	D14	GO:0007088	regulation of mitotic nuclear division	12/131	12	1.48163e-09	Birc5;Bub1;Bub1b;Ccnb1;Cdc20;Cdca2;Kntc1;Nusap1;Plk1;Ska1;Ttk;Ube2c
CX	D14	GO:0140013	meiotic nuclear division	15/131	15	2.08298e-09	Ankle1;Birc5;Brip1;Ccne1;Cdc20;Cks2;Fancd2;Mastl;Plk1;Pttg1;Rad51;Rad51ap1;Ska1;Top2a;Ttk
CX	D14	GO:0051783	regulation of nuclear division	13/131	13	2.11276e-09	Birc5;Bub1;Bub1b;Ccnb1;Cdc20;Cdca2;Kntc1;Nusap1;Plk1;Rad51ap1;Ska1;Ttk;Ube2c
CX	D14	GO:1905818	regulation of chromosome separation	10/131	10	3.09346e-09	Birc5;Bub1;Bub1b;Ccnb1;Cdc20;Kntc1;Plk1;Ska1;Ttk;Ube2c
CX	D14	GO:1901988	negative regulation of cell cycle phase transition	16/131	16	3.72449e-09	Aurkb;Birc5;Bub1;Bub1b;Ccnb1;Cdk1;Cdt1;Clspn;Dtl;E2f1;Fancd2;Kntc1;Plk1;Ska1;Ticrr;Ttk
CX	D14	GO:0010948	negative regulation of cell cycle process	17/131	17	5.02886e-09	Aurkb;Birc5;Bub1;Bub1b;Ccnb1;Cdk1;Cdt1;Clspn;Dtl;E2f1;E2f8;Fancd2;Kntc1;Plk1;Ska1;Ticrr;Ttk
CX	D14	GO:0051304	chromosome separation	10/131	10	8.8617e-09	Birc5;Bub1;Bub1b;Ccnb1;Cdc20;Kntc1;Plk1;Ska1;Ttk;Ube2c
CX	D14	GO:0000086	G2/M transition of mitotic cell cycle	12/131	12	1.86223e-08	Aurkb;Birc5;Ccna2;Ccnb1;Cdk1;Cenpf;Clspn;Dtl;Foxm1;Mastl;Plk1;Ticrr
CX	D14	GO:0051303	establishment of chromosome localization	11/131	11	1.97635e-08	Aurkb;Birc5;Ccnb1;Cdca5;Cdk1;Cdt1;Cenpf;Fam83d;Kif2c;Ska1;Ttk
CX	D14	GO:0061982	meiosis I cell cycle process	12/131	12	2.08188e-08	Ankle1;Birc5;Brip1;Ccne1;Cdc20;Cks2;Fancd2;Plk1;Pttg1;Rad51;Rad51ap1;Top2a
CX	D14	GO:0007094	mitotic spindle assembly checkpoint signaling	8/131	8	2.18921e-08	Birc5;Bub1;Bub1b;Ccnb1;Kntc1;Plk1;Ska1;Ttk
CX	D14	GO:0071173	spindle assembly checkpoint signaling	8/131	8	2.18921e-08	Birc5;Bub1;Bub1b;Ccnb1;Kntc1;Plk1;Ska1;Ttk
CX	D14	GO:0071174	mitotic spindle checkpoint signaling	8/131	8	2.18921e-08	Birc5;Bub1;Bub1b;Ccnb1;Kntc1;Plk1;Ska1;Ttk
CX	D14	GO:0045786	negative regulation of cell cycle	18/131	18	2.22476e-08	Aurkb;Birc5;Bub1;Bub1b;Ccnb1;Cdk1;Cdt1;Clspn;Dtl;E2f1;E2f8;Fancd2;Kntc1;Plk1;Ptgs2;Ska1;Ticrr;Ttk
CX	D14	GO:0033044	regulation of chromosome organization	14/131	14	2.22476e-08	Aurkb;Birc5;Bub1;Bub1b;Ccnb1;Cdc20;Cdk1;Kntc1;Plk1;Ska1;Tacc3;Top2a;Ttk;Ube2c
CX	D14	GO:0031577	spindle checkpoint signaling	8/131	8	2.50538e-08	Birc5;Bub1;Bub1b;Ccnb1;Kntc1;Plk1;Ska1;Ttk
CX	D14	GO:0033046	negative regulation of sister chromatid segregation	8/131	8	2.80523e-08	Birc5;Bub1;Bub1b;Ccnb1;Kntc1;Plk1;Ska1;Ttk
CX	D14	GO:0033048	negative regulation of mitotic sister chromatid segregation	8/131	8	2.80523e-08	Birc5;Bub1;Bub1b;Ccnb1;Kntc1;Plk1;Ska1;Ttk
CX	D14	GO:0045841	negative regulation of mitotic metaphase/anaphase transition	8/131	8	2.80523e-08	Birc5;Bub1;Bub1b;Ccnb1;Kntc1;Plk1;Ska1;Ttk
CX	D14	GO:2000816	negative regulation of mitotic sister chromatid separation	8/131	8	2.80523e-08	Birc5;Bub1;Bub1b;Ccnb1;Kntc1;Plk1;Ska1;Ttk
CX	D14	GO:0050000	chromosome localization	11/131	11	2.91537e-08	Aurkb;Birc5;Ccnb1;Cdca5;Cdk1;Cdt1;Cenpf;Fam83d;Kif2c;Ska1;Ttk
CX	D14	GO:1901991	negative regulation of mitotic cell cycle phase transition	13/131	13	3.17959e-08	Aurkb;Birc5;Bub1;Bub1b;Ccnb1;Cdk1;Clspn;Dtl;Kntc1;Plk1;Ska1;Ticrr;Ttk
CX	D14	GO:1902100	negative regulation of metaphase/anaphase transition of cell cycle	8/131	8	3.80482e-08	Birc5;Bub1;Bub1b;Ccnb1;Kntc1;Plk1;Ska1;Ttk
CX	D14	GO:1905819	negative regulation of chromosome separation	8/131	8	3.80482e-08	Birc5;Bub1;Bub1b;Ccnb1;Kntc1;Plk1;Ska1;Ttk
CX	D14	GO:0051310	metaphase chromosome alignment	10/131	10	4.99039e-08	Aurkb;Ccnb1;Cdca5;Cdk1;Cdt1;Cenpf;Fam83d;Kif2c;Ska1;Ttk
CX	D14	GO:0044839	cell cycle G2/M phase transition	12/131	12	5.04958e-08	Aurkb;Birc5;Ccna2;Ccnb1;Cdk1;Cenpf;Clspn;Dtl;Foxm1;Mastl;Plk1;Ticrr
CX	D14	GO:0051985	negative regulation of chromosome segregation	8/131	8	5.1874e-08	Birc5;Bub1;Bub1b;Ccnb1;Kntc1;Plk1;Ska1;Ttk
CX	D14	GO:1901989	positive regulation of cell cycle phase transition	11/131	11	5.20298e-08	Birc5;Ccnb1;Ccne1;Cdc20;Cdca5;Cdk1;Dtl;Fam83d;Ska1;Stil;Ube2c
CX	D14	GO:0045930	negative regulation of mitotic cell cycle	14/131	14	6.23142e-08	Aurkb;Birc5;Bub1;Bub1b;Ccnb1;Cdk1;Clspn;Dtl;Fancd2;Kntc1;Plk1;Ska1;Ticrr;Ttk
CX	D14	GO:0051225	spindle assembly	11/131	11	6.47807e-08	Aurkb;Cdc20;Hspa1a;Kif23;Kif4a;Mastl;Plk1;Prc1;Ska1;Tpx2;Uhrf1
CX	D14	GO:0090307	mitotic spindle assembly	9/131	9	6.5107e-08	Aurkb;Cdc20;Hspa1a;Kif23;Kif4a;Plk1;Prc1;Tpx2;Uhrf1
CX	D14	GO:0045839	negative regulation of mitotic nuclear division	8/131	8	1.08736e-07	Birc5;Bub1;Bub1b;Ccnb1;Kntc1;Plk1;Ska1;Ttk
CX	D14	GO:0007127	meiosis I	11/131	11	1.08736e-07	Ankle1;Birc5;Brip1;Ccne1;Cks2;Fancd2;Plk1;Pttg1;Rad51;Rad51ap1;Top2a
CX	D14	GO:1901992	positive regulation of mitotic cell cycle phase transition	10/131	10	1.16173e-07	Birc5;Ccnb1;Ccne1;Cdc20;Cdca5;Cdk1;Dtl;Ska1;Stil;Ube2c
CX	D14	GO:0000910	cytokinesis	12/131	12	1.22303e-07	Anln;Aurkb;Birc5;E2f8;Iqgap3;Kif20a;Kif20b;Kif23;Kif4a;Nusap1;Plk1;Prc1
CX	D14	GO:0000281	mitotic cytokinesis	9/131	9	1.75799e-07	Anln;Birc5;Iqgap3;Kif20a;Kif20b;Kif23;Kif4a;Nusap1;Plk1
CX	D14	GO:0061640	cytoskeleton-dependent cytokinesis	10/131	10	1.75799e-07	Anln;Aurkb;Birc5;Iqgap3;Kif20a;Kif20b;Kif23;Kif4a;Nusap1;Plk1
CX	D14	GO:0007080	mitotic metaphase chromosome alignment	8/131	8	2.47233e-07	Aurkb;Ccnb1;Cdca5;Cdk1;Cdt1;Kif2c;Ska1;Ttk
CX	D14	GO:0051784	negative regulation of nuclear division	8/131	8	4.19755e-07	Birc5;Bub1;Bub1b;Ccnb1;Kntc1;Plk1;Ska1;Ttk
CX	D14	GO:2001251	negative regulation of chromosome organization	9/131	9	5.29182e-07	Birc5;Bub1;Bub1b;Ccnb1;Kntc1;Plk1;Ska1;Top2a;Ttk
CX	D14	GO:0045931	positive regulation of mitotic cell cycle	10/131	10	1.85965e-06	Birc5;Ccnb1;Ccne1;Cdc20;Cdca5;Cdk1;Dtl;Ska1;Stil;Ube2c
CX	D14	GO:0140694	non-membrane-bounded organelle assembly	16/131	16	2.05207e-06	Aurkb;Cdc20;Cenpk;Hspa1a;Kif23;Kif4a;Kntc1;Mastl;Plk1;Plk4;Ppp1r35;Prc1;Ska1;Stil;Tpx2;Uhrf1
CX	D14	GO:0006270	DNA replication initiation	6/131	6	3.5105e-06	Ccne1;Cdt1;Mcm3;Mcm5;Mcm6;Ticrr
CX	D14	GO:0051052	regulation of DNA metabolic process	16/131	16	4.3017e-06	Ankle1;Aurkb;Bcl6;Ccna2;Cdk1;Cdt1;Cyp1b1;E2f8;Foxm1;Hmgb2;Npas2;Parpbp;Plk1;Rad51;Rad51ap1;Ticrr
CX	D14	GO:0051315	attachment of mitotic spindle microtubules to kinetochore	5/131	5	1.29189e-05	Aurkb;Cdk1;Cdt1;Kif2c;Ska1
CX	D14	GO:0051302	regulation of cell division	10/131	10	1.48413e-05	Aurkb;E2f8;Kif18b;Kif20a;Kif20b;Kif23;Plk1;Prc1;Sfrp2;Shh
CX	D14	GO:0051255	spindle midzone assembly	4/131	4	1.5889e-05	Aurkb;Kif23;Kif4a;Prc1
CX	D14	GO:0008608	attachment of spindle microtubules to kinetochore	6/131	6	1.70568e-05	Aurkb;Ccnb1;Cdk1;Cdt1;Kif2c;Ska1
CX	D14	GO:0030261	chromosome condensation	6/131	6	1.92992e-05	Ccnb1;Cdca5;Cdk1;Mastl;Nusap1;Top2a
CX	D14	GO:0071459	protein localization to chromosome, centromeric region	5/131	5	1.92992e-05	Aurkb;Bub1b;Cdk1;Kntc1;Ttk
CX	D14	GO:0045132	meiotic chromosome segregation	8/131	8	2.46146e-05	Brip1;Ccne1;Fancd2;Mastl;Plk1;Pttg1;Ska1;Ttk
CX	D14	GO:0006302	double-strand break repair	12/131	12	2.70736e-05	Ankle1;Brip1;Cdca5;Fancd2;Foxm1;Hmgb2;Mcm3;Mcm5;Parpbp;Plk1;Rad51;Rad51ap1
CX	D14	GO:0010389	regulation of G2/M transition of mitotic cell cycle	8/131	8	2.77002e-05	Aurkb;Ccnb1;Cdk1;Cenpf;Clspn;Dtl;Plk1;Ticrr
CX	D14	GO:0051656	establishment of organelle localization	15/131	15	3.18865e-05	Aurkb;Birc5;Ccnb1;Cdca5;Cdk1;Cdt1;Cenpf;Fam83d;Hmox1;Kif2c;Nusap1;Plk1;Ska1;Tacc3;Ttk
CX	D14	GO:0006261	DNA-templated DNA replication	9/131	9	5.02354e-05	Ccne1;Cdt1;E2f8;Mcm3;Mcm5;Mcm6;Pole;Rad51;Ticrr
CX	D14	GO:0007131	reciprocal meiotic recombination	6/131	6	6.07057e-05	Ankle1;Brip1;Fancd2;Rad51;Rad51ap1;Top2a
CX	D14	GO:0140527	reciprocal homologous recombination	6/131	6	6.07057e-05	Ankle1;Brip1;Fancd2;Rad51;Rad51ap1;Top2a
CX	D14	GO:1902749	regulation of cell cycle G2/M phase transition	8/131	8	6.58141e-05	Aurkb;Ccnb1;Cdk1;Cenpf;Clspn;Dtl;Plk1;Ticrr
CX	D14	GO:0035825	homologous recombination	6/131	6	6.61968e-05	Ankle1;Brip1;Fancd2;Rad51;Rad51ap1;Top2a
CX	D14	GO:0032465	regulation of cytokinesis	7/131	7	6.72621e-05	Aurkb;E2f8;Kif20a;Kif20b;Kif23;Plk1;Prc1
CX	D14	GO:0006260	DNA replication	11/131	11	7.42591e-05	Ccna2;Ccne1;Cdk1;Cdt1;E2f8;Mcm3;Mcm5;Mcm6;Pole;Rad51;Ticrr
CX	D14	GO:0034501	protein localization to kinetochore	4/131	4	8.28605e-05	Aurkb;Cdk1;Kntc1;Ttk
CX	D14	GO:1903083	protein localization to condensed chromosome	4/131	4	8.28605e-05	Aurkb;Cdk1;Kntc1;Ttk
CX	D14	GO:0071103	DNA conformation change	7/131	7	9.41774e-05	Brip1;Hmgb2;Mcm3;Mcm5;Mcm6;Rad51;Top2a
CX	D14	GO:0006310	DNA recombination	12/131	12	0.000104909	Ankle1;Bcl6;Brip1;Fancd2;Hmgb2;Mcm3;Mcm5;Parpbp;Plk1;Rad51;Rad51ap1;Top2a
CX	D14	GO:0031570	DNA integrity checkpoint signaling	8/131	8	0.000114974	Cdk1;Cdt1;Clspn;Dtl;E2f1;Fancd2;Plk1;Ticrr
CX	D14	GO:0051054	positive regulation of DNA metabolic process	11/131	11	0.000144178	Aurkb;Ccna2;Cdk1;Cdt1;Cyp1b1;E2f8;Foxm1;Hmgb2;Npas2;Rad51;Rad51ap1
CX	D14	GO:0006268	DNA unwinding involved in DNA replication	4/131	4	0.000271399	Mcm3;Mcm5;Mcm6;Rad51
CX	D14	GO:0007095	mitotic G2 DNA damage checkpoint signaling	5/131	5	0.000281061	Cdk1;Clspn;Dtl;Plk1;Ticrr
CX	D14	GO:0010972	negative regulation of G2/M transition of mitotic cell cycle	6/131	6	0.000287676	Aurkb;Cdk1;Clspn;Dtl;Plk1;Ticrr
CX	D14	GO:1903538	regulation of meiotic cell cycle process involved in oocyte maturation	4/131	4	0.000323356	Ccnb1;Cdc20;Cdk1;Mastl
CX	D14	GO:0032508	DNA duplex unwinding	6/131	6	0.000327241	Brip1;Mcm3;Mcm5;Mcm6;Rad51;Top2a
CX	D14	GO:1902750	negative regulation of cell cycle G2/M phase transition	6/131	6	0.000327241	Aurkb;Cdk1;Clspn;Dtl;Plk1;Ticrr
CX	D14	GO:0051445	regulation of meiotic cell cycle	6/131	6	0.000350224	Ccnb1;Cdc20;Cdk1;Mastl;Rad51ap1;Ttk
CX	D14	GO:0032506	cytokinetic process	5/131	5	0.000515362	Anln;Aurkb;Iqgap3;Kif20a;Kif20b
CX	D14	GO:0032392	DNA geometric change	6/131	6	0.00053516	Brip1;Mcm3;Mcm5;Mcm6;Rad51;Top2a
CX	D14	GO:0007143	female meiotic nuclear division	5/131	5	0.000559884	Mastl;Plk1;Ska1;Top2a;Ttk
CX	D14	GO:0000077	DNA damage checkpoint signaling	7/131	7	0.000566416	Cdk1;Clspn;Dtl;E2f1;Fancd2;Plk1;Ticrr
CX	D14	GO:1903537	meiotic cell cycle process involved in oocyte maturation	4/131	4	0.000618916	Ccnb1;Cdc20;Cdk1;Mastl
CX	D14	GO:0044773	mitotic DNA damage checkpoint signaling	6/131	6	0.000634608	Cdk1;Clspn;Dtl;Fancd2;Plk1;Ticrr
CX	D14	GO:0044774	mitotic DNA integrity checkpoint signaling	6/131	6	0.000819588	Cdk1;Clspn;Dtl;Fancd2;Plk1;Ticrr
CX	D14	GO:1904146	positive regulation of meiotic cell cycle process involved in oocyte maturation	3/131	3	0.000911553	Cdc20;Cdk1;Mastl
CX	D14	GO:0007064	mitotic sister chromatid cohesion	4/131	4	0.000941759	Bub1;Cdc20;Cdca5;Pttg1
CX	D14	GO:0051984	positive regulation of chromosome segregation	4/131	4	0.000941759	Aurkb;Ccnb1;Cdk1;Ska1
CX	D14	GO:0042770	signal transduction in response to DNA damage	8/131	8	0.00101559	Cdk1;Clspn;Dtl;E2f1;Fancd2;Foxm1;Plk1;Ticrr
CX	D14	GO:0007062	sister chromatid cohesion	5/131	5	0.00107384	Bub1;Bub1b;Cdc20;Cdca5;Pttg1
CX	D14	GO:0044818	mitotic G2/M transition checkpoint	5/131	5	0.00107384	Cdk1;Clspn;Dtl;Plk1;Ticrr
CX	D14	GO:1904668	positive regulation of ubiquitin protein ligase activity	3/131	3	0.00117382	Cdc20;Mastl;Plk1
CX	D14	GO:0044843	cell cycle G1/S phase transition	9/131	9	0.00117382	Ccna2;Ccnb1;Ccne1;E2f1;Fam83d;Iqgap3;Pole;Stil;Tcf19
CX	D14	GO:0007292	female gamete generation	8/131	8	0.00126648	Ccnb1;Cdc20;Cdk1;Mastl;Plk1;Ska1;Top2a;Ttk
CX	D14	GO:0010639	negative regulation of organelle organization	11/131	11	0.00157469	Birc5;Bub1;Bub1b;Ccnb1;Hspa1a;Kntc1;Plk1;Ska1;Top2a;Tpx2;Ttk
CX	D14	GO:1990918	double-strand break repair involved in meiotic recombination	3/131	3	0.00196139	Brip1;Fancd2;Rad51
CX	D14	GO:0072089	stem cell proliferation	7/131	7	0.00210216	Ccne1;Cd109;Foxm1;Hmgb2;Prg4;Sfrp2;Shh
CX	D14	GO:0051785	positive regulation of nuclear division	5/131	5	0.00237129	Cdc20;Nusap1;Rad51ap1;Ska1;Ube2c
CX	D14	GO:0006266	DNA ligation	3/131	3	0.0024231	Hmgb2;Rad51;Top2a
CX	D14	GO:0000082	G1/S transition of mitotic cell cycle	8/131	8	0.00266418	Ccna2;Ccnb1;Ccne1;E2f1;Iqgap3;Pole;Stil;Tcf19
CX	D14	GO:0044786	cell cycle DNA replication	4/131	4	0.00287051	Cdt1;E2f8;Mcm3;Rad51
CX	D14	GO:0032886	regulation of microtubule-based process	9/131	9	0.00287051	Aurkb;Hspa1a;Plk1;Plk4;Ppp1r35;Ska1;Stil;Tacc3;Tpx2
CX	D14	GO:0034502	protein localization to chromosome	6/131	6	0.00298952	Aurkb;Bub1b;Cdk1;Kntc1;Plk1;Ttk
CX	D14	GO:0060236	regulation of mitotic spindle organization	4/131	4	0.0031208	Hspa1a;Plk1;Tacc3;Tpx2
CX	D14	GO:0045143	homologous chromosome segregation	5/131	5	0.00332682	Brip1;Ccne1;Fancd2;Plk1;Pttg1
CX	D14	GO:0070192	chromosome organization involved in meiotic cell cycle	5/131	5	0.00332682	Brip1;Ccne1;Fancd2;Mastl;Rad51
CX	D14	GO:0018105	peptidyl-serine phosphorylation	8/131	8	0.00341276	Cdk1;Clspn;Fnip2;Nos1;Plk1;Ptgs2;Sfrp2;Ttk
CX	D14	GO:0045842	positive regulation of mitotic metaphase/anaphase transition	3/131	3	0.00341276	Cdc20;Ska1;Ube2c
CX	D14	GO:1901970	positive regulation of mitotic sister chromatid separation	3/131	3	0.00341276	Cdc20;Ska1;Ube2c
CX	D14	GO:0051446	positive regulation of meiotic cell cycle	4/131	4	0.0036313	Cdc20;Cdk1;Mastl;Rad51ap1
CX	D14	GO:0007096	regulation of exit from mitosis	3/131	3	0.00403215	Birc5;Cdca5;Ube2c
CX	D14	GO:1902101	positive regulation of metaphase/anaphase transition of cell cycle	3/131	3	0.00403215	Cdc20;Ska1;Ube2c
CX	D14	GO:0000724	double-strand break repair via homologous recombination	7/131	7	0.0041217	Ankle1;Mcm3;Mcm5;Parpbp;Plk1;Rad51;Rad51ap1
CX	D14	GO:0090224	regulation of spindle organization	4/131	4	0.0042512	Hspa1a;Plk1;Tacc3;Tpx2
CX	D14	GO:0000725	recombinational repair	7/131	7	0.00451057	Ankle1;Mcm3;Mcm5;Parpbp;Plk1;Rad51;Rad51ap1
CX	D14	GO:0018209	peptidyl-serine modification	8/131	8	0.00460535	Cdk1;Clspn;Fnip2;Nos1;Plk1;Ptgs2;Sfrp2;Ttk
CX	D14	GO:0051988	regulation of attachment of spindle microtubules to kinetochore	3/131	3	0.00464341	Aurkb;Ccnb1;Cdk1
CX	D14	GO:0000076	DNA replication checkpoint signaling	3/131	3	0.00628794	Cdt1;Clspn;Ticrr
CX	D14	GO:0045906	negative regulation of vasoconstriction	3/131	3	0.00628794	Apln;Hspa1a;Nos1
CX	D14	GO:0051443	positive regulation of ubiquitin-protein transferase activity	3/131	3	0.00628794	Cdc20;Mastl;Plk1
CX	D14	GO:0045840	positive regulation of mitotic nuclear division	4/131	4	0.00672704	Cdc20;Nusap1;Ska1;Ube2c
CX	D14	GO:0010212	response to ionizing radiation	7/131	7	0.00748587	Bard1;Fancd2;Rad51;Rad51ap1;Sfrp2;Ticrr;Top2a
CX	D14	GO:0000018	regulation of DNA recombination	6/131	6	0.00755514	Ankle1;Bcl6;Parpbp;Plk1;Rad51;Rad51ap1
CX	D14	GO:0045910	negative regulation of DNA recombination	4/131	4	0.00769087	Ankle1;Bcl6;Parpbp;Plk1
CX	D14	GO:0046599	regulation of centriole replication	3/131	3	0.00812649	Plk4;Ppp1r35;Stil
CX	D14	GO:0031109	microtubule polymerization or depolymerization	6/131	6	0.00860955	Aurkb;Hspa1a;Kif18b;Kif2c;Ska1;Tpx2
CX	D14	GO:0001556	oocyte maturation	4/131	4	0.00873906	Ccnb1;Cdc20;Cdk1;Mastl
CX	D14	GO:0010951	negative regulation of endopeptidase activity	6/131	6	0.00914503	Birc5;Hspa1a;Ptgs2;Serpina1;Sfrp2;Spock1
CX	D14	GO:0097193	intrinsic apoptotic signaling pathway	9/131	9	0.00977609	Bub1;Cyp1b1;E2f1;Fnip2;Hmox1;Hspa1a;Ptgs2;Sfrp2;Trem2
CX	D14	GO:0019229	regulation of vasoconstriction	5/131	5	0.00989715	Apln;Hspa1a;Klk1c9;Nos1;Ptgs2
CX	D14	GO:0010466	negative regulation of peptidase activity	7/131	7	0.0109911	Birc5;Cd109;Hspa1a;Ptgs2;Serpina1;Sfrp2;Spock1
CX	D14	GO:1904666	regulation of ubiquitin protein ligase activity	3/131	3	0.0114178	Cdc20;Mastl;Plk1
CX	D14	GO:0048144	fibroblast proliferation	6/131	6	0.0125748	Ccna2;Ccnb1;Cdk1;Cks2;E2f1;E2f8
CX	D14	GO:0051346	negative regulation of hydrolase activity	8/131	8	0.0126806	Birc5;Cd109;Hspa1a;Nos1;Ptgs2;Serpina1;Sfrp2;Spock1
CX	D14	GO:0007584	response to nutrient	9/131	9	0.0131001	Brip1;Ccne1;Cyp1b1;Cyp27b1;Hmox1;Lrat;Nos1;Ptgs2;Sfrp2
CX	D14	GO:0072698	protein localization to microtubule cytoskeleton	4/131	4	0.013231	Fam83d;Kif20b;Stil;Ttk
CX	D14	GO:1905820	positive regulation of chromosome separation	3/131	3	0.0139103	Cdc20;Ska1;Ube2c
CX	D14	GO:0007019	microtubule depolymerization	4/131	4	0.0139103	Aurkb;Kif18b;Kif2c;Tpx2
CX	D14	GO:2001237	negative regulation of extrinsic apoptotic signaling pathway	5/131	5	0.0139935	Hmgb2;Hmox1;Hspa1a;Pf4;Sfrp2
CX	D14	GO:0000212	meiotic spindle organization	3/131	3	0.0151444	Cdk1;Mastl;Ska1
CX	D14	GO:0010971	positive regulation of G2/M transition of mitotic cell cycle	3/131	3	0.0151444	Ccnb1;Cdk1;Dtl
CX	D14	GO:0031100	animal organ regeneration	6/131	6	0.0154543	Ccna2;Ccne1;Cdk1;Hmgb2;Hmox1;Shh
CX	D14	GO:0070542	response to fatty acid	5/131	5	0.0154881	Ccnb1;E2f1;Hmox1;Pdk4;Ptgs2
CX	D14	GO:0070507	regulation of microtubule cytoskeleton organization	6/131	6	0.0157616	Aurkb;Hspa1a;Plk1;Ska1;Tacc3;Tpx2
CX	D14	GO:0008277	regulation of G protein-coupled receptor signaling pathway	6/131	6	0.0161687	Apln;Kctd8;Nos1;Pde4b;Rgs18;Trem2
CX	D14	GO:0072091	regulation of stem cell proliferation	5/131	5	0.0186005	Ccne1;Cd109;Foxm1;Hmgb2;Shh
CX	D14	GO:0010458	exit from mitosis	3/131	3	0.0195837	Birc5;Cdca5;Ube2c
CX	D14	GO:1902751	positive regulation of cell cycle G2/M phase transition	3/131	3	0.0195837	Ccnb1;Cdk1;Dtl
CX	D14	GO:0044380	protein localization to cytoskeleton	4/131	4	0.0195837	Fam83d;Kif20b;Stil;Ttk
CX	D14	GO:2000241	regulation of reproductive process	7/131	7	0.0203787	Ccnb1;Cdc20;Cdk1;Mastl;Rad51ap1;Shh;Ttk
CX	D14	GO:0033157	regulation of intracellular protein transport	6/131	6	0.0205163	Bard1;Cdk1;Kif20b;Ptgs2;Sh3tc2;Shh
CX	D14	GO:0006282	regulation of DNA repair	6/131	6	0.0210061	Foxm1;Npas2;Parpbp;Plk1;Rad51;Rad51ap1
CX	D14	GO:0046661	male sex differentiation	7/131	7	0.0210231	Brip1;Csmd1;Cyp1b1;Hmgb2;Ren;Sfrp2;Shh
CX	D14	GO:0043154	negative regulation of cysteine-type endopeptidase activity involved in apoptotic process	4/131	4	0.0212025	Birc5;Hspa1a;Ptgs2;Sfrp2
CX	D14	GO:0052547	regulation of peptidase activity	9/131	9	0.0212634	Alox12;Birc5;Cd109;Col4a3;Hspa1a;Ptgs2;Serpina1;Sfrp2;Spock1
CX	D14	GO:2000779	regulation of double-strand break repair	5/131	5	0.0212634	Foxm1;Parpbp;Plk1;Rad51;Rad51ap1
CX	D14	GO:0052548	regulation of endopeptidase activity	8/131	8	0.0216828	Alox12;Birc5;Col4a3;Hspa1a;Ptgs2;Serpina1;Sfrp2;Spock1
CX	D14	GO:2000243	positive regulation of reproductive process	5/131	5	0.0218169	Cdc20;Cdk1;Mastl;Rad51ap1;Shh
CX	D14	GO:0033260	nuclear DNA replication	3/131	3	0.0218169	Cdt1;Mcm3;Rad51
CX	D14	GO:0046639	negative regulation of alpha-beta T cell differentiation	3/131	3	0.0218169	Bcl6;Pf4;Shh
CX	D14	GO:1902042	negative regulation of extrinsic apoptotic signaling pathway via death domain receptors	3/131	3	0.0218169	Hmgb2;Hmox1;Sfrp2
CX	D14	GO:1902410	mitotic cytokinetic process	3/131	3	0.0218169	Iqgap3;Kif20a;Kif20b
CX	D14	GO:0033002	muscle cell proliferation	8/131	8	0.0222956	Alox12;Apln;Ccnb1;Cdk1;Dsn1;Hmox1;Ptgs2;Shh
CX	D14	GO:0050678	regulation of epithelial cell proliferation	10/131	10	0.0240466	Apln;Birc5;Cd109;Col4a3;Hmgb2;Hmox1;Iqgap3;Sfrp2;Shh;Uhrf1
CX	D14	GO:0042310	vasoconstriction	5/131	5	0.024231	Apln;Hspa1a;Klk1c9;Nos1;Ptgs2
CX	D14	GO:0045861	negative regulation of proteolysis	8/131	8	0.024231	Birc5;Cd109;Hspa1a;Ptgs2;Serpina1;Sfrp2;Shh;Spock1
CX	D14	GO:0001841	neural tube formation	5/131	5	0.026503	Grhl3;Kif20b;Sfrp2;Shh;Stil
CX	D14	GO:0006275	regulation of DNA replication	5/131	5	0.026503	Ccna2;Cdk1;Cdt1;E2f8;Ticrr
CX	D14	GO:0034698	response to gonadotropin	4/131	4	0.026503	Bard1;Ccna2;Cyp1b1;Foxm1
CX	D14	GO:2000117	negative regulation of cysteine-type endopeptidase activity	4/131	4	0.0276638	Birc5;Hspa1a;Ptgs2;Sfrp2
CX	D14	GO:0006265	DNA topological change	2/131	2	0.0279587	Hmgb2;Top2a
CX	D14	GO:0033314	mitotic DNA replication checkpoint signaling	2/131	2	0.0279587	Clspn;Ticrr
CX	D14	GO:0071373	cellular response to luteinizing hormone stimulus	2/131	2	0.0279587	Ccna2;Cyp1b1
CX	D14	GO:0033138	positive regulation of peptidyl-serine phosphorylation	4/131	4	0.0284187	Fnip2;Nos1;Ptgs2;Sfrp2
CX	D14	GO:0036297	interstrand cross-link repair	3/131	3	0.0284605	Fancd2;Rad51;Rad51ap1
CX	D14	GO:0043281	regulation of cysteine-type endopeptidase activity involved in apoptotic process	6/131	6	0.0295433	Alox12;Birc5;Col4a3;Hspa1a;Ptgs2;Sfrp2
CX	D14	GO:0045616	regulation of keratinocyte differentiation	3/131	3	0.0304389	Cd109;Cyp27b1;Grhl1
CX	D14	GO:0010569	regulation of double-strand break repair via homologous recombination	4/131	4	0.0319769	Parpbp;Plk1;Rad51;Rad51ap1
CX	D14	GO:0000727	double-strand break repair via break-induced replication	2/131	2	0.0323189	Mcm3;Mcm5
CX	D14	GO:0002246	wound healing involved in inflammatory response	2/131	2	0.0323189	Clec10a;Hmox1
CX	D14	GO:0070601	centromeric sister chromatid cohesion	2/131	2	0.0323189	Bub1;Bub1b
CX	D14	GO:1904338	regulation of dopaminergic neuron differentiation	2/131	2	0.0323189	Sfrp2;Shh
CX	D14	GO:0051495	positive regulation of cytoskeleton organization	6/131	6	0.0323189	Aurkb;Hspa1a;Plk4;Ppp1r35;Ska1;Stil
CX	D14	GO:0048599	oocyte development	4/131	4	0.0323189	Ccnb1;Cdc20;Cdk1;Mastl
CX	D14	GO:0051781	positive regulation of cell division	4/131	4	0.0323189	Aurkb;Kif20b;Kif23;Shh
CX	D14	GO:0033273	response to vitamin	6/131	6	0.0328048	Brip1;Ccne1;Cyp27b1;Lrat;Nos1;Ptgs2
CX	D14	GO:0031112	positive regulation of microtubule polymerization or depolymerization	3/131	3	0.0336194	Aurkb;Hspa1a;Ska1
CX	D14	GO:0051053	negative regulation of DNA metabolic process	5/131	5	0.0345262	Ankle1;Bcl6;Cdt1;Parpbp;Plk1
CX	D14	GO:0031670	cellular response to nutrient	4/131	4	0.0346142	Brip1;Ccne1;Cyp27b1;Hmox1
CX	D14	GO:0032467	positive regulation of cytokinesis	3/131	3	0.0355855	Aurkb;Kif20b;Kif23
CX	D14	GO:0045862	positive regulation of proteolysis	8/131	8	0.0366549	Alox12;Cdc20;Clec3b;Col4a3;Hspa1a;Plk1;Sfrp2;Trem2
CX	D14	GO:0051177	meiotic sister chromatid cohesion	2/131	2	0.0366608	Bub1;Bub1b
CX	D14	GO:0090235	regulation of metaphase plate congression	2/131	2	0.0366608	Aurkb;Cdk1
CX	D14	GO:1904681	response to 3-methylcholanthrene	2/131	2	0.0366608	Cyp1b1;Hmox1
CX	D14	GO:0009994	oocyte differentiation	4/131	4	0.0366608	Ccnb1;Cdc20;Cdk1;Mastl
CX	D14	GO:0007099	centriole replication	3/131	3	0.0369228	Plk4;Ppp1r35;Stil
CX	D14	GO:0061436	establishment of skin barrier	3/131	3	0.0369228	Alox12;Grhl1;Grhl3
CX	D14	GO:0008584	male gonad development	6/131	6	0.0386603	Brip1;Csmd1;Cyp1b1;Hmgb2;Ren;Sfrp2
CX	D14	GO:0071479	cellular response to ionizing radiation	4/131	4	0.038964	Bard1;Rad51;Rad51ap1;Sfrp2
CX	D14	GO:0051438	regulation of ubiquitin-protein transferase activity	3/131	3	0.038964	Cdc20;Mastl;Plk1
CX	D14	GO:0046546	development of primary male sexual characteristics	6/131	6	0.0390592	Brip1;Csmd1;Cyp1b1;Hmgb2;Ren;Sfrp2
CX	D14	GO:0071371	cellular response to gonadotropin stimulus	3/131	3	0.0412372	Bard1;Ccna2;Cyp1b1
CX	D14	GO:0055015	ventricular cardiac muscle cell development	2/131	2	0.0413067	Ccnb1;Cdk1
CX	D14	GO:0070344	regulation of fat cell proliferation	2/131	2	0.0413067	E2f1;Trem2
CX	D14	GO:2000116	regulation of cysteine-type endopeptidase activity	6/131	6	0.0441092	Alox12;Birc5;Col4a3;Hspa1a;Ptgs2;Sfrp2
CX	D14	GO:0098534	centriole assembly	3/131	3	0.0459788	Plk4;Ppp1r35;Stil
CX	D14	GO:0006271	DNA strand elongation involved in DNA replication	2/131	2	0.0465443	Mcm3;Pole
CX	D14	GO:0031915	positive regulation of synaptic plasticity	2/131	2	0.0465443	Cdc20;Ptgs2
CX	D14	GO:0034699	response to luteinizing hormone	2/131	2	0.0465443	Ccna2;Cyp1b1
CX	D14	GO:0071872	cellular response to epinephrine stimulus	2/131	2	0.0465443	Nos1;Pde4b
CX	D14	GO:1903165	response to polycyclic arene	2/131	2	0.0465443	Cyp1b1;Hmox1
CX	D14	GO:0001838	embryonic epithelial tube formation	5/131	5	0.0468934	Grhl3;Kif20b;Sfrp2;Shh;Stil
CX	D14	GO:0090329	regulation of DNA-templated DNA replication	3/131	3	0.0474244	Cdt1;E2f8;Ticrr
CX	D14	GO:0051347	positive regulation of transferase activity	8/131	8	0.0486927	Ccnb1;Cdc20;Clspn;Mastl;Plk1;Stil;Tpx2;Trem2
CX	D14	GO:0010824	regulation of centrosome duplication	3/131	3	0.0499115	Plk4;Ppp1r35;Stil
CX	D21	GO:0007059	chromosome segregation	30/256	30	4.21764e-11	Bub1;Bub1b;Ccnb1;Ccnb2;Cdc20;Cdca2;Cdk1;Cenpf;Diaph3;Dlgap5;Dsn1;Ect2;Espl1;Fam83d;Kif14;Kif22;Kif23;Kif2c;Kif4a;Knstrn;Misp;Nuf2;Nusap1;Prc1;Ska1;Tacc3;Top2a;Tpx2;Ttk;Ube2c
CX	D21	GO:0000819	sister chromatid segregation	22/256	22	4.58666e-11	Bub1;Bub1b;Ccnb1;Cdc20;Cdk1;Espl1;Kif14;Kif22;Kif23;Kif2c;Kif4a;Knstrn;Misp;Nuf2;Nusap1;Prc1;Ska1;Tacc3;Top2a;Tpx2;Ttk;Ube2c
CX	D21	GO:0098813	nuclear chromosome segregation	26/256	26	4.58666e-11	Bub1;Bub1b;Ccnb1;Ccnb2;Cdc20;Cdk1;Cenpf;Ect2;Espl1;Fam83d;Kif14;Kif22;Kif23;Kif2c;Kif4a;Knstrn;Misp;Nuf2;Nusap1;Prc1;Ska1;Tacc3;Top2a;Tpx2;Ttk;Ube2c
CX	D21	GO:0000070	mitotic sister chromatid segregation	20/256	20	5.66375e-10	Bub1;Bub1b;Ccnb1;Cdc20;Cdk1;Espl1;Kif14;Kif22;Kif23;Kif2c;Kif4a;Knstrn;Misp;Nuf2;Nusap1;Prc1;Ska1;Tpx2;Ttk;Ube2c
CX	D21	GO:0140014	mitotic nuclear division	22/256	22	1.40393e-08	Bub1;Bub1b;Ccnb1;Cdc20;Cdca2;Cdk1;Egf;Espl1;Kif14;Kif22;Kif23;Kif2c;Kif4a;Knstrn;Misp;Nuf2;Nusap1;Prc1;Ska1;Tpx2;Ttk;Ube2c
CX	D21	GO:0000280	nuclear division	26/256	26	3.46713e-07	Ankle1;Bub1;Bub1b;Ccnb1;Ccnb2;Cdc20;Cdca2;Cdk1;Cks2;Egf;Espl1;Kif14;Kif22;Kif23;Kif2c;Kif4a;Knstrn;Misp;Nuf2;Nusap1;Prc1;Ska1;Top2a;Tpx2;Ttk;Ube2c
CX	D21	GO:0051310	metaphase chromosome alignment	12/256	12	2.65313e-06	Ccnb1;Cdk1;Cenpf;Ect2;Fam83d;Kif14;Kif22;Kif2c;Knstrn;Nuf2;Ska1;Ttk
CX	D21	GO:0007051	spindle organization	16/256	16	6.98242e-06	Ccnb1;Ccnb2;Cdc20;Cdk1;Dlgap5;Espl1;Kif23;Kif4a;Knstrn;Misp;Nuf2;Prc1;Ska1;Stil;Tacc3;Tpx2
CX	D21	GO:0051303	establishment of chromosome localization	12/256	12	1.25524e-05	Ccnb1;Cdk1;Cenpf;Ect2;Fam83d;Kif14;Kif22;Kif2c;Knstrn;Nuf2;Ska1;Ttk
CX	D21	GO:0050000	chromosome localization	12/256	12	2.26403e-05	Ccnb1;Cdk1;Cenpf;Ect2;Fam83d;Kif14;Kif22;Kif2c;Knstrn;Nuf2;Ska1;Ttk
CX	D21	GO:0051983	regulation of chromosome segregation	11/256	11	4.38051e-05	Bub1;Bub1b;Ccnb1;Cdc20;Cdca2;Cdk1;Kif2c;Ska1;Tacc3;Ttk;Ube2c
CX	D21	GO:1902850	microtubule cytoskeleton organization involved in mitosis	13/256	13	6.73822e-05	Ccnb1;Cdc20;Cdk1;Dlgap5;Kif23;Kif4a;Misp;Nuf2;Nusap1;Prc1;Stil;Tacc3;Tpx2
CX	D21	GO:0051656	establishment of organelle localization	22/256	22	0.000141078	Ccnb1;Cd84;Cdk1;Cenpf;Dnm3;Ect2;Fam83d;Hmox1;Kif14;Kif22;Kif2c;Knstrn;Map1b;Misp;Nuf2;Nusap1;Ska1;Slc2a4;Syne1;Tacc3;Trim46;Ttk
CX	D21	GO:0033045	regulation of sister chromatid segregation	9/256	9	0.000193973	Bub1;Bub1b;Ccnb1;Cdc20;Cdk1;Ska1;Tacc3;Ttk;Ube2c
CX	D21	GO:0007052	mitotic spindle organization	11/256	11	0.000216438	Ccnb1;Cdc20;Dlgap5;Kif23;Kif4a;Misp;Nuf2;Prc1;Stil;Tacc3;Tpx2
CX	D21	GO:0007080	mitotic metaphase chromosome alignment	8/256	8	0.000239687	Ccnb1;Cdk1;Kif14;Kif22;Kif2c;Nuf2;Ska1;Ttk
CX	D21	GO:0008608	attachment of spindle microtubules to kinetochore	7/256	7	0.000340872	Ccnb1;Cdk1;Ect2;Kif2c;Knstrn;Nuf2;Ska1
CX	D21	GO:0007091	metaphase/anaphase transition of mitotic cell cycle	8/256	8	0.000406094	Bub1;Bub1b;Ccnb1;Cdc20;Ska1;Tacc3;Ttk;Ube2c
CX	D21	GO:0007088	regulation of mitotic nuclear division	10/256	10	0.000503648	Bub1;Bub1b;Ccnb1;Cdc20;Cdca2;Egf;Nusap1;Ska1;Ttk;Ube2c
CX	D21	GO:0044784	metaphase/anaphase transition of cell cycle	8/256	8	0.000523393	Bub1;Bub1b;Ccnb1;Cdc20;Ska1;Tacc3;Ttk;Ube2c
CX	D21	GO:0007346	regulation of mitotic cell cycle	21/256	21	0.000705948	Bub1;Bub1b;Ccnb1;Cdc20;Cdca2;Cdk1;Cdkn2b;Cenpf;Cks2;Dlgap5;Egf;Gpnmb;Inhba;Kif14;Nusap1;Pim3;Ska1;Stil;Tp73;Ttk;Ube2c
CX	D21	GO:1902042	negative regulation of extrinsic apoptotic signaling pathway via death domain receptors	6/256	6	0.000763737	Fga;Fgb;Fgg;Hmox1;Serpine1;Sfrp2
CX	D21	GO:0044772	mitotic cell cycle phase transition	19/256	19	0.000982538	Bub1;Bub1b;Ccna2;Ccnb1;Ccnb2;Ccnf;Cdc20;Cdk1;Cdkn2b;Cenpf;Cks2;Gpnmb;Inhba;Kif14;Ska1;Stil;Tacc3;Ttk;Ube2c
CX	D21	GO:0007584	response to nutrient	17/256	17	0.000982538	Abcb1b;Apaf1;Asl;Cdkn2b;Cp;Cyp1b1;Havcr1;Hmox1;Lipg;Lrat;Map1b;Serpina3n;Sfrp2;Slc8a2;Spp1;Tgfb2;Tnc
CX	D21	GO:0010965	regulation of mitotic sister chromatid separation	7/256	7	0.00098811	Bub1;Bub1b;Ccnb1;Cdc20;Ska1;Ttk;Ube2c
CX	D21	GO:0090068	positive regulation of cell cycle process	15/256	15	0.00110765	Bub1;Ccnb1;Cdc20;Cdk1;Ect2;Egf;Fam83d;Kif14;Kif20b;Kif23;Nusap1;Plk4;Ska1;Stil;Ube2c
CX	D21	GO:0051304	chromosome separation	8/256	8	0.00113285	Bub1;Bub1b;Ccnb1;Cdc20;Espl1;Ska1;Ttk;Ube2c
CX	D21	GO:0051306	mitotic sister chromatid separation	7/256	7	0.00128233	Bub1;Bub1b;Ccnb1;Cdc20;Ska1;Ttk;Ube2c
CX	D21	GO:0000281	mitotic cytokinesis	8/256	8	0.00151637	Anln;Ckap2;Ect2;Kif20a;Kif20b;Kif23;Kif4a;Nusap1
CX	D21	GO:0030071	regulation of mitotic metaphase/anaphase transition	7/256	7	0.00151637	Bub1;Bub1b;Ccnb1;Cdc20;Ska1;Ttk;Ube2c
CX	D21	GO:1902099	regulation of metaphase/anaphase transition of cell cycle	7/256	7	0.00205704	Bub1;Bub1b;Ccnb1;Cdc20;Ska1;Ttk;Ube2c
CX	D21	GO:0051783	regulation of nuclear division	10/256	10	0.0031098	Bub1;Bub1b;Ccnb1;Cdc20;Cdca2;Egf;Nusap1;Ska1;Ttk;Ube2c
CX	D21	GO:0051302	regulation of cell division	11/256	11	0.0031098	Ect2;Esrrb;Evi2b;Kif14;Kif20a;Kif20b;Kif23;Prc1;Sfrp2;Shh;Tgfb2
CX	D21	GO:1905818	regulation of chromosome separation	7/256	7	0.00384554	Bub1;Bub1b;Ccnb1;Cdc20;Ska1;Ttk;Ube2c
CX	D21	GO:0072378	blood coagulation, fibrin clot formation	4/256	4	0.00404121	Fbln1;Fga;Fgb;Fgg
CX	D21	GO:0045787	positive regulation of cell cycle	16/256	16	0.00440549	Bub1;Ccnb1;Cdc20;Cdk1;Ect2;Egf;Fam83d;Kif14;Kif20b;Kif23;Nusap1;Plk4;Ska1;Stil;Tgfb2;Ube2c
CX	D21	GO:0042310	vasoconstriction	9/256	9	0.00466487	Apln;Atp1a2;Cd38;Cysltr1;Fga;Fgb;Fgg;Olr1;Oxtr
CX	D21	GO:0019229	regulation of vasoconstriction	8/256	8	0.00483289	Apln;Atp1a2;Cd38;Cysltr1;Fga;Fgb;Fgg;Oxtr
CX	D21	GO:0033047	regulation of mitotic sister chromatid segregation	6/256	6	0.00571443	Bub1;Bub1b;Ccnb1;Cdk1;Ska1;Ttk
CX	D21	GO:1902041	regulation of extrinsic apoptotic signaling pathway via death domain receptors	6/256	6	0.0061342	Fga;Fgb;Fgg;Hmox1;Serpine1;Sfrp2
CX	D21	GO:1901654	response to ketone	18/256	18	0.0061342	Abcb1b;Asl;Cd38;Cyp1b1;Fga;Fn1;Havcr1;Inhba;Itgam;Maob;Ncf2;Oxtr;Pim3;Serpine1;Spp1;Tgfb2;Tlr2;Tnc
CX	D21	GO:0032355	response to estradiol	13/256	13	0.0061342	Ccna2;Cd38;Cyp1b1;Fcgr2b;Fga;Itgam;Map1b;Oxtr;Shh;Slc34a2;Tgfb2;Wfdc1;Wnt7a
CX	D21	GO:0002455	humoral immune response mediated by circulating immunoglobulin	6/256	6	0.00645929	C4a;C5;C6;Cfi;Fcgr2b;Trem2
CX	D21	GO:0051988	regulation of attachment of spindle microtubules to kinetochore	4/256	4	0.00697942	Ccnb1;Cdk1;Ect2;Knstrn
CX	D21	GO:0045907	positive regulation of vasoconstriction	6/256	6	0.00762003	Cd38;Cysltr1;Fga;Fgb;Fgg;Oxtr
CX	D21	GO:0061640	cytoskeleton-dependent cytokinesis	8/256	8	0.00913121	Anln;Ckap2;Ect2;Kif20a;Kif20b;Kif23;Kif4a;Nusap1
CX	D21	GO:0000910	cytokinesis	10/256	10	0.00951963	Anln;Ckap2;Ect2;Kif14;Kif20a;Kif20b;Kif23;Kif4a;Nusap1;Prc1
CX	D21	GO:0006958	complement activation, classical pathway	5/256	5	0.00951963	C4a;C5;C6;Cfi;Trem2
CX	D21	GO:0042730	fibrinolysis	4/256	4	0.00951963	Fga;Fgb;Fgg;Serpine1
CX	D21	GO:0072376	protein activation cascade	4/256	4	0.00951963	Fbln1;Fga;Fgb;Fgg
CX	D21	GO:0042060	wound healing	16/256	16	0.01059	Clec10a;Fbln1;Fga;Fgb;Fgg;Fn1;Hbb;Hmox1;P2ry12;Plet1;Serpine1;Shh;Tgfb2;Timp1;Wfdc1;Wnt7a
CX	D21	GO:0051258	protein polymerization	13/256	13	0.01059	Diaph3;Fga;Fgb;Fgg;Gas7;Krt5;Map1b;Ska1;Spta1;Sptbn2;Tlr2;Tpx2;Ube2c
CX	D21	GO:1903538	regulation of meiotic cell cycle process involved in oocyte maturation	4/256	4	0.0109764	Ccnb1;Ccnb2;Cdc20;Cdk1
CX	D21	GO:1901990	regulation of mitotic cell cycle phase transition	14/256	14	0.0110012	Bub1;Bub1b;Ccnb1;Cdc20;Cdk1;Cdkn2b;Cenpf;Gpnmb;Inhba;Kif14;Ska1;Stil;Ttk;Ube2c
CX	D21	GO:0051315	attachment of mitotic spindle microtubules to kinetochore	4/256	4	0.0127909	Cdk1;Kif2c;Nuf2;Ska1
CX	D21	GO:0034113	heterotypic cell-cell adhesion	6/256	6	0.0128838	Fga;Fgb;Fgg;Il1rn;Itgam;Itgb7
CX	D21	GO:0071354	cellular response to interleukin-6	6/256	6	0.0128838	C1qtnf4;Cfi;Fga;Fgg;Ptprt;Serpina3n
CX	D21	GO:0007094	mitotic spindle assembly checkpoint signaling	5/256	5	0.0130254	Bub1;Bub1b;Ccnb1;Ska1;Ttk
CX	D21	GO:0071173	spindle assembly checkpoint signaling	5/256	5	0.0130254	Bub1;Bub1b;Ccnb1;Ska1;Ttk
CX	D21	GO:0071174	mitotic spindle checkpoint signaling	5/256	5	0.0130254	Bub1;Bub1b;Ccnb1;Ska1;Ttk
CX	D21	GO:0031577	spindle checkpoint signaling	5/256	5	0.0143839	Bub1;Bub1b;Ccnb1;Ska1;Ttk
CX	D21	GO:0016485	protein processing	12/256	12	0.0146568	Casp12;Cpz;Fga;Fgb;Fgg;Klk1b3;Klk1c2;Nkd2;Pcsk2;Ren;Serpine1;Shh
CX	D21	GO:0051255	spindle midzone assembly	3/256	3	0.0146568	Kif23;Kif4a;Prc1
CX	D21	GO:0033046	negative regulation of sister chromatid segregation	5/256	5	0.0146568	Bub1;Bub1b;Ccnb1;Ska1;Ttk
CX	D21	GO:0033048	negative regulation of mitotic sister chromatid segregation	5/256	5	0.0146568	Bub1;Bub1b;Ccnb1;Ska1;Ttk
CX	D21	GO:0045841	negative regulation of mitotic metaphase/anaphase transition	5/256	5	0.0146568	Bub1;Bub1b;Ccnb1;Ska1;Ttk
CX	D21	GO:2000816	negative regulation of mitotic sister chromatid separation	5/256	5	0.0146568	Bub1;Bub1b;Ccnb1;Ska1;Ttk
CX	D21	GO:0031638	zymogen activation	6/256	6	0.016445	Fga;Fgb;Fgg;Klk1b3;Klk1c2;Serpine1
CX	D21	GO:1903537	meiotic cell cycle process involved in oocyte maturation	4/256	4	0.017078	Ccnb1;Ccnb2;Cdc20;Cdk1
CX	D21	GO:1902100	negative regulation of metaphase/anaphase transition of cell cycle	5/256	5	0.0171728	Bub1;Bub1b;Ccnb1;Ska1;Ttk
CX	D21	GO:1905819	negative regulation of chromosome separation	5/256	5	0.0171728	Bub1;Bub1b;Ccnb1;Ska1;Ttk
CX	D21	GO:0051225	spindle assembly	8/256	8	0.0172239	Ccnb2;Cdc20;Kif23;Kif4a;Misp;Prc1;Ska1;Tpx2
CX	D21	GO:0070371	ERK1 and ERK2 cascade	14/256	14	0.0172239	Cntnap2;Egf;Fam83d;Fbln1;Fga;Fgb;Fgg;Fn1;Gpnmb;Inhba;Ndrg4;Oxtr;Tlr2;Trem2
CX	D21	GO:0002246	wound healing involved in inflammatory response	3/256	3	0.0172239	Clec10a;Hmox1;Timp1
CX	D21	GO:0035589	G protein-coupled purinergic nucleotide receptor signaling pathway	3/256	3	0.0172239	Gpr34;P2ry12;P2ry13
CX	D21	GO:0070305	response to cGMP	3/256	3	0.0172239	Ren;Serpine1;Tlr7
CX	D21	GO:0017145	stem cell division	5/256	5	0.0172239	Esrrb;Evi2b;Sfrp2;Tgfb2;Wnt7a
CX	D21	GO:0021692	cerebellar Purkinje cell layer morphogenesis	4/256	4	0.0172239	Cntnap2;Kif14;Sptbn2;Top2a
CX	D21	GO:0031649	heat generation	4/256	4	0.0172239	Adrb1;Apln;Ccr5;Il1rn
CX	D21	GO:0034114	regulation of heterotypic cell-cell adhesion	4/256	4	0.0172239	Fga;Fgb;Fgg;Il1rn
CX	D21	GO:0070741	response to interleukin-6	6/256	6	0.0172524	C1qtnf4;Cfi;Fga;Fgg;Ptprt;Serpina3n
CX	D21	GO:0090307	mitotic spindle assembly	6/256	6	0.0172524	Cdc20;Kif23;Kif4a;Misp;Prc1;Tpx2
CX	D21	GO:0051985	negative regulation of chromosome segregation	5/256	5	0.0180218	Bub1;Bub1b;Ccnb1;Ska1;Ttk
CX	D21	GO:0001822	kidney development	15/256	15	0.0180218	Apaf1;Asl;C5;Cenpf;Egf;Gsta3;Hs3st3b1;Irx1;Ren;Shh;Spp1;Tgfb2;Tp73;Upk3a;Wnt11
CX	D21	GO:0031639	plasminogen activation	4/256	4	0.018829	Fga;Fgb;Fgg;Serpine1
CX	D21	GO:0097529	myeloid leukocyte migration	11/256	11	0.0188991	C5;Camk1d;Ccl6;Itgam;P2ry12;Sell;Serpine1;Spp1;Tgfb2;Tlr2;Trem2
CX	D21	GO:1903046	meiotic cell cycle process	11/256	11	0.0188991	Ankle1;Ccnb1;Ccnb2;Cdc20;Cdk1;Cks2;Espl1;Nuf2;Ska1;Top2a;Ttk
CX	D21	GO:0035296	regulation of tube diameter	10/256	10	0.0188991	Adrb1;Apln;Atp1a2;Cd38;Cysltr1;Fga;Fgb;Fgg;Olr1;Oxtr
CX	D21	GO:0097746	blood vessel diameter maintenance	10/256	10	0.0188991	Adrb1;Apln;Atp1a2;Cd38;Cysltr1;Fga;Fgb;Fgg;Olr1;Oxtr
CX	D21	GO:0045785	positive regulation of cell adhesion	17/256	17	0.0188991	Cass4;Ccr5;Ephb6;Fbln1;Fga;Fgb;Fgg;Fn1;Il7r;P2ry12;RT1-DMb;Sfrp2;Shh;Spp1;Spta1;Tgfb2;Vtcn1
CX	D21	GO:0033674	positive regulation of kinase activity	13/256	13	0.0188991	Cass4;Ccnb1;Cemip;Ect2;Egf;Il1rn;Kif14;Lcp2;Slc8a2;Stil;Tgfb2;Tpx2;Trem2
CX	D21	GO:0035150	regulation of tube size	10/256	10	0.0192697	Adrb1;Apln;Atp1a2;Cd38;Cysltr1;Fga;Fgb;Fgg;Olr1;Oxtr
CX	D21	GO:0021696	cerebellar cortex morphogenesis	5/256	5	0.0193741	Cntnap2;Kif14;Sptbn2;Top2a;Wnt7a
CX	D21	GO:0045840	positive regulation of mitotic nuclear division	5/256	5	0.0193741	Cdc20;Egf;Nusap1;Ska1;Ube2c
CX	D21	GO:0000212	meiotic spindle organization	4/256	4	0.0194473	Ccnb2;Cdk1;Espl1;Ska1
CX	D21	GO:0051347	positive regulation of transferase activity	14/256	14	0.0206332	Cass4;Ccnb1;Cdc20;Cemip;Ect2;Egf;Il1rn;Kif14;Lcp2;Slc8a2;Stil;Tgfb2;Tpx2;Trem2
CX	D21	GO:0033628	regulation of cell adhesion mediated by integrin	5/256	5	0.0206332	Cyp1b1;P2ry12;Serpine1;Sfrp2;Tgfb2
CX	D21	GO:0072001	renal system development	15/256	15	0.0214429	Apaf1;Asl;C5;Cenpf;Egf;Gsta3;Hs3st3b1;Irx1;Ren;Shh;Spp1;Tgfb2;Tp73;Upk3a;Wnt11
CX	D21	GO:2001237	negative regulation of extrinsic apoptotic signaling pathway	7/256	7	0.0214895	Fga;Fgb;Fgg;Hmox1;Il19;Serpine1;Sfrp2
CX	D21	GO:0001776	leukocyte homeostasis	8/256	8	0.0219992	C5;Ccnb2;Fcgr2b;Gpr174;Il7r;Itgam;Spta1;Tgfb2
CX	D21	GO:0030111	regulation of Wnt signaling pathway	13/256	13	0.0220177	Apcdd1l;Atp6v1c2;Dkk3;Egf;Lgr6;Nkd2;Scel;Sfrp2;Shh;Tle2;Tlr2;Tmem198;Wnt11
CX	D21	GO:0070661	leukocyte proliferation	14/256	14	0.0222382	Cd22;Cd38;Clu;Ephb6;Fcgr2b;Gpnmb;Ikzf3;Il7r;Itgam;RT1-DMb;Shh;Spta1;Trem2;Vtcn1
CX	D21	GO:0048469	cell maturation	11/256	11	0.0222382	Ccnb1;Ccnb2;Cdc20;Cdk1;Cntnap2;Diaph3;Fgg;Kif14;Ren;Rnd1;Runx2
CX	D21	GO:0032570	response to progesterone	6/256	6	0.0222382	Cd38;Cyp1b1;Ncf2;Oxtr;Tgfb2;Tlr2
CX	D21	GO:0032640	tumor necrosis factor production	10/256	10	0.0222382	C1qtnf4;Ccr5;Cd84;Clec4a;Clec4a3;Clu;Fcgr2b;Gpnmb;Tlr2;Trem2
CX	D21	GO:0032680	regulation of tumor necrosis factor production	10/256	10	0.0222382	C1qtnf4;Ccr5;Cd84;Clec4a;Clec4a3;Clu;Fcgr2b;Gpnmb;Tlr2;Trem2
CX	D21	GO:0031589	cell-substrate adhesion	14/256	14	0.0222382	Cass4;Fat2;Fbln1;Fga;Fgb;Fgg;Fn1;Itgam;Itgb7;Kif14;Msln;Plet1;Serpine1;Spp1
CX	D21	GO:0045839	negative regulation of mitotic nuclear division	5/256	5	0.0222382	Bub1;Bub1b;Ccnb1;Ska1;Ttk
CX	D21	GO:0009636	response to toxic substance	13/256	13	0.0234318	Abcb1b;Asl;Ccnb1;Cdk1;Cp;Cyp1b1;Fga;Gsta3;Havcr1;Hbb;Maob;Map1b;Tlr2
CX	D21	GO:0010639	negative regulation of organelle organization	14/256	14	0.0234795	Bub1;Bub1b;Ccnb1;Ccnf;Ckap2;Diaph3;Map1b;Ska1;Spta1;Sptbn2;Tlr2;Top2a;Tpx2;Ttk
CX	D21	GO:2001236	regulation of extrinsic apoptotic signaling pathway	9/256	9	0.0234795	Fga;Fgb;Fgg;Hmox1;Il19;Inhba;Serpine1;Sfrp2;Tgfb2
CX	D21	GO:0071706	tumor necrosis factor superfamily cytokine production	10/256	10	0.0235271	C1qtnf4;Ccr5;Cd84;Clec4a;Clec4a3;Clu;Fcgr2b;Gpnmb;Tlr2;Trem2
CX	D21	GO:1903555	regulation of tumor necrosis factor superfamily cytokine production	10/256	10	0.0235271	C1qtnf4;Ccr5;Cd84;Clec4a;Clec4a3;Clu;Fcgr2b;Gpnmb;Tlr2;Trem2
CX	D21	GO:0048146	positive regulation of fibroblast proliferation	6/256	6	0.0235346	Ccna2;Ccnb1;Egf;Fbln1;Fn1;Serpine1
CX	D21	GO:0022411	cellular component disassembly	15/256	15	0.0237777	Apaf1;Cdk1;Ckap2;Diaph3;Gspt1;Itgam;Kif2c;Map1b;Plxnc1;Spta1;Sptbn2;Tgfb2;Top2a;Tpx2;Trem2
CX	D21	GO:0030177	positive regulation of Wnt signaling pathway	8/256	8	0.0237777	Atp6v1c2;Egf;Lgr6;Scel;Sfrp2;Shh;Tlr2;Tmem198
CX	D21	GO:1904951	positive regulation of establishment of protein localization	14/256	14	0.0237777	Cd38;Cdk1;Cemip;Ect2;Fga;Fgb;Fgg;Itgam;Kif20b;Shh;Slc2a2;Tgfb2;Tlr2;Trem2
CX	D21	GO:0021683	cerebellar granular layer morphogenesis	3/256	3	0.0237777	Kif14;Top2a;Wnt7a
CX	D21	GO:0034116	positive regulation of heterotypic cell-cell adhesion	3/256	3	0.0237777	Fga;Fgb;Fgg
CX	D21	GO:0033044	regulation of chromosome organization	10/256	10	0.0237777	Bub1;Bub1b;Ccnb1;Cdc20;Cdk1;Ska1;Tacc3;Top2a;Ttk;Ube2c
CX	D21	GO:0001818	negative regulation of cytokine production	14/256	14	0.0248536	Cd84;Clec4a;Clec4a3;Fbln1;Fcgr2b;Fn1;Gpnmb;Gpr174;Hmox1;Tgfb2;Tlr2;Tlr8;Trem2;Wnt11
CX	D21	GO:0051781	positive regulation of cell division	6/256	6	0.0248536	Ect2;Kif14;Kif20b;Kif23;Shh;Tgfb2
CX	D21	GO:1901880	negative regulation of protein depolymerization	6/256	6	0.0248536	Ckap2;Diaph3;Map1b;Spta1;Sptbn2;Tpx2
CX	D21	GO:0045860	positive regulation of protein kinase activity	12/256	12	0.0253882	Cass4;Ccnb1;Cemip;Ect2;Egf;Il1rn;Kif14;Lcp2;Slc8a2;Stil;Tgfb2;Tpx2
CX	D21	GO:1902904	negative regulation of supramolecular fiber organization	9/256	9	0.0262235	Ckap2;Clu;Diaph3;Map1b;Spta1;Sptbn2;Tlr2;Tpx2;Trem2
CX	D21	GO:1901987	regulation of cell cycle phase transition	15/256	15	0.0262235	Bub1;Bub1b;Ccnb1;Cdc20;Cdk1;Cdkn2b;Cenpf;Fam83d;Gpnmb;Inhba;Kif14;Ska1;Stil;Ttk;Ube2c
CX	D21	GO:0090594	inflammatory response to wounding	4/256	4	0.0274503	C5;Clec10a;Hmox1;Timp1
CX	D21	GO:0044771	meiotic cell cycle phase transition	3/256	3	0.0274503	Ccnb2;Cdc20;Ttk
CX	D21	GO:0008625	extrinsic apoptotic signaling pathway via death domain receptors	6/256	6	0.0284289	Fga;Fgb;Fgg;Hmox1;Serpine1;Sfrp2
CX	D21	GO:1901991	negative regulation of mitotic cell cycle phase transition	9/256	9	0.0284289	Bub1;Bub1b;Ccnb1;Cdk1;Cdkn2b;Gpnmb;Inhba;Ska1;Ttk
CX	D21	GO:0017157	regulation of exocytosis	10/256	10	0.0295884	Cd84;Fga;Fgb;Fgg;Hmox1;Itgam;Rims4;Sptbn2;Syt13;Wnt7a
CX	D21	GO:0032465	regulation of cytokinesis	6/256	6	0.0295884	Ect2;Kif14;Kif20a;Kif20b;Kif23;Prc1
CX	D21	GO:0051222	positive regulation of protein transport	12/256	12	0.0295884	Cd38;Cdk1;Ect2;Fga;Fgb;Fgg;Kif20b;Shh;Slc2a2;Tgfb2;Tlr2;Trem2
CX	D21	GO:0006956	complement activation	5/256	5	0.0295884	C4a;C5;C6;Cfi;Trem2
CX	D21	GO:0045842	positive regulation of mitotic metaphase/anaphase transition	3/256	3	0.0312701	Cdc20;Ska1;Ube2c
CX	D21	GO:1901970	positive regulation of mitotic sister chromatid separation	3/256	3	0.0312701	Cdc20;Ska1;Ube2c
CX	D21	GO:0030902	hindbrain development	10/256	10	0.0312701	Cntnap2;Egf;En2;Fcgr2b;Kif14;Shh;Sptbn2;Tgfb2;Top2a;Wnt7a
CX	D21	GO:0002478	antigen processing and presentation of exogenous peptide antigen	4/256	4	0.0313729	Clec4a;Clec4a3;Fcgr2b;RT1-DMb
CX	D21	GO:0003401	axis elongation	4/256	4	0.0313729	Sfrp2;Shh;Tnc;Wnt11
CX	D21	GO:0033627	cell adhesion mediated by integrin	6/256	6	0.0313729	Cyp1b1;Itgb7;P2ry12;Serpine1;Sfrp2;Tgfb2
CX	D21	GO:0045576	mast cell activation	6/256	6	0.0313729	Cd84;Havcr1;Hmox1;Lcp2;Serpine1;Timd2
CX	D21	GO:0048144	fibroblast proliferation	8/256	8	0.0314708	Ccna2;Ccnb1;Cdk1;Cks2;Egf;Fbln1;Fn1;Serpine1
CX	D21	GO:0006911	phagocytosis, engulfment	5/256	5	0.0321072	Fcgr2b;Havcr1;Itgam;Timd2;Trem2
CX	D21	GO:0021587	cerebellum morphogenesis	5/256	5	0.0321072	Cntnap2;Kif14;Sptbn2;Top2a;Wnt7a
CX	D21	GO:0045807	positive regulation of endocytosis	9/256	9	0.0329427	Apln;C4a;Camk1d;Clu;Egf;Fcgr2b;Serpine1;Syne1;Trem2
CX	D21	GO:0071634	regulation of transforming growth factor beta production	4/256	4	0.0334464	Fbln1;Fn1;Tgfb2;Wnt11
CX	D21	GO:0014009	glial cell proliferation	6/256	6	0.0336414	Cdkn2b;Clu;Cntnap2;Cysltr1;Shh;Trem2
CX	D21	GO:0007019	microtubule depolymerization	5/256	5	0.0336414	Ckap2;Diaph3;Kif2c;Map1b;Tpx2
CX	D21	GO:0002274	myeloid leukocyte activation	11/256	11	0.0336414	Cd84;Clu;Fn1;Havcr1;Hmox1;Itgam;Lcp2;Serpine1;Timd2;Tlr2;Trem2
CX	D21	GO:0034616	response to laminar fluid shear stress	3/256	3	0.0336414	Ncf2;Serpine1;Tgfb2
CX	D21	GO:0098883	synapse pruning	3/256	3	0.0336414	Itgam;Plxnc1;Trem2
CX	D21	GO:1902101	positive regulation of metaphase/anaphase transition of cell cycle	3/256	3	0.0336414	Cdc20;Ska1;Ube2c
CX	D21	GO:2000035	regulation of stem cell division	3/256	3	0.0336414	Esrrb;Evi2b;Sfrp2
CX	D21	GO:2001251	negative regulation of chromosome organization	6/256	6	0.0339801	Bub1;Bub1b;Ccnb1;Ska1;Top2a;Ttk
CX	D21	GO:0016055	Wnt signaling pathway	15/256	15	0.0339801	Apcdd1l;Atp6v1c2;Cpz;Dkk3;Egf;Lgr6;Nkd2;Scel;Sfrp2;Shh;Tle2;Tlr2;Tmem198;Wnt11;Wnt7a
CX	D21	GO:0051784	negative regulation of nuclear division	5/256	5	0.0340099	Bub1;Bub1b;Ccnb1;Ska1;Ttk
CX	D21	GO:0006935	chemotaxis	15/256	15	0.0340099	C5;Camk1d;Ccl6;Ccr5;Cysltr1;Fn1;Itgam;Lgr6;P2ry12;Sell;Serpine1;Shh;Spp1;Tgfb2;Trem2
CX	D21	GO:2001233	regulation of apoptotic signaling pathway	15/256	15	0.0340099	Apaf1;Bub1;Clu;Fcgr2b;Fga;Fgb;Fgg;Hmox1;Il19;Inhba;Serpine1;Sfrp2;Tgfb2;Tp73;Trem2
CX	D21	GO:0007026	negative regulation of microtubule depolymerization	4/256	4	0.0340099	Ckap2;Diaph3;Map1b;Tpx2
CX	D21	GO:0051321	meiotic cell cycle	11/256	11	0.0340099	Ankle1;Ccnb1;Ccnb2;Cdc20;Cdk1;Cks2;Espl1;Nuf2;Ska1;Top2a;Ttk
CX	D21	GO:0043242	negative regulation of protein-containing complex disassembly	6/256	6	0.034234	Ckap2;Diaph3;Map1b;Spta1;Sptbn2;Tpx2
CX	D21	GO:0071695	anatomical structure maturation	12/256	12	0.034234	Ccnb1;Ccnb2;Cdc20;Cdk1;Cntnap2;Diaph3;Fgg;Kif14;Ren;Rnd1;Runx2;Tgfb2
CX	D21	GO:1901989	positive regulation of cell cycle phase transition	7/256	7	0.034234	Ccnb1;Cdc20;Cdk1;Fam83d;Ska1;Stil;Ube2c
CX	D21	GO:0042330	taxis	15/256	15	0.034234	C5;Camk1d;Ccl6;Ccr5;Cysltr1;Fn1;Itgam;Lgr6;P2ry12;Sell;Serpine1;Shh;Spp1;Tgfb2;Trem2
CX	D21	GO:2000352	negative regulation of endothelial cell apoptotic process	4/256	4	0.0363103	Fga;Fgb;Fgg;Serpine1
CX	D21	GO:0021681	cerebellar granular layer development	3/256	3	0.0365569	Kif14;Top2a;Wnt7a
CX	D21	GO:0050921	positive regulation of chemotaxis	8/256	8	0.0365569	C5;Camk1d;Fn1;P2ry12;Sell;Serpine1;Shh;Trem2
CX	D21	GO:0021575	hindbrain morphogenesis	5/256	5	0.0365569	Cntnap2;Kif14;Sptbn2;Top2a;Wnt7a
CX	D21	GO:0048260	positive regulation of receptor-mediated endocytosis	5/256	5	0.0365569	Apln;Clu;Egf;Serpine1;Syne1
CX	D21	GO:0002437	inflammatory response to antigenic stimulus	6/256	6	0.0365569	Ccr5;Cysltr1;Ephb6;Fcgr2b;Il1rn;Trem2
CX	D21	GO:0070372	regulation of ERK1 and ERK2 cascade	12/256	12	0.0371264	Egf;Fam83d;Fbln1;Fga;Fgb;Fgg;Fn1;Gpnmb;Inhba;Ndrg4;Tlr2;Trem2
CX	D21	GO:0072175	epithelial tube formation	8/256	8	0.0371743	Apaf1;Egf;Irx1;Kif20b;Sfrp2;Shh;Stil;Tgfb2
CX	D21	GO:0071604	transforming growth factor beta production	4/256	4	0.0381836	Fbln1;Fn1;Tgfb2;Wnt11
CX	D21	GO:0009612	response to mechanical stimulus	13/256	13	0.0402424	Atp1a2;Ccnb1;Cntnap2;Col11a1;Itgam;Krt5;Map1b;Scel;Serpine1;Tlr7;Tlr8;Tnc;Wnt11
CX	D21	GO:0007162	negative regulation of cell adhesion	12/256	12	0.0409761	Cyp1b1;Fbln1;Gpnmb;Il1rn;Plet1;Plxnc1;Rnd1;Serpine1;Shh;St8sia4;Tnc;Vtcn1
CX	D21	GO:0021680	cerebellar Purkinje cell layer development	4/256	4	0.0409761	Cntnap2;Kif14;Sptbn2;Top2a
CX	D21	GO:0097191	extrinsic apoptotic signaling pathway	10/256	10	0.0409761	Bcl2a1;Fga;Fgb;Fgg;Hmox1;Il19;Inhba;Serpine1;Sfrp2;Tgfb2
CX	D21	GO:1903035	negative regulation of response to wounding	6/256	6	0.0409761	Fga;Fgb;Fgg;Serpine1;Spp1;Wfdc1
CX	D21	GO:0046651	lymphocyte proliferation	12/256	12	0.0422525	Cd22;Cd38;Ephb6;Fcgr2b;Gpnmb;Ikzf3;Il7r;Itgam;RT1-DMb;Shh;Spta1;Vtcn1
CX	D21	GO:0097193	intrinsic apoptotic signaling pathway	12/256	12	0.0430627	Apaf1;Bcl2a1;Bub1;Casp12;Clu;Cyp1b1;Fcgr2b;Hmox1;Il19;Sfrp2;Tp73;Trem2
CX	D21	GO:0019884	antigen processing and presentation of exogenous antigen	4/256	4	0.0437544	Clec4a;Clec4a3;Fcgr2b;RT1-DMb
CX	D21	GO:0032467	positive regulation of cytokinesis	4/256	4	0.0437544	Ect2;Kif14;Kif20b;Kif23
CX	D21	GO:0051785	positive regulation of nuclear division	5/256	5	0.0439565	Cdc20;Egf;Nusap1;Ska1;Ube2c
CX	D21	GO:1901879	regulation of protein depolymerization	6/256	6	0.0439565	Ckap2;Diaph3;Map1b;Spta1;Sptbn2;Tpx2
CX	D21	GO:0045766	positive regulation of angiogenesis	9/256	9	0.0444024	C5;C6;Cyp1b1;Cysltr1;Hmox1;Serpine1;Sfrp2;Shh;Vash2
CX	D21	GO:0048565	digestive tract development	8/256	8	0.0445443	Asl;Ccnb1;Oxtr;Sfrp2;Shh;Tgfb2;Tp73;Wnt11
CX	D21	GO:0048678	response to axon injury	7/256	7	0.0445443	Cdk1;Map1b;P2ry12;Shh;Spp1;Tnc;Trem2
CX	D21	GO:0036005	response to macrophage colony-stimulating factor	3/256	3	0.0445443	Spp1;Tlr2;Trem2
CX	D21	GO:0014855	striated muscle cell proliferation	6/256	6	0.0450197	Ccnb1;Cdk1;Dsn1;Shh;Tgfb2;Tp73
CX	D21	GO:0099024	plasma membrane invagination	5/256	5	0.0453834	Fcgr2b;Havcr1;Itgam;Timd2;Trem2
CX	D21	GO:0051261	protein depolymerization	7/256	7	0.0454922	Ckap2;Diaph3;Kif2c;Map1b;Spta1;Sptbn2;Tpx2
CX	D21	GO:0006816	calcium ion transport	15/256	15	0.0458184	Adrb1;Atp1a2;Cabp1;Ccr5;Cd84;Cemip;Cysltr1;Egf;Mrln;P2ry12;Plch2;Serpine1;Slc25a25;Slc8a2;Tgfb2
CX	D21	GO:0006898	receptor-mediated endocytosis	11/256	11	0.0459515	Apln;Clu;Dnm3;Egf;Fcgr2b;Hmmr;Itgam;Mrc1;Neu3;Serpine1;Syne1
CX	D21	GO:0032943	mononuclear cell proliferation	12/256	12	0.0461952	Cd22;Cd38;Ephb6;Fcgr2b;Gpnmb;Ikzf3;Il7r;Itgam;RT1-DMb;Shh;Spta1;Vtcn1
CX	D21	GO:1904018	positive regulation of vasculature development	9/256	9	0.0462102	C5;C6;Cyp1b1;Cysltr1;Hmox1;Serpine1;Sfrp2;Shh;Vash2
CX	D21	GO:0043244	regulation of protein-containing complex disassembly	7/256	7	0.0462102	Ckap2;Diaph3;Gspt1;Map1b;Spta1;Sptbn2;Tpx2
CX	D21	GO:0031099	regeneration	12/256	12	0.0465882	Ccna2;Ccnb1;Cdk1;Fga;Hmox1;Lgr6;Map1b;Serpine1;Shh;Spp1;Tnc;Wnt7a
CX	D21	GO:0140013	meiotic nuclear division	9/256	9	0.0470938	Ankle1;Ccnb2;Cdc20;Cks2;Espl1;Nuf2;Ska1;Top2a;Ttk
CX	D21	GO:0031114	regulation of microtubule depolymerization	4/256	4	0.0477473	Ckap2;Diaph3;Map1b;Tpx2
CX	D21	GO:0014061	regulation of norepinephrine secretion	3/256	3	0.0483655	C5;Oxtr;P2ry12
CX	D21	GO:0061045	negative regulation of wound healing	5/256	5	0.0486272	Fga;Fgb;Fgg;Serpine1;Wfdc1
CX	D35	GO:0046651	lymphocyte proliferation	63/876	63	4.48752e-18	Anxa1;Bcl6;Bmp4;Cd19;Cd22;Cd244;Cd276;Cd38;Cd3e;Cd4;Cd44;Cdkn1a;Clcf1;Cr2;Csf1r;Ctla4;Cxcr4;Dock2;Elf4;Ephb6;Fcgr2b;Flt3;Fosl2;Foxp3;Gapt;Gja1;Gpnmb;Ikzf3;Il13ra1;Il1b;Il7;Il7r;Irf1;Itgad;Itgal;Itgam;Itgb2;Laptm5;Lgals3;Mif;Mnda;Myc;Nckap1l;Nfkbiz;Plcl2;Ptpn22;Ptprc;Pycard;Rac2;RT1-Ba;RT1-Bb;Sash3;Slamf6;Slc4a1;Sox11;Spta1;Stat5a;Tlr4;Tnfrsf13b;Tnfrsf1b;Tnfsf18;Vtcn1;Zc3h12d
CX	D35	GO:0032943	mononuclear cell proliferation	63/876	63	6.96142e-18	Anxa1;Bcl6;Bmp4;Cd19;Cd22;Cd244;Cd276;Cd38;Cd3e;Cd4;Cd44;Cdkn1a;Clcf1;Cr2;Csf1r;Ctla4;Cxcr4;Dock2;Elf4;Ephb6;Fcgr2b;Flt3;Fosl2;Foxp3;Gapt;Gja1;Gpnmb;Ikzf3;Il13ra1;Il1b;Il7;Il7r;Irf1;Itgad;Itgal;Itgam;Itgb2;Laptm5;Lgals3;Mif;Mnda;Myc;Nckap1l;Nfkbiz;Plcl2;Ptpn22;Ptprc;Pycard;Rac2;RT1-Ba;RT1-Bb;Sash3;Slamf6;Slc4a1;Sox11;Spta1;Stat5a;Tlr4;Tnfrsf13b;Tnfrsf1b;Tnfsf18;Vtcn1;Zc3h12d
CX	D35	GO:0002250	adaptive immune response	71/876	71	2.56488e-17	Adcy7;Adgre1;Anxa1;Bcl3;Bcl6;C1qb;C1s;C2;C4a;C4b;C5;C6;Ccr6;Cd19;Cd226;Cd3g;Cd4;Cd8a;Cfh;Cfi;Clcf1;Clec4a;Clec7a;Cr2;Csf3r;Ctla4;Dusp10;Ephb6;Fcer2;Fcgr2a;Fcgr2b;Fga;Fgb;Foxp3;Hfe;Hpx;Hspa1a;Icam1;Il18r1;Il1b;Il1rl1;Il21r;Il6r;Il7r;Itk;Lax1;Ly9;Mpeg1;Myo1g;Nckap1l;Nfkbiz;Nlrp3;Pf4;Prkcb;Ptprc;Pycard;RT1-Ba;RT1-Bb;RT1-Da;RT1-T24-4;Samsn1;Sash3;Sit1;Slamf6;Stat5a;Tlr4;Tnfaip3;Tnfrsf1b;Tnfsf18;Trem2…
CX	D35	GO:0070661	leukocyte proliferation	65/876	65	2.6873e-17	Anxa1;Bcl6;Bmp4;Cd19;Cd22;Cd244;Cd276;Cd38;Cd3e;Cd4;Cd44;Cdkn1a;Clcf1;Clu;Cr2;Csf1r;Ctla4;Cxcr4;Dock2;Elf4;Ephb6;Fcgr2b;Flt3;Fosl2;Foxp3;Gapt;Gja1;Gpnmb;Ikzf3;Il13ra1;Il1b;Il7;Il7r;Irf1;Itgad;Itgal;Itgam;Itgb2;Laptm5;Lgals3;Mif;Mnda;Myc;Nckap1l;Nfkbiz;Plcl2;Ptpn22;Ptprc;Pycard;Rac2;RT1-Ba;RT1-Bb;Sash3;Slamf6;Slc4a1;Sox11;Spta1;Stat5a;Tlr4;Tnfrsf13b;Tnfrsf1b;Tnfsf18;Trem2;Vtcn1;Zc3h12d
CX	D35	GO:0050900	leukocyte migration	63/876	63	1.56976e-14	Adam8;Adora1;Anxa1;C5;C5ar1;C5ar2;Camk1d;Ccl6;Ccr1;Ccr3;Ccr5;Ccr6;Chst2;Cnr2;Csf1r;Csf3r;Cxcl11;Cxcr3;Edn1;Ednra;Fcgr2a;Gcsam;Gp2;Icam1;Il16;Il1b;Itga2;Itga4;Itgal;Itgam;Itgb2;Itgb7;Jaml;Lbp;Lgals3;Lgmn;Mif;Mmp2;Myo1f;Myo1g;Nckap1l;Nlrp3;P2ry12;Pf4;Pik3r1;Ptpn22;Pycard;Rac2;Rarres2;Scg2;Sele;Sell;Selp;Serpine1;Spi1;Spp1;Tgfb2;Thbs1;Tlr2;Tnfsf18;Trem2;Umod;Vav1
CX	D35	GO:0030098	lymphocyte differentiation	66/876	66	1.88592e-14	Adam8;Anxa1;Bcl11b;Bcl3;Bcl6;Bmp4;Ccr6;Cd19;Cd3e;Cd3g;Cd4;Cd44;Cd8a;Cdh17;Clcf1;Clec4e;Cr2;Ctla4;Dock10;Dock2;Dusp10;Flt3;Fosl2;Foxp3;Ikzf1;Ikzf3;Il18r1;Il1b;Il6r;Il7;Il7r;Irf1;Itk;Laptm5;Lck;Lepr;Ly9;Nckap1l;Nfil3;Nfkbiz;Nlrp3;Pf4;Pik3r1;Plcl2;Pou2f2;Ptpn22;Ptprc;Rhoh;RT1-Ba;RT1-Bb;RT1-Da;Runx1;Runx2;Sash3;Sfrp1;Slamf6;Spi1;Sstr1;Stat5a;Tcf7;Tnfsf18;Tnfsf8;Tshr;Vav1;Vnn1;Zfp683
CX	D35	GO:0007159	leukocyte cell-cell adhesion	63/876	63	3.41545e-14	Adam8;Anxa1;Bcl6;Bmp4;Cd244;Cd276;Cd3e;Cd4;Cd44;Cd5;Cfh;Chst2;Ctla4;Dapl1;Dusp10;Ephb6;Foxp3;Gpnmb;Hfe;Icam1;Il1b;Il7;Il7r;Ildr2;Irf1;Itga4;Itgal;Itgam;Itgb2;Itgb7;Laptm5;Lax1;Lck;Lgals3;Lrg1;Nckap1l;Nfkbiz;Nlrp3;Olr1;Pf4;Ptpn22;Ptprc;Pycard;Rac2;Rhoh;RT1-Ba;RT1-Bb;RT1-Da;Runx1;Sash3;Sele;Sell;Selp;Slc4a1;Spta1;Stat5a;Thbs1;Tnfsf18;Umod;Vav1;Vnn1;Vtcn1;Zc3h12d
CX	D35	GO:0019221	cytokine-mediated signaling pathway	69/876	69	8.42164e-14	C1qtnf4;Card14;Casp1;Ccdc3;Ccl6;Ccr1;Ccr3;Ccr4;Ccr5;Ccr6;Cd300lf;Cd4;Cd44;Cntfr;Cr2;Crlf1;Csf1r;Csf3r;Cxcl11;Cxcr3;Cxcr4;Dcst1;Eda;Edn1;F3;Flt3;Foxc1;Hpx;Hspa1a;Ifnlr1;Il11;Il13ra1;Il16;Il17rd;Il18r1;Il1b;Il1r2;Il1rl1;Il1rn;Il21r;Il6r;Il7;Il7r;Inhba;Irak3;Irf1;Irf5;Klf6;Krt8;Laptm5;Lepr;Mmp12;Nfkbiz;Numbl;Osmr;Parp14;Pf4;Pik3r1;Ptprc;Pycard;Socs3;Spi1;Stat5a;Tifa;Tnfrsf1b;Tnfsf18;Trem2;Trim6;Umod
CX	D35	GO:0002697	regulation of immune effector process	65/876	65	1.69188e-13	Anxa1;Bcl6;C6;Casp1;Cd22;Cd226;Cd244;Cd84;Cd96;Cfh;Clcf1;Clec7a;Cr2;Dnase1;Dusp10;Fcer2;Fcgr2a;Fcgr2b;Fgr;Foxp3;Gata2;Hfe;Hmox1;Hpx;Hspa1a;Il13ra1;Il18r1;Il1b;Il7r;Irak3;Irf5;Itgam;Itgb2;Klk1c10;Klrb1c;Klrc3;Lacc1;Laptm5;Lbp;Lgals3;Mif;Nckap1l;Nfkbiz;Nlrp3;Pf4;Ptpn22;Ptprc;Pycard;Rac2;RT1-Da;RT1-T24-4;Sash3;Slamf6;Spi1;Stat5a;Tgfb2;Tlr2;Tlr4;Tlr7;Tnfrsf1b;Tnfsf18;Trem2;Trim6;Vav1;Zfp683
CX	D35	GO:0002443	leukocyte mediated immunity	64/876	64	2.89394e-13	Anxa3;Bcl3;Bcl6;C1qb;C1s;C2;C4a;C4b;C5;C6;Ccr6;Cd19;Cd2;Cd226;Cd84;Cd8a;Cd96;Cfh;Cfi;Clcf1;Clec7a;Cr2;Csf3r;Dnase1;Ephb6;Fcer2;Fcgr2a;Fcgr2b;Fgr;Foxp3;Gata2;Hfe;Hmox1;Hpx;Hspa1a;Icam1;Il18r1;Il1b;Il21r;Il7r;Itgam;Itgb2;Klrb1c;Klrc3;Myo1f;Myo1g;Nckap1l;Nfkbiz;Nlrp3;Pik3r1;Ptprc;Rac2;RT1-Bb;RT1-Da;RT1-T24-4;Sash3;Slamf6;Spi1;Stat5a;Tlr2;Tlr4;Tnfrsf1b;Trem2;Vav1
CX	D35	GO:0030217	T cell differentiation	53/876	53	4.06845e-13	Adam8;Anxa1;Bcl11b;Bcl3;Bcl6;Bmp4;Ccr6;Cd3e;Cd3g;Cd4;Cd44;Cd8a;Clec4e;Ctla4;Dock2;Dusp10;Flt3;Fosl2;Foxp3;Ikzf1;Ikzf3;Il18r1;Il1b;Il6r;Il7;Il7r;Irf1;Itk;Lck;Lepr;Ly9;Nckap1l;Nfkbiz;Nlrp3;Pf4;Ptpn22;Ptprc;Rhoh;RT1-Ba;RT1-Da;Runx1;Runx2;Sash3;Slamf6;Spi1;Sstr1;Stat5a;Tcf7;Tnfsf18;Tnfsf8;Vav1;Vnn1;Zfp683
CX	D35	GO:0002768	immune response-regulating cell surface receptor signaling pathway	52/876	52	4.37486e-13	C5ar1;C5ar2;Cd14;Cd19;Cd22;Cd226;Cd276;Cd38;Cd3e;Cd8a;Clec4a;Clec4e;Clec7a;Cmtm3;Cr2;Ctla4;Fcer2;Fcgr2a;Fcgr2b;Fcna;Fosl2;Foxp3;Gcsam;Itgam;Itk;Klrc3;Laptm5;Lax1;Lbp;Lck;Lcp2;Lgals3;Mnda;Myo1g;Nckap1l;Nfkbiz;Pik3r1;Plcl2;Prkcb;Ptpn22;Ptprc;Rab29;Rab7b;RT1-Bb;Tlr2;Tlr4;Tnfaip3;Trat1;Trem2;Vav1;Vtcn1;Zfp683
CX	D35	GO:0002460	adaptive immune response based on somatic recombination of immune receptors built from immunoglobulin superfamily domains	55/876	55	4.37486e-13	Anxa1;Bcl3;Bcl6;C1qb;C1s;C2;C4a;C4b;C5;C6;Ccr6;Cd19;Cd226;Cd4;Cd8a;Cfh;Cfi;Clcf1;Clec4a;Clec7a;Cr2;Csf3r;Ephb6;Fcer2;Fcgr2a;Fcgr2b;Foxp3;Hfe;Hpx;Hspa1a;Icam1;Il18r1;Il1b;Il1rl1;Il21r;Il6r;Il7r;Ly9;Myo1g;Nckap1l;Nfkbiz;Nlrp3;Pf4;Ptprc;RT1-Bb;RT1-Da;RT1-T24-4;Sash3;Slamf6;Stat5a;Tlr4;Tnfaip3;Tnfrsf1b;Tnfsf18;Trem2
CX	D35	GO:0022407	regulation of cell-cell adhesion	68/876	68	4.37486e-13	Adam8;Anxa1;Bcl6;Bmp4;Ccr5;Cd244;Cd276;Cd3e;Cd4;Cd44;Cd5;Chst2;Ctla4;Dapl1;Dusp10;Efna5;Ephb3;Ephb6;Fga;Fgb;Fgg;Foxp3;Gpnmb;Hfe;Icam1;Il1b;Il1rn;Il6r;Il7;Il7r;Ildr2;Irf1;Itga4;Itgal;Itgb2;Laptm5;Lax1;Lck;Lgals3;Mmrn1;Nckap1l;Nfkbiz;Nlrp3;Pdpn;Pf4;Pik3r1;Ptpn22;Ptprc;Pycard;Rgcc;Rhoh;RT1-Ba;RT1-Bb;RT1-Da;Runx1;Sash3;Sele;Selp;Sfn;Slc4a1;Spi1;Spta1;Stat5a;Tnfsf18;Vav1;Vnn1;Vtcn1;Zc3h12d
CX	D35	GO:0002757	immune response-activating signaling pathway	66/876	66	6.36059e-13	Alpk1;C5ar1;C5ar2;Cd14;Cd19;Cd22;Cd226;Cd276;Cd300le;Cd300lf;Cd38;Cd3e;Cd8a;Clec4a;Clec4e;Clec7a;Cmtm3;Colec12;Cr2;Ctla4;Fcgr2a;Fcgr2b;Fcna;Fosl2;Foxp3;Gcsam;Hspa1a;Irak3;Irf1;Itgam;Itk;Klrc3;Lacc1;Laptm5;Lax1;Lbp;Lck;Lcp2;Lgals3;Mnda;Myo1g;Nckap1l;Nfkbiz;Nlrp3;Pik3r1;Plcl2;Prkcb;Ptpn22;Ptprc;Pycard;Rab29;Rab7b;Reg3g;RT1-Bb;Tifa;Tifab;Tlr11;Tlr2;Tlr4;Tlr7;Tlr8;Tnfaip3;Trat1;Trem2;Vtcn1;Zfp683
CX	D35	GO:0006935	chemotaxis	64/876	64	7.43035e-13	Adam8;Anxa1;Bmp4;C5;C5ar1;C5ar2;Camk1d;Casr;Ccl6;Ccr1;Ccr3;Ccr4;Ccr5;Ccr6;Cnr2;Csf1r;Csf3r;Cxcl11;Cxcr3;Cxcr4;Cysltr1;Dock2;Edn1;Ednra;Efna5;Ephb1;Fcgr2a;Fn1;Gja1;Hbegf;Il16;Il1b;Itga2;Itgam;Itgb2;Jaml;Lbp;Lgals3;Lgmn;Lgr6;Lox;Mif;Mmp2;Nckap1l;Nrp2;P2ry12;Pf4;Rac2;Rarres2;Robo3;S100a4;Scg2;Sell;Sema3g;Serpine1;Spi1;Spp1;Tgfb2;Thbs1;Tnfsf18;Tpbg;Trem2;Tubb2b;Vav1
CX	D35	GO:0042330	taxis	64/876	64	8.64433e-13	Adam8;Anxa1;Bmp4;C5;C5ar1;C5ar2;Camk1d;Casr;Ccl6;Ccr1;Ccr3;Ccr4;Ccr5;Ccr6;Cnr2;Csf1r;Csf3r;Cxcl11;Cxcr3;Cxcr4;Cysltr1;Dock2;Edn1;Ednra;Efna5;Ephb1;Fcgr2a;Fn1;Gja1;Hbegf;Il16;Il1b;Itga2;Itgam;Itgb2;Jaml;Lbp;Lgals3;Lgmn;Lgr6;Lox;Mif;Mmp2;Nckap1l;Nrp2;P2ry12;Pf4;Rac2;Rarres2;Robo3;S100a4;Scg2;Sell;Sema3g;Serpine1;Spi1;Spp1;Tgfb2;Thbs1;Tnfsf18;Tpbg;Trem2;Tubb2b;Vav1
CX	D35	GO:0045785	positive regulation of cell adhesion	67/876	67	1.05997e-12	Adam8;Anxa1;Apbb1ip;Bcl6;Cass4;Ccr5;Cd244;Cd276;Cd3e;Cd4;Cd44;Cd5;Chst2;Col8a1;Dusp10;Efemp2;Ephb6;Fbln1;Fga;Fgb;Fgg;Fn1;Foxp3;Icam1;Il1b;Il6r;Il7;Il7r;Itga2;Itga4;Itgal;Itgb2;Lck;Lif;Mmrn1;Myh9;Nckap1l;Nfkbiz;Nlrp3;Olfm4;P2ry12;Pdpn;Ptpn22;Ptprc;Pycard;Ret;Rhoh;RT1-Ba;RT1-Bb;RT1-Da;Runx1;S100a10;Sash3;Sele;Selp;Sfn;Sfrp2;Slc4a1;Spp1;Spta1;Stat5a;Tgfb2;Thbs1;Tnfsf18;Vav1;Vnn1;Vtcn1
CX	D35	GO:0002429	immune response-activating cell surface receptor signaling pathway	49/876	49	1.33765e-12	C5ar1;C5ar2;Cd14;Cd19;Cd22;Cd226;Cd276;Cd38;Cd3e;Cd8a;Clec4a;Clec7a;Cmtm3;Cr2;Ctla4;Fcgr2a;Fcgr2b;Fcna;Fosl2;Foxp3;Gcsam;Itgam;Itk;Klrc3;Laptm5;Lax1;Lbp;Lck;Lcp2;Lgals3;Mnda;Myo1g;Nckap1l;Nfkbiz;Pik3r1;Plcl2;Prkcb;Ptpn22;Ptprc;Rab29;Rab7b;RT1-Bb;Tlr2;Tlr4;Tnfaip3;Trat1;Trem2;Vtcn1;Zfp683
CX	D35	GO:0097529	myeloid leukocyte migration	44/876	44	1.33765e-12	Adam8;Anxa1;C5;C5ar1;C5ar2;Camk1d;Ccl6;Ccr1;Ccr3;Csf1r;Csf3r;Cxcl11;Edn1;Ednra;Fcgr2a;Gp2;Il1b;Itgam;Itgb2;Jaml;Lbp;Lgals3;Lgmn;Mif;Mmp2;Myo1f;Nckap1l;P2ry12;Pf4;Pik3r1;Rac2;Rarres2;Scg2;Sell;Serpine1;Spi1;Spp1;Tgfb2;Thbs1;Tlr2;Tnfsf18;Trem2;Umod;Vav1
CX	D35	GO:0050670	regulation of lymphocyte proliferation	45/876	45	4.71029e-12	Anxa1;Bcl6;Bmp4;Cd22;Cd244;Cd276;Cd38;Cd3e;Cd4;Cd44;Cdkn1a;Clcf1;Csf1r;Ctla4;Fcgr2b;Foxp3;Gpnmb;Ikzf3;Il13ra1;Il1b;Il7;Irf1;Itgal;Laptm5;Lgals3;Mif;Mnda;Nckap1l;Ptpn22;Ptprc;Pycard;Rac2;RT1-Ba;RT1-Bb;Sash3;Slc4a1;Sox11;Spta1;Stat5a;Tlr4;Tnfrsf13b;Tnfrsf1b;Tnfsf18;Vtcn1;Zc3h12d
CX	D35	GO:0097530	granulocyte migration	34/876	34	6.61234e-12	Adam8;Anxa1;C5ar1;C5ar2;Camk1d;Ccl6;Ccr3;Csf1r;Csf3r;Cxcl11;Edn1;Ednra;Fcgr2a;Gp2;Il1b;Itgam;Itgb2;Jaml;Lbp;Lgals3;Myo1f;Nckap1l;Pf4;Rac2;Rarres2;Scg2;Sell;Spp1;Tgfb2;Thbs1;Tlr2;Tnfsf18;Umod;Vav1
CX	D35	GO:0032944	regulation of mononuclear cell proliferation	45/876	45	8.75814e-12	Anxa1;Bcl6;Bmp4;Cd22;Cd244;Cd276;Cd38;Cd3e;Cd4;Cd44;Cdkn1a;Clcf1;Csf1r;Ctla4;Fcgr2b;Foxp3;Gpnmb;Ikzf3;Il13ra1;Il1b;Il7;Irf1;Itgal;Laptm5;Lgals3;Mif;Mnda;Nckap1l;Ptpn22;Ptprc;Pycard;Rac2;RT1-Ba;RT1-Bb;Sash3;Slc4a1;Sox11;Spta1;Stat5a;Tlr4;Tnfrsf13b;Tnfrsf1b;Tnfsf18;Vtcn1;Zc3h12d
CX	D35	GO:0046631	alpha-beta T cell activation	39/876	39	8.75814e-12	Anxa1;Bcl11b;Bcl3;Bcl6;Cd244;Cd3e;Cd44;Clec4a;Clec4a3;Dapl1;Dock2;Elf4;Fosl2;Foxp3;Hfe;Il18r1;Il6r;Irf1;Itk;Lgals3;Ly9;Myc;Nckap1l;Nfkbiz;Nlrp3;Pf4;Ptpn22;Ptprc;RT1-Bb;RT1-Da;Runx1;Sash3;Slamf6;Stat5a;Tcf7;Tnfsf18;Tnfsf8;Wdfy4;Zfp683
CX	D35	GO:0002449	lymphocyte mediated immunity	51/876	51	1.21998e-11	Bcl3;Bcl6;C1qb;C1s;C2;C4a;C4b;C5;C6;Ccr6;Cd19;Cd2;Cd226;Cd8a;Cd96;Cfh;Cfi;Clcf1;Cr2;Csf3r;Ephb6;Fcer2;Fcgr2a;Fcgr2b;Foxp3;Hfe;Hpx;Hspa1a;Icam1;Il18r1;Il1b;Il21r;Il7r;Klrb1c;Klrc3;Myo1g;Nckap1l;Nfkbiz;Nlrp3;Pik3r1;Ptprc;RT1-Bb;RT1-Da;RT1-T24-4;Sash3;Slamf6;Stat5a;Tlr4;Tnfrsf1b;Trem2;Vav1
CX	D35	GO:1903037	regulation of leukocyte cell-cell adhesion	54/876	54	1.959e-11	Adam8;Anxa1;Bcl6;Bmp4;Cd244;Cd276;Cd3e;Cd4;Cd44;Cd5;Chst2;Ctla4;Dapl1;Dusp10;Ephb6;Foxp3;Gpnmb;Hfe;Icam1;Il1b;Il7;Il7r;Ildr2;Irf1;Itga4;Itgal;Itgb2;Laptm5;Lax1;Lck;Lgals3;Nckap1l;Nfkbiz;Nlrp3;Pf4;Ptpn22;Ptprc;Pycard;Rhoh;RT1-Ba;RT1-Bb;RT1-Da;Runx1;Sash3;Sele;Selp;Slc4a1;Spta1;Stat5a;Tnfsf18;Vav1;Vnn1;Vtcn1;Zc3h12d
CX	D35	GO:0030595	leukocyte chemotaxis	41/876	41	1.98586e-11	Adam8;Anxa1;C5;C5ar1;C5ar2;Camk1d;Ccl6;Ccr1;Ccr3;Ccr6;Cnr2;Csf1r;Csf3r;Cxcl11;Cxcr3;Edn1;Ednra;Fcgr2a;Il16;Il1b;Itgam;Itgb2;Jaml;Lbp;Lgals3;Lgmn;Mif;Mmp2;Nckap1l;Pf4;Rac2;Rarres2;Scg2;Sell;Serpine1;Spi1;Spp1;Tgfb2;Thbs1;Tnfsf18;Vav1
CX	D35	GO:0060326	cell chemotaxis	49/876	49	3.4917e-11	Adam8;Anxa1;C5;C5ar1;C5ar2;Camk1d;Ccl6;Ccr1;Ccr3;Ccr4;Ccr5;Ccr6;Cnr2;Csf1r;Csf3r;Cxcl11;Cxcr3;Cxcr4;Edn1;Ednra;Ephb1;Fcgr2a;Gja1;Hbegf;Il16;Il1b;Itgam;Itgb2;Jaml;Lbp;Lgals3;Lgmn;Lox;Mif;Mmp2;Nckap1l;Pf4;Rac2;Rarres2;Scg2;Sell;Serpine1;Spi1;Spp1;Tgfb2;Thbs1;Tnfsf18;Tpbg;Vav1
CX	D35	GO:0022409	positive regulation of cell-cell adhesion	48/876	48	4.45527e-11	Adam8;Anxa1;Bcl6;Ccr5;Cd244;Cd276;Cd3e;Cd4;Cd44;Cd5;Chst2;Dusp10;Ephb6;Fga;Fgb;Fgg;Foxp3;Icam1;Il1b;Il6r;Il7;Il7r;Itga4;Itgal;Itgb2;Lck;Mmrn1;Nckap1l;Nfkbiz;Nlrp3;Pdpn;Ptpn22;Ptprc;Pycard;Rhoh;RT1-Ba;RT1-Bb;RT1-Da;Runx1;Sash3;Sele;Selp;Slc4a1;Spta1;Stat5a;Vav1;Vnn1;Vtcn1
CX	D35	GO:0050863	regulation of T cell activation	53/876	53	6.19977e-11	Adam8;Anxa1;Bcl6;Bmp4;Cd244;Cd276;Cd3e;Cd4;Cd44;Cd5;Ctla4;Dapl1;Dusp10;Ephb6;Foxp3;Gpnmb;Hfe;Il1b;Il7;Il7r;Ildr2;Irf1;Itgal;Laptm5;Lax1;Lck;Lgals3;Nckap1l;Nfkbiz;Nlrp3;Pf4;Ptpn22;Ptprc;Pycard;Rac2;Rhoh;RT1-Ba;RT1-Bb;RT1-Da;Runx1;Sash3;Sit1;Slc4a1;Spta1;Stat5a;Tcf7;Tnfrsf1b;Tnfsf18;Vav1;Vnn1;Vtcn1;Zc3h12d;Zfp683
CX	D35	GO:0071621	granulocyte chemotaxis	29/876	29	6.93693e-11	Anxa1;C5ar1;C5ar2;Camk1d;Ccl6;Ccr3;Csf1r;Csf3r;Cxcl11;Edn1;Ednra;Fcgr2a;Il1b;Itgam;Itgb2;Jaml;Lbp;Lgals3;Nckap1l;Pf4;Rac2;Rarres2;Scg2;Sell;Spp1;Tgfb2;Thbs1;Tnfsf18;Vav1
CX	D35	GO:0050867	positive regulation of cell activation	53/876	53	7.21265e-11	Adam8;Anxa1;Bcl6;Cd226;Cd244;Cd276;Cd38;Cd3e;Cd4;Cd5;Cdkn1a;Clcf1;Clec7a;Csf1r;Dusp10;Ephb6;Foxp3;Havcr1;Il13ra1;Il16;Il1b;Il1rl1;Il7;Il7r;Itgal;Lbp;Lck;Mif;Nckap1l;Nfkbiz;Nlrp3;Pdpn;Ptpn22;Ptprc;Pycard;Rhoh;RT1-Ba;RT1-Bb;RT1-Da;Runx1;Sash3;Selp;Slc4a1;Spi1;Spta1;Stat5a;Thbs1;Timd2;Tlr4;Trem2;Vav1;Vnn1;Vtcn1
CX	D35	GO:0002696	positive regulation of leukocyte activation	51/876	51	7.46021e-11	Adam8;Anxa1;Bcl6;Cd226;Cd244;Cd276;Cd38;Cd3e;Cd4;Cd5;Cdkn1a;Clcf1;Clec7a;Csf1r;Dusp10;Ephb6;Foxp3;Havcr1;Il13ra1;Il16;Il1b;Il1rl1;Il7;Il7r;Itgal;Lbp;Lck;Mif;Nckap1l;Nfkbiz;Nlrp3;Ptpn22;Ptprc;Pycard;Rhoh;RT1-Ba;RT1-Bb;RT1-Da;Runx1;Sash3;Slc4a1;Spi1;Spta1;Stat5a;Thbs1;Timd2;Tlr4;Trem2;Vav1;Vnn1;Vtcn1
CX	D35	GO:1903706	regulation of hemopoiesis	58/876	58	7.80571e-11	Adam8;Anxa1;Apcs;Bcl6;Bmp4;Ccr1;Cd101;Cd4;Cd44;Csf1r;Csf3r;Ctla4;Dusp10;Evi2b;Fbn1;Flt3;Foxp3;Gata2;Gpr68;Hoxb8;Hspa1a;Ikzf1;Ikzf3;Il7;Il7r;Inhba;Irf1;Itgam;Lck;Lif;Lox;Mturn;Myc;Nckap1l;Nfkbiz;Nlrp3;Pf4;Pik3r1;Ptprc;Rab7b;Rhoh;RT1-Ba;RT1-Da;Runx1;Sash3;Sfrp1;Snai2;Spi1;Stat5a;Tcf7;Tesc;Tmem176a;Tmem176b;Tnfsf18;Trem2;Tsc22d1;Vnn1;Zfp683
CX	D35	GO:0070663	regulation of leukocyte proliferation	45/876	45	9.43228e-11	Anxa1;Bcl6;Bmp4;Cd22;Cd244;Cd276;Cd38;Cd3e;Cd4;Cd44;Cdkn1a;Clcf1;Csf1r;Ctla4;Fcgr2b;Foxp3;Gpnmb;Ikzf3;Il13ra1;Il1b;Il7;Irf1;Itgal;Laptm5;Lgals3;Mif;Mnda;Nckap1l;Ptpn22;Ptprc;Pycard;Rac2;RT1-Ba;RT1-Bb;Sash3;Slc4a1;Sox11;Spta1;Stat5a;Tlr4;Tnfrsf13b;Tnfrsf1b;Tnfsf18;Vtcn1;Zc3h12d
CX	D35	GO:0050866	negative regulation of cell activation	40/876	40	1.40764e-10	Anxa1;Apoe;Bcl6;Bmp4;Bpi;Cd276;Cd300lf;Cd44;Cd84;Cnr2;Ctla4;Dapl1;Fcgr2b;Fgr;Flt3;Fn1;Foxp3;Gpnmb;Hfe;Ildr2;Irf1;Laptm5;Lax1;Lgals3;Mnda;Pf4;Ptpn22;RT1-Ba;RT1-Bb;Runx1;Samsn1;Sfrp1;Sox11;Stat5a;Tnfaip3;Tnfrsf13b;Tnfsf18;Trem2;Vtcn1;Zc3h12d
CX	D35	GO:0002695	negative regulation of leukocyte activation	38/876	38	1.55644e-10	Anxa1;Bcl6;Bmp4;Bpi;Cd276;Cd300lf;Cd44;Cd84;Cnr2;Ctla4;Dapl1;Fcgr2b;Fgr;Flt3;Fn1;Foxp3;Gpnmb;Hfe;Ildr2;Irf1;Laptm5;Lax1;Lgals3;Mnda;Pf4;Ptpn22;RT1-Ba;RT1-Bb;Runx1;Samsn1;Sfrp1;Sox11;Stat5a;Tnfaip3;Tnfrsf13b;Tnfsf18;Vtcn1;Zc3h12d
CX	D35	GO:0002366	leukocyte activation involved in immune response	47/876	47	3.75651e-10	Anxa1;Anxa3;Apbb1ip;Bcl3;Bcl6;Ccr6;Cd19;Cd244;Cd84;Cdh17;Clcf1;Clec4e;Clec7a;Dnase1;Dock10;Dock2;Fgr;Foxp3;Gapt;Gata2;Hmox1;Icam1;Il18r1;Il6r;Itgal;Itgam;Itgb2;Lbp;Lgals3;Ly9;Myo1f;Nckap1l;Nfkbiz;Nlrp3;Pf4;Plcl2;Ptprc;Pycard;Rac2;RT1-Da;Slamf6;Spi1;Stat5a;Tlr4;Tnfsf18;Trem2;Zfp683
CX	D35	GO:0042098	T cell proliferation	40/876	40	4.4661e-10	Anxa1;Bcl6;Bmp4;Cd244;Cd276;Cd3e;Cd4;Cd44;Ctla4;Cxcr4;Dock2;Elf4;Ephb6;Foxp3;Gja1;Gpnmb;Il1b;Irf1;Itgad;Itgal;Itgam;Itgb2;Laptm5;Lgals3;Myc;Nckap1l;Ptpn22;Ptprc;Pycard;Rac2;RT1-Ba;RT1-Bb;Sash3;Slc4a1;Spta1;Stat5a;Tnfrsf1b;Tnfsf18;Vtcn1;Zc3h12d
CX	D35	GO:0002263	cell activation involved in immune response	47/876	47	5.54111e-10	Anxa1;Anxa3;Apbb1ip;Bcl3;Bcl6;Ccr6;Cd19;Cd244;Cd84;Cdh17;Clcf1;Clec4e;Clec7a;Dnase1;Dock10;Dock2;Fgr;Foxp3;Gapt;Gata2;Hmox1;Icam1;Il18r1;Il6r;Itgal;Itgam;Itgb2;Lbp;Lgals3;Ly9;Myo1f;Nckap1l;Nfkbiz;Nlrp3;Pf4;Plcl2;Ptprc;Pycard;Rac2;RT1-Da;Slamf6;Spi1;Stat5a;Tlr4;Tnfsf18;Trem2;Zfp683
CX	D35	GO:1903039	positive regulation of leukocyte cell-cell adhesion	41/876	41	5.54111e-10	Adam8;Anxa1;Bcl6;Cd244;Cd276;Cd3e;Cd4;Cd44;Cd5;Chst2;Dusp10;Ephb6;Foxp3;Icam1;Il1b;Il7;Il7r;Itga4;Itgal;Itgb2;Lck;Nckap1l;Nfkbiz;Nlrp3;Ptpn22;Ptprc;Pycard;Rhoh;RT1-Ba;RT1-Bb;RT1-Da;Runx1;Sash3;Sele;Selp;Slc4a1;Spta1;Stat5a;Vav1;Vnn1;Vtcn1
CX	D35	GO:1902105	regulation of leukocyte differentiation	49/876	49	5.54111e-10	Adam8;Anxa1;Apcs;Bcl6;Bmp4;Ccr1;Cd101;Cd4;Cd44;Csf1r;Ctla4;Dusp10;Evi2b;Fbn1;Flt3;Foxp3;Gata2;Gpr68;Ikzf1;Ikzf3;Il7;Il7r;Irf1;Itgam;Lck;Lif;Myc;Nckap1l;Nfkbiz;Nlrp3;Pf4;Pik3r1;Ptprc;Rhoh;RT1-Ba;RT1-Da;Runx1;Sash3;Sfrp1;Spi1;Stat5a;Tcf7;Tesc;Tmem176a;Tmem176b;Tnfsf18;Trem2;Vnn1;Zfp683
CX	D35	GO:0071706	tumor necrosis factor superfamily cytokine production	37/876	37	5.9672e-10	Abcc8;Adam8;Akap12;Bcl3;Bpi;C1qtnf4;C5ar2;Ccr5;Cd14;Cd2;Cd84;Clec4a;Clec4a3;Clec7a;Clu;Csf1r;Cybb;Elf4;Fcgr2a;Fcgr2b;Flt3;Foxp3;Gpnmb;Irak3;Lbp;Mif;Pf4;Pik3r1;Ptpn22;Ptprc;Pycard;Sash3;Thbs1;Tlr2;Tlr4;Tnfaip3;Trem2
CX	D35	GO:1903555	regulation of tumor necrosis factor superfamily cytokine production	37/876	37	5.9672e-10	Abcc8;Adam8;Akap12;Bcl3;Bpi;C1qtnf4;C5ar2;Ccr5;Cd14;Cd2;Cd84;Clec4a;Clec4a3;Clec7a;Clu;Csf1r;Cybb;Elf4;Fcgr2a;Fcgr2b;Flt3;Foxp3;Gpnmb;Irak3;Lbp;Mif;Pf4;Pik3r1;Ptpn22;Ptprc;Pycard;Sash3;Thbs1;Tlr2;Tlr4;Tnfaip3;Trem2
CX	D35	GO:0006909	phagocytosis	38/876	38	8.16357e-10	Abca1;Anxa1;Anxa3;C2;C4a;C4b;Camk1d;Cd300lf;Clec7a;Colec12;Dock2;Fcgr2a;Fcgr2b;Fgr;Gata2;Havcr1;Hck;Itga2;Itgam;Itgb2;Lbp;Lepr;Msr1;Myh9;Myo1g;Ncf2;Nckap1l;Ptprc;Ptx3;Pycard;Rab7b;Siglec1;Thbs1;Timd2;Tlr2;Tlr4;Trem2;Vav1
CX	D35	GO:0033627	cell adhesion mediated by integrin	23/876	23	9.04923e-10	Cd3e;Cyp1b1;Fbn1;Icam1;Itga11;Itga2;Itga4;Itgad;Itgal;Itgb2;Itgb4;Itgb7;Lif;Mmrn1;Muc1;Nckap1l;P2ry12;Ret;Serpine1;Sfrp2;Snai2;Tesc;Tgfb2
CX	D35	GO:0002685	regulation of leukocyte migration	40/876	40	9.25806e-10	Adam8;Adora1;Anxa1;C5;C5ar1;C5ar2;Camk1d;Ccr1;Ccr6;Chst2;Csf1r;Cxcr3;Edn1;Ednra;Gcsam;Icam1;Il1b;Itga2;Itga4;Lbp;Lgals3;Lgmn;Mif;Myo1f;Nckap1l;P2ry12;Pik3r1;Ptpn22;Pycard;Rac2;Rarres2;Sele;Sell;Selp;Serpine1;Spi1;Thbs1;Tlr2;Tnfsf18;Trem2
CX	D35	GO:0002699	positive regulation of immune effector process	44/876	44	1.13414e-09	Anxa1;C6;Casp1;Cd226;Cd244;Clcf1;Clec7a;Fcer2;Fcgr2a;Fgr;Foxp3;Gata2;Hfe;Hpx;Hspa1a;Il13ra1;Il18r1;Il1b;Irf5;Itgam;Itgb2;Klk1c10;Klrc3;Lacc1;Laptm5;Lbp;Mif;Nfkbiz;Nlrp3;Ptpn22;Ptprc;Pycard;RT1-Da;RT1-T24-4;Sash3;Slamf6;Spi1;Stat5a;Tlr2;Tlr4;Tlr7;Trem2;Trim6;Vav1
CX	D35	GO:0034612	response to tumor necrosis factor	43/876	43	1.17709e-09	Abcb1b;Adamts12;Adgre1;Aff3;Akap12;Apob;Apoe;Bdnf;Birc3;Calcr;Card14;Casp1;Ccdc3;Ccr1;Ccr5;Cd14;Chi3l1;Cldn1;Csf1r;Ctsk;Cyp1b1;Edn1;Hspa1a;Icam1;Irf1;Krt8;Laptm5;Lcn2;Nkx3-1;Pid1;Postn;Ptgs2;Pycard;Reg3b;Sfrp1;Slc2a4;Thbs1;Tifa;Tnfrsf1b;Tnfsf18;Ubd;Umod;Xdh
CX	D35	GO:1990266	neutrophil migration	26/876	26	1.32663e-09	Adam8;C5ar1;C5ar2;Camk1d;Csf3r;Cxcl11;Edn1;Ednra;Fcgr2a;Gp2;Il1b;Itgam;Itgb2;Jaml;Lbp;Lgals3;Myo1f;Nckap1l;Pf4;Rac2;Sell;Spp1;Tgfb2;Tlr2;Umod;Vav1
CX	D35	GO:0032640	tumor necrosis factor production	36/876	36	1.4683e-09	Abcc8;Akap12;Bcl3;Bpi;C1qtnf4;C5ar2;Ccr5;Cd14;Cd2;Cd84;Clec4a;Clec4a3;Clec7a;Clu;Csf1r;Cybb;Elf4;Fcgr2a;Fcgr2b;Flt3;Foxp3;Gpnmb;Irak3;Lbp;Mif;Pf4;Pik3r1;Ptpn22;Ptprc;Pycard;Sash3;Thbs1;Tlr2;Tlr4;Tnfaip3;Trem2
CX	D35	GO:0032680	regulation of tumor necrosis factor production	36/876	36	1.4683e-09	Abcc8;Akap12;Bcl3;Bpi;C1qtnf4;C5ar2;Ccr5;Cd14;Cd2;Cd84;Clec4a;Clec4a3;Clec7a;Clu;Csf1r;Cybb;Elf4;Fcgr2a;Fcgr2b;Flt3;Foxp3;Gpnmb;Irak3;Lbp;Mif;Pf4;Pik3r1;Ptpn22;Ptprc;Pycard;Sash3;Thbs1;Tlr2;Tlr4;Tnfaip3;Trem2
CX	D35	GO:0050921	positive regulation of chemotaxis	31/876	31	1.67731e-09	C5;C5ar1;Camk1d;Casr;Ccr1;Ccr4;Ccr6;Csf1r;Cxcr3;Cxcr4;Edn1;Ednra;Fn1;Gja1;Il16;Il1b;Itga2;Lbp;Lgmn;Nckap1l;P2ry12;Rac2;Rarres2;Scg2;Sell;Serpine1;Spi1;Thbs1;Tnfsf18;Tpbg;Trem2
CX	D35	GO:0042100	B cell proliferation	24/876	24	2.45851e-09	Bcl6;Cd19;Cd22;Cd38;Cdkn1a;Clcf1;Cr2;Ctla4;Fcgr2b;Fosl2;Gapt;Ikzf3;Il13ra1;Il7;Il7r;Mif;Mnda;Nckap1l;Nfkbiz;Plcl2;Ptprc;Sash3;Tlr4;Tnfrsf13b
CX	D35	GO:0007162	negative regulation of cell adhesion	46/876	46	3.09108e-09	Anxa1;Bcl6;Bmp4;Cd276;Cd44;Ctla4;Cyp1b1;Dapl1;Efna5;Fbln1;Foxp3;Gpnmb;Hfe;Il1rn;Ildr2;Irf1;Kng1;Laptm5;Lax1;Lgals3;Mmp12;Mmp2;Muc1;Myo1f;Pf4;Pik3r1;Plxnc1;Postn;Ptpn22;Ptprc;Ptprz1;Rgcc;Rnd1;RT1-Ba;RT1-Bb;Runx1;Serpine1;Snai2;Spi1;St8sia4;Stat5a;Thbs1;Tnc;Tnfsf18;Vtcn1;Zc3h12d
CX	D35	GO:0051250	negative regulation of lymphocyte activation	33/876	33	3.40622e-09	Anxa1;Bcl6;Bmp4;Cd276;Cd44;Ctla4;Dapl1;Fcgr2b;Fgr;Flt3;Foxp3;Gpnmb;Hfe;Ildr2;Irf1;Laptm5;Lax1;Lgals3;Mnda;Pf4;Ptpn22;RT1-Ba;RT1-Bb;Runx1;Samsn1;Sfrp1;Sox11;Stat5a;Tnfaip3;Tnfrsf13b;Tnfsf18;Vtcn1;Zc3h12d
CX	D35	GO:0002687	positive regulation of leukocyte migration	31/876	31	3.51335e-09	Adam8;C5ar1;Camk1d;Ccr1;Ccr6;Csf1r;Edn1;Ednra;Icam1;Il1b;Itga2;Itga4;Lbp;Lgals3;Lgmn;Myo1f;Nckap1l;P2ry12;Pik3r1;Pycard;Rac2;Rarres2;Sele;Sell;Selp;Serpine1;Spi1;Thbs1;Tlr2;Tnfsf18;Trem2
CX	D35	GO:0016064	immunoglobulin mediated immune response	29/876	29	3.84172e-09	Bcl3;Bcl6;C1qb;C1s;C2;C4a;C4b;C5;C6;Ccr6;Cd19;Cd226;Cfh;Cfi;Clcf1;Cr2;Csf3r;Fcer2;Fcgr2a;Fcgr2b;Foxp3;Hpx;Il21r;Nfkbiz;Ptprc;RT1-Bb;RT1-Da;Tlr4;Trem2
CX	D35	GO:0042113	B cell activation	43/876	43	4.26095e-09	Bcl3;Bcl6;Ccr6;Cd19;Cd22;Cd38;Cdh17;Cdkn1a;Clcf1;Cr2;Ctla4;Dock10;Fcgr2b;Flt3;Fosl2;Foxp3;Gapt;Ikzf1;Ikzf3;Il13ra1;Il7;Il7r;Laptm5;Lax1;Mif;Mnda;Nckap1l;Nfkbiz;Pik3r1;Plcl2;Pou2f2;Prkcb;Ptprc;RT1-Bb;Samsn1;Sash3;Sfrp1;Spi1;Stat5a;Tlr4;Tnfaip3;Tnfrsf13b;Tshr
CX	D35	GO:0007584	response to nutrient	47/876	47	5.68147e-09	Abca1;Abcb1b;Adamts1;Aldh1a2;Apaf1;Bdh1;Bdnf;C2;Casr;Cd3e;Cd4;Cd44;Cdkn2b;Cp;Cybb;Cyp1b1;Cyp27b1;Folr2;Havcr1;Hmgcs2;Hmox1;Il1b;Itga2;Klk1;Lepr;Lipg;Lrat;Map1b;Mgp;Mif;Mlxipl;Nfkbiz;Pik3r1;Pklr;Postn;Prkcb;Ptgs2;Sds;Serpina3n;Sfrp1;Sfrp2;Slc8a2;Snai2;Spp1;Tgfb2;Tnc;Vim
CX	D35	GO:1901654	response to ketone	56/876	56	5.95458e-09	Abcb1b;Adamts1;Adcy2;Bdh1;Bmp4;Cd38;Cdkn1a;Cldn1;Cpe;Cps1;Ctsb;Cybb;Cyp1b1;Cyp27b1;Defb1;Edn1;Efna5;Eif4ebp1;Fga;Fn1;Fosl2;Foxp3;Havcr1;Hmgcs2;Hrh3;Icam1;Il1b;Inhba;Itgam;Klf6;Lck;Lepr;Maob;Mif;Myc;Ncf2;Nkx3-1;Oxtr;Pf4;Pik3r1;Pim3;Postn;Ptprc;Reln;RT1-Bb;Scnn1a;Serpine1;Sfrp1;Socs3;Spp1;Tgfb2;Thbs1;Tlr2;Tlr4;Tnc;Ucp2
CX	D35	GO:0019724	B cell mediated immunity	29/876	29	7.04345e-09	Bcl3;Bcl6;C1qb;C1s;C2;C4a;C4b;C5;C6;Ccr6;Cd19;Cd226;Cfh;Cfi;Clcf1;Cr2;Csf3r;Fcer2;Fcgr2a;Fcgr2b;Foxp3;Hpx;Il21r;Nfkbiz;Ptprc;RT1-Bb;RT1-Da;Tlr4;Trem2
CX	D35	GO:0031960	response to corticosteroid	47/876	47	7.26313e-09	Anxa1;Anxa3;Aqp4;Bdh1;Bmp4;C1qb;Calcr;Cdkn1a;Cdo1;Cldn1;Cpe;Cps1;Ctsb;Cybb;Cyp1b1;Edn1;Eif4ebp1;Flt3;Fn1;Fosl2;Hmgcs2;Htr1b;Icam1;Il1b;Il1rn;Il6r;Inhba;Kcnj10;Lck;Lepr;Maob;Mgp;Mif;Pf4;Pik3r1;Ptgs2;Ptprc;Reln;RT1-Ba;RT1-Bb;Scnn1a;Serpina3n;Serpine1;Slco1b2;Socs3;Tlr4;Ucp2
CX	D35	GO:0002819	regulation of adaptive immune response	37/876	37	8.7231e-09	Adcy7;Anxa1;Bcl6;Cd226;Cd4;Clcf1;Clec4a;Clec7a;Cr2;Dusp10;Fcer2;Fcgr2a;Fcgr2b;Foxp3;Hfe;Hpx;Hspa1a;Il18r1;Il1b;Il1rl1;Il7r;Nckap1l;Nfkbiz;Nlrp3;Pf4;Ptprc;Pycard;RT1-Bb;RT1-Da;RT1-T24-4;Samsn1;Sash3;Stat5a;Tnfaip3;Tnfrsf1b;Tnfsf18;Trem2
CX	D35	GO:0002526	acute inflammatory response	26/876	26	1.08288e-08	Adam8;Adora1;Ccr5;Dnase1;Ephb6;F3;Fcgr2a;Fcgr2b;Fga;Fn1;Hfe;Icam1;Il1b;Il1rn;Klk1;Kng1;Lbp;Lcn2;Mif;Nlrp3;Nupr1;Prcp;Ptgs2;Reg3b;Reg3g;Vnn1
CX	D35	GO:0002274	myeloid leukocyte activation	40/876	40	1.30552e-08	Anxa1;Anxa3;Batf3;Bpi;C5ar1;Casp1;Cd226;Cd244;Cd300lf;Cd84;Clu;Cnr2;Csf1r;Dnase1;Dock2;Fcer2;Fcgr2a;Fgr;Fn1;Gata2;Havcr1;Hmox1;Il16;Il1rl1;Itgam;Itgb2;Lbp;Lcp2;Myo1f;Pycard;Rac2;Rhoh;Serpine1;Spi1;Thbs1;Timd2;Tlr2;Tlr4;Trem2;Ubd
CX	D35	GO:0051251	positive regulation of lymphocyte activation	43/876	43	1.65026e-08	Adam8;Anxa1;Bcl6;Cd244;Cd276;Cd38;Cd3e;Cd4;Cd5;Cdkn1a;Clcf1;Clec7a;Csf1r;Dusp10;Ephb6;Foxp3;Il13ra1;Il1b;Il7;Il7r;Itgal;Lck;Mif;Nckap1l;Nfkbiz;Nlrp3;Ptpn22;Ptprc;Pycard;Rhoh;RT1-Ba;RT1-Bb;RT1-Da;Runx1;Sash3;Slc4a1;Spi1;Spta1;Stat5a;Tlr4;Vav1;Vnn1;Vtcn1
CX	D35	GO:0009612	response to mechanical stimulus	48/876	48	1.65562e-08	Adora1;Afap1;Atp1a2;Bdnf;Bmp4;Calb1;Casp1;Chi3l1;Col11a1;Col3a1;Col6a1;Csf1r;Ctsb;Cxcr4;Dcn;Edn1;Ednra;F3;Fosl2;Gja1;Il1b;Il1rl1;Irf1;Itga2;Itgam;Kcna5;Kcnk4;Kcnq1;Lck;Map1b;Mgp;Mif;Mmp2;Myc;Myh9;Postn;Ptgs2;Reln;Scel;Serpine1;Stra6;Thbs1;Tifab;Tlr4;Tlr7;Tlr8;Tnc;Wnt11
CX	D35	GO:0031589	cell-substrate adhesion	48/876	48	1.78792e-08	Actn1;Adamts12;Angptl3;Anxa2;Bcl6;Cass4;Cd3e;Cd96;Col3a1;Col8a1;Eda;Efemp2;Efna5;Epdr1;Ephb1;Ephb3;Fbln1;Fga;Fgb;Fgg;Fn1;Itga11;Itga2;Itga4;Itgad;Itgal;Itgam;Itgb2;Itgb4;Itgb7;Mmp12;Myh9;Myo1g;Olfm4;Parvg;Pdpn;Pik3r1;Postn;Ptprz1;Rac2;S100a10;Serpine1;Smad6;Spp1;Tecta;Thbs1;Tnfrsf12a;Tnn
CX	D35	GO:0001822	kidney development	50/876	50	1.83685e-08	Adamts1;Aldh1a2;Aldh1a3;Apaf1;Aqp2;Basp1;Bdnf;Bmp4;C5;Calb1;Cd44;Cfh;Cited1;Crlf1;Cxcr4;Cyp4a1;Dcn;Edn1;Ednra;Egf;Fbn1;Foxc1;Foxd1;Gsta3;Hmgcs2;Hoxc11;Hs3st3b1;Il6r;Irx1;Irx2;Kcnj1;Lhx1;Lif;Myc;Nkx3-1;Nphs1;Rdh10;Ren;Ret;Sfrp1;Slc15a1;Slc4a4;Smad6;Sox11;Spp1;Stra6;Tgfb2;Tmem59l;Umod;Wnt11
CX	D35	GO:0072001	renal system development	51/876	51	1.83685e-08	Adamts1;Aldh1a2;Aldh1a3;Apaf1;Aqp2;Basp1;Bdnf;Bmp4;C5;Calb1;Cd44;Cfh;Cited1;Col4a1;Crlf1;Cxcr4;Cyp4a1;Dcn;Edn1;Ednra;Egf;Fbn1;Foxc1;Foxd1;Gsta3;Hmgcs2;Hoxc11;Hs3st3b1;Il6r;Irx1;Irx2;Kcnj1;Lhx1;Lif;Myc;Nkx3-1;Nphs1;Rdh10;Ren;Ret;Sfrp1;Slc15a1;Slc4a4;Smad6;Sox11;Spp1;Stra6;Tgfb2;Tmem59l;Umod;Wnt11
CX	D35	GO:0097191	extrinsic apoptotic signaling pathway	37/876	37	2.03309e-08	Atf3;Bcl2a1;Bmp4;Fga;Fgb;Fgg;Hmox1;Hspa1a;Icam1;Il19;Il1b;Il7;Inhba;Krt8;Lcn2;Lgals3;Nfkbiz;Pf4;Pik3r1;Pmaip1;Ptprc;Pycard;Ret;Scg2;Serpine1;Sfrp1;Sfrp2;Siglec1;Snai2;Spi1;Tgfb2;Thbs1;Tlr4;Tnfaip3;Tnfrsf12a;Tnfrsf1b;Tnfsf10
CX	D35	GO:0070555	response to interleukin-1	29/876	29	2.49292e-08	Adamts12;Akap12;Anxa1;Apoe;Aqp4;Cd38;Chi3l1;Cited1;Edn1;Fgb;Fgg;Fn1;Icam1;Il1b;Il1r2;Il1rn;Inhbb;Irak3;Lcn2;Mapk11;Mmp2;Myc;Nkx3-1;Pycard;Sele;Serpina3n;Serpine1;Sfrp1;Xdh
CX	D35	GO:0032637	interleukin-8 production	22/876	22	2.5397e-08	Anxa1;Bcl3;Bpi;C5ar2;Cd14;Cd2;Cd244;Chi3l1;Clec7a;F3;Fcna;Hspa1a;Il1b;Lbp;Ptpn22;Ptprc;Pycard;Serpine1;Tlr2;Tlr4;Tlr7;Tlr8
CX	D35	GO:0032677	regulation of interleukin-8 production	22/876	22	2.5397e-08	Anxa1;Bcl3;Bpi;C5ar2;Cd14;Cd2;Cd244;Chi3l1;Clec7a;F3;Fcna;Hspa1a;Il1b;Lbp;Ptpn22;Ptprc;Pycard;Serpine1;Tlr2;Tlr4;Tlr7;Tlr8
CX	D35	GO:0071356	cellular response to tumor necrosis factor	38/876	38	2.56478e-08	Abcb1b;Adamts12;Adgre1;Akap12;Apob;Bdnf;Birc3;Calcr;Card14;Casp1;Ccdc3;Ccr1;Ccr5;Chi3l1;Cldn1;Csf1r;Ctsk;Cyp1b1;Edn1;Hspa1a;Icam1;Irf1;Krt8;Laptm5;Lcn2;Nkx3-1;Pid1;Postn;Pycard;Reg3b;Sfrp1;Slc2a4;Thbs1;Tifa;Tnfrsf1b;Tnfsf18;Umod;Xdh
CX	D35	GO:0030593	neutrophil chemotaxis	21/876	21	2.78733e-08	C5ar1;C5ar2;Camk1d;Csf3r;Cxcl11;Edn1;Ednra;Fcgr2a;Il1b;Itgam;Itgb2;Jaml;Lbp;Lgals3;Nckap1l;Pf4;Rac2;Sell;Spp1;Tgfb2;Vav1
CX	D35	GO:0050851	antigen receptor-mediated signaling pathway	31/876	31	3.20143e-08	Cd19;Cd22;Cd226;Cd276;Cd38;Cd3e;Cd8a;Cmtm3;Ctla4;Fcgr2b;Fosl2;Foxp3;Gcsam;Itk;Laptm5;Lax1;Lck;Lcp2;Lgals3;Mnda;Nckap1l;Nfkbiz;Plcl2;Prkcb;Ptpn22;Ptprc;Rab29;RT1-Bb;Trat1;Vtcn1;Zfp683
CX	D35	GO:0048872	homeostasis of number of cells	50/876	50	3.54823e-08	Akt3;Alas2;Anxa1;Bcl6;Bmp4;C5;Ccr4;Cd44;Cfap70;Cfh;Col6a1;Csf1r;Diaph3;Dock10;Dyrk3;Emx1;Fcgr2b;Flt3;Fosl2;Foxp3;Gapt;Gata2;Gpr174;Hbb;Heph;Hmox1;Hspa1a;Ikzf1;Il7;Il7r;Ildr2;Inhba;Itgam;Kcnq1;Lgals2;Mif;Nckap1l;Nfkbiz;Pmaip1;Rac2;Sash3;Sit1;Slc4a1;Spi1;Spta1;Stat5a;Tex15;Tgfb2;Tnfaip3;Tnfrsf13b
CX	D35	GO:0050920	regulation of chemotaxis	35/876	35	4.58138e-08	C5;C5ar1;C5ar2;Camk1d;Casr;Ccr1;Ccr4;Ccr6;Csf1r;Cxcr3;Cxcr4;Edn1;Ednra;Fn1;Gja1;Il16;Il1b;Itga2;Lbp;Lgmn;Mif;Nckap1l;P2ry12;Rac2;Rarres2;Robo3;Scg2;Sell;Serpine1;Spi1;Thbs1;Tnfsf18;Tpbg;Trem2;Tubb2b
CX	D35	GO:0071347	cellular response to interleukin-1	25/876	25	4.71361e-08	Adamts12;Akap12;Apoe;Aqp4;Chi3l1;Edn1;Fgb;Fgg;Fn1;Icam1;Il1b;Il1r2;Il1rn;Inhbb;Irak3;Lcn2;Mapk11;Mmp2;Myc;Nkx3-1;Pycard;Serpina3n;Serpine1;Sfrp1;Xdh
CX	D35	GO:0002703	regulation of leukocyte mediated immunity	40/876	40	4.71361e-08	Bcl6;Cd226;Cd84;Cd96;Clcf1;Clec7a;Cr2;Dnase1;Fcer2;Fcgr2a;Fcgr2b;Fgr;Foxp3;Gata2;Hfe;Hmox1;Hpx;Hspa1a;Il18r1;Il1b;Il7r;Itgam;Itgb2;Klrb1c;Klrc3;Nckap1l;Nlrp3;Ptprc;Rac2;RT1-Da;RT1-T24-4;Sash3;Slamf6;Spi1;Stat5a;Tlr2;Tlr4;Tnfrsf1b;Trem2;Vav1
CX	D35	GO:2001236	regulation of extrinsic apoptotic signaling pathway	30/876	30	4.97001e-08	Atf3;Bmp4;Fga;Fgb;Fgg;Hmox1;Hspa1a;Icam1;Il19;Il1b;Il7;Inhba;Lgals3;Pf4;Pmaip1;Ptprc;Pycard;Ret;Scg2;Serpine1;Sfrp1;Sfrp2;Siglec1;Snai2;Tgfb2;Thbs1;Tlr4;Tnfaip3;Tnfrsf12a;Tnfsf10
CX	D35	GO:0002700	regulation of production of molecular mediator of immune response	33/876	33	5.1065e-08	Bcl6;Casp1;Cd22;Cd226;Cd244;Cd96;Clcf1;Clec7a;Fcgr2b;Foxp3;Hfe;Hmox1;Hpx;Il13ra1;Il18r1;Il1b;Irak3;Irf5;Klk1c10;Lacc1;Laptm5;Mif;Nlrp3;Ptpn22;Ptprc;Pycard;Sash3;Tgfb2;Tlr2;Tlr4;Tlr7;Tnfrsf1b;Trim6
CX	D35	GO:1902107	positive regulation of leukocyte differentiation	32/876	32	5.1065e-08	Adam8;Anxa1;Bcl6;Ccr1;Cd101;Cd4;Csf1r;Dusp10;Evi2b;Foxp3;Gpr68;Ikzf1;Il7;Il7r;Itgam;Lck;Lif;Nckap1l;Nfkbiz;Nlrp3;Pf4;Ptprc;Rhoh;RT1-Ba;RT1-Da;Runx1;Sash3;Spi1;Stat5a;Tesc;Trem2;Vnn1
CX	D35	GO:1903708	positive regulation of hemopoiesis	32/876	32	5.1065e-08	Adam8;Anxa1;Bcl6;Ccr1;Cd101;Cd4;Csf1r;Dusp10;Evi2b;Foxp3;Gpr68;Ikzf1;Il7;Il7r;Itgam;Lck;Lif;Nckap1l;Nfkbiz;Nlrp3;Pf4;Ptprc;Rhoh;RT1-Ba;RT1-Da;Runx1;Sash3;Spi1;Stat5a;Tesc;Trem2;Vnn1
CX	D35	GO:0070371	ERK1 and ERK2 cascade	45/876	45	5.53023e-08	Akap12;Apoe;Atf3;Bmp4;C5ar1;Calcr;Casr;Ccr1;Ccr3;Cd4;Cd44;Chi3l1;Csf1r;Cxcr4;Dusp10;Dusp9;Edn1;Ednra;Egf;Ephb1;Fbln1;Fga;Fgb;Fgg;Fn1;Gpnmb;Icam1;Il1b;Inhba;Lif;Mif;Mirlet7b;Mturn;Myc;Myh9;Nek10;Oxtr;Ptpn22;Ptprc;Pycard;Rgs14;Tlr2;Tlr4;Tpbg;Trem2
CX	D35	GO:0002440	production of molecular mediator of immune response	36/876	36	6.19225e-08	Bcl6;Casp1;Ccr6;Cd22;Cd226;Cd244;Cd96;Clcf1;Clec7a;Fcgr2b;Foxp3;Hfe;Hmox1;Hpx;Il13ra1;Il18r1;Il1b;Irak3;Irf5;Klk1c10;Lacc1;Laptm5;Mif;Nfkbiz;Nlrp3;Ptpn22;Ptprc;Pycard;RT1-Bb;Sash3;Tgfb2;Tlr2;Tlr4;Tlr7;Tnfrsf1b;Trim6
CX	D35	GO:0045088	regulation of innate immune response	53/876	53	6.19225e-08	Adam8;Alpk1;Apoe;Ccr1;Cd14;Cd226;Cd300lf;Cd96;Cfh;Clec4a;Clec4e;Clec7a;Colec12;Dcst1;Dtx4;Dusp10;Fcna;Fgr;Hpx;Hspa1a;Irak3;Irf1;Klrb1c;Klrc3;Lacc1;Lbp;Mmp12;Mnda;Myo1f;Nfkbiz;Nlrc4;Nlrp3;Parp14;Pik3r1;Ptpn22;Pycard;Rab7b;Reg3g;Sfn;Slamf6;Spi1;Stat5a;Tifa;Tifab;Tlr11;Tlr2;Tlr4;Tlr7;Tlr8;Tnfaip3;Trem2;Trim6;Vav1
CX	D35	GO:0042060	wound healing	49/876	49	6.65109e-08	Anxa1;Anxa2;Apoe;Cadm4;Cd44;Cdkn1a;Cfh;Cldn1;Clec10a;Clec7a;Col3a1;Cxcr4;Eppk1;F3;Fbln1;Fga;Fgb;Fgg;Fn1;Gata2;Gp6;Hbb;Hbegf;Hmox1;Il6r;Jaml;Klkb1;Kng1;Lrg1;Mmp12;Mmrn1;Myh9;Myoz1;P2ry12;Pdpn;Pf4;Prcp;Prrg4;Reg3g;Selp;Serpine1;Slc4a1;Tgfb2;Thbs1;Timp1;Tlr4;Tnfrsf12a;Wfdc1;Wnt7a
CX	D35	GO:1903557	positive regulation of tumor necrosis factor superfamily cytokine production	24/876	24	9.31727e-08	Abcc8;Adam8;Akap12;C1qtnf4;Ccr5;Cd14;Cd2;Cd84;Clec7a;Clu;Csf1r;Cybb;Fcgr2a;Fcgr2b;Lbp;Mif;Pf4;Pik3r1;Ptprc;Pycard;Sash3;Thbs1;Tlr2;Tlr4
CX	D35	GO:0050870	positive regulation of T cell activation	34/876	34	1.20071e-07	Adam8;Anxa1;Bcl6;Cd244;Cd276;Cd3e;Cd4;Cd5;Dusp10;Ephb6;Foxp3;Il1b;Il7;Il7r;Itgal;Lck;Nckap1l;Nfkbiz;Nlrp3;Ptpn22;Ptprc;Pycard;Rhoh;RT1-Ba;RT1-Bb;RT1-Da;Runx1;Sash3;Slc4a1;Spta1;Stat5a;Vav1;Vnn1;Vtcn1
CX	D35	GO:0042310	vasoconstriction	24/876	24	1.28596e-07	Adora1;Adra1d;Apln;Atp1a2;Casr;Cd38;Cysltr1;Edn1;Ednra;Fga;Fgb;Fgg;Gja1;Gja5;Grip2;Hspa1a;Htr1b;Icam1;Itga4;Kcna5;Mmp2;Olr1;Oxtr;Ptgs2
CX	D35	GO:0032355	response to estradiol	37/876	37	1.28792e-07	Adcyap1r1;Aldh1a2;Anxa1;Apob;Aqp4;Bdh1;Bmp4;Ccna2;Cd38;Cd4;Cyp1b1;F3;Fcgr2b;Fga;Fosl2;Gja1;Il1b;Itga2;Itgam;Map1b;Mif;Mmp2;Myc;Oxtr;Pik3r1;Postn;Ptgs2;Reg3b;Ryr1;Sfrp1;Slc34a2;Socs3;Sstr1;Tgfb2;Vim;Wfdc1;Wnt7a
CX	D35	GO:0045766	positive regulation of angiogenesis	32/876	32	1.61371e-07	Adam12;Akt3;Angptl3;Anxa3;C5;C5ar1;C6;Ccr3;Chi3l1;Clic3;Cxcr3;Cxcr4;Cybb;Cyp1b1;Cysltr1;F3;Gata2;Hmox1;Il1b;Itgb2;Lgals3;Lrg1;Mirlet7b;Prkcb;Rhob;Runx1;Serpine1;Sfrp2;Slc39a12;Thbs1;Tnn;Vash2
CX	D35	GO:0050864	regulation of B cell activation	26/876	26	1.74042e-07	Bcl6;Cd19;Cd22;Cd38;Cdkn1a;Clcf1;Ctla4;Fcgr2b;Flt3;Foxp3;Ikzf3;Il13ra1;Il7;Laptm5;Mif;Mnda;Nckap1l;Ptprc;Samsn1;Sash3;Sfrp1;Spi1;Stat5a;Tlr4;Tnfaip3;Tnfrsf13b
CX	D35	GO:0042129	regulation of T cell proliferation	31/876	31	1.83449e-07	Anxa1;Bcl6;Bmp4;Cd244;Cd276;Cd3e;Cd4;Cd44;Ctla4;Foxp3;Gpnmb;Il1b;Irf1;Itgal;Laptm5;Lgals3;Nckap1l;Ptpn22;Ptprc;Pycard;Rac2;RT1-Ba;RT1-Bb;Sash3;Slc4a1;Spta1;Stat5a;Tnfrsf1b;Tnfsf18;Vtcn1;Zc3h12d
CX	D35	GO:0045765	regulation of angiogenesis	45/876	45	1.83862e-07	Abcc8;Adam12;Adamts1;Akt3;Angptl3;Anxa3;C5;C5ar1;C6;Ccr3;Chi3l1;Cldn5;Clic3;Cxcr3;Cxcr4;Cybb;Cyp1b1;Cysltr1;Dcn;F3;Foxc1;Gata2;Hmox1;Il1b;Itgb2;Lgals3;Lif;Lrg1;Mirlet7b;Pf4;Prkcb;Prok1;Rgcc;Rhob;Runx1;Serpine1;Sfrp2;Slc39a12;Stab1;Tgfb2;Thbs1;Thbs2;Tnfrsf12a;Tnn;Vash2
CX	D35	GO:0050764	regulation of phagocytosis	23/876	23	1.90031e-07	C2;C4a;C4b;Camk1d;Cd300lf;Clec7a;Dock2;Fcgr2a;Fcgr2b;Fgr;Gata2;Hck;Itga2;Itgb2;Lbp;Myh9;Nckap1l;Ptprc;Ptx3;Pycard;Siglec1;Tlr2;Trem2
CX	D35	GO:1904018	positive regulation of vasculature development	32/876	32	2.193e-07	Adam12;Akt3;Angptl3;Anxa3;C5;C5ar1;C6;Ccr3;Chi3l1;Clic3;Cxcr3;Cxcr4;Cybb;Cyp1b1;Cysltr1;F3;Gata2;Hmox1;Il1b;Itgb2;Lgals3;Lrg1;Mirlet7b;Prkcb;Rhob;Runx1;Serpine1;Sfrp2;Slc39a12;Thbs1;Tnn;Vash2
CX	D35	GO:0050730	regulation of peptidyl-tyrosine phosphorylation	33/876	33	2.30998e-07	Adora1;Cadm4;Cass4;Cd3e;Cd4;Cd44;Clcf1;Clec4a;Clec7a;Csf1r;Efna5;Egf;Hbegf;Hpx;Icam1;Il11;Il6r;Il7;Itgb2;Lck;Lif;Mif;Parp14;Ptpn22;Ptprc;Ptprz1;Reln;Samsn1;Sfrp1;Sfrp2;Tlr4;Tnfsf18;Trem2
CX	D35	GO:0001818	negative regulation of cytokine production	46/876	46	2.45712e-07	Adcy7;Anxa1;Aqp4;Bcl3;Bcl6;Bpi;C5ar2;Cd276;Cd84;Cd96;Clec4a;Clec4a3;Elf4;Fbln1;Fcgr2b;Flt3;Fn1;Foxp3;Gpnmb;Gpr174;Hfe;Hmox1;Il1r2;Il1rl1;Inhbb;Irak3;Laptm5;Lbp;Nav3;Nckap1l;Nlrp3;Ptpn22;Ptprc;Pycard;Rel;Rgcc;Siglec1;Tgfb2;Thbs1;Tlr2;Tlr4;Tlr8;Tnfaip3;Trem2;Wnt11;Zfp683
CX	D35	GO:0002285	lymphocyte activation involved in immune response	33/876	33	2.5131e-07	Anxa1;Apbb1ip;Bcl3;Bcl6;Ccr6;Cd19;Cd244;Cdh17;Clcf1;Clec4e;Dock10;Foxp3;Gapt;Icam1;Il18r1;Il6r;Itgal;Lgals3;Ly9;Nckap1l;Nfkbiz;Nlrp3;Pf4;Plcl2;Ptprc;RT1-Da;Slamf6;Spi1;Stat5a;Tlr4;Tnfsf18;Trem2;Zfp683
CX	D35	GO:0002822	regulation of adaptive immune response based on somatic recombination of immune receptors built from immunoglobulin superfamily domains	33/876	33	2.5131e-07	Anxa1;Bcl6;Cd226;Cd4;Clcf1;Clec4a;Clec7a;Cr2;Fcer2;Fcgr2a;Fcgr2b;Foxp3;Hfe;Hpx;Hspa1a;Il18r1;Il1b;Il1rl1;Il7r;Nckap1l;Nfkbiz;Nlrp3;Pf4;Ptprc;RT1-Bb;RT1-Da;RT1-T24-4;Sash3;Stat5a;Tnfaip3;Tnfrsf1b;Tnfsf18;Trem2
CX	D35	GO:0007160	cell-matrix adhesion	34/876	34	2.88251e-07	Actn1;Adamts12;Angptl3;Anxa2;Bcl6;Cd3e;Cd96;Col3a1;Eda;Efemp2;Efna5;Epdr1;Fga;Fgb;Fgg;Fn1;Itga11;Itga2;Itga4;Itgad;Itgal;Itgam;Itgb2;Itgb4;Itgb7;Mmp12;Myh9;Pik3r1;Postn;S100a10;Serpine1;Tecta;Thbs1;Tnn
CX	D35	GO:0050766	positive regulation of phagocytosis	19/876	19	2.91408e-07	C2;C4a;C4b;Camk1d;Cd300lf;Clec7a;Dock2;Fcgr2a;Fcgr2b;Gata2;Itga2;Itgb2;Lbp;Myh9;Nckap1l;Ptprc;Ptx3;Pycard;Trem2
CX	D35	GO:0032760	positive regulation of tumor necrosis factor production	23/876	23	2.93443e-07	Abcc8;Akap12;C1qtnf4;Ccr5;Cd14;Cd2;Cd84;Clec7a;Clu;Csf1r;Cybb;Fcgr2a;Fcgr2b;Lbp;Mif;Pf4;Pik3r1;Ptprc;Pycard;Sash3;Thbs1;Tlr2;Tlr4
CX	D35	GO:0032609	type II interferon production	24/876	24	3.44873e-07	Bcl3;Cd14;Cd2;Cd226;Cd244;Cd276;Cd3e;Cd96;Clec7a;Flt3;Foxp3;Il18r1;Il1b;Il1rl1;Laptm5;Ptpn22;Pycard;Runx1;Sash3;Slamf6;Tlr4;Tlr7;Tlr8;Zfp683
CX	D35	GO:0032649	regulation of type II interferon production	24/876	24	3.44873e-07	Bcl3;Cd14;Cd2;Cd226;Cd244;Cd276;Cd3e;Cd96;Clec7a;Flt3;Foxp3;Il18r1;Il1b;Il1rl1;Laptm5;Ptpn22;Pycard;Runx1;Sash3;Slamf6;Tlr4;Tlr7;Tlr8;Zfp683
CX	D35	GO:0070372	regulation of ERK1 and ERK2 cascade	41/876	41	3.71522e-07	Akap12;Apoe;Atf3;Bmp4;C5ar1;Calcr;Casr;Ccr1;Cd4;Cd44;Chi3l1;Csf1r;Cxcr4;Dusp10;Dusp9;Ednra;Egf;Ephb1;Fbln1;Fga;Fgb;Fgg;Fn1;Gpnmb;Icam1;Il1b;Inhba;Lif;Mif;Mirlet7b;Mturn;Myh9;Nek10;Ptpn22;Ptprc;Pycard;Rgs14;Tlr2;Tlr4;Tpbg;Trem2
CX	D35	GO:1901342	regulation of vasculature development	45/876	45	3.73434e-07	Abcc8;Adam12;Adamts1;Akt3;Angptl3;Anxa3;C5;C5ar1;C6;Ccr3;Chi3l1;Cldn5;Clic3;Cxcr3;Cxcr4;Cybb;Cyp1b1;Cysltr1;Dcn;F3;Foxc1;Gata2;Hmox1;Il1b;Itgb2;Lgals3;Lif;Lrg1;Mirlet7b;Pf4;Prkcb;Prok1;Rgcc;Rhob;Runx1;Serpine1;Sfrp2;Slc39a12;Stab1;Tgfb2;Thbs1;Thbs2;Tnfrsf12a;Tnn;Vash2
CX	D35	GO:0002718	regulation of cytokine production involved in immune response	24/876	24	3.92529e-07	Bcl6;Casp1;Cd226;Cd96;Clec7a;Foxp3;Hfe;Hmox1;Il18r1;Il1b;Irak3;Irf5;Lacc1;Laptm5;Mif;Nlrp3;Pycard;Sash3;Tgfb2;Tlr2;Tlr4;Tlr7;Tnfrsf1b;Trim6
CX	D35	GO:0006911	phagocytosis, engulfment	16/876	16	4.15151e-07	Abca1;Clec7a;Fcgr2a;Fcgr2b;Gata2;Havcr1;Itga2;Itgam;Itgb2;Lbp;Msr1;Myh9;Nckap1l;Thbs1;Timd2;Trem2
CX	D35	GO:0051384	response to glucocorticoid	40/876	40	4.17679e-07	Anxa1;Anxa3;Aqp4;Bdh1;Bmp4;C1qb;Calcr;Cdkn1a;Cdo1;Cldn1;Cpe;Cps1;Ctsb;Cyp1b1;Edn1;Eif4ebp1;Flt3;Fn1;Fosl2;Hmgcs2;Icam1;Il1b;Il1rn;Il6r;Kcnj10;Lepr;Maob;Mgp;Mif;Pik3r1;Ptgs2;Reln;RT1-Ba;RT1-Bb;Serpina3n;Serpine1;Slco1b2;Socs3;Tlr4;Ucp2
CX	D35	GO:0002573	myeloid leukocyte differentiation	37/876	37	4.33266e-07	Anxa2;Apcs;Batf3;Bmp4;Calcr;Ccl6;Ccr1;Cd101;Cd300lf;Cd4;Csf1r;Cxcr4;Diaph3;Evi2b;Fbn1;Fosl2;Gata2;Gpr68;Ikzf1;Il1rl1;Itgam;Lif;Myc;Myh9;Pde1b;Pf4;Pik3r1;Runx1;Sfrp1;Spi1;Stat5a;Tesc;Tlr2;Tlr4;Trem2;Ubd;Ucp2
CX	D35	GO:0002455	humoral immune response mediated by circulating immunoglobulin	15/876	15	4.84222e-07	Bcl3;C1qb;C1s;C2;C4a;C4b;C5;C6;Cfi;Cr2;Fcer2;Fcgr2b;Hpx;Ptprc;Trem2
CX	D35	GO:0032729	positive regulation of type II interferon production	19/876	19	4.9454e-07	Bcl3;Cd14;Cd2;Cd226;Cd244;Cd276;Cd3e;Clec7a;Flt3;Il18r1;Il1b;Ptpn22;Pycard;Runx1;Sash3;Slamf6;Tlr4;Tlr7;Tlr8
CX	D35	GO:0002367	cytokine production involved in immune response	24/876	24	5.07057e-07	Bcl6;Casp1;Cd226;Cd96;Clec7a;Foxp3;Hfe;Hmox1;Il18r1;Il1b;Irak3;Irf5;Lacc1;Laptm5;Mif;Nlrp3;Pycard;Sash3;Tgfb2;Tlr2;Tlr4;Tlr7;Tnfrsf1b;Trim6
CX	D35	GO:0018108	peptidyl-tyrosine phosphorylation	37/876	37	5.07925e-07	Adora1;Cadm4;Cass4;Cd3e;Cd4;Cd44;Clcf1;Clec4a;Clec7a;Csf1r;Efna5;Egf;Fgr;Gp6;Hbegf;Hck;Hpx;Icam1;Il11;Il6r;Il7;Itgb2;Lck;Lif;Mif;Parp14;Ptpn22;Ptprc;Ptprz1;Reln;Samsn1;Sfrp1;Sfrp2;Stat5a;Tlr4;Tnfsf18;Trem2
CX	D35	GO:0070374	positive regulation of ERK1 and ERK2 cascade	32/876	32	5.12112e-07	Akap12;Apoe;Bmp4;C5ar1;Calcr;Casr;Ccr1;Cd4;Cd44;Chi3l1;Csf1r;Cxcr4;Ednra;Egf;Fga;Fgb;Fgg;Gpnmb;Icam1;Il1b;Inhba;Mif;Mirlet7b;Mturn;Myh9;Ptpn22;Ptprc;Pycard;Tlr2;Tlr4;Tpbg;Trem2
CX	D35	GO:0050671	positive regulation of lymphocyte proliferation	26/876	26	5.79932e-07	Anxa1;Bcl6;Cd244;Cd276;Cd38;Cd3e;Cd4;Cdkn1a;Clcf1;Csf1r;Foxp3;Il13ra1;Il1b;Il7;Itgal;Mif;Nckap1l;Ptpn22;Ptprc;Pycard;Sash3;Slc4a1;Spta1;Stat5a;Tlr4;Vtcn1
CX	D35	GO:0010959	regulation of metal ion transport	52/876	52	5.79932e-07	Abcc8;Adcyap1r1;Adora1;Adrb1;Akt3;Aqp2;Atp1a2;Bmp4;Cabp1;Cacna1a;Casr;Ccr1;Cd19;Cd4;Cd84;Cemip;Cldn16;Cxcl11;Cxcr3;Cxcr4;Dpp6;Ednra;Egf;Fxyd4;Fxyd6;Gja1;Heph;Hfe;Icam1;Il16;Kcna5;Kcnj1;Kcnk3;Kcnq1;Kel;Lcn2;Lgals3;Mif;Mrln;P2ry12;Ptgs2;Ptpn22;Rem2;Serpine1;Sptbn4;Stac2;Tesc;Tgfb2;Trem2;Trpv2;Ucp2;Usp2
CX	D35	GO:0018212	peptidyl-tyrosine modification	37/876	37	5.94853e-07	Adora1;Cadm4;Cass4;Cd3e;Cd4;Cd44;Clcf1;Clec4a;Clec7a;Csf1r;Efna5;Egf;Fgr;Gp6;Hbegf;Hck;Hpx;Icam1;Il11;Il6r;Il7;Itgb2;Lck;Lif;Mif;Parp14;Ptpn22;Ptprc;Ptprz1;Reln;Samsn1;Sfrp1;Sfrp2;Stat5a;Tlr4;Tnfsf18;Trem2
CX	D35	GO:0050731	positive regulation of peptidyl-tyrosine phosphorylation	26/876	26	6.53487e-07	Adora1;Cass4;Cd3e;Cd4;Cd44;Clcf1;Clec4a;Clec7a;Csf1r;Efna5;Egf;Hbegf;Hpx;Icam1;Il11;Il6r;Lck;Lif;Mif;Parp14;Ptprc;Ptprz1;Reln;Tlr4;Tnfsf18;Trem2
CX	D35	GO:0045619	regulation of lymphocyte differentiation	31/876	31	7.38742e-07	Adam8;Anxa1;Bcl6;Bmp4;Cd44;Ctla4;Dusp10;Flt3;Foxp3;Ikzf3;Il7;Il7r;Irf1;Lck;Nckap1l;Nfkbiz;Nlrp3;Pf4;Ptprc;Rhoh;RT1-Ba;RT1-Da;Runx1;Sash3;Sfrp1;Spi1;Stat5a;Tcf7;Tnfsf18;Vnn1;Zfp683
CX	D35	GO:0050777	negative regulation of immune response	30/876	30	7.81466e-07	Anxa1;Bcl6;Ccr1;Cd96;Col3a1;Cr2;Dcst1;Dtx4;Dusp10;Fcgr2b;Foxp3;Gpx2;Hfe;Il1rl1;Il7r;Irak3;Lgals3;Mmp12;Nckap1l;Olfm4;Parp14;Pf4;Ptprc;Samsn1;Sfn;Spi1;Stat5a;Tnfaip3;Tnfsf18;Trem2
CX	D35	GO:0050678	regulation of epithelial cell proliferation	51/876	51	7.84922e-07	Akt3;Aldh1a2;Apln;Apoe;Bcl11b;Bmp4;C5ar1;Ccr3;Cdkn2b;Cldn1;Cxcr3;Dlk1;Dusp10;Ednra;Egf;Eppk1;F3;Fa2h;Gata2;Gja1;Hmox1;Hrh3;Itga4;Jaml;Lrg1;Mirlet7b;Mmp12;Myc;Nkx3-1;Nupr1;Prok1;Reg3b;Reg3g;Rgcc;Runx2;Scg2;Sfn;Sfrp1;Sfrp2;Sgpp2;Snai2;Sox11;Stat5a;Tgfb2;Tgm1;Thbs1;Tnfaip3;Vash2;Wfdc1;Wnt7a;Xdh
CX	D35	GO:0050878	regulation of body fluid levels	46/876	46	8.11534e-07	Abcb1b;Adora1;Adrb1;Alas2;Anxa2;Apln;Apoe;Aqp2;Aqp4;Aqp6;Atp6v1b1;Cdo1;Cfh;Cp;Cyp27b1;Edn1;F3;Fbln1;Fga;Fgb;Fgg;Fosl2;Gja1;Gja5;Gp6;Hbb;Il6r;Klkb1;Kng1;Mmrn1;Myh9;P2ry12;Pdpn;Pf4;Prrg4;Scnn1a;Selp;Serpine1;Slc4a1;Slc4a9;Stat5a;Thbs1;Tifab;Tlr4;Umod;Xdh
CX	D35	GO:0032946	positive regulation of mononuclear cell proliferation	26/876	26	8.22917e-07	Anxa1;Bcl6;Cd244;Cd276;Cd38;Cd3e;Cd4;Cdkn1a;Clcf1;Csf1r;Foxp3;Il13ra1;Il1b;Il7;Itgal;Mif;Nckap1l;Ptpn22;Ptprc;Pycard;Sash3;Slc4a1;Spta1;Stat5a;Tlr4;Vtcn1
CX	D35	GO:0046634	regulation of alpha-beta T cell activation	23/876	23	8.70739e-07	Anxa1;Bcl6;Cd244;Cd3e;Cd44;Dapl1;Foxp3;Hfe;Irf1;Lgals3;Nckap1l;Nfkbiz;Nlrp3;Pf4;Ptpn22;Ptprc;RT1-Bb;RT1-Da;Runx1;Sash3;Stat5a;Tnfsf18;Zfp683
CX	D35	GO:0001776	leukocyte homeostasis	24/876	24	9.59909e-07	Anxa1;C5;Cd44;Cfh;Csf1r;Dock10;Fcgr2b;Flt3;Foxp3;Gapt;Gpr174;Il7r;Itgam;Lgals2;Mif;Nckap1l;Pmaip1;Sash3;Sit1;Spta1;Stat5a;Tgfb2;Tnfaip3;Tnfrsf13b
CX	D35	GO:0070665	positive regulation of leukocyte proliferation	27/876	27	1.35108e-06	Anxa1;Bcl6;Cd244;Cd276;Cd38;Cd3e;Cd4;Cdkn1a;Clcf1;Csf1r;Foxp3;Il13ra1;Il1b;Il7;Itgal;Mif;Nckap1l;Ptpn22;Ptprc;Pycard;Rac2;Sash3;Slc4a1;Spta1;Stat5a;Tlr4;Vtcn1
CX	D35	GO:0030888	regulation of B cell proliferation	17/876	17	1.38854e-06	Bcl6;Cd22;Cd38;Cdkn1a;Clcf1;Ctla4;Fcgr2b;Ikzf3;Il13ra1;Il7;Mif;Mnda;Nckap1l;Ptprc;Sash3;Tlr4;Tnfrsf13b
CX	D35	GO:0046632	alpha-beta T cell differentiation	24/876	24	1.43913e-06	Anxa1;Bcl11b;Bcl3;Bcl6;Fosl2;Foxp3;Il18r1;Il6r;Irf1;Itk;Ly9;Nckap1l;Nfkbiz;Nlrp3;Pf4;RT1-Da;Runx1;Sash3;Slamf6;Stat5a;Tcf7;Tnfsf18;Tnfsf8;Zfp683
CX	D35	GO:0032757	positive regulation of interleukin-8 production	16/876	16	1.51692e-06	Cd14;Cd2;Cd244;Chi3l1;Clec7a;F3;Fcna;Hspa1a;Il1b;Lbp;Pycard;Serpine1;Tlr2;Tlr4;Tlr7;Tlr8
CX	D35	GO:0009914	hormone transport	47/876	47	1.51692e-06	Abcc8;Abcg1;Adora1;Anxa1;Apln;Casr;Cd38;Cpe;Cry1;Cyp27b1;Edn1;Efna5;Fbn1;Fga;Fgb;Fgg;Foxd1;Gja1;Gpr68;Hfe;Il11;Il1b;Il1rn;Ildr2;Inhba;Inhbb;Kcnq1;Lepr;Lif;Myh9;Myrip;Nkx3-1;Pde4c;Pim3;Prkcb;Rab8b;Ren;Runx1;Sfrp1;Slc2a2;Slc7a8;Sox11;Spp1;Sstr1;Tbx3;Trpv6;Ucp2
CX	D35	GO:0033273	response to vitamin	29/876	29	1.51692e-06	Abca1;Abcb1b;Adamts1;Aldh1a2;Bdnf;Casr;Cd4;Cd44;Cyp27b1;Folr2;Il1b;Itga2;Lrat;Map1b;Mif;Mlxipl;Nfkbiz;Postn;Prkcb;Ptgs2;Sds;Serpina3n;Sfrp1;Slc8a2;Snai2;Spp1;Tgfb2;Tnc;Vim
CX	D35	GO:0046879	hormone secretion	46/876	46	1.58562e-06	Abcc8;Abcg1;Adora1;Anxa1;Apln;Casr;Cd38;Cpe;Cry1;Cyp27b1;Edn1;Efna5;Fbn1;Fga;Fgb;Fgg;Foxd1;Gja1;Gpr68;Hfe;Il11;Il1b;Il1rn;Ildr2;Inhba;Inhbb;Kcnq1;Lepr;Lif;Myh9;Myrip;Nkx3-1;Pde4c;Pim3;Prkcb;Rab8b;Ren;Runx1;Sfrp1;Slc2a2;Sox11;Spp1;Sstr1;Tbx3;Trpv6;Ucp2
CX	D35	GO:0030198	extracellular matrix organization	40/876	40	1.62193e-06	Adamts1;Adamts12;Adamts2;Adamts4;Anxa2;Bcl3;Col11a1;Col15a1;Col23a1;Col3a1;Col4a1;Col4a6;Col5a2;Col6a1;Col8a1;Cyp1b1;Efemp2;Fbln1;Fn1;Foxc1;Kazald1;Lgals3;Lmx1b;Lox;Loxl2;Mmp12;Mmp19;Mmp2;Myh11;Nphs1;Olfml2b;Pdpn;Postn;Ptx3;Pxdn;Rgcc;Scara3;Sfrp2;Tgfb2;Tnfrsf1b
CX	D35	GO:1903707	negative regulation of hemopoiesis	23/876	23	1.7001e-06	Anxa1;Apcs;Bcl6;Bmp4;Cd44;Ctla4;Fbn1;Flt3;Foxp3;Gata2;Gpr68;Irf1;Myc;Pf4;Pik3r1;Runx1;Sfrp1;Snai2;Stat5a;Tmem176a;Tmem176b;Tnfsf18;Tsc22d1
CX	D35	GO:2001233	regulation of apoptotic signaling pathway	49/876	49	1.7001e-06	Apaf1;Atf3;Bdnf;Bmp4;Cd44;Clu;Cpe;Ctsk;Fcgr2b;Fga;Fgb;Fgg;Hmox1;Hspa1a;Icam1;Il19;Il1b;Il7;Inhba;Inhbb;Lck;Lgals3;Mif;Mmp2;Muc1;Myc;Nkx3-1;Nupr1;Pf4;Pmaip1;Ptgs2;Ptprc;Pycard;Ret;Scg2;Serpine1;Sfrp1;Sfrp2;Siglec1;Snai2;Tgfb2;Thbs1;Tifab;Tlr4;Tnfaip3;Tnfrsf12a;Tnfsf10;Trem2;Vnn1
CX	D35	GO:0042742	defense response to bacterium	40/876	40	1.7001e-06	Adamts4;Anxa3;Bcl3;Bpi;C5ar1;Casp1;Ccr5;Cd4;Clec4e;Colec12;Defb1;Dmbt1;Fga;Fgb;Fgr;Hck;Il1b;Il7r;Klk1c10;Lbp;Lcn2;Lyz2;Mirlet7b;Mpeg1;Myo1f;Nfkbiz;Nlrc4;Nlrp3;Pycard;Reg3b;Reg3g;Rnase4;Serpine1;Slpi;Stab1;Tlr2;Tlr4;Tnfsf8;Trem2;Umod
CX	D35	GO:0043062	extracellular structure organization	40/876	40	1.7001e-06	Adamts1;Adamts12;Adamts2;Adamts4;Anxa2;Bcl3;Col11a1;Col15a1;Col23a1;Col3a1;Col4a1;Col4a6;Col5a2;Col6a1;Col8a1;Cyp1b1;Efemp2;Fbln1;Fn1;Foxc1;Kazald1;Lgals3;Lmx1b;Lox;Loxl2;Mmp12;Mmp19;Mmp2;Myh11;Nphs1;Olfml2b;Pdpn;Postn;Ptx3;Pxdn;Rgcc;Scara3;Sfrp2;Tgfb2;Tnfrsf1b
CX	D35	GO:0045229	external encapsulating structure organization	40/876	40	1.7001e-06	Adamts1;Adamts12;Adamts2;Adamts4;Anxa2;Bcl3;Col11a1;Col15a1;Col23a1;Col3a1;Col4a1;Col4a6;Col5a2;Col6a1;Col8a1;Cyp1b1;Efemp2;Fbln1;Fn1;Foxc1;Kazald1;Lgals3;Lmx1b;Lox;Loxl2;Mmp12;Mmp19;Mmp2;Myh11;Nphs1;Olfml2b;Pdpn;Postn;Ptx3;Pxdn;Rgcc;Scara3;Sfrp2;Tgfb2;Tnfrsf1b
CX	D35	GO:0045471	response to ethanol	37/876	37	1.98176e-06	Adcy7;Adcyap1r1;Apoe;Arc;Bdh1;Bdnf;Casp12;Cd14;Cd4;Cd68;Cdo1;Cldn1;Cldn5;Ctsb;Ctsk;Cybb;Cyp2e1;Eif4ebp1;Hmgcs2;Htr1b;Icam1;Il1b;Il6r;Lbp;Maob;Myc;Nlrp3;Pik3r1;Prkcb;Reln;Slc2a4;Spi1;Sptbn2;Stat5a;Tlr2;Tlr4;Tnc
CX	D35	GO:0072073	kidney epithelium development	27/876	27	1.9884e-06	Basp1;Bdnf;Bmp4;Calb1;Cd44;Cited1;Crlf1;Edn1;Ednra;Foxc1;Foxd1;Gsta3;Hs3st3b1;Irx1;Irx2;Lhx1;Lif;Myc;Nphs1;Ret;Sfrp1;Slc15a1;Slc4a4;Smad6;Tmem59l;Umod;Wnt11
CX	D35	GO:0050727	regulation of inflammatory response	46/876	46	1.9884e-06	Adam8;Adamts12;Adora1;Anxa1;Apoe;Bcl6;Casp1;Casp12;Ccr5;Cd276;Cd44;Csf1r;Dnase1;Dusp10;Elf4;Fcgr2a;Fcgr2b;Foxp3;Gpx2;Il16;Il1b;Il1rl1;Klk1;Lacc1;Lbp;Lgals2;Mif;Nfkbiz;Nlrp3;Nupr1;Pf4;Ptgs2;Pycard;Reg3b;Reg3g;Serpine1;Socs3;Stat5a;Tlr2;Tlr4;Tnc;Tnfaip3;Tnfrsf1b;Tnfsf18;Trem2;Wfdc1
CX	D35	GO:0045580	regulation of T cell differentiation	27/876	27	2.21079e-06	Adam8;Anxa1;Bcl6;Bmp4;Cd44;Ctla4;Dusp10;Foxp3;Il7;Il7r;Irf1;Lck;Nckap1l;Nfkbiz;Nlrp3;Pf4;Ptprc;Rhoh;RT1-Ba;RT1-Da;Runx1;Sash3;Stat5a;Tcf7;Tnfsf18;Vnn1;Zfp683
CX	D35	GO:0035296	regulation of tube diameter	29/876	29	2.68565e-06	Adora1;Adra1d;Adrb1;Apln;Apoe;Atp1a2;Casr;Cd38;Cps1;Cysltr1;Edn1;Ednra;Fga;Fgb;Fgg;Foxc1;Gja1;Gja5;Grip2;Hspa1a;Htr1b;Icam1;Itga4;Kcna5;Kng1;Mmp2;Olr1;Oxtr;Ptgs2
CX	D35	GO:0097746	blood vessel diameter maintenance	29/876	29	2.68565e-06	Adora1;Adra1d;Adrb1;Apln;Apoe;Atp1a2;Casr;Cd38;Cps1;Cysltr1;Edn1;Ednra;Fga;Fgb;Fgg;Foxc1;Gja1;Gja5;Grip2;Hspa1a;Htr1b;Icam1;Itga4;Kcna5;Kng1;Mmp2;Olr1;Oxtr;Ptgs2
CX	D35	GO:0099024	plasma membrane invagination	16/876	16	2.68565e-06	Abca1;Clec7a;Fcgr2a;Fcgr2b;Gata2;Havcr1;Itga2;Itgam;Itgb2;Lbp;Msr1;Myh9;Nckap1l;Thbs1;Timd2;Trem2
CX	D35	GO:0032722	positive regulation of chemokine production	17/876	17	2.77128e-06	Alox15b;C5;Cd84;Clec7a;Csf1r;Il16;Il1b;Il1rl1;Il6r;Il7;Lbp;Mif;Postn;Pycard;Tlr2;Tlr4;Tlr7
CX	D35	GO:0060986	endocrine hormone secretion	17/876	17	2.77128e-06	Apln;Cry1;Cyp27b1;Foxd1;Gja1;Il1b;Inhba;Inhbb;Kcnq1;Lif;Nkx3-1;Rab8b;Ren;Runx1;Spp1;Tbx3;Trpv6
CX	D35	GO:0050853	B cell receptor signaling pathway	15/876	15	2.90923e-06	Cd19;Cd22;Cd38;Cmtm3;Ctla4;Fcgr2b;Gcsam;Itk;Lck;Mnda;Nckap1l;Nfkbiz;Plcl2;Prkcb;Ptprc
CX	D35	GO:0035150	regulation of tube size	29/876	29	2.91179e-06	Adora1;Adra1d;Adrb1;Apln;Apoe;Atp1a2;Casr;Cd38;Cps1;Cysltr1;Edn1;Ednra;Fga;Fgb;Fgg;Foxc1;Gja1;Gja5;Grip2;Hspa1a;Htr1b;Icam1;Itga4;Kcna5;Kng1;Mmp2;Olr1;Oxtr;Ptgs2
CX	D35	GO:0019229	regulation of vasoconstriction	19/876	19	2.93011e-06	Adra1d;Apln;Atp1a2;Casr;Cd38;Cysltr1;Edn1;Fga;Fgb;Fgg;Gja1;Gja5;Hspa1a;Icam1;Itga4;Kcna5;Mmp2;Oxtr;Ptgs2
CX	D35	GO:0045807	positive regulation of endocytosis	28/876	28	3.11498e-06	Anxa2;Apln;Apoe;C2;C4a;C4b;Camk1d;Cd14;Cd300lf;Clec7a;Clu;Dock2;Egf;Fcgr2a;Fcgr2b;Gata2;Hfe;Itga2;Itgb2;Lbp;Myh9;Nckap1l;Ptprc;Ptx3;Pycard;Sele;Serpine1;Trem2
CX	D35	GO:0051048	negative regulation of secretion	31/876	31	3.14578e-06	Abcc8;Adora1;Anxa1;Apoe;C5;Cd84;Cry1;Edn1;Egf;Fbn1;Gja1;Hmox1;Hrh3;Htr1b;Il11;Il1b;Il1rn;Inhbb;Kcnq1;Lif;Maob;Nckap1l;P2ry12;Pde4c;Pim3;Sfrp1;Spi1;Sstr1;Tifab;Tnfrsf1b;Ucp2
CX	D35	GO:1903531	negative regulation of secretion by cell	29/876	29	3.14578e-06	Abcc8;Adora1;Anxa1;Apoe;C5;Cd84;Cry1;Edn1;Fbn1;Gja1;Hmox1;Hrh3;Htr1b;Il11;Il1b;Il1rn;Inhbb;Kcnq1;Lif;Maob;Nckap1l;P2ry12;Pde4c;Pim3;Sfrp1;Spi1;Sstr1;Tnfrsf1b;Ucp2
CX	D35	GO:0030199	collagen fibril organization	16/876	16	3.14578e-06	Adamts12;Adamts2;Anxa2;Col11a1;Col3a1;Col5a2;Col6a1;Cyp1b1;Efemp2;Foxc1;Lmx1b;Lox;Loxl2;Pxdn;Sfrp2;Tgfb2
CX	D35	GO:0050868	negative regulation of T cell activation	24/876	24	3.52485e-06	Anxa1;Bcl6;Bmp4;Cd276;Cd44;Ctla4;Dapl1;Foxp3;Gpnmb;Hfe;Ildr2;Irf1;Laptm5;Lax1;Lgals3;Pf4;Ptpn22;RT1-Ba;RT1-Bb;Runx1;Stat5a;Tnfsf18;Vtcn1;Zc3h12d
CX	D35	GO:0043270	positive regulation of monoatomic ion transport	35/876	35	3.76983e-06	Abcc8;Adcyap1r1;Adora1;Adrb1;Akt3;Aqp2;Arc;Bmp4;Casr;Ccr1;Cd19;Cd4;Cemip;Cldn16;Cxcl11;Cxcr3;Cxcr4;Dpp6;Edn1;Ednra;Fxyd4;Fxyd6;Heph;Kcnk3;Kcnq1;Lcn2;Lgals3;Mif;P2ry12;Reln;Serpine1;Stac2;Tesc;Trem2;Trpv2
CX	D35	GO:0010721	negative regulation of cell development	38/876	38	3.77529e-06	Abcc8;Anxa1;Apcs;Bcl6;Bdnf;Bmp4;Ccr5;Cd44;Cdkn2b;Ctla4;Dusp10;Fbn1;Flt3;Foxp3;Gata2;Gpr37l1;Gpr68;Id4;Il1b;Irf1;Myc;Pf4;Pik3r1;Runx1;S1pr3;Sema3g;Sfrp1;Snai2;Sox11;Spp1;Stat5a;Tmem176a;Tmem176b;Tnfsf18;Trem2;Trim46;Tsc22d1;Wnt7a
CX	D35	GO:0006959	humoral immune response	33/876	33	3.82885e-06	Bcl3;C1qb;C1s;C2;C4a;C4b;C5;C6;Ccl6;Cfh;Cfi;Cr2;Cxcl11;Defb1;Dmbt1;Fcer2;Fcgr2b;Fcna;Fga;Fgb;Hpx;Il1b;Klk1c10;Lgals3;Pf4;Ptprc;Reg3b;Reg3g;Rgcc;Rnase4;RT1-Bb;Slpi;Trem2
CX	D35	GO:0070542	response to fatty acid	20/876	20	3.96808e-06	Alas2;Cd4;Cldn1;Cps1;Edn1;Hmgcs2;Hmox1;Il1b;Kcnk4;Lepr;Pid1;Pik3r1;Ptgs2;Reln;Sell;Slc2a2;Tlr2;Tlr4;Ucp2;Zfp683
CX	D35	GO:0034113	heterotypic cell-cell adhesion	15/876	15	4.28482e-06	Cd2;Cd44;Dsc2;Fga;Fgb;Fgg;Il1b;Il1rn;Itga4;Itgad;Itgam;Itgb2;Itgb7;Lck;Ptprc
CX	D35	GO:0050886	endocrine process	21/876	21	4.43412e-06	Apln;Cry1;Cyp27b1;Edn1;Foxd1;Gja1;Gja5;Il1b;Inhba;Inhbb;Kcnq1;Lif;Mif;Nkx3-1;Oxtr;Rab8b;Ren;Runx1;Spp1;Tbx3;Trpv6
CX	D35	GO:0046883	regulation of hormone secretion	40/876	40	4.43412e-06	Abcc8;Abcg1;Adora1;Anxa1;Apln;Casr;Cd38;Cry1;Cyp27b1;Edn1;Efna5;Fbn1;Fga;Fgb;Fgg;Gja1;Gpr68;Hfe;Il11;Il1b;Inhba;Inhbb;Kcnq1;Lepr;Lif;Myh9;Myrip;Nkx3-1;Pde4c;Pim3;Prkcb;Rab8b;Ren;Runx1;Sfrp1;Slc2a2;Sox11;Spp1;Sstr1;Ucp2
CX	D35	GO:0030183	B cell differentiation	24/876	24	4.92744e-06	Bcl3;Bcl6;Cd19;Cdh17;Clcf1;Cr2;Dock10;Flt3;Fosl2;Ikzf1;Ikzf3;Il7;Laptm5;Nckap1l;Nfkbiz;Pik3r1;Plcl2;Pou2f2;Ptprc;RT1-Bb;Sfrp1;Spi1;Stat5a;Tshr
CX	D35	GO:0031639	plasminogen activation	10/876	10	5.68147e-06	Anxa2;Clec3b;Ctsz;Fga;Fgb;Fgg;Klkb1;S100a10;Serpine1;Thbs1
CX	D35	GO:0051962	positive regulation of nervous system development	43/876	43	6.79046e-06	Apoe;Bdnf;Clcf1;Clstn2;Csf1r;Cxcr4;Cysltr1;Efna5;Egr2;Ephb1;Ephb3;Fn1;Id4;Il1b;Islr2;Lif;Map1b;Map6;Myc;Myrf;Nap1l1;Numbl;Oxtr;Pik3r1;Plxnc1;Ptprz1;Rassf10;Reln;Rgs14;Sox11;Srpx2;Syndig1;Thbs2;Tle6;Tlr2;Tnfrsf12a;Tnfrsf1b;Tnik;Tpbg;Trpv2;Vim;Wnt7a;Xrcc2
CX	D35	GO:0060760	positive regulation of response to cytokine stimulus	15/876	15	7.97924e-06	C1qtnf4;Casp1;Cd300lf;Cxcr4;Edn1;Hpx;Hspa1a;Il7;Laptm5;Mmp12;Parp14;Tlr2;Tlr4;Trem2;Trim6
CX	D35	GO:0003014	renal system process	23/876	23	8.04012e-06	Adora1;Adrb1;Aqp2;Aqp4;Aqp6;Atp6v1b1;Bmp4;Clcnkb;Cldn16;Edn1;Ednra;Gja1;Gja5;Hbb;Kcnj1;Kcnq1;Lgmn;Nphs1;Ren;Slc22a12;Slc4a1;Slc6a18;Umod
CX	D35	GO:0007548	sex differentiation	43/876	43	8.22496e-06	Adamts1;Adcyap1r1;Bmp15;Bmp4;Casp12;Cdh6;Cntfr;Csmd1;Cyp1b1;Dmrt2;Foxc1;Gja1;Icam1;Inhba;Inhbb;Kcnq1;Lepr;Lhfpl2;Lhx1;Mmp19;Mmp2;Myc;Myh9;Nkx3-1;Nupr1;Ptx3;Rdh10;Ren;Runx1;Rxfp2;Serpine1;Sfrp1;Sfrp2;Stat5a;Stra6;Sycp2;Tbx3;Tcf7;Tesc;Tex15;Tgfb2;Tifab;Tnfsf10
CX	D35	GO:0048771	tissue remodeling	30/876	30	8.62241e-06	Abcb1b;Adam8;Cd38;Clec10a;Col6a1;Cp;Csf1r;Cthrc1;Ctsk;Dlk1;Ednra;Fosl2;Foxc1;Gja1;Gja5;Gpnmb;Htr1b;Il7;Itga4;Klf6;Lepr;Lif;Mmp2;Rac2;Sfrp1;Spp1;Stat5a;Tgfb2;Timp1;Umod
CX	D35	GO:1902106	negative regulation of leukocyte differentiation	21/876	21	8.62241e-06	Anxa1;Apcs;Bcl6;Bmp4;Cd44;Ctla4;Fbn1;Flt3;Foxp3;Gata2;Gpr68;Irf1;Myc;Pf4;Pik3r1;Runx1;Sfrp1;Stat5a;Tmem176a;Tmem176b;Tnfsf18
CX	D35	GO:0048608	reproductive structure development	45/876	45	8.62241e-06	Adamts1;Anxa1;Bmp15;Bmp4;Casp12;Cd44;Cdh6;Col6a1;Csmd1;Cyp1b1;Foxc1;Gja1;Icam1;Id4;Inhba;Inhbb;Kcnq1;Lepr;Lhx1;Mmp19;Mmp2;Myc;Myh9;Nkx3-1;Nupr1;Ptx3;Rdh10;Ren;Runx1;Rxfp2;Serpine1;Sfrp1;Sfrp2;Stat5a;Stra6;Sycp2;Tbx3;Tcf7;Tesc;Tex15;Tgfb2;Tifab;Tnc;Tnfsf10;Wnt7a
CX	D35	GO:0006956	complement activation	14/876	14	8.72009e-06	C1qb;C1s;C2;C4a;C4b;C5;C6;Cfh;Cfi;Cr2;Fcna;Il1b;Rgcc;Trem2
CX	D35	GO:0031341	regulation of cell killing	22/876	22	8.79112e-06	Ccr5;Cd226;Cfh;Cldn5;Clec7a;Dnase1;Fcer2;Fcgr2a;Hfe;Hspa1a;Il7r;Itgam;Klrb1c;Klrc3;Nckap1l;Ptprc;RT1-Da;RT1-T24-4;Slamf6;Spi1;Stat5a;Vav1
CX	D35	GO:0036037	CD8-positive, alpha-beta T cell activation	11/876	11	8.97091e-06	Cd244;Clec4a;Clec4a3;Dapl1;Hfe;Irf1;Nckap1l;Ptpn22;Runx1;Tnfsf8;Wdfy4
CX	D35	GO:0045582	positive regulation of T cell differentiation	19/876	19	9.35243e-06	Adam8;Anxa1;Bcl6;Dusp10;Foxp3;Il7;Il7r;Lck;Nckap1l;Nfkbiz;Nlrp3;Ptprc;Rhoh;RT1-Ba;RT1-Da;Runx1;Sash3;Stat5a;Vnn1
CX	D35	GO:0045089	positive regulation of innate immune response	41/876	41	9.51015e-06	Adam8;Alpk1;Cd14;Cd226;Cd300lf;Clec4a;Clec4e;Clec7a;Colec12;Fcna;Hpx;Hspa1a;Irak3;Irf1;Klrc3;Lacc1;Lbp;Mmp12;Mnda;Nfkbiz;Nlrc4;Nlrp3;Pik3r1;Ptpn22;Pycard;Rab7b;Reg3g;Slamf6;Spi1;Stat5a;Tifa;Tifab;Tlr11;Tlr2;Tlr4;Tlr7;Tlr8;Tnfaip3;Trem2;Trim6;Vav1
CX	D35	GO:0061041	regulation of wound healing	22/876	22	9.80388e-06	Anxa1;Anxa2;Apoe;Cadm4;Cldn1;Clec7a;Cxcr4;Eppk1;Fga;Fgb;Fgg;Hbegf;Klkb1;Kng1;Mmrn1;Myoz1;Pf4;Reg3g;Serpine1;Thbs1;Tnfrsf12a;Wfdc1
CX	D35	GO:0003018	vascular process in circulatory system	33/876	33	9.99708e-06	Abcc8;Adora1;Adra1d;Adrb1;Akap12;Apln;Apoe;Atp1a2;Casr;Cd38;Cldn5;Cps1;Cysltr1;Edn1;Ednra;Fga;Fgb;Fgg;Foxc1;Gja1;Gja5;Grip2;Hspa1a;Htr1b;Icam1;Itga4;Kcna5;Kng1;Mmp2;Olr1;Oxtr;Ptgs2;Slc22a2
CX	D35	GO:1902624	positive regulation of neutrophil migration	12/876	12	1.08074e-05	Adam8;C5ar1;Camk1d;Edn1;Ednra;Il1b;Lbp;Myo1f;Nckap1l;Rac2;Sell;Tlr2
CX	D35	GO:0010324	membrane invagination	16/876	16	1.10045e-05	Abca1;Clec7a;Fcgr2a;Fcgr2b;Gata2;Havcr1;Itga2;Itgam;Itgb2;Lbp;Msr1;Myh9;Nckap1l;Thbs1;Timd2;Trem2
CX	D35	GO:0032623	interleukin-2 production	15/876	15	1.10667e-05	Anxa1;Cd276;Cd3e;Clec7a;Foxp3;Gpr174;Il1b;Laptm5;Nav3;Ptprc;Runx1;Sash3;Stat5a;Tnfaip3;Vtcn1
CX	D35	GO:0032663	regulation of interleukin-2 production	15/876	15	1.10667e-05	Anxa1;Cd276;Cd3e;Clec7a;Foxp3;Gpr174;Il1b;Laptm5;Nav3;Ptprc;Runx1;Sash3;Stat5a;Tnfaip3;Vtcn1
CX	D35	GO:0001906	cell killing	29/876	29	1.10681e-05	C5;C6;Ccr5;Cd2;Cd226;Cfh;Cldn5;Clec7a;Defb1;Dnase1;Fcer2;Fcgr2a;Fcgr2b;Hfe;Hspa1a;Il7r;Itgam;Klrb1c;Klrc3;Lyz2;Nckap1l;Pik3r1;Ptprc;RT1-Da;RT1-T24-4;Slamf6;Spi1;Stat5a;Vav1
CX	D35	GO:0061458	reproductive system development	45/876	45	1.11532e-05	Adamts1;Anxa1;Bmp15;Bmp4;Casp12;Cd44;Cdh6;Col6a1;Csmd1;Cyp1b1;Foxc1;Gja1;Icam1;Id4;Inhba;Inhbb;Kcnq1;Lepr;Lhx1;Mmp19;Mmp2;Myc;Myh9;Nkx3-1;Nupr1;Ptx3;Rdh10;Ren;Runx1;Rxfp2;Serpine1;Sfrp1;Sfrp2;Stat5a;Stra6;Sycp2;Tbx3;Tcf7;Tesc;Tex15;Tgfb2;Tifab;Tnc;Tnfsf10;Wnt7a
CX	D35	GO:0032635	interleukin-6 production	27/876	27	1.12521e-05	Aqp4;Bpi;C1qtnf4;C5ar2;Ccr5;Cd84;Clec7a;Elf4;Flt3;Foxp3;Il16;Il1b;Il6r;Irak3;Laptm5;Lbp;Nckap1l;Pou2f2;Ptpn22;Pycard;Rab7b;Tlr2;Tlr4;Tlr7;Tlr8;Tnfaip3;Trem2
CX	D35	GO:0032675	regulation of interleukin-6 production	27/876	27	1.12521e-05	Aqp4;Bpi;C1qtnf4;C5ar2;Ccr5;Cd84;Clec7a;Elf4;Flt3;Foxp3;Il16;Il1b;Il6r;Irak3;Laptm5;Lbp;Nckap1l;Pou2f2;Ptpn22;Pycard;Rab7b;Tlr2;Tlr4;Tlr7;Tlr8;Tnfaip3;Trem2
CX	D35	GO:0002702	positive regulation of production of molecular mediator of immune response	23/876	23	1.18032e-05	Casp1;Cd226;Cd244;Clcf1;Clec7a;Hpx;Il13ra1;Il18r1;Il1b;Irf5;Klk1c10;Lacc1;Laptm5;Mif;Nlrp3;Ptpn22;Ptprc;Pycard;Sash3;Tlr2;Tlr4;Tlr7;Trim6
CX	D35	GO:0002286	T cell activation involved in immune response	21/876	21	1.18032e-05	Anxa1;Apbb1ip;Bcl3;Bcl6;Clec4e;Foxp3;Icam1;Il18r1;Il6r;Itgal;Lgals3;Ly9;Nckap1l;Nfkbiz;Nlrp3;Pf4;RT1-Da;Slamf6;Stat5a;Tnfsf18;Trem2
CX	D35	GO:0071622	regulation of granulocyte chemotaxis	14/876	14	1.24868e-05	C5ar1;C5ar2;Camk1d;Csf1r;Edn1;Ednra;Il1b;Lbp;Nckap1l;Rac2;Rarres2;Sell;Thbs1;Tnfsf18
CX	D35	GO:0002833	positive regulation of response to biotic stimulus	43/876	43	1.25846e-05	Adam8;Alpk1;Cd14;Cd226;Cd300lf;Clec4a;Clec4e;Clec7a;Colec12;Fcna;Hpx;Hspa1a;Irak3;Irf1;Klk1c10;Klrc3;Lacc1;Lbp;Mif;Mmp12;Mnda;Nfkbiz;Nlrc4;Nlrp3;Pik3r1;Ptpn22;Pycard;Rab7b;Reg3g;Slamf6;Spi1;Stat5a;Tifa;Tifab;Tlr11;Tlr2;Tlr4;Tlr7;Tlr8;Tnfaip3;Trem2;Trim6;Vav1
CX	D35	GO:0070670	response to interleukin-4	12/876	12	1.33705e-05	Cd300lf;Cited1;Ctsb;Il1rn;Il24;Mrc1;Nfil3;Parp14;Ptprc;Rufy4;Stat5a;Tcf7
CX	D35	GO:1903034	regulation of response to wounding	26/876	26	1.33763e-05	Anxa1;Anxa2;Apoe;Bdnf;Cadm4;Cldn1;Clec7a;Cxcr4;Eppk1;Fga;Fgb;Fgg;Hbegf;Klkb1;Kng1;Mif;Mmrn1;Myoz1;Pf4;Reg3b;Reg3g;Serpine1;Spp1;Thbs1;Tnfrsf12a;Wfdc1
CX	D35	GO:1902041	regulation of extrinsic apoptotic signaling pathway via death domain receptors	13/876	13	1.33782e-05	Atf3;Fga;Fgb;Fgg;Hmox1;Icam1;Lgals3;Pmaip1;Serpine1;Sfrp1;Sfrp2;Thbs1;Tnfaip3
CX	D35	GO:0050869	negative regulation of B cell activation	11/876	11	1.51953e-05	Bcl6;Ctla4;Fcgr2b;Flt3;Foxp3;Laptm5;Mnda;Samsn1;Sfrp1;Tnfaip3;Tnfrsf13b
CX	D35	GO:0050854	regulation of antigen receptor-mediated signaling pathway	15/876	15	1.53807e-05	Cd19;Cd22;Cd226;Cmtm3;Fcgr2b;Gcsam;Laptm5;Lck;Lgals3;Plcl2;Prkcb;Ptpn22;Ptprc;Rab29;Trat1
CX	D35	GO:0050729	positive regulation of inflammatory response	24/876	24	1.53807e-05	Adam8;Casp1;Casp12;Ccr5;Csf1r;Fcgr2a;Il16;Il1b;Il1rl1;Klk1;Lbp;Lgals2;Mif;Nfkbiz;Nlrp3;Nupr1;Ptgs2;Pycard;Serpine1;Stat5a;Tlr2;Tlr4;Tnfsf18;Trem2
CX	D35	GO:0042063	gliogenesis	45/876	45	1.63454e-05	Abcc8;Adgrg6;Anxa1;Apoe;B4galt5;Bmp4;C1s;C5ar1;Cdkn2b;Clcf1;Clu;Col3a1;Col6a1;Csf1r;Cxcr4;Cysltr1;Dusp10;Egr2;Emx1;Fa2h;Fn1;Gpc1;Gpr37l1;Id4;Il1b;Itgam;Itgb4;Kcnj10;Lepr;Lif;Myc;Myrf;Nap1l1;P2ry12;Pou3f1;Ptprz1;Reln;Slc45a3;Sox11;Tgfb2;Tlr2;Tlr4;Tnfrsf1b;Trem2;Vim
CX	D35	GO:0031099	regeneration	38/876	38	1.64034e-05	Alas2;Anxa1;Anxa3;Apoe;Bdnf;C5ar1;Ccna2;Cdkn1a;Cldn1;Col6a1;Dmbt1;Dusp10;Eppk1;Fga;Flt3;Gja1;Hfe;Hmox1;Klkb1;Lgr6;Lif;Map1b;Mif;Mmp2;Myc;Myoz1;Nnmt;Postn;Prrx1;Serpine1;Sgca;Socs3;Spp1;Tnc;Ucp2;Ugt1a2;Vim;Wnt7a
CX	D35	GO:0071674	mononuclear cell migration	29/876	29	1.64034e-05	Adam8;Anxa1;C5;C5ar1;Ccr1;Ccr6;Csf1r;Cxcl11;Cxcr3;Gcsam;Icam1;Itga4;Itgal;Itgb7;Jaml;Lgals3;Lgmn;Mif;Mmp2;Myo1g;P2ry12;Pf4;Pycard;Rarres2;Serpine1;Spi1;Thbs1;Tnfsf18;Trem2
CX	D35	GO:1902622	regulation of neutrophil migration	13/876	13	1.64034e-05	Adam8;C5ar1;C5ar2;Camk1d;Edn1;Ednra;Il1b;Lbp;Myo1f;Nckap1l;Rac2;Sell;Tlr2
CX	D35	GO:0034341	response to type II interferon	23/876	23	1.78236e-05	Aqp4;Casp1;Cfh;Ciita;Cited1;Cldn1;Cyp27b1;Edn1;Hpx;Icam1;Irf1;Mrc1;Myc;Parp14;Rab7b;RT1-Ba;RT1-Bb;Serpina3n;Socs3;Tlr2;Tlr4;Ubd;Vim
CX	D35	GO:0046660	female sex differentiation	26/876	26	1.93297e-05	Adamts1;Adcyap1r1;Bmp15;Bmp4;Casp12;Cdh6;Csmd1;Foxc1;Icam1;Inhba;Inhbb;Lepr;Lhfpl2;Lhx1;Mmp19;Mmp2;Myc;Myh9;Nupr1;Ptx3;Runx1;Serpine1;Sfrp1;Stat5a;Stra6;Tbx3
CX	D35	GO:0045621	positive regulation of lymphocyte differentiation	20/876	20	2.07766e-05	Adam8;Anxa1;Bcl6;Dusp10;Foxp3;Il7;Il7r;Lck;Nckap1l;Nfkbiz;Nlrp3;Ptprc;Rhoh;RT1-Ba;RT1-Da;Runx1;Sash3;Spi1;Stat5a;Vnn1
CX	D35	GO:0007204	positive regulation of cytosolic calcium ion concentration	27/876	27	2.07766e-05	Adcyap1r1;Adra1d;Bmp4;C5;C5ar1;C5ar2;Cacna1a;Calcr;Ccr1;Ccr3;Ccr4;Ccr5;Ccr6;Cd38;Cd4;Cxcr3;Cxcr4;Edn1;Ednra;Gata2;Gja1;Hrh3;Il1b;Kng1;Oxtr;Ric3;Slc8a2
CX	D35	GO:0044703	multi-organism reproductive process	37/876	37	2.07766e-05	Abcc8;Adcy7;Alas2;Aqp2;Aqp4;Cald1;Cd38;Cp;Csmd1;Ctsb;Cyp27b1;Dnm3;Edn1;Ednra;Fbln1;Fosl2;Gja1;Hfe;Il1rn;Irf1;Itga2;Itgb4;Lepr;Lif;Mirlet7b;Mmp12;Mmp2;Muc1;Oxtr;Ptgs2;Reg3b;Serpine1;Stat5a;Tgfb2;Timp1;Tle6;Vim
CX	D35	GO:0032602	chemokine production	19/876	19	2.23822e-05	Alox15b;C5;Cd84;Clec7a;Csf1r;Il16;Il1b;Il1rl1;Il6r;Il7;Lbp;Mif;Postn;Pycard;Snai2;Tlr2;Tlr4;Tlr7;Trem2
CX	D35	GO:0032642	regulation of chemokine production	19/876	19	2.23822e-05	Alox15b;C5;Cd84;Clec7a;Csf1r;Il16;Il1b;Il1rl1;Il6r;Il7;Lbp;Mif;Postn;Pycard;Snai2;Tlr2;Tlr4;Tlr7;Trem2
CX	D35	GO:1903038	negative regulation of leukocyte cell-cell adhesion	24/876	24	2.26942e-05	Anxa1;Bcl6;Bmp4;Cd276;Cd44;Ctla4;Dapl1;Foxp3;Gpnmb;Hfe;Ildr2;Irf1;Laptm5;Lax1;Lgals3;Pf4;Ptpn22;RT1-Ba;RT1-Bb;Runx1;Stat5a;Tnfsf18;Vtcn1;Zc3h12d
CX	D35	GO:0002688	regulation of leukocyte chemotaxis	21/876	21	2.32606e-05	C5;C5ar1;C5ar2;Camk1d;Ccr1;Ccr6;Csf1r;Edn1;Ednra;Il1b;Lbp;Lgmn;Mif;Nckap1l;Rac2;Rarres2;Sell;Serpine1;Spi1;Thbs1;Tnfsf18
CX	D35	GO:0019882	antigen processing and presentation	20/876	20	2.62799e-05	Cd68;Clec4a;Clec4a3;Fcer2;Fcgr2a;Fcgr2b;Flt3;Hfe;Icam1;Lgmn;Mpeg1;Pycard;Rab8b;RT1-Ba;RT1-Bb;RT1-Da;RT1-T24-4;Thbs1;Trem2;Wdfy4
CX	D35	GO:0007613	memory	25/876	25	2.8059e-05	Abcc8;Adrb1;Apoe;Arc;B4galt2;Calb1;Casp1;Csmd1;Foxo6;Hrh3;Il1b;Il1rn;Kcnk4;Lcn2;Lgmn;Lmx1b;Oxtr;Ppp1r1b;Ptgs2;Rcan2;Reln;Rgs14;Slc2a4;Slc8a2;Trem2
CX	D35	GO:0002260	lymphocyte homeostasis	17/876	17	3.25352e-05	Cd44;Dock10;Foxp3;Gapt;Gpr174;Il7r;Lgals2;Mif;Nckap1l;Pmaip1;Sash3;Sit1;Spta1;Stat5a;Tgfb2;Tnfaip3;Tnfrsf13b
CX	D35	GO:0002690	positive regulation of leukocyte chemotaxis	18/876	18	3.59035e-05	C5ar1;Camk1d;Ccr1;Ccr6;Csf1r;Edn1;Ednra;Il1b;Lbp;Lgmn;Nckap1l;Rac2;Rarres2;Sell;Serpine1;Spi1;Thbs1;Tnfsf18
CX	D35	GO:0002706	regulation of lymphocyte mediated immunity	28/876	28	3.68817e-05	Bcl6;Cd226;Cd96;Clcf1;Cr2;Fcer2;Fcgr2a;Fcgr2b;Foxp3;Hfe;Hpx;Hspa1a;Il18r1;Il1b;Il7r;Klrb1c;Klrc3;Nckap1l;Nlrp3;Ptprc;RT1-Da;RT1-T24-4;Sash3;Slamf6;Stat5a;Tnfrsf1b;Trem2;Vav1
CX	D35	GO:0090594	inflammatory response to wounding	10/876	10	3.72123e-05	C5;Cd44;Cfh;Clec10a;Hmox1;Nfkbiz;Reg3b;Reg3g;Timp1;Tlr4
CX	D35	GO:0008625	extrinsic apoptotic signaling pathway via death domain receptors	16/876	16	3.73289e-05	Atf3;Fga;Fgb;Fgg;Hmox1;Icam1;Lgals3;Pik3r1;Pmaip1;Serpine1;Sfrp1;Sfrp2;Spi1;Thbs1;Tnfaip3;Tnfsf10
CX	D35	GO:0045639	positive regulation of myeloid cell differentiation	20/876	20	3.73289e-05	Ccr1;Cd101;Cd4;Csf1r;Evi2b;Gata2;Gpr68;Hspa1a;Ikzf1;Inhba;Itgam;Lif;Mturn;Nckap1l;Pf4;Rab7b;Runx1;Stat5a;Tesc;Trem2
CX	D35	GO:0060840	artery development	20/876	20	3.73289e-05	Akt3;Angptl3;Apob;Apoe;Bmp4;Col3a1;Cxcr4;Edn1;Ednra;Efemp2;Egr2;Foxc1;Gja5;Lox;Nkx3-1;Prrx1;Smad6;Stra6;Tgfb2;Wnt11
CX	D35	GO:0007188	adenylate cyclase-modulating G protein-coupled receptor signaling pathway	31/876	31	4.0121e-05	Abca1;Adcy2;Adcy7;Adcyap1r1;Adgre1;Adgre4;Adgrg6;Adora1;Adra1d;Adrb1;Akap12;Calcr;Casr;Cnr2;Cxcl11;Cxcr3;Edn1;Ednra;Gcgr;Gna14;Gpr37l1;Hrh3;Htr1b;Mrap;P2ry12;Pf4;Ramp1;Rxfp2;S1pr2;S1pr3;Tshr
CX	D35	GO:0001656	metanephros development	18/876	18	4.0121e-05	Aqp2;Bmp4;Calb1;Cited1;Fbn1;Foxd1;Hoxc11;Irx1;Irx2;Lhx1;Lif;Myc;Nkx3-1;Rdh10;Ret;Slc15a1;Slc4a4;Umod
CX	D35	GO:0050767	regulation of neurogenesis	47/876	47	4.24674e-05	Abcc8;Anxa2;Apoe;Bdnf;Bmp4;Ccr5;Cdkn2b;Clcf1;Csf1r;Cxcr4;Cysltr1;Dusp10;Efna5;Egr2;Fn1;Gata2;Gpr37l1;Id4;Il1b;Islr2;Lif;Map1b;Map6;Myc;Myrf;Nap1l1;Numbl;Plxnc1;Ptprz1;Rassf10;Reln;Rgs14;S100a10;Sema3g;Sox11;Spp1;Tle6;Tlr2;Tnfrsf12a;Tnfrsf1b;Tnik;Trem2;Trim46;Trpv2;Vim;Wnt7a;Xrcc2
CX	D35	GO:0022408	negative regulation of cell-cell adhesion	28/876	28	4.25842e-05	Anxa1;Bcl6;Bmp4;Cd276;Cd44;Ctla4;Dapl1;Foxp3;Gpnmb;Hfe;Il1rn;Ildr2;Irf1;Laptm5;Lax1;Lgals3;Pf4;Pik3r1;Ptpn22;Rgcc;RT1-Ba;RT1-Bb;Runx1;Spi1;Stat5a;Tnfsf18;Vtcn1;Zc3h12d
CX	D35	GO:0030225	macrophage differentiation	14/876	14	4.41664e-05	Bmp4;Cd4;Csf1r;Diaph3;Fosl2;Gata2;Il1rl1;Itgam;Lif;Pf4;Spi1;Tlr2;Tlr4;Ucp2
CX	D35	GO:0033280	response to vitamin D	14/876	14	4.41664e-05	Adamts1;Casr;Cd4;Cyp27b1;Il1b;Prkcb;Ptgs2;Sfrp1;Slc8a2;Snai2;Spp1;Tgfb2;Tnc;Vim
CX	D35	GO:0007611	learning or memory	38/876	38	4.75187e-05	Abcc8;Adrb1;Apoe;Arc;Atp1a2;B4galt2;Bdnf;Calb1;Casp1;Clstn2;Csmd1;Dcdc2;Egr2;Fosl2;Foxo6;Hrh3;Il1b;Il1rn;Kcnk4;Lcn2;Lgmn;Lmx1b;Oxtr;Pde1b;Ppp1r1b;Ptgs2;Ptprz1;Rcan2;Reln;Rgs14;Slc12a5;Slc2a4;Slc8a2;Stra6;Tifab;Tlr2;Tpbg;Trem2
CX	D35	GO:0044706	multi-multicellular organism process	37/876	37	4.75187e-05	Abcc8;Adcy7;Alas2;Aqp2;Aqp4;Cald1;Cd38;Cp;Csmd1;Ctsb;Cyp27b1;Dnm3;Edn1;Ednra;Fbln1;Fosl2;Gja1;Hfe;Il1rn;Irf1;Itga2;Itgb4;Lepr;Lif;Mirlet7b;Mmp12;Mmp2;Muc1;Oxtr;Ptgs2;Reg3b;Serpine1;Stat5a;Tgfb2;Timp1;Tle6;Vim
CX	D35	GO:1903035	negative regulation of response to wounding	17/876	17	4.79476e-05	Anxa2;Apoe;Eppk1;Fga;Fgb;Fgg;Klkb1;Kng1;Mmrn1;Myoz1;Pf4;Reg3b;Reg3g;Serpine1;Spp1;Thbs1;Wfdc1
CX	D35	GO:0050829	defense response to Gram-negative bacterium	16/876	16	4.91104e-05	Bpi;Casp1;Cd4;Defb1;Dmbt1;Lbp;Lyz2;Mpeg1;Nfkbiz;Pycard;Reg3b;Reg3g;Serpine1;Tlr4;Trem2;Umod
CX	D35	GO:0033628	regulation of cell adhesion mediated by integrin	12/876	12	4.99211e-05	Cd3e;Cyp1b1;Lif;Muc1;Nckap1l;P2ry12;Ret;Serpine1;Sfrp2;Snai2;Tesc;Tgfb2
CX	D35	GO:0031638	zymogen activation	14/876	14	5.19173e-05	Anxa2;Clec3b;Ctsz;Fga;Fgb;Fgg;Klk1b3;Klkb1;Lgmn;Nlrc4;Pycard;S100a10;Serpine1;Thbs1
CX	D35	GO:0001961	positive regulation of cytokine-mediated signaling pathway	13/876	13	5.3008e-05	C1qtnf4;Casp1;Cd300lf;Cxcr4;Edn1;Hpx;Hspa1a;Il7;Laptm5;Mmp12;Parp14;Trem2;Trim6
CX	D35	GO:0045637	regulation of myeloid cell differentiation	29/876	29	5.34905e-05	Apcs;Ccr1;Cd101;Cd4;Csf1r;Csf3r;Evi2b;Fbn1;Gata2;Gpr68;Hoxb8;Hspa1a;Ikzf1;Inhba;Itgam;Lif;Lox;Mturn;Myc;Nckap1l;Pf4;Pik3r1;Rab7b;Runx1;Sfrp1;Spi1;Stat5a;Tesc;Trem2
CX	D35	GO:0050890	cognition	41/876	41	5.34905e-05	Abcc8;Adora1;Adrb1;Apoe;Arc;Atp1a2;B4galt2;Bdnf;C5ar1;Calb1;Casp1;Clstn2;Csmd1;Dcdc2;Egr2;Fosl2;Foxo6;Hrh3;Il1b;Il1rn;Kcnk4;Lcn2;Lgmn;Lmx1b;Oxtr;Pde1b;Ppp1r1b;Ptgs2;Ptprz1;Rcan2;Reln;Rgs14;RT1-Da;Slc12a5;Slc2a4;Slc8a2;Stra6;Tifab;Tlr2;Tpbg;Trem2
CX	D35	GO:0072009	nephron epithelium development	21/876	21	5.47201e-05	Basp1;Bmp4;Calb1;Cd44;Cited1;Edn1;Ednra;Foxc1;Foxd1;Hs3st3b1;Irx1;Irx2;Lhx1;Lif;Myc;Nphs1;Slc15a1;Slc4a4;Tmem59l;Umod;Wnt11
CX	D35	GO:0032720	negative regulation of tumor necrosis factor production	16/876	16	5.5808e-05	Bcl3;Bpi;C5ar2;Clec4a;Clec4a3;Elf4;Flt3;Foxp3;Gpnmb;Irak3;Lbp;Ptpn22;Thbs1;Tlr4;Tnfaip3;Trem2
CX	D35	GO:0072006	nephron development	25/876	25	5.59726e-05	Basp1;Bmp4;C5;Calb1;Cd44;Cfh;Cited1;Edn1;Ednra;Foxc1;Foxd1;Hs3st3b1;Il6r;Irx1;Irx2;Lhx1;Lif;Myc;Nphs1;Ret;Slc15a1;Slc4a4;Tmem59l;Umod;Wnt11
CX	D35	GO:0002705	positive regulation of leukocyte mediated immunity	24/876	24	5.70936e-05	Cd226;Clcf1;Clec7a;Fcer2;Fcgr2a;Foxp3;Hfe;Hpx;Hspa1a;Il18r1;Il1b;Itgam;Itgb2;Klrc3;Nlrp3;Ptprc;RT1-Da;RT1-T24-4;Sash3;Slamf6;Spi1;Stat5a;Trem2;Vav1
CX	D35	GO:0002698	negative regulation of immune effector process	21/876	21	6.03852e-05	Anxa1;Bcl6;Cd22;Cd84;Cd96;Cr2;Dusp10;Fcgr2b;Foxp3;Hfe;Hmox1;Il7r;Irak3;Lgals3;Nckap1l;Pf4;Ptprc;Spi1;Stat5a;Tgfb2;Tnfsf18
CX	D35	GO:0007565	female pregnancy	34/876	34	6.17841e-05	Abcc8;Adcy7;Alas2;Aqp2;Aqp4;Cald1;Cd38;Cp;Csmd1;Ctsb;Cyp27b1;Fbln1;Fosl2;Gja1;Hfe;Il1rn;Irf1;Itga2;Itgb4;Lepr;Lif;Mirlet7b;Mmp12;Mmp2;Muc1;Oxtr;Ptgs2;Reg3b;Serpine1;Stat5a;Tgfb2;Timp1;Tle6;Vim
CX	D35	GO:0002821	positive regulation of adaptive immune response	22/876	22	6.2209e-05	Cd226;Cd4;Clcf1;Clec4a;Clec7a;Fcer2;Fcgr2a;Foxp3;Hfe;Hpx;Hspa1a;Il18r1;Il1b;Nfkbiz;Nlrp3;Ptprc;Pycard;RT1-Bb;RT1-Da;RT1-T24-4;Sash3;Trem2
CX	D35	GO:1903556	negative regulation of tumor necrosis factor superfamily cytokine production	16/876	16	6.35712e-05	Bcl3;Bpi;C5ar2;Clec4a;Clec4a3;Elf4;Flt3;Foxp3;Gpnmb;Irak3;Lbp;Ptpn22;Thbs1;Tlr4;Tnfaip3;Trem2
CX	D35	GO:0006816	calcium ion transport	46/876	46	6.40593e-05	Adcyap1r1;Adrb1;Aqp2;Atp1a2;Bmp4;Cabp1;Cacna1a;Casr;Ccr1;Ccr5;Cd19;Cd4;Cd84;Cemip;Cldn16;Cxcl11;Cxcr3;Cxcr4;Cyp27b1;Cysltr1;Edn1;Ednra;Egf;Gja1;Icam1;Il16;Lck;Lgals3;Mrln;P2ry12;Prkcb;Ptgs2;Ptpn22;Ptprc;Ramp1;Rem2;Ryr1;Serpine1;Slc24a3;Slc8a2;Stac2;Tgfb2;Trpv2;Trpv6;Ucp2;Usp2
CX	D35	GO:0050679	positive regulation of epithelial cell proliferation	30/876	30	6.50582e-05	Akt3;Apln;Bmp4;C5ar1;Ccr3;Cldn1;Egf;Eppk1;F3;Gata2;Hmox1;Hrh3;Itga4;Jaml;Lrg1;Mirlet7b;Mmp12;Myc;Prok1;Reg3b;Reg3g;Runx2;Scg2;Sfrp1;Sox11;Stat5a;Tgm1;Tnfaip3;Vash2;Wnt7a
CX	D35	GO:0051924	regulation of calcium ion transport	34/876	34	6.50645e-05	Adcyap1r1;Adrb1;Aqp2;Atp1a2;Bmp4;Cabp1;Cacna1a;Casr;Ccr1;Cd19;Cd4;Cd84;Cemip;Cldn16;Cxcl11;Cxcr3;Cxcr4;Ednra;Egf;Gja1;Icam1;Il16;Lgals3;Mrln;P2ry12;Ptgs2;Ptpn22;Rem2;Serpine1;Stac2;Tgfb2;Trpv2;Ucp2;Usp2
CX	D35	GO:0014013	regulation of gliogenesis	21/876	21	7.36256e-05	Abcc8;Bmp4;Cdkn2b;Clcf1;Csf1r;Cxcr4;Cysltr1;Dusp10;Egr2;Gpr37l1;Id4;Il1b;Lif;Myc;Myrf;Ptprz1;Sox11;Tlr2;Tnfrsf1b;Trem2;Vim
CX	D35	GO:0007369	gastrulation	27/876	27	7.64298e-05	Apln;Bmp4;Col11a1;Col5a2;Col6a1;Col8a1;Fn1;Foxc1;Gja1;Il1rn;Inhba;Itga2;Itga4;Itgb2;Itgb4;Lhx1;Mmp2;Myh9;Nat8;Nat8f1;Nat8f3;Nat8f4;Nat8f5;Sfrp1;Sfrp2;Tgif1;Wnt11
CX	D35	GO:0042886	amide transport	41/876	41	7.76159e-05	Abca1;Abcb1b;Abcc8;Abcg1;Adora1;Anxa1;Apln;Casr;Cd38;Cdh17;Cpe;Edn1;Efna5;Fbn1;Fga;Fgb;Fgg;Folr2;Gja1;Gpr68;Hfe;Il1b;Il1rn;Ildr2;Inhbb;Kcnq1;Lepr;Lif;Myh9;Myrip;Pde4c;Pim3;Prkcb;Rab8b;Sfrp1;Slc15a1;Slc2a2;Slco1b2;Sstr1;Ucp2;Umod
CX	D35	GO:0061448	connective tissue development	36/876	36	7.99659e-05	Abhd15;Adamts12;Barx2;Bdh1;Bmp3;Bmp4;Casr;Cd44;Cfh;Col11a1;Col3a1;Col6a1;Cr2;Creb5;Ctsk;Cytl1;Edn1;Fosl2;Foxd1;Hmgcs2;Id4;Il6r;Lox;Loxl2;Matn1;Mgp;Prrx1;Runx1;Runx2;Sfrp2;Snai2;Spi1;Tgfb2;Thbs1;Timp1;Wnt7a
CX	D35	GO:0061045	negative regulation of wound healing	14/876	14	8.19172e-05	Anxa2;Apoe;Eppk1;Fga;Fgb;Fgg;Klkb1;Kng1;Mmrn1;Myoz1;Pf4;Serpine1;Thbs1;Wfdc1
CX	D35	GO:0070741	response to interleukin-6	14/876	14	8.19172e-05	Aqp4;C1qtnf4;Cfi;Chi3l1;Cited1;Fga;Fgg;Icam1;Il6r;Lcn2;Pid1;Ptprt;Serpina3n;Spi1
CX	D35	GO:0046545	development of primary female sexual characteristics	23/876	23	8.19172e-05	Adamts1;Adcyap1r1;Bmp15;Bmp4;Casp12;Cdh6;Csmd1;Foxc1;Icam1;Inhba;Inhbb;Lepr;Lhfpl2;Mmp19;Mmp2;Myc;Myh9;Nupr1;Ptx3;Runx1;Serpine1;Sfrp1;Stat5a
CX	D35	GO:0002720	positive regulation of cytokine production involved in immune response	16/876	16	8.23555e-05	Casp1;Cd226;Clec7a;Il18r1;Il1b;Irf5;Lacc1;Laptm5;Mif;Nlrp3;Pycard;Sash3;Tlr2;Tlr4;Tlr7;Trim6
CX	D35	GO:0060562	epithelial tube morphogenesis	40/876	40	8.31265e-05	Adamts12;Apaf1;Bmp4;Casr;Cd44;Cited1;Col4a1;Csmd1;Cthrc1;Ctsz;Cxcr4;Dnaaf1;Edn1;Ednra;Egf;Foxd1;Gja1;Hhip;Hs3st3b1;Irx1;Irx2;Lama1;Lcn2;Lhx1;Mgp;Mical2;Myc;Nkx3-1;Rdh10;Ret;Rhob;Sfrp1;Sfrp2;Stil;Tbx3;Tgfb2;Tgif1;Tmem59l;Tnc;Wnt11
CX	D35	GO:0090023	positive regulation of neutrophil chemotaxis	9/876	9	8.54105e-05	C5ar1;Camk1d;Edn1;Ednra;Il1b;Lbp;Nckap1l;Rac2;Sell
CX	D35	GO:0030100	regulation of endocytosis	37/876	37	8.80601e-05	Anxa2;Apln;Apoe;Arc;C2;C4a;C4b;Camk1d;Cd14;Cd22;Cd300lf;Clec7a;Clu;Dock2;Egf;Fcgr2a;Fcgr2b;Fgr;Gata2;Hck;Hfe;Itga2;Itgb2;Lbp;Lgals3;Myh9;Nckap1l;Neu3;Prom2;Ptprc;Ptx3;Pycard;Sele;Serpine1;Siglec1;Tlr2;Trem2
CX	D35	GO:0071346	cellular response to type II interferon	19/876	19	9.90308e-05	Aqp4;Casp1;Cfh;Ciita;Cldn1;Edn1;Hpx;Icam1;Irf1;Mrc1;Myc;Parp14;Rab7b;RT1-Bb;Serpina3n;Socs3;Tlr2;Tlr4;Vim
CX	D35	GO:0006958	complement activation, classical pathway	10/876	10	9.90308e-05	C1qb;C1s;C2;C4a;C4b;C5;C6;Cfi;Cr2;Trem2
CX	D35	GO:0090022	regulation of neutrophil chemotaxis	10/876	10	9.90308e-05	C5ar1;C5ar2;Camk1d;Edn1;Ednra;Il1b;Lbp;Nckap1l;Rac2;Sell
CX	D35	GO:0071560	cellular response to transforming growth factor beta stimulus	35/876	35	0.000100601	Adgre1;Apaf1;Calcr;Ccr1;Ccr5;Cdkn2b;Cilp;Cited1;Cldn1;Cldn5;Col3a1;Csf1r;Ctsk;Edn1;Fbn1;Fn1;Hspa1a;Il17rd;Lox;Lrg1;Ltbp2;Mirlet7b;Nfkbiz;Postn;Runx1;Ryr1;Serpine1;Sfrp1;Smad6;Sox11;Spi1;Tgfb2;Thbs1;Tsc22d1;Wnt7a
CX	D35	GO:0046683	response to organophosphorus	26/876	26	0.000101029	C1s;Casp1;Cdo1;Cited1;Cps1;Cyp1b1;Cyp27b1;Fosl2;Hmgcs2;Icam1;Il1b;Il6r;Inhbb;Kcnq1;Mmp19;P2ry12;Pik3r1;Pklr;Ptgs2;Ren;Rplp2;Ryr1;Sell;Serpina3n;Serpine1;Tlr7
CX	D35	GO:0015711	organic anion transport	46/876	46	0.000102888	Abcc8;Adora1;Anxa1;Apoe;Bdnf;Cacna1a;Casr;Edn1;Folr2;Gja1;Hrh3;Htr1b;Il1b;Il1rn;Kcnj10;Mif;Myc;Ptgs2;Slc10a2;Slc16a7;Slc22a12;Slc22a2;Slc22a22;Slc25a24;Slc26a10;Slc26a4;Slc26a7;Slc2a2;Slc2a4;Slc39a12;Slc43a3;Slc4a1;Slc4a4;Slc4a9;Slc51b;Slc52a3;Slc6a13;Slc6a17;Slc7a7;Slc7a8;Slco1b2;Thbs1;Ucp2;Ugt1a2;Umod;UST4r
CX	D35	GO:0050852	T cell receptor signaling pathway	20/876	20	0.000103601	Cd226;Cd276;Cd3e;Cd8a;Ctla4;Fosl2;Foxp3;Itk;Laptm5;Lck;Lcp2;Lgals3;Nfkbiz;Ptpn22;Ptprc;Rab29;RT1-Bb;Trat1;Vtcn1;Zfp683
CX	D35	GO:0006953	acute-phase response	12/876	12	0.00010388	Ccr5;Fga;Fn1;Hfe;Il1b;Il1rn;Kng1;Lbp;Lcn2;Ptgs2;Reg3b;Reg3g
CX	D35	GO:0071219	cellular response to molecule of bacterial origin	36/876	36	0.000104788	Abca1;Bpi;Casp1;Ccr5;Cd14;Cd68;Cd84;Cfh;Cr2;Cxcl11;Fcgr2b;Fn1;Hmgcs2;Icam1;Il1b;Il24;Irak3;Lbp;Lcn2;Mif;Mrc1;Nfkbiz;Nlrp3;Pf4;Ptgs2;Ptpn22;Pycard;Serpine1;Spi1;Tifab;Tlr2;Tlr4;Tnfaip3;Tnfrsf1b;Trem2;Vim
CX	D35	GO:0007249	canonical NF-kappaB signal transduction	34/876	34	0.000105239	Adam8;Alpk1;Bcl3;Card14;Casp1;Cd4;Clec4a;Clec7a;Eda;Edn1;Ednra;Gja1;Hmox1;Il1b;Irak3;Irf1;Lurap1l;Olfm4;Prkcb;Pycard;Rel;Rhoh;S100a4;Tifa;Tifab;Tlr2;Tlr4;Tlr7;Tlr8;Tnfaip3;Tnfsf10;Trem2;Trim6;Ubd
CX	D35	GO:0071216	cellular response to biotic stimulus	38/876	38	0.000113838	Abca1;Abcb1b;Bpi;Casp1;Ccr5;Cd14;Cd68;Cd84;Cfh;Clec7a;Cr2;Cxcl11;Fcgr2b;Fn1;Hmgcs2;Icam1;Il1b;Il24;Irak3;Lbp;Lcn2;Mif;Mrc1;Nfkbiz;Nlrp3;Pf4;Ptgs2;Ptpn22;Pycard;Serpine1;Spi1;Tifab;Tlr2;Tlr4;Tnfaip3;Tnfrsf1b;Trem2;Vim
CX	D35	GO:0002824	positive regulation of adaptive immune response based on somatic recombination of immune receptors built from immunoglobulin superfamily domains	21/876	21	0.000116909	Cd226;Cd4;Clcf1;Clec4a;Clec7a;Fcer2;Fcgr2a;Foxp3;Hfe;Hpx;Hspa1a;Il18r1;Il1b;Nfkbiz;Nlrp3;Ptprc;RT1-Bb;RT1-Da;RT1-T24-4;Sash3;Trem2
CX	D35	GO:0044060	regulation of endocrine process	13/876	13	0.000119664	Apln;Cry1;Cyp27b1;Gja1;Gja5;Inhba;Inhbb;Lif;Nkx3-1;Rab8b;Ren;Runx1;Spp1
CX	D35	GO:1904645	response to amyloid-beta	13/876	13	0.000119664	Cacna1a;Calcr;Fcgr2b;Fn1;Gja1;Icam1;Itga4;Lcn2;Lgmn;Mmp2;Syp;Tlr4;Trem2
CX	D35	GO:0032102	negative regulation of response to external stimulus	41/876	41	0.000121199	Adora1;Anxa2;Apoe;C5;C5ar2;Ccr1;Cd276;Cd44;Cd96;Dcst1;Dtx4;Dusp10;Elf4;Eppk1;Fcgr2b;Fga;Fgb;Fgg;Foxp3;Gpx2;Irak3;Klkb1;Kng1;Mif;Mmp12;Mmrn1;Myoz1;Nlrp3;Parp14;Pf4;Reg3b;Reg3g;Serpine1;Sfn;Socs3;Spp1;Thbs1;Tnfaip3;Tnfrsf1b;Trem2;Wfdc1
CX	D35	GO:0001763	morphogenesis of a branching structure	29/876	29	0.00012186	Bmp4;Casr;Cd44;Cited1;Col4a1;Cpe;Csmd1;Ctsz;Cxcr4;Edn1;Ednra;Egf;Foxd1;Hhip;Hs3st3b1;Il1b;Lama1;Lhx1;Mgp;Myc;Nkx3-1;Rdh10;Sfrp1;Sfrp2;Snai2;Socs3;Tbx3;Tmem59l;Tnc
CX	D35	GO:0043367	CD4-positive, alpha-beta T cell differentiation	17/876	17	0.000122758	Anxa1;Bcl3;Bcl6;Foxp3;Il18r1;Il6r;Ly9;Nckap1l;Nfkbiz;Nlrp3;Pf4;RT1-Da;Runx1;Sash3;Slamf6;Stat5a;Tnfsf18
CX	D35	GO:0045907	positive regulation of vasoconstriction	12/876	12	0.000122758	Adra1d;Casr;Cd38;Cysltr1;Fga;Fgb;Fgg;Gja1;Gja5;Icam1;Oxtr;Ptgs2
CX	D35	GO:0043123	positive regulation of canonical NF-kappaB signal transduction	26/876	26	0.000124541	Alpk1;Card14;Casp1;Cd4;Clec4a;Clec7a;Eda;Edn1;Ednra;Gja1;Hmox1;Il1b;Irak3;Lurap1l;Prkcb;Pycard;Rel;S100a4;Tifa;Tifab;Tlr4;Tlr7;Tlr8;Tnfsf10;Trim6;Ubd
CX	D35	GO:0009743	response to carbohydrate	39/876	39	0.0001364	Abcc8;Abcg1;Apob;Aqp4;Casr;Cpe;Ctsb;Efna5;Fn1;Gja1;Gpr68;Hmgcs2;Icam1;Il1b;Ildr2;Itga2;Khk;Lcn2;Lepr;Map1b;Mlxipl;Myc;Myh9;Ncf2;Nptx1;Pde4c;Pik3r1;Pim3;Pklr;Pnpla3;Prkcb;Ptgs2;Reg3g;Serpine1;Slc2a2;Slc34a2;Thbs1;Trem2;Ucp2
CX	D35	GO:0030282	bone mineralization	20/876	20	0.000137645	Bmp4;Ccr1;Cd276;Clec3b;Col6a1;Csf1r;Cyp27b1;Dlk1;Fgr;Fosl2;Gja1;Gpnmb;Lox;Matn1;Mgp;Ptgs2;Runx2;Slc24a3;Spp1;Wnt11
CX	D35	GO:2001237	negative regulation of extrinsic apoptotic signaling pathway	17/876	17	0.00013796	Bmp4;Fga;Fgb;Fgg;Hmox1;Hspa1a;Icam1;Il19;Il1b;Il7;Lgals3;Pf4;Scg2;Serpine1;Sfrp2;Snai2;Tnfaip3
CX	D35	GO:2001235	positive regulation of apoptotic signaling pathway	24/876	24	0.000140262	Apaf1;Atf3;Clu;Ctsk;Il19;Inhba;Inhbb;Lck;Mmp2;Myc;Nkx3-1;Nupr1;Pmaip1;Ptprc;Pycard;Ret;Sfrp1;Siglec1;Tgfb2;Thbs1;Tlr4;Tnfrsf12a;Tnfsf10;Vnn1
CX	D35	GO:0048844	artery morphogenesis	15/876	15	0.000141912	Akt3;Angptl3;Apob;Apoe;Bmp4;Col3a1;Edn1;Ednra;Efemp2;Foxc1;Gja5;Prrx1;Stra6;Tgfb2;Wnt11
CX	D35	GO:0002544	chronic inflammatory response	9/876	9	0.000143268	Bdnf;Foxp3;Gja1;Il1b;Il1rn;Nfkbiz;Thbs1;Tnfaip3;Vnn1
CX	D35	GO:0006929	substrate-dependent cell migration	9/876	9	0.000143268	Adam8;Fbln1;Fn1;Itga11;Itga2;P2ry12;Ptprc;Snai2;Tnfrsf12a
CX	D35	GO:1903532	positive regulation of secretion by cell	39/876	39	0.000149911	Abcc8;Abcg1;Apln;Casr;Cd38;Cyp27b1;Doc2a;Edn1;Fga;Fgb;Fgg;Fgr;Gata2;Gja1;Gpr68;Hfe;Il1b;Inhbb;Itgam;Itgb2;Lepr;Lgals3;Lif;Mif;Myh9;Myrip;Nkx3-1;Oxtr;Prkcb;Rab8b;Rgcc;Runx1;Slc2a2;Sox11;Spp1;Tgfb2;Tlr2;Tlr4;Trem2
CX	D35	GO:0032743	positive regulation of interleukin-2 production	10/876	10	0.000151767	Anxa1;Cd276;Cd3e;Clec7a;Il1b;Ptprc;Runx1;Sash3;Stat5a;Vtcn1
CX	D35	GO:0071559	response to transforming growth factor beta	35/876	35	0.000166164	Adgre1;Apaf1;Calcr;Ccr1;Ccr5;Cdkn2b;Cilp;Cited1;Cldn1;Cldn5;Col3a1;Csf1r;Ctsk;Edn1;Fbn1;Fn1;Hspa1a;Il17rd;Lox;Lrg1;Ltbp2;Mirlet7b;Nfkbiz;Postn;Runx1;Ryr1;Serpine1;Sfrp1;Smad6;Sox11;Spi1;Tgfb2;Thbs1;Tsc22d1;Wnt7a
CX	D35	GO:0046887	positive regulation of hormone secretion	25/876	25	0.0001672	Abcc8;Abcg1;Apln;Casr;Cd38;Cyp27b1;Edn1;Fga;Fgb;Fgg;Gja1;Gpr68;Hfe;Inhbb;Lepr;Lif;Myh9;Myrip;Nkx3-1;Prkcb;Rab8b;Runx1;Slc2a2;Sox11;Spp1
CX	D35	GO:0010001	glial cell differentiation	34/876	34	0.0001672	Adgrg6;Apoe;B4galt5;Bmp4;C1s;C5ar1;Clcf1;Clu;Col6a1;Csf1r;Cxcr4;Dusp10;Egr2;Emx1;Fa2h;Gpc1;Gpr37l1;Id4;Il1b;Itgam;Itgb4;Kcnj10;Lif;Myrf;Pou3f1;Ptprz1;Reln;Slc45a3;Sox11;Tlr2;Tlr4;Tnfrsf1b;Trem2;Vim
CX	D35	GO:0003096	renal sodium ion transport	7/876	7	0.000168494	Atp6v1b1;Clcnkb;Edn1;Ednra;Kcnj1;Kcnq1;Umod
CX	D35	GO:0045685	regulation of glial cell differentiation	16/876	16	0.000169708	Bmp4;Clcf1;Csf1r;Cxcr4;Dusp10;Egr2;Gpr37l1;Id4;Il1b;Lif;Myrf;Ptprz1;Slc45a3;Tlr2;Tnfrsf1b;Trem2
CX	D35	GO:0015833	peptide transport	36/876	36	0.000170074	Abca1;Abcc8;Abcg1;Adora1;Anxa1;Apln;Casr;Cd38;Cpe;Edn1;Efna5;Fbn1;Fga;Fgb;Fgg;Gja1;Gpr68;Hfe;Il1b;Il1rn;Ildr2;Inhbb;Kcnq1;Lepr;Lif;Myh9;Myrip;Pde4c;Pim3;Prkcb;Rab8b;Sfrp1;Slc15a1;Slc2a2;Sstr1;Ucp2
CX	D35	GO:0030890	positive regulation of B cell proliferation	11/876	11	0.000170074	Bcl6;Cd38;Cdkn1a;Clcf1;Il13ra1;Il7;Mif;Nckap1l;Ptprc;Sash3;Tlr4
CX	D35	GO:0043281	regulation of cysteine-type endopeptidase activity involved in apoptotic process	24/876	24	0.000175898	Apaf1;Casp1;Casp12;Cd44;Clec7a;F3;Hspa1a;Il24;Laptm5;Lck;Mirlet7b;Myc;Nkx3-1;Nlrc4;Nlrp3;Pmaip1;Ptgs2;Pycard;Ret;Sfrp2;Slc22a2;Thbs1;Tnfsf10;Xdh
CX	D35	GO:0061138	morphogenesis of a branching epithelium	27/876	27	0.000176099	Bmp4;Casr;Cd44;Cited1;Col4a1;Csmd1;Ctsz;Cxcr4;Edn1;Ednra;Egf;Foxd1;Hhip;Hs3st3b1;Lama1;Lhx1;Mgp;Myc;Nkx3-1;Rdh10;Sfrp1;Sfrp2;Snai2;Socs3;Tbx3;Tmem59l;Tnc
CX	D35	GO:0071624	positive regulation of granulocyte chemotaxis	9/876	9	0.000183505	C5ar1;Camk1d;Edn1;Ednra;Il1b;Lbp;Nckap1l;Rac2;Sell
CX	D35	GO:2000106	regulation of leukocyte apoptotic process	18/876	18	0.00018501	Adam8;Anxa1;Bcl11b;Bcl3;Bmp4;Ccr5;Cd3g;Cd44;Fcgr2b;Icam1;Il7r;Lgals3;Mif;Mirlet7b;Myc;Siglec1;Stat5a;Tgfb2
CX	D35	GO:2001238	positive regulation of extrinsic apoptotic signaling pathway	13/876	13	0.000185686	Atf3;Inhba;Pmaip1;Ptprc;Pycard;Ret;Sfrp1;Siglec1;Tgfb2;Thbs1;Tlr4;Tnfrsf12a;Tnfsf10
CX	D35	GO:0030856	regulation of epithelial cell differentiation	24/876	24	0.000187844	Alox15b;Bmp4;Cdkn2b;Cited1;Cldn5;Csf1r;Cyp27b1;Dmbt1;Eppk1;Foxc1;Grhl1;Il1b;Lhx1;Lif;Reg3b;Reg3g;S1pr2;S1pr3;Serpine1;Sfn;Stat5a;Sult2b1;Tbx3;Xdh
CX	D35	GO:0048754	branching morphogenesis of an epithelial tube	24/876	24	0.000187844	Bmp4;Casr;Cd44;Cited1;Col4a1;Csmd1;Ctsz;Cxcr4;Edn1;Ednra;Egf;Foxd1;Hhip;Hs3st3b1;Lama1;Lhx1;Mgp;Myc;Nkx3-1;Rdh10;Sfrp2;Tbx3;Tmem59l;Tnc
CX	D35	GO:0007229	integrin-mediated signaling pathway	16/876	16	0.000187844	Cdh17;Col3a1;Diaph3;Fgr;Fn1;Itga11;Itga2;Itga4;Itgad;Itgal;Itgam;Itgb2;Itgb4;Itgb7;Timp1;Vav1
CX	D35	GO:0002790	peptide secretion	35/876	35	0.000191284	Abca1;Abcc8;Abcg1;Adora1;Anxa1;Apln;Casr;Cd38;Cpe;Edn1;Efna5;Fbn1;Fga;Fgb;Fgg;Gja1;Gpr68;Hfe;Il1b;Il1rn;Ildr2;Inhbb;Kcnq1;Lepr;Lif;Myh9;Myrip;Pde4c;Pim3;Prkcb;Rab8b;Sfrp1;Slc2a2;Sstr1;Ucp2
CX	D35	GO:0071222	cellular response to lipopolysaccharide	34/876	34	0.000194036	Abca1;Bpi;Casp1;Ccr5;Cd14;Cd68;Cd84;Cfh;Cr2;Cxcl11;Fcgr2b;Fn1;Hmgcs2;Icam1;Il1b;Il24;Irak3;Lbp;Lcn2;Mif;Mrc1;Nfkbiz;Nlrp3;Pf4;Ptgs2;Ptpn22;Pycard;Serpine1;Spi1;Tifab;Tlr4;Tnfaip3;Tnfrsf1b;Vim
CX	D35	GO:0071398	cellular response to fatty acid	12/876	12	0.000199544	Cd4;Cldn1;Cps1;Edn1;Hmgcs2;Il1b;Kcnk4;Lepr;Pid1;Pik3r1;Slc2a2;Zfp683
CX	D35	GO:0001823	mesonephros development	18/876	18	0.00020269	Bdnf;Bmp4;Calb1;Cd44;Cited1;Crlf1;Foxc1;Foxd1;Gsta3;Hs3st3b1;Lhx1;Myc;Ren;Ret;Sfrp1;Smad6;Tmem59l;Wnt11
CX	D35	GO:0071677	positive regulation of mononuclear cell migration	16/876	16	0.000211096	Adam8;C5ar1;Ccr1;Ccr6;Csf1r;Itga4;Lgals3;Lgmn;P2ry12;Pycard;Rarres2;Serpine1;Spi1;Thbs1;Tnfsf18;Trem2
CX	D35	GO:0060560	developmental growth involved in morphogenesis	31/876	31	0.000222096	Apoe;Bdnf;Bmp4;Ccr5;Csf1r;Cxcr4;Dclk1;Edn1;Ednra;Efna5;Emx1;Fn1;Islr2;Itga4;Lhx1;Map1b;Nkd1;Nrn1;Nrp2;Postn;Rdh10;Sema3g;Sfrp1;Sfrp2;Spp1;Tnc;Tnfrsf12a;Tnn;Trim46;Trpv2;Wnt11
CX	D35	GO:0051091	positive regulation of DNA-binding transcription factor activity	27/876	27	0.000231327	Anxa3;Bdnf;Bex2;Camk1d;Card14;Cd84;Clec7a;Clu;Cytl1;Edn1;Fcgr2b;Hspa1a;Icam1;Il18r1;Il1b;Irak3;Itgb2;Nkx3-1;Nlrc4;Nlrp3;Pycard;Rab7b;Reln;Rgcc;Tlr2;Tlr4;Tnfsf18
CX	D35	GO:0048565	digestive tract development	22/876	22	0.000246213	Aldh1a2;Casp1;Cdkn1a;Cdx4;Col3a1;Cps1;Dnaaf1;Ephb3;Foxl1;Hmgcs2;Kcnq1;Oxtr;Rarres2;Reg3b;Reln;Sfrp1;Sfrp2;Sox11;Stra6;Tcf7;Tgfb2;Wnt11
CX	D35	GO:0042093	T-helper cell differentiation	14/876	14	0.000246213	Anxa1;Bcl3;Bcl6;Foxp3;Il18r1;Il6r;Ly9;Nfkbiz;Nlrp3;Pf4;RT1-Da;Slamf6;Stat5a;Tnfsf18
CX	D35	GO:0045620	negative regulation of lymphocyte differentiation	13/876	13	0.000248909	Anxa1;Bcl6;Bmp4;Cd44;Ctla4;Flt3;Foxp3;Irf1;Pf4;Runx1;Sfrp1;Stat5a;Tnfsf18
CX	D35	GO:0050830	defense response to Gram-positive bacterium	18/876	18	0.000249411	C5ar1;Defb1;Dmbt1;Fgr;Hck;Il1b;Il7r;Lbp;Lyz2;Mpeg1;Myo1f;Nlrp3;Pycard;Reg3b;Reg3g;Rnase4;Tlr2;Tnfsf8
CX	D35	GO:0002218	activation of innate immune response	32/876	32	0.000249411	Alpk1;Cd14;Cd300lf;Clec4a;Clec4e;Clec7a;Colec12;Fcna;Hspa1a;Irak3;Irf1;Klrc3;Lacc1;Lbp;Mnda;Nfkbiz;Nlrc4;Nlrp3;Pik3r1;Ptpn22;Pycard;Rab7b;Reg3g;Tifa;Tifab;Tlr11;Tlr2;Tlr4;Tlr7;Tlr8;Tnfaip3;Trem2
CX	D35	GO:0045862	positive regulation of proteolysis	35/876	35	0.000251468	Adam8;Anxa2;Apaf1;Apoe;Casp1;Casp12;Clec3b;Clec7a;Clu;Egf;F3;Hspa1a;Il1b;Il24;Laptm5;Lck;Lgmn;Myc;Myh9;Nkd2;Nkx3-1;Nlrc4;Nlrp3;Nupr1;Pmaip1;Pycard;Ret;S100a10;Sfrp2;Sh3rf3;Slc22a2;Tnfrsf1b;Tnfsf10;Trem2;Xdh
CX	D35	GO:0007596	blood coagulation	24/876	24	0.000253795	Anxa2;Apoe;Cfh;F3;Fbln1;Fga;Fgb;Fgg;Gp6;Hbb;Il6r;Klkb1;Kng1;Mmrn1;Myh9;P2ry12;Pdpn;Pf4;Prrg4;Selp;Serpine1;Slc4a1;Thbs1;Tlr4
CX	D35	GO:0035710	CD4-positive, alpha-beta T cell activation	19/876	19	0.000253795	Anxa1;Bcl3;Bcl6;Cd3e;Cd44;Foxp3;Il18r1;Il6r;Ly9;Nckap1l;Nfkbiz;Nlrp3;Pf4;RT1-Da;Runx1;Sash3;Slamf6;Stat5a;Tnfsf18
CX	D35	GO:2001056	positive regulation of cysteine-type endopeptidase activity	19/876	19	0.000253795	Apaf1;Casp1;Casp12;Clec7a;F3;Il24;Laptm5;Lck;Lgmn;Myc;Nkx3-1;Nlrc4;Nlrp3;Pmaip1;Pycard;Ret;Slc22a2;Tnfsf10;Xdh
CX	D35	GO:0071496	cellular response to external stimulus	20/876	20	0.000253806	Abcb1b;Afap1;Atp1a2;Bmp4;Casp1;Ctsb;Ednra;Gja1;Il1b;Il1rl1;Irf1;Itga2;Kcnk4;Myh9;Ptgs2;Serpine1;Tlr4;Tlr7;Tlr8;Wnt11
CX	D35	GO:0008630	intrinsic apoptotic signaling pathway in response to DNA damage	17/876	17	0.000256992	Bcl2a1;Bcl3;Cd44;Cdkn1a;Clu;Hmox1;Mif;Muc1;Myc;Nupr1;Pik3r1;Pmaip1;Pycard;Sfn;Sfrp2;Snai2;Tnfrsf1b
CX	D35	GO:0002292	T cell differentiation involved in immune response	15/876	15	0.000256992	Anxa1;Bcl3;Bcl6;Clec4e;Foxp3;Il18r1;Il6r;Ly9;Nfkbiz;Nlrp3;Pf4;RT1-Da;Slamf6;Stat5a;Tnfsf18
CX	D35	GO:0002758	innate immune response-activating signaling pathway	30/876	30	0.000278529	Alpk1;Cd14;Cd300lf;Clec4a;Clec4e;Clec7a;Colec12;Fcna;Hspa1a;Irak3;Irf1;Klrc3;Lacc1;Lbp;Nfkbiz;Nlrp3;Pik3r1;Ptpn22;Pycard;Rab7b;Reg3g;Tifa;Tifab;Tlr11;Tlr2;Tlr4;Tlr7;Tlr8;Tnfaip3;Trem2
CX	D35	GO:2000351	regulation of endothelial cell apoptotic process	13/876	13	0.000282961	Angptl4;Bmp4;Fga;Fgb;Fgg;Gata2;Icam1;Itga4;Rgcc;Scg2;Serpine1;Thbs1;Tnfaip3
CX	D35	GO:0001657	ureteric bud development	17/876	17	0.000285559	Bdnf;Bmp4;Calb1;Cd44;Cited1;Crlf1;Foxc1;Foxd1;Gsta3;Hs3st3b1;Lhx1;Myc;Ret;Sfrp1;Smad6;Tmem59l;Wnt11
CX	D35	GO:0042102	positive regulation of T cell proliferation	17/876	17	0.000285559	Anxa1;Cd244;Cd276;Cd3e;Cd4;Foxp3;Il1b;Itgal;Nckap1l;Ptpn22;Ptprc;Pycard;Sash3;Slc4a1;Spta1;Stat5a;Vtcn1
CX	D35	GO:0002262	myeloid cell homeostasis	26/876	26	0.000308052	Alas2;Anxa1;Bcl6;Bmp4;C5;Cd44;Cfh;Csf1r;Diaph3;Dyrk3;Fcgr2b;Foxp3;Gata2;Hbb;Heph;Hmox1;Hspa1a;Ikzf1;Inhba;Itgam;Kcnq1;Nckap1l;Rac2;Slc4a1;Spi1;Stat5a
CX	D35	GO:0034284	response to monosaccharide	35/876	35	0.000309243	Abcc8;Abcg1;Aqp4;Casr;Cpe;Ctsb;Efna5;Fn1;Gja1;Gpr68;Hmgcs2;Icam1;Il1b;Ildr2;Itga2;Khk;Lcn2;Lepr;Mlxipl;Myh9;Ncf2;Nptx1;Pde4c;Pik3r1;Pim3;Pklr;Prkcb;Ptgs2;Reg3g;Serpine1;Slc2a2;Slc34a2;Thbs1;Trem2;Ucp2
CX	D35	GO:0002294	CD4-positive, alpha-beta T cell differentiation involved in immune response	14/876	14	0.000314039	Anxa1;Bcl3;Bcl6;Foxp3;Il18r1;Il6r;Ly9;Nfkbiz;Nlrp3;Pf4;RT1-Da;Slamf6;Stat5a;Tnfsf18
CX	D35	GO:0051047	positive regulation of secretion	41/876	41	0.000323718	Abcc8;Abcg1;Adora1;Apln;Casr;Cd38;Cyp27b1;Doc2a;Edn1;Fga;Fgb;Fgg;Fgr;Gata2;Gja1;Gpr68;Hfe;Hrh3;Il1b;Inhbb;Itgam;Itgb2;Lepr;Lgals3;Lif;Mif;Myh9;Myrip;Nkx3-1;Oxtr;Prkcb;Rab8b;Rgcc;Runx1;Slc2a2;Sox11;Spp1;Tgfb2;Tlr2;Tlr4;Trem2
CX	D35	GO:0002820	negative regulation of adaptive immune response	13/876	13	0.000324881	Bcl6;Cr2;Fcgr2b;Foxp3;Hfe;Il1rl1;Il7r;Nckap1l;Pf4;Ptprc;Samsn1;Stat5a;Tnfsf18
CX	D35	GO:0042730	fibrinolysis	7/876	7	0.000331879	Anxa2;Fga;Fgb;Fgg;Klkb1;Serpine1;Thbs1
CX	D35	GO:0061760	antifungal innate immune response	7/876	7	0.000331879	Clec4a;Clec4a1;Clec4a2;Clec4a3;Clec4e;Clec7a;Spi1
CX	D35	GO:2000116	regulation of cysteine-type endopeptidase activity	25/876	25	0.000334155	Apaf1;Casp1;Casp12;Cd44;Clec7a;F3;Hspa1a;Il24;Laptm5;Lck;Lgmn;Mirlet7b;Myc;Nkx3-1;Nlrc4;Nlrp3;Pmaip1;Ptgs2;Pycard;Ret;Sfrp2;Slc22a2;Thbs1;Tnfsf10;Xdh
CX	D35	GO:0007599	hemostasis	24/876	24	0.000337105	Anxa2;Apoe;Cfh;F3;Fbln1;Fga;Fgb;Fgg;Gp6;Hbb;Il6r;Klkb1;Kng1;Mmrn1;Myh9;P2ry12;Pdpn;Pf4;Prrg4;Selp;Serpine1;Slc4a1;Thbs1;Tlr4
CX	D35	GO:0072538	T-helper 17 type immune response	11/876	11	0.000337105	Clec4a;Clec7a;Foxp3;Il6r;Ly9;Nfkbiz;Nlrp3;Pf4;Slamf6;Stat5a;Tnfsf18
CX	D35	GO:0034116	positive regulation of heterotypic cell-cell adhesion	6/876	6	0.000340811	Cd44;Fga;Fgb;Fgg;Il1b;Lck
CX	D35	GO:0008217	regulation of blood pressure	26/876	26	0.000347315	Adora1;Adra1d;Adrb1;Apln;Atp1a2;Edn1;Ednra;Gja1;Gja5;Gpr37l1;Grip2;Hmox1;Hrh3;Kcnq1;Klk1b3;Mif;Ncf2;Oxtr;Pik3r1;Postn;Prcp;Ptgs2;Rarres2;Ren;Scnn1a;Umod
CX	D35	GO:0001910	regulation of leukocyte mediated cytotoxicity	17/876	17	0.000347315	Cd226;Dnase1;Fcgr2a;Hfe;Hspa1a;Il7r;Itgam;Klrb1c;Klrc3;Nckap1l;Ptprc;RT1-Da;RT1-T24-4;Slamf6;Spi1;Stat5a;Vav1
CX	D35	GO:0002293	alpha-beta T cell differentiation involved in immune response	14/876	14	0.000350047	Anxa1;Bcl3;Bcl6;Foxp3;Il18r1;Il6r;Ly9;Nfkbiz;Nlrp3;Pf4;RT1-Da;Slamf6;Stat5a;Tnfsf18
CX	D35	GO:0002763	positive regulation of myeloid leukocyte differentiation	14/876	14	0.000350047	Ccr1;Cd101;Cd4;Csf1r;Evi2b;Gpr68;Ikzf1;Itgam;Lif;Pf4;Runx1;Stat5a;Tesc;Trem2
CX	D35	GO:0001935	endothelial cell proliferation	25/876	25	0.000353251	Akt3;Aldh1a2;Apln;Apoe;Bmp4;Ccr3;Col8a1;Cxcr3;Dlk1;Egf;F3;Gata2;Gja1;Hmox1;Itga4;Loxl2;Lrg1;Mirlet7b;Prok1;Rgcc;Scg2;Stat5a;Thbs1;Vash2;Xdh
CX	D35	GO:0002761	regulation of myeloid leukocyte differentiation	20/876	20	0.000353251	Apcs;Ccr1;Cd101;Cd4;Csf1r;Evi2b;Fbn1;Gata2;Gpr68;Ikzf1;Itgam;Lif;Myc;Pf4;Pik3r1;Runx1;Sfrp1;Stat5a;Tesc;Trem2
CX	D35	GO:0002478	antigen processing and presentation of exogenous peptide antigen	9/876	9	0.000353251	Clec4a;Clec4a3;Fcgr2a;Fcgr2b;Lgmn;Mpeg1;RT1-Ba;RT1-Bb;RT1-Da
CX	D35	GO:0032945	negative regulation of mononuclear cell proliferation	16/876	16	0.000356506	Bcl6;Bmp4;Cd276;Cd44;Ctla4;Fcgr2b;Foxp3;Gpnmb;Laptm5;Mnda;RT1-Ba;RT1-Bb;Sox11;Tnfrsf13b;Vtcn1;Zc3h12d
CX	D35	GO:0043370	regulation of CD4-positive, alpha-beta T cell differentiation	12/876	12	0.000360653	Anxa1;Bcl6;Foxp3;Nckap1l;Nfkbiz;Nlrp3;Pf4;RT1-Da;Runx1;Sash3;Stat5a;Tnfsf18
CX	D35	GO:0008585	female gonad development	21/876	21	0.000369319	Adamts1;Bmp15;Bmp4;Casp12;Cdh6;Csmd1;Foxc1;Icam1;Inhba;Inhbb;Lepr;Mmp19;Mmp2;Myc;Myh9;Nupr1;Ptx3;Runx1;Serpine1;Sfrp1;Stat5a
CX	D35	GO:0071887	leukocyte apoptotic process	20/876	20	0.000383522	Adam8;Anxa1;Bcl11b;Bcl3;Bmp4;Ccr5;Cd3g;Cd44;Fcgr2b;Icam1;Il7r;Itgam;Lgals3;Mif;Mirlet7b;Myc;Nfkbiz;Siglec1;Stat5a;Tgfb2
CX	D35	GO:0001936	regulation of endothelial cell proliferation	23/876	23	0.000383522	Akt3;Aldh1a2;Apln;Apoe;Bmp4;Ccr3;Cxcr3;Dlk1;Egf;F3;Gata2;Gja1;Hmox1;Itga4;Lrg1;Mirlet7b;Prok1;Rgcc;Scg2;Stat5a;Thbs1;Vash2;Xdh
CX	D35	GO:0046636	negative regulation of alpha-beta T cell activation	11/876	11	0.000391503	Anxa1;Bcl6;Cd44;Dapl1;Foxp3;Hfe;Lgals3;Pf4;Runx1;Stat5a;Tnfsf18
CX	D35	GO:0002287	alpha-beta T cell activation involved in immune response	14/876	14	0.000391916	Anxa1;Bcl3;Bcl6;Foxp3;Il18r1;Il6r;Ly9;Nfkbiz;Nlrp3;Pf4;RT1-Da;Slamf6;Stat5a;Tnfsf18
CX	D35	GO:0045137	development of primary sexual characteristics	34/876	34	0.000402605	Adamts1;Adcyap1r1;Bmp15;Bmp4;Casp12;Cdh6;Csmd1;Cyp1b1;Foxc1;Gja1;Icam1;Inhba;Inhbb;Kcnq1;Lepr;Lhfpl2;Mmp19;Mmp2;Myc;Myh9;Nkx3-1;Nupr1;Ptx3;Rdh10;Ren;Runx1;Rxfp2;Serpine1;Sfrp1;Sfrp2;Stat5a;Tesc;Tgfb2;Tnfsf10
CX	D35	GO:0048002	antigen processing and presentation of peptide antigen	13/876	13	0.000415307	Clec4a;Clec4a3;Fcgr2a;Fcgr2b;Hfe;Lgmn;Mpeg1;Pycard;RT1-Ba;RT1-Bb;RT1-Da;RT1-T24-4;Trem2
CX	D35	GO:0071354	cellular response to interleukin-6	12/876	12	0.000415824	Aqp4;C1qtnf4;Cfi;Fga;Fgg;Icam1;Il6r;Lcn2;Pid1;Ptprt;Serpina3n;Spi1
CX	D35	GO:0072163	mesonephric epithelium development	17/876	17	0.000415824	Bdnf;Bmp4;Calb1;Cd44;Cited1;Crlf1;Foxc1;Foxd1;Gsta3;Hs3st3b1;Lhx1;Myc;Ret;Sfrp1;Smad6;Tmem59l;Wnt11
CX	D35	GO:0072164	mesonephric tubule development	17/876	17	0.000415824	Bdnf;Bmp4;Calb1;Cd44;Cited1;Crlf1;Foxc1;Foxd1;Gsta3;Hs3st3b1;Lhx1;Myc;Ret;Sfrp1;Smad6;Tmem59l;Wnt11
CX	D35	GO:0038061	non-canonical NF-kappaB signal transduction	18/876	18	0.000425246	Bcl3;Birc3;C1qtnf4;Chi3l1;Eda;Edn1;Il18r1;Il1b;Laptm5;Nlrp3;Ptpn22;Pycard;Rel;Spi1;Tlr2;Tlr4;Tlr7;Trem2
CX	D35	GO:1903522	regulation of blood circulation	30/876	30	0.000432295	Adora1;Adra1d;Adrb1;Apln;Asb15;Atp1a2;Casr;Cd38;Cysltr1;Dsc2;Edn1;Ednra;Fga;Fgb;Fgg;Gja1;Gja5;Hbegf;Hspa1a;Icam1;Itga4;Kcna5;Kcnq1;Mmp2;Myh7b;Oxtr;Pik3r1;Ptgs2;Sptbn4;Tgfb2
CX	D35	GO:0007494	midgut development	7/876	7	0.000442218	Aldh1a2;Casp1;Cps1;Foxl1;Hmgcs2;Reg3b;Reln
CX	D35	GO:2001185	regulation of CD8-positive, alpha-beta T cell activation	7/876	7	0.000442218	Cd244;Dapl1;Hfe;Irf1;Nckap1l;Ptpn22;Runx1
CX	D35	GO:0031343	positive regulation of cell killing	15/876	15	0.000445545	Ccr5;Cd226;Clec7a;Fcer2;Hfe;Hspa1a;Itgam;Klrc3;Ptprc;RT1-Da;RT1-T24-4;Slamf6;Spi1;Stat5a;Vav1
CX	D35	GO:0002708	positive regulation of lymphocyte mediated immunity	20/876	20	0.000447258	Cd226;Clcf1;Fcer2;Fcgr2a;Foxp3;Hfe;Hpx;Hspa1a;Il18r1;Il1b;Klrc3;Nlrp3;Ptprc;RT1-Da;RT1-T24-4;Sash3;Slamf6;Stat5a;Trem2;Vav1
CX	D35	GO:0032868	response to insulin	36/876	36	0.000453212	Abcc8;Akt3;Apoe;Bdh1;Cited1;Col6a1;Cry1;Ctsk;Cyp27b1;Egr2;Eif4ebp1;Fga;Hmgcs2;Icam1;Il1b;Inhbb;Insrr;Kcnq1;Khk;Mif;Myc;Pid1;Pik3r1;Pklr;Pnpla3;Prkcb;Rarres2;Runx2;Serpine1;Slc22a12;Slc2a4;Socs3;Tlr2;Tlr4;Tnfsf10;Ucp2
CX	D35	GO:0031663	lipopolysaccharide-mediated signaling pathway	11/876	11	0.000453212	Bpi;Cd14;Cd84;Irak3;Lbp;Mif;Ptpn22;Spi1;Tifab;Tlr4;Tnfaip3
CX	D35	GO:0072577	endothelial cell apoptotic process	13/876	13	0.00046343	Angptl4;Bmp4;Fga;Fgb;Fgg;Gata2;Icam1;Itga4;Rgcc;Scg2;Serpine1;Thbs1;Tnfaip3
CX	D35	GO:0001782	B cell homeostasis	10/876	10	0.00046343	Cd44;Dock10;Foxp3;Gapt;Il7r;Mif;Nckap1l;Sash3;Tnfaip3;Tnfrsf13b
CX	D35	GO:0030195	negative regulation of blood coagulation	10/876	10	0.00046343	Anxa2;Apoe;Fga;Fgb;Fgg;Klkb1;Kng1;Pf4;Serpine1;Thbs1
CX	D35	GO:0070293	renal absorption	10/876	10	0.00046343	Aqp4;Clcnkb;Cldn16;Edn1;Ednra;Hbb;Kcnj1;Kcnq1;Slc6a18;Umod
CX	D35	GO:1901222	regulation of non-canonical NF-kappaB signal transduction	16/876	16	0.000478471	Bcl3;Birc3;C1qtnf4;Eda;Edn1;Il18r1;Il1b;Laptm5;Nlrp3;Ptpn22;Pycard;Spi1;Tlr2;Tlr4;Tlr7;Trem2
CX	D35	GO:0003151	outflow tract morphogenesis	14/876	14	0.000490259	Bmp4;Edn1;Ednra;Foxc1;Gja5;Nrp2;Ryr1;Sfrp2;Smad6;Sox11;Tbx3;Tgfb2;Thbs1;Wnt11
CX	D35	GO:0032370	positive regulation of lipid transport	15/876	15	0.000490607	Abca1;Abca8;Abcg1;Anxa2;Apoe;Edn1;Hrh3;Il1b;Lipg;Lrat;Mif;Nkx3-1;Runx1;Spp1;Trem2
CX	D35	GO:0050817	coagulation	24/876	24	0.000490607	Anxa2;Apoe;Cfh;F3;Fbln1;Fga;Fgb;Fgg;Gp6;Hbb;Il6r;Klkb1;Kng1;Mmrn1;Myh9;P2ry12;Pdpn;Pf4;Prrg4;Selp;Serpine1;Slc4a1;Thbs1;Tlr4
CX	D35	GO:0010755	regulation of plasminogen activation	6/876	6	0.000490607	Anxa2;Clec3b;Ctsz;S100a10;Serpine1;Thbs1
CX	D35	GO:0032494	response to peptidoglycan	6/876	6	0.000490607	C5ar1;Irak3;Irf5;Nlrp3;Tlr2;Trem2
CX	D35	GO:0070294	renal sodium ion absorption	6/876	6	0.000490607	Clcnkb;Edn1;Ednra;Kcnj1;Kcnq1;Umod
CX	D35	GO:0050769	positive regulation of neurogenesis	33/876	33	0.000495824	Apoe;Bdnf;Clcf1;Csf1r;Cxcr4;Cysltr1;Efna5;Egr2;Fn1;Id4;Il1b;Islr2;Lif;Map1b;Map6;Myc;Myrf;Nap1l1;Numbl;Plxnc1;Ptprz1;Rassf10;Reln;Rgs14;Sox11;Tle6;Tlr2;Tnfrsf12a;Tnfrsf1b;Tnik;Trpv2;Vim;Xrcc2
CX	D35	GO:0008037	cell recognition	20/876	20	0.000518444	Bdnf;Clec7a;Colec12;Crtac1;Cxcr4;Dcst1;Dock2;Efna5;Ephb1;Ephb3;Fcgr2a;Folr2;Hspa1a;Lgals3;Ptprz1;Ptx3;Robo3;Tnn;Trem2;Zan
CX	D35	GO:0030072	peptide hormone secretion	33/876	33	0.00052315	Abcc8;Abcg1;Anxa1;Apln;Casr;Cd38;Cpe;Edn1;Efna5;Fbn1;Fga;Fgb;Fgg;Gja1;Gpr68;Hfe;Il1b;Il1rn;Ildr2;Inhbb;Kcnq1;Lepr;Lif;Myh9;Myrip;Pde4c;Pim3;Prkcb;Rab8b;Sfrp1;Slc2a2;Sstr1;Ucp2
CX	D35	GO:0046888	negative regulation of hormone secretion	16/876	16	0.00052315	Abcc8;Adora1;Cry1;Edn1;Fbn1;Gja1;Il11;Il1b;Inhbb;Kcnq1;Lif;Pde4c;Pim3;Sfrp1;Sstr1;Ucp2
CX	D35	GO:0051216	cartilage development	26/876	26	0.00052315	Adamts12;Barx2;Bmp3;Bmp4;Cd44;Cfh;Col11a1;Col3a1;Col6a1;Cr2;Ctsk;Cytl1;Edn1;Fosl2;Loxl2;Matn1;Mgp;Prrx1;Runx1;Runx2;Sfrp2;Snai2;Tgfb2;Thbs1;Timp1;Wnt7a
CX	D35	GO:0002504	antigen processing and presentation of peptide or polysaccharide antigen via MHC class II	8/876	8	0.0005262	Fcgr2b;Lgmn;Pycard;RT1-Ba;RT1-Bb;RT1-Da;Thbs1;Trem2
CX	D35	GO:0071260	cellular response to mechanical stimulus	19/876	19	0.000532098	Afap1;Atp1a2;Bmp4;Casp1;Ctsb;Ednra;Gja1;Il1b;Il1rl1;Irf1;Itga2;Kcnk4;Myh9;Ptgs2;Serpine1;Tlr4;Tlr7;Tlr8;Wnt11
CX	D35	GO:0016485	protein processing	28/876	28	0.000532098	Adamts2;Anxa2;Casp1;Casp12;Clec3b;Cpe;Cpz;Ctsz;F3;Fga;Fgb;Fgg;Il1r2;Kel;Klk1b3;Klkb1;Lgmn;Myc;Myh9;Myrf;Nkd2;Nlrc4;Pcsk2;Pycard;Ren;S100a10;Serpine1;Thbs1
CX	D35	GO:0032615	interleukin-12 production	12/876	12	0.000532098	Clec7a;Flt3;Il16;Irak3;Irf1;Laptm5;Mapk11;Rel;Thbs1;Tlr2;Tlr4;Tlr8
CX	D35	GO:0032655	regulation of interleukin-12 production	12/876	12	0.000532098	Clec7a;Flt3;Il16;Irak3;Irf1;Laptm5;Mapk11;Rel;Thbs1;Tlr2;Tlr4;Tlr8
CX	D35	GO:0043280	positive regulation of cysteine-type endopeptidase activity involved in apoptotic process	17/876	17	0.000534925	Apaf1;Casp1;Casp12;Clec7a;F3;Il24;Laptm5;Lck;Myc;Nkx3-1;Nlrp3;Pmaip1;Pycard;Ret;Slc22a2;Tnfsf10;Xdh
CX	D35	GO:2000514	regulation of CD4-positive, alpha-beta T cell activation	14/876	14	0.000536416	Anxa1;Bcl6;Cd3e;Cd44;Foxp3;Nckap1l;Nfkbiz;Nlrp3;Pf4;RT1-Da;Runx1;Sash3;Stat5a;Tnfsf18
CX	D35	GO:0055078	sodium ion homeostasis	10/876	10	0.000537232	Atp1a2;Atp1a4;Atp6v1b1;C7;Chp2;Edn1;Ednra;Scnn1a;Spp1;Umod
CX	D35	GO:1900047	negative regulation of hemostasis	10/876	10	0.000537232	Anxa2;Apoe;Fga;Fgb;Fgg;Klkb1;Kng1;Pf4;Serpine1;Thbs1
CX	D35	GO:0002456	T cell mediated immunity	19/876	19	0.000575138	Cd8a;Cr2;Ephb6;Foxp3;Hfe;Hspa1a;Icam1;Il18r1;Il1b;Il7r;Myo1g;Nckap1l;Nfkbiz;Nlrp3;Ptprc;RT1-Da;RT1-T24-4;Sash3;Tnfrsf1b
CX	D35	GO:0000302	response to reactive oxygen species	30/876	30	0.000584523	Adcyap1r1;Anxa1;Casp12;Cfh;Col6a1;Cpe;Cyp1b1;Cyp2e1;Edn1;F3;Fn1;Gpr37l1;Hbb;Hmox1;Il1b;Kcna5;Klf6;Lck;Lcn2;Mif;Mirlet7b;Mmp2;Nptxr;Olr1;Rhob;Serpine1;Slc4a1;Tnfaip3;Ucp2;Xdh
CX	D35	GO:1905954	positive regulation of lipid localization	17/876	17	0.000586897	Abca1;Abca8;Abcg1;Anxa2;Apob;Apoe;Edn1;Hrh3;Il1b;Lipg;Lrat;Mif;Msr1;Nkx3-1;Runx1;Spp1;Trem2
CX	D35	GO:0009746	response to hexose	33/876	33	0.000601672	Abcc8;Abcg1;Aqp4;Casr;Cpe;Ctsb;Efna5;Fn1;Gja1;Gpr68;Icam1;Il1b;Ildr2;Khk;Lcn2;Lepr;Mlxipl;Myh9;Ncf2;Nptx1;Pde4c;Pik3r1;Pim3;Pklr;Prkcb;Ptgs2;Reg3g;Serpine1;Slc2a2;Slc34a2;Thbs1;Trem2;Ucp2
CX	D35	GO:2000425	regulation of apoptotic cell clearance	5/876	5	0.000602414	C2;C4a;C4b;Cd300lf;Trem2
CX	D35	GO:0002823	negative regulation of adaptive immune response based on somatic recombination of immune receptors built from immunoglobulin superfamily domains	12/876	12	0.000607534	Bcl6;Cr2;Fcgr2b;Foxp3;Hfe;Il1rl1;Il7r;Nckap1l;Pf4;Ptprc;Stat5a;Tnfsf18
CX	D35	GO:0042542	response to hydrogen peroxide	22/876	22	0.00060959	Anxa1;Casp12;Cfh;Cpe;Cyp1b1;Edn1;F3;Hbb;Hmox1;Kcna5;Klf6;Lck;Lcn2;Mif;Mmp2;Nptxr;Olr1;Rhob;Serpine1;Slc4a1;Tnfaip3;Xdh
CX	D35	GO:2000352	negative regulation of endothelial cell apoptotic process	9/876	9	0.000623897	Angptl4;Fga;Fgb;Fgg;Gata2;Icam1;Scg2;Serpine1;Tnfaip3
CX	D35	GO:0071248	cellular response to metal ion	27/876	27	0.000626015	A3galt2;Adcy7;Aqp2;Bdnf;Casp12;Chp2;Cldn1;Cpne4;Cpne7;Cpne8;Cybb;Edn1;Fn1;Hfe;Hmox1;Hvcn1;Inhbb;Kcnj1;Kcnj10;Kcnk3;Lgmn;Nptx1;Ptgs2;Ryr1;Serpine1;Slc25a24;Ucp2
CX	D35	GO:0070664	negative regulation of leukocyte proliferation	16/876	16	0.000626015	Bcl6;Bmp4;Cd276;Cd44;Ctla4;Fcgr2b;Foxp3;Gpnmb;Laptm5;Mnda;RT1-Ba;RT1-Bb;Sox11;Tnfrsf13b;Vtcn1;Zc3h12d
CX	D35	GO:0043368	positive T cell selection	10/876	10	0.000636422	Bcl11b;Cd3e;Cd3g;Dock2;Il6r;Ly9;Ptprc;Slamf6;Stat5a;Tnfsf18
CX	D35	GO:0010950	positive regulation of endopeptidase activity	20/876	20	0.000642016	Apaf1;Casp1;Casp12;Clec7a;F3;Il24;Laptm5;Lck;Lgmn;Myc;Nkx3-1;Nlrc4;Nlrp3;Pmaip1;Pycard;Ret;Sfrp2;Slc22a2;Tnfsf10;Xdh
CX	D35	GO:0043122	regulation of canonical NF-kappaB signal transduction	30/876	30	0.00064541	Alpk1;Card14;Casp1;Cd4;Clec4a;Clec7a;Eda;Edn1;Ednra;Gja1;Hmox1;Il1b;Irak3;Lurap1l;Olfm4;Prkcb;Pycard;Rel;Rhoh;S100a4;Tifa;Tifab;Tlr4;Tlr7;Tlr8;Tnfaip3;Tnfsf10;Trem2;Trim6;Ubd
CX	D35	GO:0015850	organic hydroxy compound transport	32/876	32	0.000646134	Abca1;Abca8;Abcg1;Anxa2;Apob;Apoe;Aqp2;C5;Egf;Fcgr2a;Gramd1b;Hrh3;Htr1b;Kcnq1;Lgals3;Lipg;Maob;Msr1;Myc;Oxtr;P2ry12;Prkcb;Ren;Slc10a2;Slc16a7;Slc22a2;Slc2a13;Slc51b;Slco1b2;Spp1;Stra6;Trem2
CX	D35	GO:0045730	respiratory burst	8/876	8	0.000649478	Camk1d;Clec7a;Cybb;Dusp10;Lbp;Ncf2;Rac2;Trem2
CX	D35	GO:0002221	pattern recognition receptor signaling pathway	28/876	28	0.000659425	Alpk1;Cd14;Cd300lf;Clec4e;Clec7a;Colec12;Fcna;Hspa1a;Irak3;Irf1;Lacc1;Lbp;Nfkbiz;Nlrp3;Pik3r1;Ptpn22;Pycard;Rab7b;Reg3g;Tifa;Tifab;Tlr11;Tlr2;Tlr4;Tlr7;Tlr8;Tnfaip3;Trem2
CX	D35	GO:0045576	mast cell activation	14/876	14	0.000665175	Cd226;Cd300lf;Cd84;Cnr2;Fcgr2a;Fgr;Gata2;Havcr1;Hmox1;Lcp2;Rac2;Rhoh;Serpine1;Timd2
CX	D35	GO:0002673	regulation of acute inflammatory response	11/876	11	0.000688426	Adam8;Adora1;Ccr5;Dnase1;Fcgr2a;Fcgr2b;Il1b;Klk1;Mif;Nlrp3;Ptgs2
CX	D35	GO:0055123	digestive system development	22/876	22	0.000697917	Aldh1a2;Casp1;Cdkn1a;Cdx4;Col3a1;Cps1;Dnaaf1;Ephb3;Foxl1;Hmgcs2;Kcnq1;Oxtr;Rarres2;Reg3b;Reln;Sfrp1;Sfrp2;Sox11;Stra6;Tcf7;Tgfb2;Wnt11
CX	D35	GO:0001667	ameboidal-type cell migration	29/876	29	0.000734793	Akap12;Anln;Bmp4;Ccr6;Dusp10;Edn1;Ednra;Eppk1;Fn1;Gja1;Hbegf;Itga11;Itga2;Itga4;Itgb4;Itgb7;Lrg1;Mmp12;Nrp2;Nrtn;Ret;Sema3g;Serpine1;Snai2;Tgfb2;Thbs1;Timp1;Tpbg;Vim
CX	D35	GO:0046635	positive regulation of alpha-beta T cell activation	13/876	13	0.000738416	Anxa1;Cd244;Cd3e;Foxp3;Nckap1l;Nfkbiz;Nlrp3;Ptpn22;Ptprc;RT1-Bb;RT1-Da;Runx1;Sash3
CX	D35	GO:0001909	leukocyte mediated cytotoxicity	20/876	20	0.000744107	Cd2;Cd226;Dnase1;Fcgr2a;Fcgr2b;Hfe;Hspa1a;Il7r;Itgam;Klrb1c;Klrc3;Nckap1l;Pik3r1;Ptprc;RT1-Da;RT1-T24-4;Slamf6;Spi1;Stat5a;Vav1
CX	D35	GO:0034405	response to fluid shear stress	10/876	10	0.000744107	Abca1;F3;Gja1;Mmp2;Ncf2;Ptgs2;Serpine1;Smad6;Spp1;Tgfb2
CX	D35	GO:0071353	cellular response to interleukin-4	9/876	9	0.000744107	Cd300lf;Il24;Mrc1;Nfil3;Parp14;Ptprc;Rufy4;Stat5a;Tcf7
CX	D35	GO:0072539	T-helper 17 cell differentiation	9/876	9	0.000744107	Foxp3;Il6r;Ly9;Nfkbiz;Nlrp3;Pf4;Slamf6;Stat5a;Tnfsf18
CX	D35	GO:0033630	positive regulation of cell adhesion mediated by integrin	7/876	7	0.000744107	Cd3e;Lif;Nckap1l;P2ry12;Ret;Sfrp2;Tgfb2
CX	D35	GO:0046629	gamma-delta T cell activation	7/876	7	0.000744107	Itk;Jaml;Lck;Nckap1l;Ptprc;Stat5a;Tcf7
CX	D35	GO:0002791	regulation of peptide secretion	29/876	29	0.000766299	Abcc8;Abcg1;Adora1;Apln;Casr;Cd38;Efna5;Fbn1;Fga;Fgb;Fgg;Gja1;Gpr68;Hfe;Il1b;Inhbb;Kcnq1;Lepr;Lif;Myh9;Myrip;Pde4c;Pim3;Prkcb;Rab8b;Sfrp1;Slc2a2;Sstr1;Ucp2
CX	D35	GO:0090087	regulation of peptide transport	29/876	29	0.000766299	Abcc8;Abcg1;Adora1;Apln;Casr;Cd38;Efna5;Fbn1;Fga;Fgb;Fgg;Gja1;Gpr68;Hfe;Il1b;Inhbb;Kcnq1;Lepr;Lif;Myh9;Myrip;Pde4c;Pim3;Prkcb;Rab8b;Sfrp1;Slc2a2;Sstr1;Ucp2
CX	D35	GO:1901224	positive regulation of non-canonical NF-kappaB signal transduction	12/876	12	0.00077829	C1qtnf4;Eda;Edn1;Il18r1;Il1b;Laptm5;Nlrp3;Pycard;Tlr2;Tlr4;Tlr7;Trem2
CX	D35	GO:0003158	endothelium development	20/876	20	0.000799	Abcb1b;Adamts12;Bmp4;Cldn1;Cldn5;Cxcr4;Edn1;Ednra;Foxp3;Gja1;Gja5;Hoxb5;Icam1;Il1b;Lcn2;Pdpn;Rhob;S1pr2;S1pr3;Xdh
CX	D35	GO:0032526	response to retinoic acid	20/876	20	0.000799	Abca1;Aldh1a2;Apoe;Bmp4;Cd38;Gja1;Hoxa2;Irf1;Lrat;Mest;Mmp2;Muc1;Myc;Ret;Runx1;Stra6;Tesc;Tgfb2;Tlr4;Tnc
CX	D35	GO:0051385	response to mineralocorticoid	14/876	14	0.000825499	Bdh1;Cdkn1a;Cybb;Edn1;Htr1b;Inhba;Kcnj10;Lck;Maob;Pf4;Ptprc;Reln;Scnn1a;Serpine1
CX	D35	GO:0061326	renal tubule development	17/876	17	0.000827392	Bmp4;Calb1;Cd44;Cited1;Col4a1;Foxd1;Hs3st3b1;Irx1;Irx2;Lhx1;Lif;Myc;Slc15a1;Slc4a4;Tmem59l;Umod;Wnt11
CX	D35	GO:0019722	calcium-mediated signaling	26/876	26	0.00082779	Atp1a2;Calcr;Ccr1;Ccr3;Ccr4;Ccr5;Ccr6;Cd22;Cd3e;Cd4;Cd8a;Chp2;Clec7a;Cxcr3;Cxcr4;Defb1;Edn1;Itgal;Myh7b;Myoz1;P2ry12;Rcan2;Ryr1;Slc8a2;Trat1;Trem2
CX	D35	GO:0050819	negative regulation of coagulation	10/876	10	0.000874233	Anxa2;Apoe;Fga;Fgb;Fgg;Klkb1;Kng1;Pf4;Serpine1;Thbs1
CX	D35	GO:0046942	carboxylic acid transport	36/876	36	0.000877434	Abcc8;Adora1;Anxa1;Apoe;Bdnf;Cacna1a;Casr;Edn1;Folr2;Gja1;Hrh3;Htr1b;Il1b;Il1rn;Kcnj10;Mif;Myc;Ptgs2;Slc10a2;Slc16a7;Slc22a2;Slc22a22;Slc26a10;Slc26a4;Slc26a7;Slc43a3;Slc51b;Slc6a13;Slc6a17;Slc7a7;Slc7a8;Slco1b2;Thbs1;Ucp2;Ugt1a2;Umod
CX	D35	GO:0050672	negative regulation of lymphocyte proliferation	15/876	15	0.000881181	Bmp4;Cd276;Cd44;Ctla4;Fcgr2b;Foxp3;Gpnmb;Laptm5;Mnda;RT1-Ba;RT1-Bb;Sox11;Tnfrsf13b;Vtcn1;Zc3h12d
CX	D35	GO:0051897	positive regulation of phosphatidylinositol 3-kinase/protein kinase B signal transduction	23/876	23	0.00089027	Adam8;Calcr;Cass4;Cd19;Chi3l1;Csf1r;Dcn;Egf;Fgr;Fn1;Hbegf;Nkx3-1;P2ry12;Pik3r5;Reln;Ret;Selp;Tgfb2;Thbs1;Tpbg;Trem2;Tspyl5;Vav1
CX	D35	GO:0060541	respiratory system development	31/876	31	0.000899184	Adamts2;Aldh1a2;Aldh1a3;Anxa2;Bmp4;Casp1;Chi3l1;Col3a1;Col6a1;Cp;Ctsz;Dnaaf1;Eda;Eif4ebp1;Fbn1;Fosl2;Hhip;Hmgcs2;Lama1;Lif;Lox;Mgp;Mmp12;Msc;Pdpn;Rdh10;Sox11;Stra6;Tgfb2;Tnc;Wnt11
CX	D35	GO:0050807	regulation of synapse organization	37/876	37	0.000905229	Apoe;Arc;Bdnf;Cap2;Cd44;Clstn2;Cntnap4;Crmp1;Crtac1;Dclk1;Dnm3;Dock10;Efna5;Ephb1;Ephb3;Fcgr2b;Map1b;Mark1;Nrn1;Nrp2;Numbl;Oxtr;Pik3r1;Plxnc1;Ptprt;Reln;Rhob;Rims4;S1pr2;Slc12a5;Srpx2;Syndig1;Thbs2;Tlr2;Tpbg;Trem2;Wnt7a
CX	D35	GO:0061082	myeloid leukocyte cytokine production	11/876	11	0.000906335	Bcl6;Casp1;Hmox1;Irak3;Laptm5;Mif;Pycard;Tgfb2;Tlr2;Tlr4;Tlr7
CX	D35	GO:0001655	urogenital system development	13/876	13	0.000917661	Anxa1;Bmp4;Cd44;Ephb3;Gata2;Id4;Lhx1;Mmp2;Nkx3-1;Sfrp1;Stat5a;Tnc;Wnt11
CX	D35	GO:0048146	positive regulation of fibroblast proliferation	13/876	13	0.000917661	Anxa2;Ccna2;Cdkn1a;Egf;Fbln1;Fn1;Fosl2;Lif;Mif;Myc;Ptprz1;Serpine1;Tgif1
CX	D35	GO:0014074	response to purine-containing compound	26/876	26	0.000927589	Adora1;C1s;Casp1;Cdo1;Cited1;Cps1;Cyp1b1;Cyp27b1;Fosl2;Hmgcs2;Il1b;Il6r;Inhbb;Kcnq1;Mmp19;P2ry12;Pik3r1;Pklr;Ptgs2;Ren;Rplp2;Ryr1;Sell;Serpina3n;Serpine1;Tlr7
CX	D35	GO:0001704	formation of primary germ layer	18/876	18	0.000951849	Bmp4;Col11a1;Col5a2;Col6a1;Col8a1;Fn1;Foxc1;Gja1;Inhba;Itga2;Itga4;Itgb2;Itgb4;Lhx1;Mmp2;Myh9;Sfrp2;Wnt11
CX	D35	GO:0015849	organic acid transport	36/876	36	0.000951849	Abcc8;Adora1;Anxa1;Apoe;Bdnf;Cacna1a;Casr;Edn1;Folr2;Gja1;Hrh3;Htr1b;Il1b;Il1rn;Kcnj10;Mif;Myc;Ptgs2;Slc10a2;Slc16a7;Slc22a2;Slc22a22;Slc26a10;Slc26a4;Slc26a7;Slc43a3;Slc51b;Slc6a13;Slc6a17;Slc7a7;Slc7a8;Slco1b2;Thbs1;Ucp2;Ugt1a2;Umod
CX	D35	GO:0002246	wound healing involved in inflammatory response	5/876	5	0.000955971	Cd44;Clec10a;Hmox1;Timp1;Tlr4
CX	D35	GO:0002922	positive regulation of humoral immune response	7/876	7	0.000955971	C6;Fcer2;Hpx;Il1b;Klk1c10;Ptprc;Trem2
CX	D35	GO:0050855	regulation of B cell receptor signaling pathway	7/876	7	0.000955971	Cd19;Cd22;Cmtm3;Fcgr2b;Gcsam;Plcl2;Prkcb
CX	D35	GO:0060759	regulation of response to cytokine stimulus	21/876	21	0.000984301	C1qtnf4;Casp1;Ccdc3;Cd300lf;Cxcr4;Dcst1;Edn1;Hpx;Hspa1a;Il1r2;Il1rn;Il7;Laptm5;Mmp12;Parp14;Ptprc;Pycard;Tlr2;Tlr4;Trem2;Trim6
CX	D35	GO:0071214	cellular response to abiotic stimulus	39/876	39	0.000984301	Afap1;Aqp2;Atp1a2;Bmp4;Casp1;Cdkn1a;Ciita;Ctsb;Ednra;Gja1;Gpr68;Hvcn1;Il1b;Il1rl1;Insrr;Irf1;Itga2;Kcnk4;Lcn2;Mapk11;Mmp2;Myc;Myh9;Pik3r1;Ptgs2;Rhob;Scnn1a;Serpine1;Sfrp1;Sfrp2;Slc2a4;Snai2;Tifab;Timp1;Tlr4;Tlr7;Tlr8;Tspyl5;Wnt11
CX	D35	GO:0104004	cellular response to environmental stimulus	39/876	39	0.000984301	Afap1;Aqp2;Atp1a2;Bmp4;Casp1;Cdkn1a;Ciita;Ctsb;Ednra;Gja1;Gpr68;Hvcn1;Il1b;Il1rl1;Insrr;Irf1;Itga2;Kcnk4;Lcn2;Mapk11;Mmp2;Myc;Myh9;Pik3r1;Ptgs2;Rhob;Scnn1a;Serpine1;Sfrp1;Sfrp2;Slc2a4;Snai2;Tifab;Timp1;Tlr4;Tlr7;Tlr8;Tspyl5;Wnt11
CX	D35	GO:0046637	regulation of alpha-beta T cell differentiation	13/876	13	0.00102386	Anxa1;Bcl6;Foxp3;Nckap1l;Nfkbiz;Nlrp3;Pf4;RT1-Da;Runx1;Sash3;Stat5a;Tnfsf18;Zfp683
CX	D35	GO:0045581	negative regulation of T cell differentiation	11/876	11	0.00103284	Anxa1;Bcl6;Bmp4;Cd44;Ctla4;Foxp3;Irf1;Pf4;Runx1;Stat5a;Tnfsf18
CX	D35	GO:0019884	antigen processing and presentation of exogenous antigen	9/876	9	0.00105516	Clec4a;Clec4a3;Fcgr2a;Fcgr2b;Lgmn;Mpeg1;RT1-Ba;RT1-Bb;RT1-Da
CX	D35	GO:1904064	positive regulation of cation transmembrane transport	21/876	21	0.00105516	Abcc8;Adcyap1r1;Adrb1;Bmp4;Cd19;Cd4;Cemip;Cxcl11;Cxcr3;Dpp6;Edn1;Ednra;Fxyd4;Fxyd6;Heph;Kcnk3;Kcnq1;Lcn2;Stac2;Tesc;Trem2
CX	D35	GO:0006869	lipid transport	41/876	41	0.00111112	Abca1;Abca4;Abca8;Abca8a;Abcb1b;Abcg1;Ano4;Anxa1;Anxa2;Apob;Apoe;Cry1;Edn1;Egf;Esyt3;Gramd1b;Hrh3;Il1b;Inhba;Kcnq1;Lbp;Lipg;Lrat;Mif;Msr1;Nkx3-1;Ptgs2;Ren;Runx1;Slc10a2;Slc22a2;Slc22a22;Slc43a3;Slc4a1;Slc51b;Slco1b2;Spp1;Stra6;Thbs1;Trem2;Ucp2
CX	D35	GO:0071675	regulation of mononuclear cell migration	19/876	19	0.00114661	Adam8;C5;C5ar1;Ccr1;Ccr6;Csf1r;Gcsam;Itga4;Lgals3;Lgmn;Mif;P2ry12;Pycard;Rarres2;Serpine1;Spi1;Thbs1;Tnfsf18;Trem2
CX	D35	GO:0097193	intrinsic apoptotic signaling pathway	32/876	32	0.00116006	Apaf1;Bcl2a1;Bcl3;Casp12;Cd44;Cdkn1a;Clu;Cpe;Cyp1b1;Fcgr2b;Hmox1;Hspa1a;Il19;Lck;Melk;Mif;Mmp2;Muc1;Myc;Nkx3-1;Nupr1;Pik3r1;Pmaip1;Ptgs2;Pycard;Sfn;Sfrp2;Snai2;Tifab;Tnfrsf1b;Trem2;Vnn1
CX	D35	GO:0035987	endodermal cell differentiation	10/876	10	0.00117811	Col11a1;Col5a2;Col6a1;Col8a1;Fn1;Inhba;Itga4;Itgb2;Mmp2;Myh9
CX	D35	GO:0071402	cellular response to lipoprotein particle stimulus	10/876	10	0.00117811	Abcg1;Apob;Apoe;Casr;Cd68;F3;Itgb2;Serpine1;Tlr4;Trem2
CX	D35	GO:0001706	endoderm formation	11/876	11	0.00118667	Col11a1;Col5a2;Col6a1;Col8a1;Fn1;Inhba;Itga4;Itgb2;Lhx1;Mmp2;Myh9
CX	D35	GO:0033762	response to glucagon	8/876	8	0.00120508	Aqp2;Ccna2;Cdo1;Cps1;Cry1;Gcgr;Hmgcs2;Serpine1
CX	D35	GO:0060740	prostate gland epithelium morphogenesis	8/876	8	0.00120508	Bmp4;Cd44;Id4;Mmp2;Nkx3-1;Sfrp1;Stat5a;Tnc
CX	D35	GO:1902042	negative regulation of extrinsic apoptotic signaling pathway via death domain receptors	8/876	8	0.00120508	Fga;Fgb;Fgg;Hmox1;Icam1;Serpine1;Sfrp2;Tnfaip3
CX	D35	GO:1904044	response to aldosterone	8/876	8	0.00120508	Cdkn1a;Cybb;Inhba;Lck;Pf4;Ptprc;Scnn1a;Serpine1
CX	D35	GO:0008406	gonad development	32/876	32	0.00120508	Adamts1;Bmp15;Bmp4;Casp12;Cdh6;Csmd1;Cyp1b1;Foxc1;Gja1;Icam1;Inhba;Inhbb;Kcnq1;Lepr;Mmp19;Mmp2;Myc;Myh9;Nkx3-1;Nupr1;Ptx3;Rdh10;Ren;Runx1;Rxfp2;Serpine1;Sfrp1;Sfrp2;Stat5a;Tesc;Tgfb2;Tnfsf10
CX	D35	GO:0050803	regulation of synapse structure or activity	37/876	37	0.00120947	Apoe;Arc;Bdnf;Cap2;Cd44;Clstn2;Cntnap4;Crmp1;Crtac1;Dclk1;Dnm3;Dock10;Efna5;Ephb1;Ephb3;Fcgr2b;Map1b;Mark1;Nrn1;Nrp2;Numbl;Oxtr;Pik3r1;Plxnc1;Ptprt;Reln;Rhob;Rims4;S1pr2;Slc12a5;Srpx2;Syndig1;Thbs2;Tlr2;Tpbg;Trem2;Wnt7a
CX	D35	GO:0098581	detection of external biotic stimulus	7/876	7	0.00121749	Clec4a;Clec7a;Lbp;Nlrc4;Tlr2;Tlr4;Trem2
CX	D35	GO:0021782	glial cell development	19/876	19	0.00121749	Adgrg6;B4galt5;C5ar1;Clu;Col6a1;Csf1r;Fa2h;Id4;Il1b;Itgam;Itgb4;Kcnj10;Myrf;Pou3f1;Sox11;Tlr2;Tlr4;Trem2;Vim
CX	D35	GO:0010952	positive regulation of peptidase activity	20/876	20	0.00121749	Apaf1;Casp1;Casp12;Clec7a;F3;Il24;Laptm5;Lck;Lgmn;Myc;Nkx3-1;Nlrc4;Nlrp3;Pmaip1;Pycard;Ret;Sfrp2;Slc22a2;Tnfsf10;Xdh
CX	D35	GO:1990868	response to chemokine	14/876	14	0.00122256	Ccl6;Ccr1;Ccr3;Ccr4;Ccr5;Ccr6;Cxcl11;Cxcr3;Cxcr4;Edn1;Foxc1;Lox;Pf4;Trem2
CX	D35	GO:1990869	cellular response to chemokine	14/876	14	0.00122256	Ccl6;Ccr1;Ccr3;Ccr4;Ccr5;Ccr6;Cxcl11;Cxcr3;Cxcr4;Edn1;Foxc1;Lox;Pf4;Trem2
CX	D35	GO:0090276	regulation of peptide hormone secretion	28/876	28	0.00124189	Abcc8;Abcg1;Apln;Casr;Cd38;Efna5;Fbn1;Fga;Fgb;Fgg;Gja1;Gpr68;Hfe;Il1b;Inhbb;Kcnq1;Lepr;Lif;Myh9;Myrip;Pde4c;Pim3;Prkcb;Rab8b;Sfrp1;Slc2a2;Sstr1;Ucp2
CX	D35	GO:0048562	embryonic organ morphogenesis	32/876	32	0.00125184	Aldh1a3;Atp6v1b1;Bmp4;Col11a1;Cthrc1;Dnaaf1;Edn1;Ednra;Fbn1;Gata2;Gja1;Hoxa2;Hoxb5;Hoxb8;Hoxc11;Kcnq1;Lhx1;Mical2;Myc;Prrx1;Rdh10;Runx2;Sox11;Stil;Stra6;Tbx3;Tcf7;Tecta;Tgfb2;Tifab;Tshr;Wnt11
CX	D35	GO:0007193	adenylate cyclase-inhibiting G protein-coupled receptor signaling pathway	13/876	13	0.00125685	Adcy2;Adcy7;Adora1;Akap12;Casr;Edn1;Ednra;Gpr37l1;Hrh3;Htr1b;P2ry12;Rxfp2;S1pr3
CX	D35	GO:0070098	chemokine-mediated signaling pathway	13/876	13	0.00125685	Ccl6;Ccr1;Ccr3;Ccr4;Ccr5;Ccr6;Cxcl11;Cxcr3;Cxcr4;Edn1;Foxc1;Pf4;Trem2
CX	D35	GO:0034767	positive regulation of monoatomic ion transmembrane transport	23/876	23	0.00127237	Abcc8;Adcyap1r1;Adrb1;Arc;Bmp4;Cd19;Cd4;Cemip;Cxcl11;Cxcr3;Dpp6;Edn1;Ednra;Fxyd4;Fxyd6;Heph;Kcnk3;Kcnq1;Lcn2;Reln;Stac2;Tesc;Trem2
CX	D35	GO:0002468	dendritic cell antigen processing and presentation	6/876	6	0.00129156	Cd68;Clec4a;Clec4a3;Mpeg1;RT1-Da;Thbs1
CX	D35	GO:0030324	lung development	28/876	28	0.00130374	Adamts2;Aldh1a2;Anxa2;Bmp4;Casp1;Chi3l1;Col3a1;Col6a1;Cp;Ctsz;Dnaaf1;Eif4ebp1;Fbn1;Fosl2;Hhip;Hmgcs2;Lama1;Lif;Lox;Mgp;Mmp12;Pdpn;Rdh10;Sox11;Stra6;Tgfb2;Tnc;Wnt11
CX	D35	GO:0045058	T cell selection	11/876	11	0.00132736	Bcl11b;Cd3e;Cd3g;Cd4;Dock2;Il6r;Ly9;Ptprc;Slamf6;Stat5a;Tnfsf18
CX	D35	GO:0051092	positive regulation of NF-kappaB transcription factor activity	17/876	17	0.00134094	Card14;Cd84;Clec7a;Clu;Hspa1a;Icam1;Il18r1;Il1b;Irak3;Itgb2;Nlrc4;Nlrp3;Pycard;Rab7b;Tlr2;Tlr4;Tnfsf18
CX	D35	GO:0048864	stem cell development	14/876	14	0.00134481	Aldh1a2;Bmp4;Edn1;Ednra;Fn1;Foxc1;Nrp2;Nrtn;Ptprc;Rdh10;Ret;Sema3g;Snai2;Wnt7a
CX	D35	GO:0072080	nephron tubule development	16/876	16	0.00137815	Bmp4;Calb1;Cd44;Cited1;Foxd1;Hs3st3b1;Irx1;Irx2;Lhx1;Lif;Myc;Slc15a1;Slc4a4;Tmem59l;Umod;Wnt11
CX	D35	GO:0070391	response to lipoteichoic acid	5/876	5	0.00145048	Cd14;Lbp;Tlr2;Tlr4;Trem2
CX	D35	GO:0071223	cellular response to lipoteichoic acid	5/876	5	0.00145048	Cd14;Lbp;Tlr2;Tlr4;Trem2
CX	D35	GO:0002335	mature B cell differentiation	9/876	9	0.00145979	Bcl3;Bcl6;Cd19;Cdh17;Dock10;Nfkbiz;Plcl2;Pou2f2;Spi1
CX	D35	GO:0007517	muscle organ development	35/876	35	0.00147036	Actn1;Atf3;Barx2;Bdnf;Bmp4;Cntfr;Col11a1;Col3a1;Col6a1;Csf1r;Ctsb;Dcn;Ednra;Efemp2;Egr2;Ephb1;Foxc1;Gja1;Gpc1;Kel;Lemd2;Lif;Lox;Msc;Myc;Myoz1;Nphs1;Nupr1;Ryr1;Sox11;Stra6;Tgfb2;Tifab;Tnnc1;Usp2
CX	D35	GO:0030101	natural killer cell activation	14/876	14	0.0014896	Cd2;Cd244;Elf4;Fgr;Ikzf1;Il18r1;Nfil3;Ptpn22;Ptprc;Slamf6;Slamf7;Stat5a;Vav1;Zfp683
CX	D35	GO:0030323	respiratory tube development	28/876	28	0.00152617	Adamts2;Aldh1a2;Anxa2;Bmp4;Casp1;Chi3l1;Col3a1;Col6a1;Cp;Ctsz;Dnaaf1;Eif4ebp1;Fbn1;Fosl2;Hhip;Hmgcs2;Lama1;Lif;Lox;Mgp;Mmp12;Pdpn;Rdh10;Sox11;Stra6;Tgfb2;Tnc;Wnt11
CX	D35	GO:0034114	regulation of heterotypic cell-cell adhesion	7/876	7	0.00152617	Cd44;Fga;Fgb;Fgg;Il1b;Il1rn;Lck
CX	D35	GO:0055081	monoatomic anion homeostasis	7/876	7	0.00152617	Atp6v1b1;Cacna1a;Cps1;Kcnq1;Slc12a5;Spp1;Umod
CX	D35	GO:0002920	regulation of humoral immune response	10/876	10	0.00154404	C6;Cfh;Cr2;Fcer2;Fcgr2b;Hpx;Il1b;Klk1c10;Ptprc;Trem2
CX	D35	GO:0070228	regulation of lymphocyte apoptotic process	13/876	13	0.00155553	Adam8;Bcl11b;Bcl3;Bmp4;Cd3g;Cd44;Icam1;Il7r;Lgals3;Mif;Myc;Siglec1;Tgfb2
CX	D35	GO:0007416	synapse assembly	30/876	30	0.00156158	Bdnf;Cacna1a;Clstn2;Crmp1;Crtac1;Dclk1;Dnm3;Dock10;Efna5;Ephb1;Ephb3;Map1b;Mark1;Nptx1;Nptxr;Numbl;Oxtr;Pik3r1;Plxnc1;Rab29;Reln;S1pr2;Slc12a5;Sptbn2;Srpx2;Syndig1;Thbs2;Tlr2;Tpbg;Wnt7a
CX	D35	GO:0051090	regulation of DNA-binding transcription factor activity	36/876	36	0.00156158	Anxa3;Bcl3;Bdnf;Bex2;Camk1d;Card14;Cd84;Clec7a;Clu;Cyp1b1;Cytl1;Edn1;Fcgr2b;Foxp3;Hck;Hmox1;Hspa1a;Icam1;Il18r1;Il1b;Irak3;Itgb2;Mturn;Nkx3-1;Nlrc4;Nlrp3;Nupr1;Pycard;Rab7b;Reln;Rgcc;Spi1;Tlr2;Tlr4;Tnfaip3;Tnfsf18
CX	D35	GO:0006919	activation of cysteine-type endopeptidase activity involved in apoptotic process	12/876	12	0.00156158	Apaf1;F3;Laptm5;Lck;Myc;Nkx3-1;Nlrp3;Pmaip1;Pycard;Ret;Slc22a2;Xdh
CX	D35	GO:0032715	negative regulation of interleukin-6 production	12/876	12	0.00156158	Aqp4;Bpi;C5ar2;Cd84;Elf4;Flt3;Foxp3;Irak3;Nckap1l;Ptpn22;Tlr4;Tnfaip3
CX	D35	GO:0043583	ear development	28/876	28	0.00159595	Aldh1a3;Atp6v1b1;Bdnf;Bmp4;C1qb;Calb1;Ccna2;Col11a1;Cthrc1;Cytl1;Diaph3;Edn1;Ednra;Esrrb;Gata2;Hoxa2;Kcnk3;Kcnq1;Mnda;Myc;Prrx1;Rdh10;Stra6;Tbx3;Tecta;Tgfb2;Tifab;Tshr
CX	D35	GO:0071548	response to dexamethasone	16/876	16	0.00162644	Bmp4;Cldn1;Cpe;Cps1;Ctsb;Cyp1b1;Edn1;Eif4ebp1;Icam1;Il1b;Lepr;Pik3r1;Reln;RT1-Bb;Serpine1;Ucp2
CX	D35	GO:0032612	interleukin-1 production	17/876	17	0.00170348	Anxa1;Aqp4;Casp1;Ccr5;Clec7a;Elf4;Il16;Il1r2;Nlrc4;Nlrp3;Pycard;S1pr3;Tlr2;Tlr4;Tlr8;Tnfaip3;Trem2
CX	D35	GO:0032652	regulation of interleukin-1 production	17/876	17	0.00170348	Anxa1;Aqp4;Casp1;Ccr5;Clec7a;Elf4;Il16;Il1r2;Nlrc4;Nlrp3;Pycard;S1pr3;Tlr2;Tlr4;Tlr8;Tnfaip3;Trem2
CX	D35	GO:0010165	response to X-ray	9/876	9	0.00170352	Anxa1;Cdkn1a;Fga;Il7;Lcn2;Pmaip1;Sfrp1;Sfrp2;Xrcc2
CX	D35	GO:0060512	prostate gland morphogenesis	8/876	8	0.00173966	Bmp4;Cd44;Id4;Mmp2;Nkx3-1;Sfrp1;Stat5a;Tnc
CX	D35	GO:0045429	positive regulation of nitric oxide biosynthetic process	10/876	10	0.0017662	Apoe;Clec7a;Clu;Icam1;Il1b;Itgb2;Ptgs2;Ptx3;Tlr2;Tlr4
CX	D35	GO:0046633	alpha-beta T cell proliferation	10/876	10	0.0017662	Cd244;Cd3e;Cd44;Dock2;Elf4;Foxp3;Irf1;Myc;Ptpn22;Ptprc
CX	D35	GO:1904646	cellular response to amyloid-beta	10/876	10	0.0017662	Cacna1a;Fcgr2b;Fn1;Gja1;Icam1;Itga4;Lcn2;Lgmn;Tlr4;Trem2
CX	D35	GO:0071900	regulation of protein serine/threonine kinase activity	28/876	28	0.00187125	Apoe;Cdkn1a;Cdkn2b;Cemip;Dusp10;Edn1;Il1b;Il1rn;Irak3;Ksr1;Mif;Nek10;Pik3r5;Pkia;Pkib;Ptpn22;Ptprc;Pycard;Rgcc;Rgs14;Sfn;Sfrp1;Sfrp2;Slc8a2;Stil;Thbs1;Tlr4;Tnfaip3
CX	D35	GO:0002495	antigen processing and presentation of peptide antigen via MHC class II	7/876	7	0.00191124	Fcgr2b;Lgmn;Pycard;RT1-Ba;RT1-Bb;RT1-Da;Trem2
CX	D35	GO:1905952	regulation of lipid localization	22/876	22	0.00193647	Abca1;Abca8;Abcg1;Anxa2;Apob;Apoe;Cry1;Edn1;Egf;Hrh3;Il1b;Lipg;Lrat;Mif;Msr1;Nkx3-1;Pnpla2;Ren;Runx1;Spp1;Thbs1;Trem2
CX	D35	GO:0140353	lipid export from cell	11/876	11	0.00193675	Cry1;Edn1;Il1b;Inhba;Kcnq1;Mif;Nkx3-1;Ptgs2;Ren;Runx1;Spp1
CX	D35	GO:0002275	myeloid cell activation involved in immune response	15/876	15	0.00198525	Anxa3;Cd84;Dnase1;Dock2;Fgr;Gata2;Hmox1;Itgam;Itgb2;Lbp;Myo1f;Pycard;Rac2;Spi1;Trem2
CX	D35	GO:0032735	positive regulation of interleukin-12 production	9/876	9	0.00199836	Clec7a;Flt3;Il16;Irf1;Laptm5;Mapk11;Rel;Tlr2;Tlr4
CX	D35	GO:0048246	macrophage chemotaxis	9/876	9	0.00199836	C5;C5ar1;Csf1r;Lgals3;Mif;Mmp2;Rarres2;Thbs1;Tnfsf18
CX	D35	GO:0009595	detection of biotic stimulus	8/876	8	0.00208981	Clec4a;Clec7a;Lbp;Nlrc4;Nlrp3;Tlr2;Tlr4;Trem2
CX	D35	GO:0045577	regulation of B cell differentiation	8/876	8	0.00208981	Bcl6;Flt3;Ikzf3;Il7;Nckap1l;Sfrp1;Spi1;Stat5a
CX	D35	GO:0055075	potassium ion homeostasis	8/876	8	0.00208981	Atp1a2;Atp1a4;Atp6v1b1;Kcna5;Kcnj10;Kcnq1;Slc12a5;Umod
CX	D35	GO:0006814	sodium ion transport	26/876	26	0.00208981	Akt3;Atp1a2;Atp1a4;Atp6v1b1;Clcnkb;Edn1;Ednra;Fxyd4;Fxyd6;Kcnj1;Kcnq1;Scnn1a;Slc10a2;Slc13a1;Slc24a3;Slc34a2;Slc4a4;Slc4a9;Slc6a13;Slc6a17;Slc6a18;Slc8a2;Slc9a2;Sptbn4;Tesc;Umod
CX	D35	GO:0002220	innate immune response activating cell surface receptor signaling pathway	13/876	13	0.00210815	Cd14;Clec4a;Clec7a;Fcna;Klrc3;Lbp;Pik3r1;Ptpn22;Rab7b;Tlr2;Tlr4;Tnfaip3;Trem2
CX	D35	GO:0002291	T cell activation via T cell receptor contact with antigen bound to MHC molecule on antigen presenting cell	5/876	5	0.00210815	Apbb1ip;Icam1;Itgal;Lgals3;Trem2
CX	D35	GO:0045586	regulation of gamma-delta T cell differentiation	5/876	5	0.00210815	Lck;Nckap1l;Ptprc;Stat5a;Tcf7
CX	D35	GO:0046643	regulation of gamma-delta T cell activation	5/876	5	0.00210815	Lck;Nckap1l;Ptprc;Stat5a;Tcf7
CX	D35	GO:0002793	positive regulation of peptide secretion	19/876	19	0.00213142	Abcc8;Abcg1;Adora1;Apln;Casr;Cd38;Fga;Fgb;Fgg;Gja1;Gpr68;Hfe;Lepr;Lif;Myh9;Myrip;Prkcb;Rab8b;Slc2a2
CX	D35	GO:0045123	cellular extravasation	12/876	12	0.00218671	Adam8;Chst2;Icam1;Itga4;Itgal;Itgam;Itgb2;Itgb7;Jaml;Sele;Sell;Selp
CX	D35	GO:0036005	response to macrophage colony-stimulating factor	6/876	6	0.0022683	Csf1r;Pde1b;Spp1;Tlr2;Tlr4;Trem2
CX	D35	GO:0001649	osteoblast differentiation	26/876	26	0.00231926	Bmp3;Bmp4;Cd276;Cited1;Cthrc1;Dlk1;Fosl2;Gja1;Gpnmb;Hoxa2;Id4;Lox;Mapk11;Mnda;Noct;Ranbp3l;Runx2;Sfrp1;Sfrp2;Smad6;Snai2;Sox11;Spp1;Tnn;Ucma;Wnt11
CX	D35	GO:0045687	positive regulation of glial cell differentiation	10/876	10	0.00231926	Clcf1;Csf1r;Cxcr4;Egr2;Il1b;Lif;Myrf;Ptprz1;Tlr2;Tnfrsf1b
CX	D35	GO:1904407	positive regulation of nitric oxide metabolic process	10/876	10	0.00231926	Apoe;Clec7a;Clu;Icam1;Il1b;Itgb2;Ptgs2;Ptx3;Tlr2;Tlr4
CX	D35	GO:0051928	positive regulation of calcium ion transport	18/876	18	0.00231961	Adcyap1r1;Adrb1;Aqp2;Bmp4;Casr;Ccr1;Cd19;Cd4;Cemip;Cldn16;Cxcl11;Cxcr3;Cxcr4;Ednra;Lgals3;Serpine1;Stac2;Trpv2
CX	D35	GO:0006883	intracellular sodium ion homeostasis	7/876	7	0.00234406	Atp1a2;Atp1a4;C7;Chp2;Scnn1a;Spp1;Umod
CX	D35	GO:0043371	negative regulation of CD4-positive, alpha-beta T cell differentiation	7/876	7	0.00234406	Anxa1;Bcl6;Foxp3;Pf4;Runx1;Stat5a;Tnfsf18
CX	D35	GO:0002520	immune system development	24/876	24	0.00241896	Bcl11b;Bcl3;Bcl6;Ccr4;Ccr6;Cd3e;Cdh17;Cdkn2b;Clcf1;Ephb3;Flt3;Foxl1;Foxp3;Ikzf1;Il7r;Irak3;Nfkbiz;Pdpn;Ptprc;Ret;Runx1;Stat5a;Tcf7;Tnfaip3
CX	D35	GO:0032570	response to progesterone	12/876	12	0.0024346	Cd38;Cyp1b1;Fosl2;Mif;Ncf2;Oxtr;Pik3r1;Reln;Socs3;Tgfb2;Tlr2;Tlr4
CX	D35	GO:1905517	macrophage migration	11/876	11	0.00244117	C5;C5ar1;Csf1r;Lgals3;Mif;Mmp2;P2ry12;Rarres2;Thbs1;Tnfsf18;Trem2
CX	D35	GO:0001959	regulation of cytokine-mediated signaling pathway	19/876	19	0.00244117	C1qtnf4;Casp1;Ccdc3;Cd300lf;Cxcr4;Dcst1;Edn1;Hpx;Hspa1a;Il1r2;Il1rn;Il7;Laptm5;Mmp12;Parp14;Ptprc;Pycard;Trem2;Trim6
CX	D35	GO:0015718	monocarboxylic acid transport	21/876	21	0.00259275	Anxa1;Apoe;Casr;Edn1;Hrh3;Il1b;Mif;Myc;Ptgs2;Slc10a2;Slc16a7;Slc22a2;Slc22a22;Slc26a7;Slc43a3;Slc51b;Slc6a13;Slco1b2;Thbs1;Ucp2;Ugt1a2
CX	D35	GO:0050848	regulation of calcium-mediated signaling	14/876	14	0.00260348	Calcr;Cd22;Cd3e;Cd4;Cd8a;Chp2;Clec7a;Edn1;Itgal;Myh7b;Myoz1;Slc8a2;Trat1;Trem2
CX	D35	GO:0032368	regulation of lipid transport	19/876	19	0.0026248	Abca1;Abca8;Abcg1;Anxa2;Apoe;Cry1;Edn1;Egf;Hrh3;Il1b;Lipg;Lrat;Mif;Nkx3-1;Ren;Runx1;Spp1;Thbs1;Trem2
CX	D35	GO:0002701	negative regulation of production of molecular mediator of immune response	9/876	9	0.00268987	Bcl6;Cd22;Cd96;Fcgr2b;Foxp3;Hfe;Hmox1;Irak3;Tgfb2
CX	D35	GO:0045622	regulation of T-helper cell differentiation	9/876	9	0.00268987	Anxa1;Bcl6;Foxp3;Nfkbiz;Nlrp3;Pf4;RT1-Da;Stat5a;Tnfsf18
CX	D35	GO:0007189	adenylate cyclase-activating G protein-coupled receptor signaling pathway	20/876	20	0.00270014	Abca1;Adcy2;Adcy7;Adgre1;Adgre4;Adgrg6;Adra1d;Adrb1;Calcr;Cnr2;Cxcl11;Cxcr3;Gcgr;Mrap;Pf4;Ramp1;Rxfp2;S1pr2;S1pr3;Tshr
CX	D35	GO:0050770	regulation of axonogenesis	20/876	20	0.00270014	Apoe;Bdnf;Cacna1a;Ccr5;Efna5;Ephb3;Fn1;Islr2;Kel;Map1b;Map6;Plxnc1;Ret;Sema3g;Spp1;Tnfrsf12a;Trim46;Trpv2;Vim;Wnt7a
CX	D35	GO:0002704	negative regulation of leukocyte mediated immunity	12/876	12	0.00270014	Bcl6;Cd84;Cd96;Cr2;Fcgr2b;Foxp3;Hfe;Hmox1;Il7r;Nckap1l;Ptprc;Spi1
CX	D35	GO:0007612	learning	22/876	22	0.00275421	Abcc8;Arc;Atp1a2;B4galt2;Bdnf;Clstn2;Csmd1;Dcdc2;Fosl2;Hrh3;Lgmn;Pde1b;Ppp1r1b;Ptgs2;Ptprz1;Reln;Rgs14;Slc12a5;Slc8a2;Stra6;Tlr2;Tpbg
CX	D35	GO:0032755	positive regulation of interleukin-6 production	15/876	15	0.00276684	C1qtnf4;Ccr5;Clec7a;Il16;Il1b;Il6r;Laptm5;Lbp;Pou2f2;Pycard;Rab7b;Tlr2;Tlr4;Tlr7;Tlr8
CX	D35	GO:0003002	regionalization	38/876	38	0.00279671	Aldh1a2;Arc;Bhlhe22;Bmp4;Cdx4;Dmrt2;Dnaaf1;Edn1;Egr2;Emx1;Foxc1;Foxd1;Gja1;Hhip;Hoxa2;Hoxb5;Hoxb8;Hoxc11;Irx1;Irx2;Itgam;Lhx1;Lmx1b;Mical2;Nat8f5;Nkx3-1;Nrp2;Reln;Sfrp1;Sfrp2;Smad6;Stil;Tbx3;Tgif1;Tifab;Wnt11;Wnt7a;Xrcc2
CX	D35	GO:0048705	skeletal system morphogenesis	26/876	26	0.00283535	Barx2;Bmp4;Col11a1;Col3a1;Cyp27b1;Fgr;Fosl2;Foxc1;Hhip;Hoxa2;Hoxb5;Hoxb8;Hoxc11;Lhx1;Matn1;Mmp2;Myc;Prrx1;Rdh10;Runx2;Sfrp1;Sox11;Tgfb2;Thbs1;Tifab;Wnt7a
CX	D35	GO:0098659	inorganic cation import across plasma membrane	16/876	16	0.00285505	Abcc8;Adrb1;Atp1a2;Atp1a4;Cacna1a;Kcnj1;Kcnj10;Kcnq1;Lcn2;Scnn1a;Slc12a5;Slc39a12;Slc8a2;Slc9a2;Trpv2;Trpv6
CX	D35	GO:0099587	inorganic ion import across plasma membrane	16/876	16	0.00285505	Abcc8;Adrb1;Atp1a2;Atp1a4;Cacna1a;Kcnj1;Kcnj10;Kcnq1;Lcn2;Scnn1a;Slc12a5;Slc39a12;Slc8a2;Slc9a2;Trpv2;Trpv6
CX	D35	GO:0032703	negative regulation of interleukin-2 production	7/876	7	0.00285788	Cd276;Foxp3;Gpr174;Laptm5;Nav3;Ptprc;Tnfaip3
CX	D35	GO:1905523	positive regulation of macrophage migration	7/876	7	0.00285788	C5ar1;Csf1r;P2ry12;Rarres2;Thbs1;Tnfsf18;Trem2
CX	D35	GO:0052548	regulation of endopeptidase activity	29/876	29	0.0028688	Apaf1;Casp1;Casp12;Cd44;Clec7a;F3;Hspa1a;Il24;Laptm5;Lck;Lgmn;Mirlet7b;Myc;Nkx3-1;Nlrc4;Nlrp3;Pmaip1;Ptgs2;Pycard;Ret;Serpina3n;Serpinb6b;Serpine1;Sfrp2;Slc22a2;Thbs1;Timp1;Tnfsf10;Xdh
CX	D35	GO:0002577	regulation of antigen processing and presentation	6/876	6	0.00288418	Cd68;Hfe;Pycard;RT1-Bb;Thbs1;Trem2
CX	D35	GO:0002923	regulation of humoral immune response mediated by circulating immunoglobulin	6/876	6	0.00288418	Cr2;Fcer2;Fcgr2b;Hpx;Ptprc;Trem2
CX	D35	GO:0051956	negative regulation of amino acid transport	6/876	6	0.00288418	Adora1;Hrh3;Htr1b;Il1b;Il1rn;Slc15a1
CX	D35	GO:2000316	regulation of T-helper 17 type immune response	8/876	8	0.00289226	Clec4a;Clec7a;Foxp3;Nfkbiz;Nlrp3;Pf4;Stat5a;Tnfsf18
CX	D35	GO:0002755	MyD88-dependent toll-like receptor signaling pathway	5/876	5	0.00294238	Cd300lf;Irf1;Reg3g;Tlr2;Tlr4
CX	D35	GO:0015670	carbon dioxide transport	5/876	5	0.00294238	Aqp4;Aqp6;Hbb;Rhbg;Rhcg
CX	D35	GO:0036006	cellular response to macrophage colony-stimulating factor stimulus	5/876	5	0.00294238	Csf1r;Pde1b;Tlr2;Tlr4;Trem2
CX	D35	GO:0050850	positive regulation of calcium-mediated signaling	10/876	10	0.00294464	Calcr;Cd3e;Cd4;Cd8a;Chp2;Clec7a;Edn1;Itgal;Trat1;Trem2
CX	D35	GO:0048144	fibroblast proliferation	18/876	18	0.00302732	Anxa2;Ccna2;Cdkn1a;Col3a1;Ednra;Egf;Fbln1;Fn1;Fosl2;Lif;Mif;Myc;Nupr1;Pmaip1;Ptprz1;Serpine1;Sfrp1;Tgif1
CX	D35	GO:0007492	endoderm development	13/876	13	0.0030553	Arc;Bmp4;Col11a1;Col5a2;Col6a1;Col8a1;Fn1;Inhba;Itga4;Itgb2;Lhx1;Mmp2;Myh9
CX	D35	GO:0050871	positive regulation of B cell activation	13/876	13	0.0030553	Bcl6;Cd38;Cdkn1a;Clcf1;Il13ra1;Il7;Mif;Nckap1l;Ptprc;Sash3;Spi1;Stat5a;Tlr4
CX	D35	GO:0033002	muscle cell proliferation	29/876	29	0.00329361	Adamts1;Apln;Apoe;Bmp4;Cdkn1a;Csf1r;Dsn1;Edn1;Ednra;Efemp2;Ephb1;Foxc1;Gja1;Hbegf;Hmox1;Htr1b;Il6r;Itga2;Mapk11;Mmp2;Myc;Pde1a;Pik3r1;Ptgs2;S1pr2;Tgfb2;Thbs1;Tlr4;Tnfaip3
CX	D35	GO:0048145	regulation of fibroblast proliferation	16/876	16	0.0033124	Anxa2;Ccna2;Cdkn1a;Egf;Fbln1;Fn1;Fosl2;Lif;Mif;Myc;Nupr1;Pmaip1;Ptprz1;Serpine1;Sfrp1;Tgif1
CX	D35	GO:0002312	B cell activation involved in immune response	14/876	14	0.00334433	Bcl3;Bcl6;Ccr6;Cd19;Cdh17;Clcf1;Dock10;Foxp3;Gapt;Nfkbiz;Plcl2;Ptprc;Spi1;Tlr4
CX	D35	GO:0006885	regulation of pH	14/876	14	0.00334433	Atp1a4;Atp6v1b1;Chp2;Clcnkb;Edn1;Hvcn1;Lacc1;Rhcg;Slc12a5;Slc26a4;Slc4a1;Slc4a4;Slc4a9;Slc9a2
CX	D35	GO:0046717	acid secretion	10/876	10	0.0033519	Cacna1a;Casr;Hrh3;Htr1b;Kcnq1;Myc;Slc26a7;Slc51b;Ugt1a2;Umod
CX	D35	GO:0007157	heterophilic cell-cell adhesion via plasma membrane cell adhesion molecules	8/876	8	0.00340541	Itga4;Itgal;Jaml;Nectin4;Sele;Sell;Selp;Umod
CX	D35	GO:0071604	transforming growth factor beta production	8/876	8	0.00340541	Col3a1;Fbln1;Fn1;Foxp3;Ptgs2;Tgfb2;Thbs1;Wnt11
CX	D35	GO:0062013	positive regulation of small molecule metabolic process	20/876	20	0.00342611	Abcg1;Adcyap1r1;Anxa1;Apoe;Cd244;Cry1;Esrrb;Il1b;Mif;Mlxipl;Myc;Myh9;Nnmt;Pid1;Pmaip1;Ptgs2;Rdh10;Slc45a3;Slc4a4;Trem2
CX	D35	GO:0002523	leukocyte migration involved in inflammatory response	7/876	7	0.00344032	Adam8;C5;Ccr6;Itgam;Itgb2;Lbp;Nlrp3
CX	D35	GO:0150146	cell junction disassembly	7/876	7	0.00344032	Abcc8;C1qb;Itgam;Pik3r1;Plxnc1;Snai2;Trem2
CX	D35	GO:0033028	myeloid cell apoptotic process	9/876	9	0.00350228	Anxa1;Ccr5;Cd44;Fcgr2b;Itgam;Mif;Mirlet7b;Snai2;Stat5a
CX	D35	GO:0048873	homeostasis of number of cells within a tissue	9/876	9	0.00350228	Akt3;Flt3;Fosl2;Gata2;Il7;Ildr2;Nfkbiz;Sash3;Tex15
CX	D35	GO:0051965	positive regulation of synapse assembly	12/876	12	0.00361863	Bdnf;Clstn2;Efna5;Ephb1;Ephb3;Oxtr;Pik3r1;Srpx2;Syndig1;Thbs2;Tpbg;Wnt7a
CX	D35	GO:0051963	regulation of synapse assembly	22/876	22	0.00361863	Bdnf;Clstn2;Crmp1;Crtac1;Dclk1;Dock10;Efna5;Ephb1;Ephb3;Map1b;Mark1;Numbl;Oxtr;Pik3r1;S1pr2;Slc12a5;Srpx2;Syndig1;Thbs2;Tlr2;Tpbg;Wnt7a
CX	D35	GO:0002283	neutrophil activation involved in immune response	6/876	6	0.00365728	Anxa3;Dnase1;Itgam;Itgb2;Myo1f;Spi1
CX	D35	GO:0051591	response to cAMP	18/876	18	0.00371097	C1s;Cdo1;Cited1;Cps1;Cyp1b1;Cyp27b1;Fosl2;Hmgcs2;Il6r;Inhbb;Kcnq1;Mmp19;Pik3r1;Pklr;Ren;Rplp2;Serpina3n;Serpine1
CX	D35	GO:0030168	platelet activation	15/876	15	0.00377104	Apoe;Cfh;Fga;Fgb;Fgg;Gp6;Hbb;Il6r;Mmrn1;Myh9;P2ry12;Pdpn;Pf4;Selp;Tlr4
CX	D35	GO:0032613	interleukin-10 production	11/876	11	0.00377104	Bcl3;Cd84;Clec7a;Fcgr2b;Foxp3;Pycard;Sash3;Thbs1;Tlr2;Tlr4;Trem2
CX	D35	GO:0032653	regulation of interleukin-10 production	11/876	11	0.00377104	Bcl3;Cd84;Clec7a;Fcgr2b;Foxp3;Pycard;Sash3;Thbs1;Tlr2;Tlr4;Trem2
CX	D35	GO:0097696	cell surface receptor signaling pathway via STAT	20/876	20	0.00386398	Bcl3;Clcf1;Crlf1;Csf1r;Cyp1b1;Egf;Hpx;Il24;Il6r;Il7r;Lck;Lif;Parp14;Ptprc;Ptprt;Ret;Socs3;Stat5a;Stra6;Tnfsf18
CX	D35	GO:0060348	bone development	25/876	25	0.0039261	Adamts12;Anxa2;Bmp4;Bnc2;Cfh;Col3a1;Col6a1;Cr2;Fbn1;Fosl2;Foxc1;Gja1;Gpr68;Lepr;Lox;Mapk11;Matn1;Ptprc;Ranbp3l;Runx2;Ryr1;Tgfb2;Thbs1;Tifab;Tnn
CX	D35	GO:0042246	tissue regeneration	14/876	14	0.00394347	Anxa1;Cdkn1a;Col6a1;Dmbt1;Dusp10;Eppk1;Gja1;Lgr6;Myoz1;Postn;Serpine1;Sgca;Vim;Wnt7a
CX	D35	GO:0090277	positive regulation of peptide hormone secretion	18/876	18	0.00395919	Abcc8;Abcg1;Apln;Casr;Cd38;Fga;Fgb;Fgg;Gja1;Gpr68;Hfe;Lepr;Lif;Myh9;Myrip;Prkcb;Rab8b;Slc2a2
CX	D35	GO:0051953	negative regulation of amine transport	8/876	8	0.00396579	Adora1;C5;Hrh3;Htr1b;Il1b;Il1rn;P2ry12;Slc15a1
CX	D35	GO:1905521	regulation of macrophage migration	9/876	9	0.00400593	C5;C5ar1;Csf1r;Mif;P2ry12;Rarres2;Thbs1;Tnfsf18;Trem2
CX	D35	GO:0030002	intracellular monoatomic anion homeostasis	5/876	5	0.00401933	Cacna1a;Kcnq1;Slc12a5;Spp1;Umod
CX	D35	GO:0030644	intracellular chloride ion homeostasis	5/876	5	0.00401933	Cacna1a;Kcnq1;Slc12a5;Spp1;Umod
CX	D35	GO:0001938	positive regulation of endothelial cell proliferation	15/876	15	0.00405955	Akt3;Apln;Bmp4;Ccr3;Egf;F3;Gata2;Hmox1;Itga4;Lrg1;Mirlet7b;Prok1;Scg2;Stat5a;Vash2
CX	D35	GO:0031214	biomineral tissue development	20/876	20	0.00407912	Bmp4;Ccr1;Cd276;Clec3b;Col6a1;Csf1r;Cyp27b1;Dlk1;Fgr;Fosl2;Gja1;Gpnmb;Lox;Matn1;Mgp;Ptgs2;Runx2;Slc24a3;Spp1;Wnt11
CX	D35	GO:0042698	ovulation cycle	16/876	16	0.00408492	Adamts1;Anxa1;Bmp15;Casp12;Clu;Cyp1b1;Inhba;Lepr;Mmp19;Mmp2;Myh9;Oxtr;Ptx3;Reg3b;Runx1;Stat5a
CX	D35	GO:0022010	central nervous system myelination	7/876	7	0.00410757	B4galt5;Clu;Fa2h;Id4;Kcnj10;Myrf;Tlr2
CX	D35	GO:0032291	axon ensheathment in central nervous system	7/876	7	0.00410757	B4galt5;Clu;Fa2h;Id4;Kcnj10;Myrf;Tlr2
CX	D35	GO:1901888	regulation of cell junction assembly	29/876	29	0.00425146	Bdnf;Cldn1;Cldn5;Clstn2;Crmp1;Crtac1;Dclk1;Dock10;Efna5;Ephb1;Ephb3;Gja1;Il1b;Map1b;Mark1;Myh9;Numbl;Oxtr;Pik3r1;S100a10;S1pr2;Slc12a5;Snai2;Srpx2;Syndig1;Thbs2;Tlr2;Tpbg;Wnt7a
CX	D35	GO:0048762	mesenchymal cell differentiation	26/876	26	0.00433697	Adam8;Aldh1a2;Bmp4;Edn1;Ednra;Fn1;Foxc1;Il17rd;Il1b;Loxl2;Lrg1;Mark1;Nrp2;Nrtn;Pdpn;Ranbp3l;Rdh10;Ret;Rgcc;Sema3g;Sfrp1;Sfrp2;Snai2;Tbx3;Tgfb2;Wnt11
CX	D35	GO:0043588	skin development	30/876	30	0.0043719	Adamts2;Alox15b;Anxa1;Bcl11b;Cdkn1a;Cldn1;Col3a1;Col5a2;Col6a1;Cyp27b1;Eda;Fa2h;Fosl2;Foxc1;Grhl1;Inhba;Itga2;Itgb4;Mif;Nfkbiz;Pou3f1;Reg3b;Reg3g;Runx1;Ryr1;Scel;Sfn;Tgfb2;Tgm1;Wnt7a
CX	D35	GO:0014015	positive regulation of gliogenesis	13/876	13	0.00437569	Clcf1;Csf1r;Cxcr4;Cysltr1;Egr2;Il1b;Lif;Myc;Myrf;Ptprz1;Tlr2;Tnfrsf1b;Vim
CX	D35	GO:1901890	positive regulation of cell junction assembly	16/876	16	0.00439119	Bdnf;Cldn1;Cldn5;Clstn2;Efna5;Ephb1;Ephb3;Myh9;Oxtr;Pik3r1;S100a10;Srpx2;Syndig1;Thbs2;Tpbg;Wnt7a
CX	D35	GO:0007411	axon guidance	24/876	24	0.00446906	Bcl11b;Bdnf;Csf1r;Cxcr4;Edn1;Ednra;Efna5;Egr2;Ephb1;Ephb3;Ephb6;Foxd1;Hoxa2;Lama1;Lamc2;Lgr6;Lhx1;Nrp2;Reln;Robo3;Sema3g;Tgfb2;Tubb2b;Tubb3
CX	D35	GO:0001894	tissue homeostasis	27/876	27	0.00452536	Abca4;Abcc8;Adam8;Akt3;Cd38;Cldn5;Col3a1;Csf1r;Ctsk;Cytl1;Dlk1;Esrrb;Flt3;Fosl2;Foxc1;Gata2;Il7;Ildr2;Kcnj1;Muc13;Nfkbiz;Ptgs2;Rac2;Sash3;Spp1;Tex15;Tlr4
CX	D35	GO:0060249	anatomical structure homeostasis	27/876	27	0.00452536	Abca4;Abcc8;Adam8;Akt3;Cd38;Cldn5;Col3a1;Csf1r;Ctsk;Cytl1;Dlk1;Esrrb;Flt3;Fosl2;Foxc1;Gata2;Il7;Ildr2;Kcnj1;Muc13;Nfkbiz;Ptgs2;Rac2;Sash3;Spp1;Tex15;Tlr4
CX	D35	GO:0098586	cellular response to virus	9/876	9	0.00452704	Flt3;Irf5;Mapk11;Mmp12;Nlrp3;Pou2f2;Tlr7;Trim6;Wdfy4
CX	D35	GO:0009636	response to toxic substance	30/876	30	0.00452704	Abcb1b;Akr7a3;Apoe;Bdh1;Casp1;Cdkn1a;Cldn1;Col6a1;Cp;Cps1;Cyp1b1;Fga;Fosl2;Gpx2;Gsta3;Havcr1;Hbb;Htr1b;Inhbb;Lcn2;Maob;Map1b;Nupr1;Ptgs2;Pxdn;Rab29;Reln;Slc22a2;Tlr2;Tlr4
CX	D35	GO:0097306	cellular response to alcohol	21/876	21	0.00452704	Abca1;Adamts1;Adcy2;Adcy7;Apoe;Cybb;Cyp1b1;Efna5;Fn1;Gramd1b;Inhba;Inhbb;Klf6;Myc;Pim3;Scnn1a;Serpine1;Sfrp1;Spi1;Sptbn2;Tnc
CX	D35	GO:2001242	regulation of intrinsic apoptotic signaling pathway	21/876	21	0.00452704	Cd44;Clu;Cpe;Fcgr2b;Hspa1a;Il19;Lck;Mif;Mmp2;Muc1;Myc;Nkx3-1;Nupr1;Pmaip1;Ptgs2;Pycard;Sfrp2;Snai2;Tifab;Trem2;Vnn1
CX	D35	GO:0052547	regulation of peptidase activity	33/876	33	0.00454482	Apaf1;Casp1;Casp12;Cd44;Clec7a;F3;Hspa1a;Il24;Kng1;Laptm5;Lck;Lgmn;Mirlet7b;Myc;Nkx3-1;Nlrc4;Nlrp3;Pmaip1;Ptgs2;Pycard;Rarres1;Ret;Serpina3n;Serpinb6b;Serpine1;Sfrp2;Slc22a2;Slpi;Thbs1;Timp1;Tnfsf10;Wfdc1;Xdh
CX	D35	GO:0033198	response to ATP	8/876	8	0.00454862	Casp1;Il1b;P2ry12;Pklr;Ptgs2;Ryr1;Sell;Serpine1
CX	D35	GO:2000515	negative regulation of CD4-positive, alpha-beta T cell activation	8/876	8	0.00454862	Anxa1;Bcl6;Cd44;Foxp3;Pf4;Runx1;Stat5a;Tnfsf18
CX	D35	GO:0048659	smooth muscle cell proliferation	23/876	23	0.00456141	Adamts1;Apln;Apoe;Bmp4;Cdkn1a;Edn1;Ednra;Efemp2;Gja1;Hbegf;Hmox1;Htr1b;Il6r;Itga2;Mmp2;Myc;Pde1a;Pik3r1;Ptgs2;S1pr2;Thbs1;Tlr4;Tnfaip3
CX	D35	GO:0002712	regulation of B cell mediated immunity	11/876	11	0.0045636	Bcl6;Cd226;Clcf1;Cr2;Fcer2;Fcgr2a;Fcgr2b;Foxp3;Hpx;Ptprc;Trem2
CX	D35	GO:0002889	regulation of immunoglobulin mediated immune response	11/876	11	0.0045636	Bcl6;Cd226;Clcf1;Cr2;Fcer2;Fcgr2a;Fcgr2b;Foxp3;Hpx;Ptprc;Trem2
CX	D35	GO:0009620	response to fungus	11/876	11	0.0045636	Clec4a;Clec4a1;Clec4a2;Clec4a3;Clec4e;Clec7a;Pik3r1;Ptx3;RT1-Bb;Spi1;Tlr2
CX	D35	GO:0097485	neuron projection guidance	24/876	24	0.0046292	Bcl11b;Bdnf;Csf1r;Cxcr4;Edn1;Ednra;Efna5;Egr2;Ephb1;Ephb3;Ephb6;Foxd1;Hoxa2;Lama1;Lamc2;Lgr6;Lhx1;Nrp2;Reln;Robo3;Sema3g;Tgfb2;Tubb2b;Tubb3
CX	D35	GO:0061756	leukocyte adhesion to vascular endothelial cell	10/876	10	0.00466104	Chst2;Icam1;Itga4;Itgam;Itgb2;Itgb7;Lrg1;Sele;Sell;Selp
CX	D35	GO:0014075	response to amine	13/876	13	0.00469178	Cd4;Cd8a;Cnr2;Cps1;Ctsb;Edn1;Ednra;Icam1;Itga2;Oxtr;Pde1b;Ppp1r1b;Rgs20
CX	D35	GO:0061515	myeloid cell development	13/876	13	0.00469178	Alas2;Anxa2;Bcl6;Csf1r;Diaph3;Fbn1;Gpr68;Hbb;Itgam;Nckap1l;Rac2;Slc4a1;Tlr2
CX	D35	GO:0001912	positive regulation of leukocyte mediated cytotoxicity	12/876	12	0.00470455	Cd226;Hfe;Hspa1a;Itgam;Klrc3;Ptprc;RT1-Da;RT1-T24-4;Slamf6;Spi1;Stat5a;Vav1
CX	D35	GO:0014032	neural crest cell development	12/876	12	0.00470455	Aldh1a2;Bmp4;Edn1;Ednra;Fn1;Foxc1;Nrp2;Nrtn;Rdh10;Ret;Sema3g;Snai2
CX	D35	GO:0009749	response to glucose	29/876	29	0.00474484	Abcc8;Abcg1;Aqp4;Casr;Cpe;Ctsb;Efna5;Fn1;Gja1;Gpr68;Icam1;Il1b;Ildr2;Khk;Lepr;Mlxipl;Myh9;Ncf2;Nptx1;Pde4c;Pim3;Pklr;Prkcb;Reg3g;Serpine1;Slc2a2;Thbs1;Trem2;Ucp2
CX	D35	GO:0048706	embryonic skeletal system development	17/876	17	0.0048687	Bmp4;Col11a1;Dlk1;Dmrt2;Ednra;Hoxa2;Hoxb5;Hoxb8;Hoxc11;Lhx1;Prrx1;Rdh10;Runx2;Sox11;Tgfb2;Ucma;Wnt11
CX	D35	GO:1990138	neuron projection extension	21/876	21	0.00502041	Apoe;Bdnf;Ccr5;Csf1r;Cxcr4;Dclk1;Edn1;Ednra;Emx1;Fn1;Islr2;Itga4;Map1b;Nrn1;Nrp2;Postn;Sema3g;Tnfrsf12a;Tnn;Trim46;Trpv2
CX	D35	GO:0050708	regulation of protein secretion	30/876	30	0.00508206	Abcc8;Abcg1;Anxa1;Apoe;Casr;Cd38;Efna5;Fbn1;Fga;Fgb;Fgg;Gja1;Gja5;Gpr68;Il1b;Inhbb;Kcnq1;Lepr;Myh9;Myrip;Pde4c;Pim3;Prkcb;Sfrp1;Slc2a2;Tgfb2;Tlr2;Tlr4;Trem2;Ucp2
CX	D35	GO:0060485	mesenchyme development	30/876	30	0.00508206	Adam8;Aldh1a2;Bmp4;Bnc2;Edn1;Ednra;Fn1;Foxc1;Foxd1;Il17rd;Il1b;Loxl2;Lrg1;Mark1;Myc;Nrp2;Nrtn;Pdpn;Ranbp3l;Rdh10;Ret;Rgcc;Sema3g;Sfrp1;Sfrp2;Snai2;Tbx3;Tgfb2;Thbs1;Wnt11
CX	D35	GO:0070232	regulation of T cell apoptotic process	9/876	9	0.00508206	Adam8;Bcl11b;Bcl3;Bmp4;Icam1;Il7r;Lgals3;Siglec1;Tgfb2
CX	D35	GO:0014033	neural crest cell differentiation	13/876	13	0.00510909	Aldh1a2;Bmp4;Edn1;Ednra;Fn1;Foxc1;Nrp2;Nrtn;Rdh10;Ret;Sema3g;Sfrp1;Snai2
CX	D35	GO:2000379	positive regulation of reactive oxygen species metabolic process	12/876	12	0.00517366	Cdkn1a;Clec7a;Cyp1b1;Hvcn1;Itgam;Itgb2;Lcn2;Olr1;Pid1;Thbs1;Tlr4;Xdh
CX	D35	GO:0033032	regulation of myeloid cell apoptotic process	8/876	8	0.00522001	Anxa1;Ccr5;Cd44;Fcgr2b;Mif;Mirlet7b;Snai2;Stat5a
CX	D35	GO:0072210	metanephric nephron development	8/876	8	0.00522001	Bmp4;Cited1;Foxd1;Irx1;Irx2;Lhx1;Lif;Ret
CX	D35	GO:0043312	neutrophil degranulation	5/876	5	0.00523685	Anxa3;Itgam;Itgb2;Myo1f;Spi1
CX	D35	GO:0060263	regulation of respiratory burst	5/876	5	0.00523685	Camk1d;Clec7a;Dusp10;Lbp;Rac2
CX	D35	GO:0070486	leukocyte aggregation	5/876	5	0.00523685	Cd44;Cfh;Il1b;Rac2;Thbs1
CX	D35	GO:0070227	lymphocyte apoptotic process	14/876	14	0.00529705	Adam8;Bcl11b;Bcl3;Bmp4;Cd3g;Cd44;Icam1;Il7r;Lgals3;Mif;Myc;Nfkbiz;Siglec1;Tgfb2
CX	D35	GO:0048660	regulation of smooth muscle cell proliferation	22/876	22	0.0054411	Adamts1;Apln;Apoe;Bmp4;Cdkn1a;Edn1;Efemp2;Gja1;Hbegf;Hmox1;Htr1b;Il6r;Itga2;Mmp2;Myc;Pde1a;Pik3r1;Ptgs2;S1pr2;Thbs1;Tlr4;Tnfaip3
CX	D35	GO:0003177	pulmonary valve development	6/876	6	0.00550431	Bmp4;Gja5;Smad6;Stra6;Tgfb2;Tnfrsf1b
CX	D35	GO:0019755	one-carbon compound transport	6/876	6	0.00550431	Aqp4;Aqp6;Hbb;Rhbg;Rhcg;Umod
CX	D35	GO:0045623	negative regulation of T-helper cell differentiation	6/876	6	0.00550431	Anxa1;Bcl6;Foxp3;Pf4;Stat5a;Tnfsf18
CX	D35	GO:0055064	chloride ion homeostasis	6/876	6	0.00550431	Atp6v1b1;Cacna1a;Kcnq1;Slc12a5;Spp1;Umod
CX	D35	GO:0002752	cell surface pattern recognition receptor signaling pathway	11/876	11	0.00553795	Cd14;Clec7a;Fcna;Lbp;Pik3r1;Ptpn22;Rab7b;Tlr2;Tlr4;Tnfaip3;Trem2
CX	D35	GO:0150076	neuroinflammatory response	12/876	12	0.00563506	C5ar1;Casp1;Clu;Csf1r;Il1b;Itgam;Nupr1;Ptgs2;Tlr2;Tlr4;Tnfrsf1b;Trem2
CX	D35	GO:0001780	neutrophil homeostasis	7/876	7	0.00566297	Anxa1;C5;Cd44;Cfh;Csf1r;Fcgr2b;Itgam
CX	D35	GO:0010758	regulation of macrophage chemotaxis	7/876	7	0.00566297	C5;C5ar1;Csf1r;Mif;Rarres2;Thbs1;Tnfsf18
CX	D35	GO:0015701	bicarbonate transport	7/876	7	0.00566297	Slc26a10;Slc26a4;Slc26a7;Slc39a12;Slc4a1;Slc4a4;Slc4a9
CX	D35	GO:0035864	response to potassium ion	7/876	7	0.00566297	Atp1a2;Bdnf;Clu;Kcnj1;Kcnj10;Nptx1;Serpine1
CX	D35	GO:0046639	negative regulation of alpha-beta T cell differentiation	7/876	7	0.00566297	Anxa1;Bcl6;Foxp3;Pf4;Runx1;Stat5a;Tnfsf18
CX	D35	GO:0035282	segmentation	14/876	14	0.00568308	Dmrt2;Egr2;Foxc1;Hoxa2;Irx1;Irx2;Lhx1;Nkx3-1;Nrp2;Sfrp1;Sfrp2;Tbx3;Tifab;Xrcc2
CX	D35	GO:0010212	response to ionizing radiation	20/876	20	0.00596029	Abcb1b;Anxa1;Ccr5;Cdkn1a;Fga;Icam1;Il1b;Il6r;Il7;Lcn2;Myc;Pmaip1;Ptprc;Rhob;Sfrp1;Sfrp2;Snai2;Socs3;Tspyl5;Xrcc2
CX	D35	GO:0055094	response to lipoprotein particle	8/876	8	0.00597355	Apoe;Casr;Cd68;F3;Itgb2;Serpine1;Tlr4;Trem2
CX	D35	GO:0032611	interleukin-1 beta production	14/876	14	0.00617757	Aqp4;Casp1;Ccr5;Clec7a;Elf4;Nlrc4;Nlrp3;Pycard;S1pr3;Tlr2;Tlr4;Tlr8;Tnfaip3;Trem2
CX	D35	GO:0032651	regulation of interleukin-1 beta production	14/876	14	0.00617757	Aqp4;Casp1;Ccr5;Clec7a;Elf4;Nlrc4;Nlrp3;Pycard;S1pr3;Tlr2;Tlr4;Tlr8;Tnfaip3;Trem2
CX	D35	GO:1903305	regulation of regulated secretory pathway	18/876	18	0.00639695	Cacna1a;Cd84;Doc2a;Fgr;Gata2;Hmox1;Htr1b;Itgam;Itgb2;Nckap1l;Prkcb;Rac2;Rims4;Spi1;Sptbn2;Syn1;Syt13;Wnt7a
CX	D35	GO:0030193	regulation of blood coagulation	10/876	10	0.00642389	Anxa2;Apoe;Fga;Fgb;Fgg;Klkb1;Kng1;Pf4;Serpine1;Thbs1
CX	D35	GO:0032229	negative regulation of synaptic transmission, GABAergic	4/876	4	0.00642389	Adora1;Bdnf;Cnr2;Htr1b
CX	D35	GO:0042590	antigen processing and presentation of exogenous peptide antigen via MHC class I	4/876	4	0.00642389	Clec4a;Clec4a3;Fcgr2a;Mpeg1
CX	D35	GO:0045588	positive regulation of gamma-delta T cell differentiation	4/876	4	0.00642389	Lck;Nckap1l;Ptprc;Stat5a
CX	D35	GO:0046645	positive regulation of gamma-delta T cell activation	4/876	4	0.00642389	Lck;Nckap1l;Ptprc;Stat5a
CX	D35	GO:0071373	cellular response to luteinizing hormone stimulus	4/876	4	0.00642389	Ccna2;Cyp1b1;Edn1;Ednra
CX	D35	GO:2001187	positive regulation of CD8-positive, alpha-beta T cell activation	4/876	4	0.00642389	Cd244;Nckap1l;Ptpn22;Runx1
CX	D35	GO:0006690	icosanoid metabolic process	16/876	16	0.00647438	Alox15b;Anxa1;Atp6v1b1;Cyp1b1;Cyp2c24;Cyp2d5;Cyp2e1;Cyp4a1;Edn1;Ggt5;Il1b;Mif;Pdpn;Ptgs2;Tlr2;Tlr4
CX	D35	GO:0071901	negative regulation of protein serine/threonine kinase activity	13/876	13	0.00647571	Apoe;Cdkn1a;Dusp10;Il1b;Irak3;Pkia;Pkib;Ptpn22;Pycard;Rgs14;Sfrp1;Sfrp2;Tnfaip3
CX	D35	GO:0003073	regulation of systemic arterial blood pressure	15/876	15	0.00660514	Adora1;Adra1d;Adrb1;Apln;Edn1;Gja1;Gja5;Gpr37l1;Klk1b3;Mif;Oxtr;Postn;Prcp;Rarres2;Ren
CX	D35	GO:0032963	collagen metabolic process	15/876	15	0.00660514	Bmp4;Col6a1;Ctsb;Ctsk;Fn1;Fosl2;Il6r;Inhba;Itga2;Mmp12;Mmp19;Mmp2;Rgcc;Serpine1;Vim
CX	D35	GO:0042552	myelination	20/876	20	0.00661681	Adgrg6;B4galt5;Cldn5;Clu;Col6a1;Cxcr4;Egr2;Fa2h;Gal3st1;Gpc1;Id4;Itgb4;Kcnj10;Kel;Myrf;Pou3f1;Ptprz1;Tlr2;Tnfrsf1b;Ugt8
CX	D35	GO:0003094	glomerular filtration	7/876	7	0.00665106	Adora1;Edn1;Ednra;Gja1;Gja5;Nphs1;Umod
CX	D35	GO:0030728	ovulation	6/876	6	0.00665499	Adamts1;Inhba;Inhbb;Lepr;Mmp19;Mmp2
CX	D35	GO:0033033	negative regulation of myeloid cell apoptotic process	6/876	6	0.00665499	Ccr5;Fcgr2b;Mif;Mirlet7b;Snai2;Stat5a
CX	D35	GO:0038093	Fc receptor signaling pathway	6/876	6	0.00665499	Clec4e;Fcer2;Fcgr2a;Fcgr2b;Lck;Myo1g
CX	D35	GO:0031669	cellular response to nutrient levels	28/876	28	0.00665754	Abcc8;Adamts1;Atf3;Casr;Cd68;Cdkn1a;Cdkn2b;Ctsk;Cyp27b1;Dapl1;Dsc2;Folr2;Gcgr;Hfe;Hmox1;Icam1;Inhba;Inhbb;Lcn2;Mlxipl;Pmaip1;Postn;Rnase4;Runx2;Sfrp1;Snai2;Tnc;Ucp2
CX	D35	GO:0042445	hormone metabolic process	24/876	24	0.00665754	Aldh1a2;Aldh1a3;Cacna1a;Chst8;Cpe;Ctsb;Ctsk;Cyp1b1;Cyp27b1;Dhrs7;Dio1;Dkk3;Hfe;Inhba;Lrat;Pcsk2;Pnpla2;Rdh10;Reln;Ren;Slc26a7;Spp1;Ugt1a2;Ugt2b35
CX	D35	GO:0034616	response to laminar fluid shear stress	5/876	5	0.00665754	Abca1;Ncf2;Serpine1;Smad6;Tgfb2
CX	D35	GO:0038065	collagen-activated signaling pathway	5/876	5	0.00665754	Col4a1;Col4a6;Gp6;Itga11;Itga2
CX	D35	GO:0038094	Fc-gamma receptor signaling pathway	5/876	5	0.00665754	Clec4e;Fcgr2a;Fcgr2b;Lck;Myo1g
CX	D35	GO:0042492	gamma-delta T cell differentiation	5/876	5	0.00665754	Lck;Nckap1l;Ptprc;Stat5a;Tcf7
CX	D35	GO:0042574	retinal metabolic process	5/876	5	0.00665754	Abca4;Aldh1a2;Aldh1a3;Cyp1b1;Rdh10
CX	D35	GO:0060100	positive regulation of phagocytosis, engulfment	5/876	5	0.00665754	Gata2;Itga2;Lbp;Nckap1l;Trem2
CX	D35	GO:1902358	sulfate transmembrane transport	5/876	5	0.00665754	Slc13a1;Slc26a10;Slc26a4;Slc26a7;Ucp2
CX	D35	GO:1905155	positive regulation of membrane invagination	5/876	5	0.00665754	Gata2;Itga2;Lbp;Nckap1l;Trem2
CX	D35	GO:0042119	neutrophil activation	8/876	8	0.006685	Anxa1;Anxa3;Dnase1;Il16;Itgam;Itgb2;Myo1f;Spi1
CX	D35	GO:0045589	regulation of regulatory T cell differentiation	8/876	8	0.006685	Bcl6;Cd44;Ctla4;Dusp10;Foxp3;Irf1;Lck;RT1-Da
CX	D35	GO:0071774	response to fibroblast growth factor	16/876	16	0.00677798	Apln;Casr;Cd44;Cps1;Gpc1;Hhip;Lhx1;Myc;Postn;Runx2;Serpine1;Sfrp1;Snai2;Thbs1;Tnc;Vim
CX	D35	GO:0008361	regulation of cell size	22/876	22	0.0068288	Akt3;Apoe;Aqp2;Aqp4;Bdnf;Ccr5;Col6a1;Edn1;Efna5;Fn1;Il7r;Islr2;Kel;Map1b;Ret;Sema3g;Slc12a5;Spp1;Tnfrsf12a;Trim46;Trpv2;Vav1
CX	D35	GO:0033077	T cell differentiation in thymus	13/876	13	0.00687124	Adam8;Bcl11b;Bmp4;Ccr6;Cd3e;Cd3g;Dock2;Foxp3;Il1b;Il7r;Ptprc;Stat5a;Vnn1
CX	D35	GO:0045913	positive regulation of carbohydrate metabolic process	13/876	13	0.00687124	Adcyap1r1;Cd244;Cry1;Egf;Esrrb;Mif;Mlxipl;Myc;Myh9;Nnmt;Pmaip1;Slc45a3;Slc4a4
CX	D35	GO:0098742	cell-cell adhesion via plasma-membrane adhesion molecules	23/876	23	0.00688011	Cadm4;Cdh17;Cdh6;Cldn1;Cldn16;Cldn5;Clstn2;Dsc2;Dsg3;Efna5;Il1rn;Itga4;Itgal;Jaml;Nectin4;Pcdha4;Ptprt;Ret;Sele;Sell;Selp;Tgfb2;Umod
CX	D35	GO:0042116	macrophage activation	14/876	14	0.00698346	Bpi;C5ar1;Casp1;Cd84;Clu;Csf1r;Fcer2;Il1rl1;Itgam;Lbp;Thbs1;Tlr2;Tlr4;Trem2
CX	D35	GO:0061028	establishment of endothelial barrier	9/876	9	0.00706168	Abcb1b;Cldn1;Cldn5;Ednra;Foxp3;Icam1;Il1b;S1pr2;S1pr3
CX	D35	GO:0014009	glial cell proliferation	12/876	12	0.00713692	Abcc8;Cdkn2b;Clu;Csf1r;Cysltr1;Il1b;Lepr;Myc;Nap1l1;Sox11;Trem2;Vim
CX	D35	GO:0017157	regulation of exocytosis	22/876	22	0.00716559	Anxa1;Cacna1a;Cd84;Doc2a;Fga;Fgb;Fgg;Fgr;Gata2;Hmox1;Htr1b;Itgam;Itgb2;Nckap1l;Prkcb;Rac2;Rims4;Spi1;Sptbn2;Syn1;Syt13;Wnt7a
CX	D35	GO:0007272	ensheathment of neurons	20/876	20	0.00721503	Adgrg6;B4galt5;Cldn5;Clu;Col6a1;Cxcr4;Egr2;Fa2h;Gal3st1;Gpc1;Id4;Itgb4;Kcnj10;Kel;Myrf;Pou3f1;Ptprz1;Tlr2;Tnfrsf1b;Ugt8
CX	D35	GO:0008366	axon ensheathment	20/876	20	0.00721503	Adgrg6;B4galt5;Cldn5;Clu;Col6a1;Cxcr4;Egr2;Fa2h;Gal3st1;Gpc1;Id4;Itgb4;Kcnj10;Kel;Myrf;Pou3f1;Ptprz1;Tlr2;Tnfrsf1b;Ugt8
CX	D35	GO:0007389	pattern specification process	39/876	39	0.0073842	Aldh1a2;Arc;Bhlhe22;Bmp4;Cdx4;Cited1;Dmrt2;Dnaaf1;Edn1;Egr2;Emx1;Foxc1;Foxd1;Gja1;Hhip;Hoxa2;Hoxb5;Hoxb8;Hoxc11;Irx1;Irx2;Itgam;Lhx1;Lmx1b;Mical2;Nat8f5;Nkx3-1;Nrp2;Reln;Sfrp1;Sfrp2;Smad6;Stil;Tbx3;Tgif1;Tifab;Wnt11;Wnt7a;Xrcc2
CX	D35	GO:0010934	macrophage cytokine production	8/876	8	0.0075704	Casp1;Irak3;Laptm5;Pycard;Tgfb2;Tlr2;Tlr4;Tlr7
CX	D35	GO:0010935	regulation of macrophage cytokine production	8/876	8	0.0075704	Casp1;Irak3;Laptm5;Pycard;Tgfb2;Tlr2;Tlr4;Tlr7
CX	D35	GO:0034694	response to prostaglandin	8/876	8	0.0075704	Adamts1;Apob;Cyp27b1;Edn1;Fn1;Hmgcs2;Sfrp1;Tnc
CX	D35	GO:0042554	superoxide anion generation	8/876	8	0.0075704	Clec7a;Cybb;Edn1;Hvcn1;Itgam;Itgb2;Ncf2;Olr1
CX	D35	GO:0003401	axis elongation	7/876	7	0.0075704	Bmp4;Nkd1;Rdh10;Sfrp1;Sfrp2;Tnc;Wnt11
CX	D35	GO:0032373	positive regulation of sterol transport	7/876	7	0.0075704	Abca1;Abca8;Abcg1;Anxa2;Apoe;Lipg;Trem2
CX	D35	GO:0032376	positive regulation of cholesterol transport	7/876	7	0.0075704	Abca1;Abca8;Abcg1;Anxa2;Apoe;Lipg;Trem2
CX	D35	GO:0043372	positive regulation of CD4-positive, alpha-beta T cell differentiation	7/876	7	0.0075704	Anxa1;Foxp3;Nckap1l;Nfkbiz;Nlrp3;RT1-Da;Sash3
CX	D35	GO:0001659	temperature homeostasis	20/876	20	0.0075704	Adora1;Adrb1;Apln;Ccr5;Cxcr4;Gja1;Gpx2;Il18r1;Il1b;Il1rn;Lcn2;Lepr;Oxtr;Plcl2;Ptgs2;Tlr4;Trpv2;Tshr;Ucp2;Ybx2
CX	D35	GO:0006887	exocytosis	33/876	33	0.00759622	Anxa1;Anxa3;Cacna1a;Ccr1;Cd84;Doc2a;Fga;Fgb;Fgg;Fgr;Gata2;Gcgr;Hck;Hmox1;Htr1b;Itgam;Itgb2;Myh9;Myo1f;Myo1g;Nckap1l;Prkcb;Rab8b;Rac2;Reln;Rims4;Spi1;Sptbn2;Syn1;Syp;Syt13;Tnfaip2;Wnt7a
CX	D35	GO:1900046	regulation of hemostasis	10/876	10	0.00763558	Anxa2;Apoe;Fga;Fgb;Fgg;Klkb1;Kng1;Pf4;Serpine1;Thbs1
CX	D35	GO:0031348	negative regulation of defense response	26/876	26	0.00769025	Adora1;Apoe;Ccr1;Cd276;Cd44;Cd96;Dcst1;Dtx4;Dusp10;Elf4;Fcgr2b;Foxp3;Gpx2;Irak3;Mmp12;Nlrp3;Parp14;Pf4;Reg3b;Reg3g;Sfn;Socs3;Tnfaip3;Tnfrsf1b;Trem2;Wfdc1
CX	D35	GO:0002224	toll-like receptor signaling pathway	11/876	11	0.00778436	Cd300lf;Irak3;Irf1;Nfkbiz;Reg3g;Tifab;Tlr11;Tlr2;Tlr4;Tlr7;Tlr8
CX	D35	GO:0030858	positive regulation of epithelial cell differentiation	11/876	11	0.00778436	Alox15b;Bmp4;Cdkn2b;Cyp27b1;Dmbt1;Foxc1;Lhx1;Lif;Serpine1;Sfn;Sult2b1
CX	D35	GO:0070527	platelet aggregation	11/876	11	0.00778436	Cfh;Fga;Fgb;Fgg;Gp6;Hbb;Il6r;Mmrn1;Myh9;P2ry12;Pdpn
CX	D35	GO:0009268	response to pH	9/876	9	0.00778436	Abcc8;Gja1;Gpr68;Hvcn1;Insrr;Kcnk4;Lgmn;Scnn1a;Slc4a1
CX	D35	GO:0043300	regulation of leukocyte degranulation	9/876	9	0.00778436	Cd84;Fgr;Gata2;Hmox1;Itgam;Itgb2;Nckap1l;Rac2;Spi1
CX	D35	GO:0015669	gas transport	6/876	6	0.00778436	Aqp4;Aqp6;Hbb;Hbb-b1;Rhbg;Rhcg
CX	D35	GO:0031649	heat generation	6/876	6	0.00778436	Adrb1;Apln;Ccr5;Il1b;Il1rn;Ptgs2
CX	D35	GO:0033003	regulation of mast cell activation	6/876	6	0.00778436	Cd226;Cd300lf;Cd84;Cnr2;Havcr1;Timd2
CX	D35	GO:0071467	cellular response to pH	6/876	6	0.00778436	Gja1;Gpr68;Hvcn1;Insrr;Kcnk4;Scnn1a
CX	D35	GO:0090596	sensory organ morphogenesis	29/876	29	0.00806634	Aldh1a3;Atp6v1b1;Bdnf;Bhlhe22;Bmp4;Calb1;Cfh;Col11a1;Col5a2;Col8a1;Cthrc1;Edn1;Ednra;Ephb1;Fbn1;Fjx1;Gata2;Hoxa2;Ikzf1;Kcnq1;Lhx1;Myc;Prrx1;Sox11;Stra6;Tbx3;Tecta;Tifab;Tshr
CX	D35	GO:0098739	import across plasma membrane	21/876	21	0.00809459	Abcc8;Adrb1;Atp1a2;Atp1a4;Cacna1a;Kcnj1;Kcnj10;Kcnq1;Lcn2;Scnn1a;Slc12a5;Slc15a1;Slc22a2;Slc39a12;Slc6a13;Slc7a8;Slc8a2;Slc9a2;Thbs1;Trpv2;Trpv6
CX	D35	GO:0030902	hindbrain development	22/876	22	0.00819117	Aldh1a2;B4galt2;C5ar1;Cacna1a;Ccr1;Cd3e;Egf;Egr2;En2;Ephb1;Fcgr2b;Foxc1;Gata2;Gpr37l1;Hoxa2;Lhx1;Lmx1b;Sez6l2;Sptbn2;Sstr1;Tgfb2;Wnt7a
CX	D35	GO:0072088	nephron epithelium morphogenesis	12/876	12	0.00833412	Bmp4;Cd44;Cited1;Foxd1;Hs3st3b1;Irx1;Irx2;Lhx1;Lif;Myc;Tmem59l;Wnt11
CX	D35	GO:0001820	serotonin secretion	5/876	5	0.00835699	Fcgr2a;Hrh3;Htr1b;Lgals3;Maob
CX	D35	GO:0003091	renal water homeostasis	5/876	5	0.00835699	Aqp2;Aqp4;Aqp6;Atp6v1b1;Umod
CX	D35	GO:0042771	intrinsic apoptotic signaling pathway in response to DNA damage by p53 class mediator	8/876	8	0.00854844	Bcl3;Cd44;Cdkn1a;Mif;Muc1;Nupr1;Pmaip1;Pycard
CX	D35	GO:2000516	positive regulation of CD4-positive, alpha-beta T cell activation	8/876	8	0.00854844	Anxa1;Cd3e;Foxp3;Nckap1l;Nfkbiz;Nlrp3;RT1-Da;Sash3
CX	D35	GO:0014909	smooth muscle cell migration	16/876	16	0.00862858	Adamts1;Cyp1b1;F3;Fga;Gja1;Itga2;Itga4;Mif;Mirlet7b;Myc;Myh9;Postn;S100a11;S1pr2;Serpine1;Tlr4
CX	D35	GO:0071695	anatomical structure maturation	28/876	28	0.00862858	Adamts12;Aldh1a2;B4galt5;Cacna1a;Ccr6;Cd44;Cdkn1a;Clec7a;Defb1;Diaph3;Edn1;Ednra;Fgg;Gata2;Gja1;Grip2;Mmp2;Pou2f2;Rac2;Ren;Ret;Rnd1;Runx1;Runx2;Rxfp2;Ryr1;Sptbn4;Tgfb2
CX	D35	GO:0048713	regulation of oligodendrocyte differentiation	9/876	9	0.0086758	Bmp4;Cxcr4;Dusp10;Id4;Myrf;Ptprz1;Slc45a3;Tlr2;Tnfrsf1b
CX	D35	GO:0002675	positive regulation of acute inflammatory response	7/876	7	0.0086758	Adam8;Ccr5;Fcgr2a;Il1b;Klk1;Mif;Ptgs2
CX	D35	GO:0002719	negative regulation of cytokine production involved in immune response	7/876	7	0.0086758	Bcl6;Cd96;Foxp3;Hfe;Hmox1;Irak3;Tgfb2
CX	D35	GO:0030224	monocyte differentiation	7/876	7	0.0086758	Apcs;Bmp4;Cd4;Gpr68;Myc;Myh9;Pde1b
CX	D35	GO:0035929	steroid hormone secretion	7/876	7	0.0086758	Cry1;Inhba;Kcnq1;Nkx3-1;Ren;Runx1;Spp1
CX	D35	GO:0071634	regulation of transforming growth factor beta production	7/876	7	0.0086758	Fbln1;Fn1;Foxp3;Ptgs2;Tgfb2;Thbs1;Wnt11
CX	D35	GO:0010193	response to ozone	4/876	4	0.00868376	Cyp2e1;Edn1;Fn1;Il1b
CX	D35	GO:0014062	regulation of serotonin secretion	4/876	4	0.00868376	Hrh3;Htr1b;Lgals3;Maob
CX	D35	GO:0035771	interleukin-4-mediated signaling pathway	4/876	4	0.00868376	Cd300lf;Parp14;Ptprc;Stat5a
CX	D35	GO:0045654	positive regulation of megakaryocyte differentiation	4/876	4	0.00868376	Gata2;Mturn;Rab7b;Tesc
CX	D35	GO:0051917	regulation of fibrinolysis	4/876	4	0.00868376	Anxa2;Klkb1;Serpine1;Thbs1
CX	D35	GO:0060385	axonogenesis involved in innervation	4/876	4	0.00868376	Edn1;Ednra;Itga4;Nptx1
CX	D35	GO:0070432	regulation of nucleotide-binding oligomerization domain containing 2 signaling pathway	4/876	4	0.00868376	Hspa1a;Ptpn22;Tlr4;Tnfaip3
CX	D35	GO:0090184	positive regulation of kidney development	4/876	4	0.00868376	Ednra;Foxd1;Myc;Ret
CX	D35	GO:0001889	liver development	25/876	25	0.00869048	Alas2;Aldh1a2;Anxa1;Bdh1;Bmp4;Cdkn2b;Cldn1;Cp;Cps1;Dbp;Dnaaf1;Fga;Hfe;Hmgcs2;Hmox1;Itga2;Klkb1;Lbp;Myc;Runx1;Slco1b2;Tbx3;Tnfaip3;Ucp2;Ugt1a2
CX	D35	GO:2001234	negative regulation of apoptotic signaling pathway	24/876	24	0.0088065	Bdnf;Bmp4;Cd44;Clu;Cpe;Fga;Fgb;Fgg;Hmox1;Hspa1a;Icam1;Il19;Il1b;Il7;Lgals3;Mif;Muc1;Pf4;Ptgs2;Scg2;Serpine1;Sfrp2;Snai2;Tnfaip3
CX	D35	GO:0014910	regulation of smooth muscle cell migration	15/876	15	0.00881216	Adamts1;Cyp1b1;F3;Fga;Gja1;Itga2;Mif;Mirlet7b;Myc;Myh9;Postn;S100a11;S1pr2;Serpine1;Tlr4
CX	D35	GO:0140115	export across plasma membrane	12/876	12	0.0088734	Abca1;Atp1a2;Atp1a4;Fxyd4;Fxyd6;Gja1;Heph;Kcna5;Kcnq1;Slc22a2;Slc4a4;Slc8a2
CX	D35	GO:0043491	phosphatidylinositol 3-kinase/protein kinase B signal transduction	29/876	29	0.00888513	Adam8;Calcr;Cass4;Cd19;Chi3l1;Col6a1;Csf1r;Dcn;Edn1;Egf;Fgr;Fn1;Hbegf;Lemd2;Lox;Nkx3-1;P2ry12;Pik3r1;Pik3r5;Reln;Ret;Selp;Tgfb2;Thbs1;Tpbg;Trem2;Tspyl5;Vav1;Xdh
CX	D35	GO:0003007	heart morphogenesis	26/876	26	0.00888513	Adamts1;Adgrg6;Aldh1a2;Bmp4;Col11a1;Cpe;Dnaaf1;Edn1;Ednra;Foxc1;Gja1;Gja5;Lemd2;Mical2;Nrp2;Ryr1;Sfrp2;Smad6;Snai2;Sox11;Stil;Tbx3;Tgfb2;Thbs1;Tnnc1;Wnt11
CX	D35	GO:0043616	keratinocyte proliferation	10/876	10	0.00909667	Bcl11b;Cdkn1a;Eppk1;Lrg1;Nfkbiz;Reg3b;Reg3g;Sfn;Snai2;Tgm1
CX	D35	GO:0032535	regulation of cellular component size	33/876	33	0.00911564	Akt3;Apoe;Aqp2;Aqp4;Baiap2l2;Bdnf;Ccr5;Col6a1;Edn1;Efna5;Fn1;Icam1;Il7r;Islr2;Kel;Map1b;Nckap1l;Nphs1;Pycard;Ret;Sema3g;Slc12a5;Spp1;Spta1;Sptbn2;Sptbn4;Tlr2;Tnfrsf12a;Trim46;Trpv2;Vav1;Vill;Wnt7a
CX	D35	GO:0072593	reactive oxygen species metabolic process	24/876	24	0.00911564	Birc3;Cdkn1a;Clec7a;Col6a1;Cybb;Cyp1b1;Edn1;Hbb;Hvcn1;Il19;Itgam;Itgb2;Lcn2;Ncf2;Olr1;Pid1;Pmaip1;Prcp;Pxdn;Thbs1;Tlr4;Ucp2;Vav1;Xdh
CX	D35	GO:0032727	positive regulation of interferon-alpha production	6/876	6	0.00911564	Flt3;Mmp12;Ptpn22;Tlr4;Tlr7;Tlr8
CX	D35	GO:0045606	positive regulation of epidermal cell differentiation	6/876	6	0.00911564	Alox15b;Bmp4;Cyp27b1;Foxc1;Sfn;Sult2b1
CX	D35	GO:0045652	regulation of megakaryocyte differentiation	6/876	6	0.00911564	Gata2;Lox;Mturn;Pf4;Rab7b;Tesc
CX	D35	GO:0050857	positive regulation of antigen receptor-mediated signaling pathway	6/876	6	0.00911564	Cd226;Cmtm3;Prkcb;Ptprc;Rab29;Trat1
CX	D35	GO:0090280	positive regulation of calcium ion import	6/876	6	0.00911564	Adrb1;Casr;Cxcr4;Lgals3;Serpine1;Trpv2
CX	D35	GO:1902230	negative regulation of intrinsic apoptotic signaling pathway in response to DNA damage	6/876	6	0.00911564	Cd44;Clu;Mif;Muc1;Sfrp2;Snai2
CX	D35	GO:0060538	skeletal muscle organ development	23/876	23	0.0091927	Actn1;Atf3;Barx2;Cntfr;Col6a1;Csf1r;Ctsb;Dcn;Egr2;Ephb1;Gpc1;Kel;Lemd2;Msc;Myc;Myoz1;Nphs1;Nupr1;Ryr1;Sox11;Stra6;Tgfb2;Usp2
CX	D35	GO:0006865	amino acid transport	19/876	19	0.00928359	Abcc8;Adora1;Bdnf;Cacna1a;Gja1;Hrh3;Htr1b;Il1b;Il1rn;Kcnj10;Myc;Slc15a1;Slc22a2;Slc6a13;Slc6a17;Slc6a18;Slc7a7;Slc7a8;Ucp2
CX	D35	GO:0036120	cellular response to platelet-derived growth factor stimulus	8/876	8	0.00943969	Ccna2;Fn1;Gja1;Gja5;Myc;Myh9;Serpine1;Tlr4
CX	D35	GO:0002437	inflammatory response to antigenic stimulus	12/876	12	0.0095568	Ccr5;Cd68;Cysltr1;Ephb6;Fcgr2a;Fcgr2b;Fosl2;Gpx2;Icam1;Il1b;Il1rn;Trem2
CX	D35	GO:0014812	muscle cell migration	17/876	17	0.00956415	Adamts1;Anxa1;Cyp1b1;F3;Fga;Gja1;Itga2;Itga4;Mif;Mirlet7b;Myc;Myh9;Postn;S100a11;S1pr2;Serpine1;Tlr4
CX	D35	GO:0048638	regulation of developmental growth	33/876	33	0.00978596	Adrb1;Apoe;Bdnf;Ccr5;Cdkn1a;Cxcr4;Dusp10;Edn1;Efna5;Eppk1;Flt3;Fn1;Fosl2;Foxc1;Gamt;Gja1;Ikzf1;Il7;Islr2;Lgmn;Map1b;Mapk11;Myoz1;Sash3;Sema3g;Serpine1;Spp1;Sptbn4;Stat5a;Tnfrsf12a;Trim46;Trpv2;Tshr
CX	D35	GO:0061008	hepaticobiliary system development	25/876	25	0.00982237	Alas2;Aldh1a2;Anxa1;Bdh1;Bmp4;Cdkn2b;Cldn1;Cp;Cps1;Dbp;Dnaaf1;Fga;Hfe;Hmgcs2;Hmox1;Itga2;Klkb1;Lbp;Myc;Runx1;Slco1b2;Tbx3;Tnfaip3;Ucp2;Ugt1a2
CX	D35	GO:0097205	renal filtration	7/876	7	0.00985417	Adora1;Edn1;Ednra;Gja1;Gja5;Nphs1;Umod
CX	D35	GO:0002886	regulation of myeloid leukocyte mediated immunity	10/876	10	0.00993757	Cd84;Dnase1;Fcgr2a;Fgr;Gata2;Hmox1;Itgam;Itgb2;Rac2;Spi1
CX	D35	GO:0070613	regulation of protein processing	10/876	10	0.00993757	Anxa2;Clec3b;Ctsz;Il1r2;Myh9;Nkd2;Nlrc4;S100a10;Serpine1;Thbs1
CX	D35	GO:0008306	associative learning	15/876	15	0.00995642	Abcc8;Atp1a2;B4galt2;Bdnf;Clstn2;Csmd1;Dcdc2;Fosl2;Lgmn;Pde1b;Ppp1r1b;Ptprz1;Reln;Rgs14;Tpbg
CX	D35	GO:0034765	regulation of monoatomic ion transmembrane transport	34/876	34	0.00997049	Abcc8;Adcyap1r1;Adrb1;Arc;Atp1a2;Bmp4;Cabp1;Cacna1a;Cd19;Cd4;Cemip;Cxcl11;Cxcr3;Dpp6;Edn1;Ednra;Fxyd4;Fxyd6;Heph;Kcnj1;Kcnj10;Kcnk3;Kcnq1;Kel;Lcn2;Mrln;Ptpn22;Reln;Rem2;Stac2;Tesc;Tgfb2;Trem2;Ucp2
CX	D35	GO:0001890	placenta development	20/876	20	0.00997129	Abcb1b;Ccnf;Cdx4;Cited1;Ctsb;Cyp27b1;Cyp4a1;Dcn;Esrrb;Gata2;Gja1;Itga4;Krt19;Krt8;Lif;Ptgs2;Serpine1;Socs3;Vash2;Vim
CX	D35	GO:0016055	Wnt signaling pathway	36/876	36	0.00997129	Apoe;Atp6v1c2;Cd44;Col6a1;Cpe;Cpz;Cthrc1;Dcdc2;Depdc1b;Dkk3;Eda;Edn1;Ednra;Egf;Foxd1;Foxl1;Lgr6;Lypd6;Mark1;Myc;Nkd1;Nkd2;Scel;Sfrp1;Sfrp2;Snai2;Tcf7;Tle2;Tle6;Tlr2;Tmem198;Tnfaip3;Tnn;Tpbg;Wnt11;Wnt7a
CX	D35	GO:0098656	monoatomic anion transmembrane transport	16/876	16	0.0100955	Ano4;Aqp6;Best3;Bsnd;Casr;Clcnkb;Clic3;Slc12a5;Slc13a1;Slc26a10;Slc26a4;Slc26a7;Slc4a1;Slc4a4;Slc4a9;Ucp2
CX	D35	GO:0042756	drinking behavior	5/876	5	0.0101948	Apln;Hrh3;Htr1b;Mif;Ren
CX	D35	GO:0060099	regulation of phagocytosis, engulfment	5/876	5	0.0101948	Gata2;Itga2;Lbp;Nckap1l;Trem2
CX	D35	GO:0072028	nephron morphogenesis	12/876	12	0.0102948	Bmp4;Cd44;Cited1;Foxd1;Hs3st3b1;Irx1;Irx2;Lhx1;Lif;Myc;Tmem59l;Wnt11
CX	D35	GO:0051896	regulation of phosphatidylinositol 3-kinase/protein kinase B signal transduction	26/876	26	0.010382	Adam8;Calcr;Cass4;Cd19;Chi3l1;Csf1r;Dcn;Egf;Fgr;Fn1;Hbegf;Lemd2;Lox;Nkx3-1;P2ry12;Pik3r5;Reln;Ret;Selp;Tgfb2;Thbs1;Tpbg;Trem2;Tspyl5;Vav1;Xdh
CX	D35	GO:0046718	symbiont entry into host cell	13/876	13	0.010382	Apcs;Cd300lf;Cd4;Ciita;Cldn1;Cr2;Ctsb;Havcr1;Nectin4;Ptx3;Siglec1;Timd2;Trim6
CX	D35	GO:0021700	developmental maturation	33/876	33	0.0103991	Adamts12;Aldh1a2;Atp6v1b1;B4galt5;Cacna1a;Ccr6;Cd44;Cdkn1a;Clec7a;Defb1;Diaph3;Edn1;Ednra;Fgg;Gata2;Gja1;Grip2;Map1b;Mmp2;Nrn1;Pou2f2;Rac2;Reln;Ren;Ret;Rnd1;Runx1;Runx2;Rxfp2;Ryr1;Sez6l2;Sptbn4;Tgfb2
CX	D35	GO:0015698	inorganic anion transport	18/876	18	0.010525	Ano4;Aqp6;Best3;Bsnd;Casr;Clcnkb;Clic3;Kcnq1;Slc12a5;Slc13a1;Slc26a10;Slc26a4;Slc26a7;Slc34a2;Slc4a1;Slc4a4;Slc4a9;Ucp2
CX	D35	GO:0008038	neuron recognition	8/876	8	0.0105639	Bdnf;Crtac1;Cxcr4;Efna5;Ephb3;Ptprz1;Robo3;Tnn
CX	D35	GO:0034381	plasma lipoprotein particle clearance	8/876	8	0.0105639	Abcc8;Anxa2;Apob;Apoe;Il19;Lipg;Msr1;Trem2
CX	D35	GO:2001239	regulation of extrinsic apoptotic signaling pathway in absence of ligand	8/876	8	0.0105639	Hspa1a;Il1b;Il7;Inhba;Pf4;Ret;Snai2;Tgfb2
CX	D35	GO:0031100	animal organ regeneration	17/876	17	0.0106494	Alas2;Anxa3;C5ar1;Ccna2;Cdkn1a;Cldn1;Fga;Flt3;Hfe;Hmox1;Klkb1;Lif;Myc;Nnmt;Socs3;Ucp2;Ugt1a2
CX	D35	GO:0003206	cardiac chamber morphogenesis	16/876	16	0.0106675	Adamts1;Adgrg6;Bmp4;Col11a1;Cpe;Ednra;Foxc1;Gja5;Nrp2;Sfrp2;Smad6;Sox11;Tbx3;Tgfb2;Tnnc1;Wnt11
CX	D35	GO:0032835	glomerulus development	11/876	11	0.0106836	Basp1;Bmp4;C5;Cfh;Edn1;Ednra;Foxc1;Il6r;Lhx1;Nphs1;Ret
CX	D35	GO:0031579	membrane raft organization	6/876	6	0.0107059	Anxa2;Col6a1;Colec12;Dock2;Fa2h;S100a10
CX	D35	GO:0050891	multicellular organismal-level water homeostasis	6/876	6	0.0107059	Aqp2;Aqp4;Aqp6;Atp6v1b1;Scnn1a;Umod
CX	D35	GO:2000319	regulation of T-helper 17 cell differentiation	6/876	6	0.0107059	Foxp3;Nfkbiz;Nlrp3;Pf4;Stat5a;Tnfsf18
CX	D35	GO:1904062	regulation of monoatomic cation transmembrane transport	31/876	31	0.0109035	Abcc8;Adcyap1r1;Adrb1;Atp1a2;Bmp4;Cabp1;Cacna1a;Cd19;Cd4;Cemip;Cxcl11;Cxcr3;Dpp6;Edn1;Ednra;Fxyd4;Fxyd6;Heph;Kcnj1;Kcnk3;Kcnq1;Kel;Lcn2;Mrln;Ptpn22;Rem2;Stac2;Tesc;Tgfb2;Trem2;Ucp2
CX	D35	GO:0071375	cellular response to peptide hormone stimulus	34/876	34	0.0109119	Akt3;Ccna2;Col6a1;Cps1;Cyp1b1;Edn1;Ednra;Eif4ebp1;Fbn1;Fn1;Gcgr;Hmgcs2;Il1b;Inhba;Inhbb;Insrr;Irf1;Map1b;Myc;Nap1l1;Pid1;Pik3r1;Pklr;Pnpla3;Prkcb;Rarres2;Scnn1a;Serpine1;Slc22a12;Slc2a4;Socs3;Stat5a;Tshr;Ucp2
CX	D35	GO:0071456	cellular response to hypoxia	22/876	22	0.0109795	Adam8;Casr;Ccna2;Cybb;Cysltr1;Edn1;Eif4ebp1;Icam1;Il7;Inhba;Kcnk3;Lcn2;Mif;Myc;Nkx3-1;Pmaip1;Ptgs2;Rgcc;Serpine1;Sfrp1;Slc2a4;Trem2
CX	D35	GO:0061333	renal tubule morphogenesis	12/876	12	0.0110344	Bmp4;Cd44;Cited1;Col4a1;Foxd1;Hs3st3b1;Irx1;Irx2;Lhx1;Myc;Tmem59l;Wnt11
CX	D35	GO:0048710	regulation of astrocyte differentiation	7/876	7	0.0111752	Clcf1;Csf1r;Gpr37l1;Id4;Il1b;Lif;Trem2
CX	D35	GO:0048661	positive regulation of smooth muscle cell proliferation	15/876	15	0.0111752	Adamts1;Bmp4;Edn1;Gja1;Hbegf;Hmox1;Htr1b;Il6r;Itga2;Mmp2;Myc;Pik3r1;Ptgs2;Thbs1;Tlr4
CX	D35	GO:0010718	positive regulation of epithelial to mesenchymal transition	9/876	9	0.0115964	Adam8;Bmp4;Foxc1;Il1b;Loxl2;Lrg1;Pdpn;Rgcc;Tgfb2
CX	D35	GO:0022602	ovulation cycle process	11/876	11	0.0115964	Adamts1;Bmp15;Casp12;Inhba;Lepr;Mmp19;Mmp2;Myh9;Ptx3;Runx1;Stat5a
CX	D35	GO:0031670	cellular response to nutrient	11/876	11	0.0115964	Adamts1;Casr;Cdkn2b;Cyp27b1;Folr2;Hmox1;Mlxipl;Postn;Sfrp1;Snai2;Tnc
CX	D35	GO:0014824	artery smooth muscle contraction	4/876	4	0.0115964	Cd38;Edn1;Ednra;Grip2
CX	D35	GO:0033629	negative regulation of cell adhesion mediated by integrin	4/876	4	0.0115964	Cyp1b1;Muc1;Serpine1;Snai2
CX	D35	GO:0046898	response to cycloheximide	4/876	4	0.0115964	Fga;Klf6;Myc;Serpine1
CX	D35	GO:0048251	elastic fiber assembly	4/876	4	0.0115964	Col3a1;Efemp2;Lox;Myh11
CX	D35	GO:0034101	erythrocyte homeostasis	18/876	18	0.0115964	Alas2;Bcl6;Bmp4;Diaph3;Dyrk3;Gata2;Hbb;Heph;Hmox1;Hspa1a;Ikzf1;Inhba;Kcnq1;Nckap1l;Rac2;Slc4a1;Spi1;Stat5a
CX	D35	GO:0001774	microglial cell activation	8/876	8	0.011784	C5ar1;Casp1;Clu;Csf1r;Itgam;Tlr2;Tlr4;Trem2
CX	D35	GO:0045066	regulatory T cell differentiation	8/876	8	0.011784	Bcl6;Cd44;Ctla4;Dusp10;Foxp3;Irf1;Lck;RT1-Da
CX	D35	GO:0007259	cell surface receptor signaling pathway via JAK-STAT	17/876	17	0.0118037	Bcl3;Clcf1;Csf1r;Cyp1b1;Egf;Hpx;Il24;Il7r;Lck;Lif;Parp14;Ptprc;Ret;Socs3;Stat5a;Stra6;Tnfsf18
CX	D35	GO:0030218	erythrocyte differentiation	17/876	17	0.0118037	Alas2;Bcl6;Bmp4;Diaph3;Dyrk3;Gata2;Hbb;Heph;Hspa1a;Ikzf1;Inhba;Kcnq1;Nckap1l;Rac2;Slc4a1;Spi1;Stat5a
CX	D35	GO:0030316	osteoclast differentiation	15/876	15	0.0118136	Anxa2;Calcr;Ccl6;Ccr1;Cd300lf;Csf1r;Cxcr4;Fbn1;Fosl2;Gpr68;Pf4;Pik3r1;Sfrp1;Spi1;Trem2
CX	D35	GO:0098661	inorganic anion transmembrane transport	15/876	15	0.0118136	Ano4;Aqp6;Best3;Bsnd;Casr;Clcnkb;Clic3;Slc12a5;Slc13a1;Slc26a10;Slc26a4;Slc26a7;Slc4a1;Slc4a9;Ucp2
CX	D35	GO:0045638	negative regulation of myeloid cell differentiation	12/876	12	0.0118155	Apcs;Csf1r;Fbn1;Gata2;Gpr68;Hoxb8;Myc;Pf4;Pik3r1;Runx1;Sfrp1;Stat5a
CX	D35	GO:0046661	male sex differentiation	22/876	22	0.0119256	Csmd1;Cyp1b1;Gja1;Icam1;Inhba;Inhbb;Kcnq1;Lepr;Lhfpl2;Nkx3-1;Nupr1;Ren;Rxfp2;Sfrp1;Sfrp2;Stat5a;Sycp2;Tbx3;Tesc;Tex15;Tgfb2;Tnfsf10
CX	D35	GO:0030073	insulin secretion	24/876	24	0.0121161	Abcc8;Abcg1;Anxa1;Casr;Cd38;Cpe;Efna5;Fbn1;Gja1;Gpr68;Il1b;Il1rn;Ildr2;Inhbb;Kcnq1;Lepr;Myh9;Myrip;Pde4c;Pim3;Prkcb;Sfrp1;Slc2a2;Ucp2
CX	D35	GO:0034764	positive regulation of transmembrane transport	25/876	25	0.0123639	Abcc8;Adcyap1r1;Adrb1;Arc;Azin2;Bmp4;Cd19;Cd4;Cemip;Cxcl11;Cxcr3;Dpp6;Edn1;Ednra;Fxyd4;Fxyd6;Heph;Kcnk3;Kcnq1;Lcn2;Mif;Reln;Stac2;Tesc;Trem2
CX	D35	GO:0003184	pulmonary valve morphogenesis	5/876	5	0.0123639	Bmp4;Gja5;Smad6;Stra6;Tgfb2
CX	D35	GO:0044320	cellular response to leptin stimulus	5/876	5	0.0123639	Ccna2;Fgb;Inhbb;Lepr;Pid1
CX	D35	GO:0070431	nucleotide-binding oligomerization domain containing 2 signaling pathway	5/876	5	0.0123639	Hspa1a;Lacc1;Ptpn22;Tlr4;Tnfaip3
CX	D35	GO:0072376	protein activation cascade	5/876	5	0.0123639	Fbln1;Fga;Fgb;Fgg;Prcp
CX	D35	GO:0072540	T-helper 17 cell lineage commitment	5/876	5	0.0123639	Il6r;Ly9;Slamf6;Stat5a;Tnfsf18
CX	D35	GO:1905153	regulation of membrane invagination	5/876	5	0.0123639	Gata2;Itga2;Lbp;Nckap1l;Trem2
CX	D35	GO:0014911	positive regulation of smooth muscle cell migration	11/876	11	0.0124246	Adamts1;Cyp1b1;F3;Fga;Gja1;Itga2;Mif;Myc;Postn;S100a11;Tlr4
CX	D35	GO:0042130	negative regulation of T cell proliferation	11/876	11	0.0124246	Bmp4;Cd276;Cd44;Ctla4;Foxp3;Gpnmb;Laptm5;RT1-Ba;RT1-Bb;Vtcn1;Zc3h12d
CX	D35	GO:0044321	response to leptin	6/876	6	0.012446	Ccna2;Edn1;Fgb;Inhbb;Lepr;Pid1
CX	D35	GO:0044409	symbiont entry into host	13/876	13	0.0125033	Apcs;Cd300lf;Cd4;Ciita;Cldn1;Cr2;Ctsb;Havcr1;Nectin4;Ptx3;Siglec1;Timd2;Trim6
CX	D35	GO:0099068	postsynapse assembly	13/876	13	0.0125033	Crmp1;Dclk1;Dock10;Map1b;Mark1;Nptx1;Nptxr;Numbl;Reln;S1pr2;Slc12a5;Sptbn2;Syndig1
CX	D35	GO:0036296	response to increased oxygen levels	9/876	9	0.0125033	Bdnf;Cdkn1a;Kcna5;Lcn2;Mmp2;Ncf2;Pdpn;Sell;Serpine1
CX	D35	GO:0045604	regulation of epidermal cell differentiation	9/876	9	0.0125033	Alox15b;Bmp4;Cyp27b1;Foxc1;Grhl1;Reg3b;Reg3g;Sfn;Sult2b1
CX	D35	GO:0061900	glial cell activation	9/876	9	0.0125033	C5ar1;Casp1;Clu;Csf1r;Il1b;Itgam;Tlr2;Tlr4;Trem2
CX	D35	GO:0002369	T cell cytokine production	7/876	7	0.0125033	Foxp3;Hfe;Il18r1;Il1b;Nlrp3;Sash3;Tnfrsf1b
CX	D35	GO:0002724	regulation of T cell cytokine production	7/876	7	0.0125033	Foxp3;Hfe;Il18r1;Il1b;Nlrp3;Sash3;Tnfrsf1b
CX	D35	GO:0046697	decidualization	7/876	7	0.0125033	Ctsb;Cyp27b1;Gja1;Lif;Ptgs2;Serpine1;Vim
CX	D35	GO:0090183	regulation of kidney development	7/876	7	0.0125033	Bmp4;Cited1;Ednra;Foxd1;Lhx1;Myc;Ret
CX	D35	GO:0050818	regulation of coagulation	10/876	10	0.0126659	Anxa2;Apoe;Fga;Fgb;Fgg;Klkb1;Kng1;Pf4;Serpine1;Thbs1
CX	D35	GO:0030336	negative regulation of cell migration	31/876	31	0.0126823	Abcc8;Adora1;Apoe;C5;C5ar2;Cldn5;Col3a1;Cyp1b1;Dcn;Diras3;Dpysl3;Dusp10;Eppk1;Gcsam;Gja1;Il1rn;Il24;Mif;Mirlet7b;Myh9;Nav3;Ptprt;Rgcc;Rhob;S1pr2;Serpine1;Sfrp1;Sfrp2;Thbs1;Timp1;Tnn
CX	D35	GO:0036119	response to platelet-derived growth factor	8/876	8	0.0129924	Ccna2;Fn1;Gja1;Gja5;Myc;Myh9;Serpine1;Tlr4
CX	D35	GO:1904951	positive regulation of establishment of protein localization	31/876	31	0.0131722	Abcc8;Abcg1;Apoe;Casr;Cd38;Cemip;Chp2;Fga;Fgb;Fgg;Gja1;Gpr68;Itgam;Lepr;Myh9;Myrip;Pik3r1;Pmaip1;Prkcb;Ptgs2;Ptpn22;Rab29;Rac2;Rhou;Sfn;Slc2a2;Slc51b;Tgfb2;Tlr2;Tlr4;Trem2
CX	D35	GO:0071384	cellular response to corticosteroid stimulus	15/876	15	0.0131955	Anxa1;Bmp4;Cpe;Cyp1b1;Edn1;Eif4ebp1;Flt3;Hmgcs2;Icam1;Reln;RT1-Ba;RT1-Bb;Scnn1a;Serpina3n;Serpine1
CX	D35	GO:0002709	regulation of T cell mediated immunity	13/876	13	0.0134108	Foxp3;Hfe;Hspa1a;Il18r1;Il1b;Il7r;Nckap1l;Nlrp3;Ptprc;RT1-Da;RT1-T24-4;Sash3;Tnfrsf1b
CX	D35	GO:0046849	bone remodeling	13/876	13	0.0134108	Adam8;Cd38;Csf1r;Cthrc1;Ctsk;Dlk1;Gja1;Htr1b;Il7;Lepr;Rac2;Sfrp1;Spp1
CX	D35	GO:2000146	negative regulation of cell motility	32/876	32	0.0134388	Abcc8;Adora1;Apoe;C5;C5ar2;Cldn5;Col3a1;Cyp1b1;Dcn;Diras3;Dpysl3;Dusp10;Eppk1;Fbln1;Gcsam;Gja1;Il1rn;Il24;Mif;Mirlet7b;Myh9;Nav3;Ptprt;Rgcc;Rhob;S1pr2;Serpine1;Sfrp1;Sfrp2;Thbs1;Timp1;Tnn
CX	D35	GO:0051260	protein homooligomerization	20/876	20	0.0136627	Aldh1a2;Aldh1a3;Aqp2;Aqp4;Arc;Basp1;Cryz;Kcna5;Kctd14;Kctd19;Mif;Nlrc4;Nlrp3;Prnd;Pxdn;Pycard;Ryr1;Scara5;Tifa;Trpv6
CX	D35	GO:0030850	prostate gland development	9/876	9	0.013846	Anxa1;Bmp4;Cd44;Id4;Mmp2;Nkx3-1;Sfrp1;Stat5a;Tnc
CX	D35	GO:0150052	regulation of postsynapse assembly	9/876	9	0.013846	Crmp1;Dclk1;Dock10;Map1b;Mark1;Numbl;S1pr2;Slc12a5;Syndig1
CX	D35	GO:0072678	T cell migration	10/876	10	0.0138468	Adam8;Ccr6;Cxcl11;Cxcr3;Icam1;Itga4;Itgal;Itgb7;Myo1g;Pycard
CX	D35	GO:1903317	regulation of protein maturation	10/876	10	0.0138468	Anxa2;Clec3b;Ctsz;Il1r2;Myh9;Nkd2;Nlrc4;S100a10;Serpine1;Thbs1
CX	D35	GO:0051592	response to calcium ion	18/876	18	0.0140779	Aqp2;Casr;Chp2;Cpne4;Cpne7;Cpne8;Cyp27b1;Edn1;Fga;Fgb;Fgg;Inhbb;Lgmn;Mgp;Ryr1;Slc25a24;Thbs1;Trpv6
CX	D35	GO:2000108	positive regulation of leukocyte apoptotic process	7/876	7	0.0142968	Adam8;Anxa1;Cd44;Icam1;Myc;Siglec1;Tgfb2
CX	D35	GO:0009306	protein secretion	34/876	34	0.0143323	Abca1;Abcc8;Abcg1;Anxa1;Apoe;Casr;Cd38;Cpe;Efna5;Fbn1;Fga;Fgb;Fgg;Gja1;Gja5;Gpr68;Il1b;Il1rn;Ildr2;Inhbb;Kcnq1;Lepr;Myh9;Myrip;Pde4c;Pim3;Prkcb;Sfrp1;Slc2a2;Tgfb2;Tlr2;Tlr4;Trem2;Ucp2
CX	D35	GO:1902476	chloride transmembrane transport	13/876	13	0.0143533	Ano4;Best3;Bsnd;Casr;Clcnkb;Clic3;Slc12a5;Slc26a10;Slc26a4;Slc26a7;Slc4a1;Slc4a9;Ucp2
CX	D35	GO:0006837	serotonin transport	6/876	6	0.0144032	Fcgr2a;Hrh3;Htr1b;Lgals3;Maob;Slc22a2
CX	D35	GO:0006925	inflammatory cell apoptotic process	6/876	6	0.0144032	Anxa1;Ccr5;Cd44;Fcgr2b;Itgam;Mirlet7b
CX	D35	GO:0010954	positive regulation of protein processing	6/876	6	0.0144032	Anxa2;Clec3b;Myh9;Nkd2;Nlrc4;S100a10
CX	D35	GO:0060907	positive regulation of macrophage cytokine production	6/876	6	0.0144032	Casp1;Laptm5;Pycard;Tlr2;Tlr4;Tlr7
CX	D35	GO:1904996	positive regulation of leukocyte adhesion to vascular endothelial cell	6/876	6	0.0144032	Chst2;Icam1;Itga4;Itgb2;Sele;Selp
CX	D35	GO:0030851	granulocyte differentiation	8/876	8	0.0144086	Evi2b;Fosl2;Gata2;Ikzf1;Runx1;Spi1;Stat5a;Tesc
CX	D35	GO:0060416	response to growth hormone	8/876	8	0.0144086	Bdh1;Cps1;Fga;Hmgcs2;Irf1;Myc;Pik3r1;Stat5a
CX	D35	GO:1903115	regulation of actin filament-based movement	8/876	8	0.0144086	Adora1;Adrb1;Atp1a2;Dsc2;Gja5;Myh7b;Pdpn;Tnnc1
CX	D35	GO:0071385	cellular response to glucocorticoid stimulus	14/876	14	0.0146751	Anxa1;Bmp4;Cpe;Cyp1b1;Edn1;Eif4ebp1;Flt3;Hmgcs2;Icam1;Reln;RT1-Ba;RT1-Bb;Serpina3n;Serpine1
CX	D35	GO:0032732	positive regulation of interleukin-1 production	10/876	10	0.0149259	Casp1;Ccr5;Clec7a;Il16;Nlrc4;Nlrp3;Pycard;Tlr2;Tlr4;Tlr8
CX	D35	GO:2000107	negative regulation of leukocyte apoptotic process	10/876	10	0.0149259	Bcl11b;Bcl3;Bmp4;Ccr5;Cd44;Fcgr2b;Il7r;Mif;Mirlet7b;Stat5a
CX	D35	GO:0002638	negative regulation of immunoglobulin production	4/876	4	0.0149259	Bcl6;Cd22;Fcgr2b;Foxp3
CX	D35	GO:0014012	peripheral nervous system axon regeneration	4/876	4	0.0149259	Apoe;Map1b;Mmp2;Tnc
CX	D35	GO:0030854	positive regulation of granulocyte differentiation	4/876	4	0.0149259	Evi2b;Ikzf1;Runx1;Tesc
CX	D35	GO:0032490	detection of molecule of bacterial origin	4/876	4	0.0149259	Lbp;Tlr2;Tlr4;Trem2
CX	D35	GO:0048537	mucosa-associated lymphoid tissue development	4/876	4	0.0149259	Foxl1;Ikzf1;Ret;Stat5a
CX	D35	GO:0048541	Peyer's patch development	4/876	4	0.0149259	Foxl1;Ikzf1;Ret;Stat5a
CX	D35	GO:0061626	pharyngeal arch artery morphogenesis	4/876	4	0.0149259	Bmp4;Edn1;Ednra;Tgfb2
CX	D35	GO:0070424	regulation of nucleotide-binding domain, leucine rich repeat containing receptor signaling pathway	4/876	4	0.0149259	Hspa1a;Ptpn22;Tlr4;Tnfaip3
CX	D35	GO:0090497	mesenchymal cell migration	9/876	9	0.015031	Bmp4;Edn1;Ednra;Fn1;Nrp2;Nrtn;Ret;Sema3g;Tpbg
CX	D35	GO:0060993	kidney morphogenesis	13/876	13	0.0151494	Bmp4;Calb1;Cd44;Cited1;Foxd1;Hs3st3b1;Irx1;Irx2;Lhx1;Lif;Myc;Tmem59l;Wnt11
CX	D35	GO:0007519	skeletal muscle tissue development	21/876	21	0.0154015	Actn1;Atf3;Barx2;Col6a1;Csf1r;Ctsb;Dcn;Egr2;Ephb1;Gpc1;Kel;Lemd2;Msc;Myc;Myoz1;Nphs1;Nupr1;Ryr1;Sox11;Tgfb2;Usp2
CX	D35	GO:0071295	cellular response to vitamin	8/876	8	0.0160417	Adamts1;Casr;Cyp27b1;Folr2;Postn;Sfrp1;Snai2;Tnc
CX	D35	GO:0061081	positive regulation of myeloid leukocyte cytokine production involved in immune response	7/876	7	0.0160417	Casp1;Laptm5;Mif;Pycard;Tlr2;Tlr4;Tlr7
CX	D35	GO:0097242	amyloid-beta clearance	7/876	7	0.0160417	Apoe;C5ar1;Clu;Itgam;Itgb2;Msr1;Trem2
CX	D35	GO:0035592	establishment of protein localization to extracellular region	34/876	34	0.0160829	Abca1;Abcc8;Abcg1;Anxa1;Apoe;Casr;Cd38;Cpe;Efna5;Fbn1;Fga;Fgb;Fgg;Gja1;Gja5;Gpr68;Il1b;Il1rn;Ildr2;Inhbb;Kcnq1;Lepr;Myh9;Myrip;Pde4c;Pim3;Prkcb;Sfrp1;Slc2a2;Tgfb2;Tlr2;Tlr4;Trem2;Ucp2
CX	D35	GO:0034698	response to gonadotropin	10/876	10	0.0163056	Ccna2;Cyp1b1;Edn1;Ednra;Efna5;Icam1;Inhba;Inhbb;Myc;Serpine1
CX	D35	GO:0097192	extrinsic apoptotic signaling pathway in absence of ligand	10/876	10	0.0163056	Bcl2a1;Hspa1a;Il1b;Il7;Inhba;Lcn2;Pf4;Ret;Snai2;Tgfb2
CX	D35	GO:0048534	hematopoietic or lymphoid organ development	14/876	14	0.01652	Bcl11b;Bcl3;Cdh17;Cdkn2b;Ephb3;Flt3;Foxl1;Ikzf1;Il7r;Nfkbiz;Pdpn;Ptprc;Ret;Stat5a
CX	D35	GO:0032731	positive regulation of interleukin-1 beta production	9/876	9	0.01652	Casp1;Ccr5;Clec7a;Nlrc4;Nlrp3;Pycard;Tlr2;Tlr4;Tlr8
CX	D35	GO:0001558	regulation of cell growth	34/876	34	0.01652	Adrb1;Apoe;Bcl6;Bdnf;Ccr5;Cd38;Cd44;Cdkn1a;Cxcr4;Cyp27b1;Edn1;Efna5;Fn1;Gja1;Hbegf;Hspa1a;Inhba;Islr2;Kazald1;Map1b;S100a10;Sema3g;Sfn;Sfrp1;Sfrp2;Socs3;Spp1;Tgfb2;Tnc;Tnfrsf12a;Trim46;Trpv2;Wfdc1;Zc3h12d
CX	D35	GO:0051222	positive regulation of protein transport	26/876	26	0.01652	Abcc8;Abcg1;Apoe;Casr;Cd38;Chp2;Fga;Fgb;Fgg;Gja1;Gpr68;Lepr;Myh9;Myrip;Pik3r1;Prkcb;Ptgs2;Ptpn22;Rab29;Sfn;Slc2a2;Slc51b;Tgfb2;Tlr2;Tlr4;Trem2
CX	D35	GO:0002507	tolerance induction	6/876	6	0.01652	Ccr4;Cd3e;Foxp3;Irak3;Runx1;Tnfaip3
CX	D35	GO:0006688	glycosphingolipid biosynthetic process	6/876	6	0.01652	A3galt2;B4galt5;Fa2h;Gal3st1;St8sia4;Ugt8
CX	D35	GO:0032607	interferon-alpha production	6/876	6	0.01652	Flt3;Mmp12;Ptpn22;Tlr4;Tlr7;Tlr8
CX	D35	GO:0032647	regulation of interferon-alpha production	6/876	6	0.01652	Flt3;Mmp12;Ptpn22;Tlr4;Tlr7;Tlr8
CX	D35	GO:0032891	negative regulation of organic acid transport	6/876	6	0.01652	Adora1;Hrh3;Htr1b;Il1b;Il1rn;Thbs1
CX	D35	GO:0045684	positive regulation of epidermis development	6/876	6	0.01652	Alox15b;Bmp4;Cyp27b1;Foxc1;Sfn;Sult2b1
CX	D35	GO:0006029	proteoglycan metabolic process	11/876	11	0.0166352	Adamts12;B4galnt4;Chst8;Col11a1;Cytl1;Dse;Dsel;Extl1;Foxl1;Gpc1;Hs3st3b1
CX	D35	GO:0043405	regulation of MAP kinase activity	17/876	17	0.0166655	Apoe;Dusp10;Edn1;Il1b;Il1rn;Irak3;Ksr1;Mif;Nek10;Pik3r5;Ptpn22;Ptprc;Rgs14;Sfrp1;Sfrp2;Thbs1;Tlr4
CX	D35	GO:0055074	calcium ion homeostasis	29/876	29	0.016812	Adora1;Apoe;Atp6v1b1;C5;Cacna1a;Calb1;Casr;Ccr1;Ccr5;Cd19;Cemip;Cxcl11;Cxcr3;Cyp27b1;Edn1;Ednra;Htr1b;Kel;Lck;Myh7b;Prkcb;Ptprc;Ryr1;Slc24a3;Slc8a2;Spp1;Tgfb2;Trpv6;Umod
CX	D35	GO:0001837	epithelial to mesenchymal transition	18/876	18	0.0168979	Adam8;Bmp4;Edn1;Ednra;Foxc1;Il17rd;Il1b;Loxl2;Lrg1;Mark1;Pdpn;Rgcc;Sfrp1;Sfrp2;Snai2;Tbx3;Tgfb2;Wnt11
CX	D35	GO:0050728	negative regulation of inflammatory response	18/876	18	0.0168979	Adora1;Apoe;Cd276;Cd44;Dusp10;Elf4;Fcgr2b;Foxp3;Gpx2;Nlrp3;Pf4;Reg3b;Reg3g;Socs3;Tnfaip3;Tnfrsf1b;Trem2;Wfdc1
CX	D35	GO:0002269	leukocyte activation involved in inflammatory response	8/876	8	0.0176918	C5ar1;Casp1;Clu;Csf1r;Itgam;Tlr2;Tlr4;Trem2
CX	D35	GO:0043029	T cell homeostasis	8/876	8	0.0176918	Gpr174;Il7r;Lgals2;Nckap1l;Pmaip1;Sit1;Stat5a;Tgfb2
CX	D35	GO:0055093	response to hyperoxia	8/876	8	0.0176918	Bdnf;Cdkn1a;Kcna5;Mmp2;Ncf2;Pdpn;Sell;Serpine1
CX	D35	GO:0009750	response to fructose	5/876	5	0.0177273	Khk;Lcn2;Pik3r1;Ptgs2;Slc34a2
CX	D35	GO:0032274	gonadotropin secretion	5/876	5	0.0177273	Foxd1;Gja1;Inhba;Inhbb;Tbx3
CX	D35	GO:0036376	sodium ion export across plasma membrane	5/876	5	0.0177273	Atp1a2;Atp1a4;Fxyd4;Fxyd6;Slc4a4
CX	D35	GO:0034446	substrate adhesion-dependent cell spreading	12/876	12	0.0177376	Cass4;Efna5;Ephb3;Fbln1;Fn1;Itga4;Itgb7;Olfm4;Parvg;Pdpn;Postn;S100a10
CX	D35	GO:0030641	regulation of cellular pH	11/876	11	0.0179302	Atp1a4;Atp6v1b1;Chp2;Clcnkb;Hvcn1;Lacc1;Slc12a5;Slc4a1;Slc4a4;Slc4a9;Slc9a2
CX	D35	GO:0071404	cellular response to low-density lipoprotein particle stimulus	7/876	7	0.0179302	Casr;Cd68;F3;Itgb2;Serpine1;Tlr4;Trem2
CX	D35	GO:0042593	glucose homeostasis	29/876	29	0.0179712	Abcc8;Abcg1;Aqp4;Cacna1a;Casr;Cpe;Cry1;Csmd1;Efna5;Fbn1;Fn1;Fosl2;Gcgr;Gpr68;Icam1;Il1b;Lepr;Mlxipl;Myh9;Nptx1;Pde4c;Pik3r1;Pim3;Prcp;Serpine1;Slc2a2;Slc2a4;Trem2;Ucp2
CX	D35	GO:0050873	brown fat cell differentiation	9/876	9	0.017985	Adrb1;Dusp10;Fbn1;Gata2;Lrg1;Mrap;Ptgs2;Rarres2;Slc2a4
CX	D35	GO:0043542	endothelial cell migration	25/876	25	0.0184336	Akt3;Anxa1;Anxa3;Apoe;Cxcr4;Cyp1b1;Dcn;Egf;Gata2;Hmox1;Itgb2;Lcn2;Lgmn;Loxl2;Mirlet7b;Myh9;Prcp;Ptgs2;Rgcc;Rhob;Snai2;Srpx2;Stat5a;Thbs1;Wnt7a
CX	D35	GO:0051961	negative regulation of nervous system development	17/876	17	0.0184641	Abcc8;Bdnf;Bmp4;Ccr5;Cdkn2b;Dusp10;Gata2;Gpr37l1;Id4;Il1b;Sema3g;Sox11;Spp1;Tlr2;Trem2;Trim46;Wnt7a
CX	D35	GO:0033500	carbohydrate homeostasis	29/876	29	0.0186169	Abcc8;Abcg1;Aqp4;Cacna1a;Casr;Cpe;Cry1;Csmd1;Efna5;Fbn1;Fn1;Fosl2;Gcgr;Gpr68;Icam1;Il1b;Lepr;Mlxipl;Myh9;Nptx1;Pde4c;Pik3r1;Pim3;Prcp;Serpine1;Slc2a2;Slc2a4;Trem2;Ucp2
CX	D35	GO:0050714	positive regulation of protein secretion	18/876	18	0.0186362	Abcc8;Abcg1;Casr;Cd38;Fga;Fgb;Fgg;Gja1;Gpr68;Lepr;Myh9;Myrip;Prkcb;Slc2a2;Tgfb2;Tlr2;Tlr4;Trem2
CX	D35	GO:0003085	negative regulation of systemic arterial blood pressure	6/876	6	0.0189572	Adora1;Adra1d;Adrb1;Apln;Gpr37l1;Prcp
CX	D35	GO:0042531	positive regulation of tyrosine phosphorylation of STAT protein	6/876	6	0.0189572	Clcf1;Csf1r;Hpx;Lck;Parp14;Tnfsf18
CX	D35	GO:1903319	positive regulation of protein maturation	6/876	6	0.0189572	Anxa2;Clec3b;Myh9;Nkd2;Nlrc4;S100a10
CX	D35	GO:0032481	positive regulation of type I interferon production	10/876	10	0.0189572	Cd14;Flt3;Irf1;Irf5;Mmp12;Ptpn22;Tlr2;Tlr4;Tlr7;Tlr8
CX	D35	GO:0038034	signal transduction in absence of ligand	10/876	10	0.0189572	Bcl2a1;Hspa1a;Il1b;Il7;Inhba;Lcn2;Pf4;Ret;Snai2;Tgfb2
CX	D35	GO:0071692	protein localization to extracellular region	34/876	34	0.0189572	Abca1;Abcc8;Abcg1;Anxa1;Apoe;Casr;Cd38;Cpe;Efna5;Fbn1;Fga;Fgb;Fgg;Gja1;Gja5;Gpr68;Il1b;Il1rn;Ildr2;Inhbb;Kcnq1;Lepr;Myh9;Myrip;Pde4c;Pim3;Prkcb;Sfrp1;Slc2a2;Tgfb2;Tlr2;Tlr4;Trem2;Ucp2
CX	D35	GO:0001781	neutrophil apoptotic process	4/876	4	0.0189572	Anxa1;Cd44;Fcgr2b;Itgam
CX	D35	GO:0014820	tonic smooth muscle contraction	4/876	4	0.0189572	Cd38;Edn1;Ednra;Grip2
CX	D35	GO:0034699	response to luteinizing hormone	4/876	4	0.0189572	Ccna2;Cyp1b1;Edn1;Ednra
CX	D35	GO:0043301	negative regulation of leukocyte degranulation	4/876	4	0.0189572	Cd84;Hmox1;Nckap1l;Spi1
CX	D35	GO:0043508	negative regulation of JUN kinase activity	4/876	4	0.0189572	Dusp10;Ptpn22;Sfrp1;Sfrp2
CX	D35	GO:0043691	reverse cholesterol transport	4/876	4	0.0189572	Abca1;Abcg1;Apoe;Lipg
CX	D35	GO:0140459	response to Gram-positive bacterium	4/876	4	0.0189572	Fosl2;Irak3;Itgam;Nfkbiz
CX	D35	GO:1902043	positive regulation of extrinsic apoptotic signaling pathway via death domain receptors	4/876	4	0.0189572	Atf3;Pmaip1;Sfrp1;Thbs1
CX	D35	GO:0043299	leukocyte degranulation	11/876	11	0.0190679	Anxa3;Cd84;Fgr;Gata2;Hmox1;Itgam;Itgb2;Myo1f;Nckap1l;Rac2;Spi1
CX	D35	GO:0072078	nephron tubule morphogenesis	11/876	11	0.0190679	Bmp4;Cd44;Cited1;Foxd1;Hs3st3b1;Irx1;Irx2;Lhx1;Myc;Tmem59l;Wnt11
CX	D35	GO:0036230	granulocyte activation	8/876	8	0.0192176	Anxa1;Anxa3;Dnase1;Il16;Itgam;Itgb2;Myo1f;Spi1
CX	D35	GO:0043407	negative regulation of MAP kinase activity	8/876	8	0.0192176	Apoe;Dusp10;Il1b;Irak3;Ptpn22;Rgs14;Sfrp1;Sfrp2
CX	D35	GO:0046638	positive regulation of alpha-beta T cell differentiation	8/876	8	0.0192176	Anxa1;Foxp3;Nckap1l;Nfkbiz;Nlrp3;RT1-Da;Runx1;Sash3
CX	D35	GO:0050832	defense response to fungus	8/876	8	0.0192176	Clec4a;Clec4a1;Clec4a2;Clec4a3;Clec4e;Clec7a;RT1-Bb;Spi1
CX	D35	GO:0050680	negative regulation of epithelial cell proliferation	19/876	19	0.0192176	Apoe;Bmp4;Cdkn2b;Cxcr3;Dlk1;Dusp10;Eppk1;Gja1;Nkx3-1;Nupr1;Rgcc;Sfn;Sfrp1;Sfrp2;Snai2;Tgfb2;Thbs1;Wfdc1;Xdh
CX	D35	GO:0006835	dicarboxylic acid transport	13/876	13	0.0192176	Abcc8;Adora1;Bdnf;Folr2;Gja1;Hrh3;Il1b;Il1rn;Kcnj10;Slc26a10;Slc26a4;Slc26a7;Ucp2
CX	D35	GO:0009266	response to temperature stimulus	18/876	18	0.0192257	Adora1;Adrb1;Cdkn1a;Cxcr4;Ephb1;F3;Hmgcs2;Hmox1;Hspa1a;Htr1b;Kcnk4;Ptgs2;Scara5;Slc12a5;Slc52a3;Tlr4;Trpv2;Ucp2
CX	D35	GO:0044344	cellular response to fibroblast growth factor stimulus	14/876	14	0.019314	Apln;Cd44;Cps1;Gpc1;Hhip;Lhx1;Myc;Postn;Runx2;Serpine1;Sfrp1;Snai2;Thbs1;Vim
CX	D35	GO:0099173	postsynapse organization	27/876	27	0.019314	Actn1;Apoe;Arc;Cd44;Crmp1;Dclk1;Dlgap1;Dnm3;Dock10;Ephb1;Ephb3;Fcgr2b;Grip2;Lgmn;Map1b;Mark1;Nptx1;Nptxr;Nrp2;Numbl;Reln;S1pr2;Slc12a5;Sptbn2;Syndig1;Trem2;Wnt7a
CX	D35	GO:0002707	negative regulation of lymphocyte mediated immunity	9/876	9	0.0193342	Bcl6;Cd96;Cr2;Fcgr2b;Foxp3;Hfe;Il7r;Nckap1l;Ptprc
CX	D35	GO:0043277	apoptotic cell clearance	7/876	7	0.019837	Anxa1;C2;C4a;C4b;Cd300lf;Thbs1;Trem2
CX	D35	GO:0043409	negative regulation of MAPK cascade	18/876	18	0.0202243	Apoe;Atf3;Dusp10;Dusp9;Fbln1;Il1b;Irak3;Lax1;Lemd2;Lif;Myc;Ptpn22;Ptprc;Rgs14;Sfrp1;Sfrp2;Tlr4;Trem2
CX	D35	GO:0048709	oligodendrocyte differentiation	15/876	15	0.0202725	Apoe;B4galt5;Bmp4;Clu;Cxcr4;Dusp10;Fa2h;Id4;Kcnj10;Myrf;Ptprz1;Slc45a3;Sox11;Tlr2;Tnfrsf1b
CX	D35	GO:0097006	regulation of plasma lipoprotein particle levels	10/876	10	0.0203216	Abca1;Abcc8;Abcg1;Anxa2;Apob;Apoe;Il19;Lipg;Msr1;Trem2
CX	D35	GO:0010269	response to selenium ion	5/876	5	0.0208085	Apob;Gpx2;Maob;Ptgs2;Vim
CX	D35	GO:0010759	positive regulation of macrophage chemotaxis	5/876	5	0.0208085	C5ar1;Csf1r;Rarres2;Thbs1;Tnfsf18
CX	D35	GO:0019886	antigen processing and presentation of exogenous peptide antigen via MHC class II	5/876	5	0.0208085	Fcgr2b;Lgmn;RT1-Ba;RT1-Bb;RT1-Da
CX	D35	GO:0045444	fat cell differentiation	24/876	24	0.0210842	Adrb1;Ccdc3;Ccr5;Creb5;Dlk1;Dusp10;Egr2;Fbn1;Fosl2;Gata2;Id4;Inhbb;Lrg1;Mrap;Noct;Pnpla3;Ptgs2;Rarres2;Sfrp1;Sfrp2;Slc2a4;Smad6;Snai2;Vim
CX	D35	GO:0006820	monoatomic anion transport	17/876	17	0.0211239	Ano4;Aqp6;Best3;Bsnd;Casr;Clcnkb;Clic3;Kcnq1;Slc12a5;Slc13a1;Slc26a10;Slc26a4;Slc26a7;Slc4a1;Slc4a4;Slc4a9;Ucp2
CX	D35	GO:0007254	JNK cascade	17/876	17	0.0211239	Casr;Dusp10;Edn1;Ephb1;Fcgr2b;Il1b;Mturn;Nphs1;Ptpn22;Pycard;Sfrp1;Sfrp2;Sh3rf3;Tlr4;Tlr7;Tnik;Wnt7a
CX	D35	GO:0097553	calcium ion transmembrane import into cytosol	18/876	18	0.0211586	Adcyap1r1;Adrb1;Bmp4;Cacna1a;Ccr5;Cd19;Cd4;Cemip;Cxcl11;Cxcr3;Ednra;Lck;Ptprc;Ryr1;Slc8a2;Tgfb2;Trpv2;Trpv6
CX	D35	GO:0010812	negative regulation of cell-substrate adhesion	9/876	9	0.0211586	Bcl6;Efna5;Fbln1;Mmp12;Pik3r1;Postn;Ptprz1;Serpine1;Thbs1
CX	D35	GO:0010837	regulation of keratinocyte proliferation	8/876	8	0.0211586	Bcl11b;Eppk1;Lrg1;Reg3b;Reg3g;Sfn;Snai2;Tgm1
CX	D35	GO:0050798	activated T cell proliferation	8/876	8	0.0211586	Ephb6;Itgad;Itgal;Itgam;Itgb2;Laptm5;Pycard;Stat5a
CX	D35	GO:0048704	embryonic skeletal system morphogenesis	12/876	12	0.0213195	Bmp4;Col11a1;Hoxa2;Hoxb5;Hoxb8;Hoxc11;Lhx1;Prrx1;Rdh10;Runx2;Sox11;Tgfb2
CX	D35	GO:0042471	ear morphogenesis	15/876	15	0.0213195	Aldh1a3;Atp6v1b1;Col11a1;Cthrc1;Edn1;Ednra;Gata2;Hoxa2;Kcnq1;Myc;Prrx1;Tbx3;Tecta;Tifab;Tshr
CX	D35	GO:0034143	regulation of toll-like receptor 4 signaling pathway	6/876	6	0.0213996	Cd14;Lbp;Pik3r1;Ptpn22;Rab7b;Trem2
CX	D35	GO:0048745	smooth muscle tissue development	6/876	6	0.0213996	Bmp4;Col3a1;Efemp2;Fosl2;Stra6;Tnn
CX	D35	GO:0048839	inner ear development	22/876	22	0.0214745	Aldh1a3;Atp6v1b1;Bdnf;Bmp4;C1qb;Calb1;Ccna2;Col11a1;Cthrc1;Cytl1;Diaph3;Esrrb;Gata2;Kcnk3;Kcnq1;Mnda;Prrx1;Tbx3;Tecta;Tgfb2;Tifab;Tshr
CX	D35	GO:0033555	multicellular organismal response to stress	14/876	14	0.0216328	Adcyap1r1;Adrb1;Apoe;Atp1a2;Bdnf;Cacna1a;Col6a1;Gja1;Hmgcs2;Reln;Ret;Runx1;Thbs1;Umod
CX	D35	GO:0070301	cellular response to hydrogen peroxide	13/876	13	0.0216483	Anxa1;Casp12;Cfh;Cpe;Cyp1b1;Edn1;F3;Klf6;Lcn2;Mif;Rhob;Serpine1;Tnfaip3
CX	D35	GO:0002711	positive regulation of T cell mediated immunity	10/876	10	0.0218573	Foxp3;Hfe;Hspa1a;Il18r1;Il1b;Nlrp3;Ptprc;RT1-Da;RT1-T24-4;Sash3
CX	D35	GO:0032689	negative regulation of type II interferon production	7/876	7	0.0220881	Cd276;Cd96;Foxp3;Il1rl1;Laptm5;Tlr4;Zfp683
CX	D35	GO:0071371	cellular response to gonadotropin stimulus	7/876	7	0.0220881	Ccna2;Cyp1b1;Edn1;Ednra;Efna5;Inhba;Serpine1
CX	D35	GO:1903580	positive regulation of ATP metabolic process	7/876	7	0.0220881	Esrrb;Mif;Mlxipl;Myc;Pid1;Slc4a4;Trem2
CX	D35	GO:0071322	cellular response to carbohydrate stimulus	22/876	22	0.0223404	Abcc8;Abcg1;Aqp4;Casr;Cpe;Efna5;Fn1;Gpr68;Icam1;Il1b;Lepr;Mlxipl;Myc;Myh9;Nptx1;Pde4c;Pim3;Prkcb;Serpine1;Slc2a2;Trem2;Ucp2
CX	D35	GO:0034109	homotypic cell-cell adhesion	12/876	12	0.0227448	Cfh;Dsc2;Fga;Fgb;Fgg;Gp6;Hbb;Il6r;Mmrn1;Myh9;P2ry12;Pdpn
CX	D35	GO:0048675	axon extension	14/876	14	0.0229281	Apoe;Bdnf;Ccr5;Dclk1;Edn1;Ednra;Fn1;Islr2;Map1b;Nrp2;Sema3g;Tnfrsf12a;Trim46;Trpv2
CX	D35	GO:0040013	negative regulation of locomotion	32/876	32	0.0229281	Abcc8;Adora1;Apoe;C5;C5ar2;Cldn5;Col3a1;Cyp1b1;Dcn;Diras3;Dpysl3;Dusp10;Eppk1;Fbln1;Gcsam;Gja1;Il1rn;Il24;Mif;Mirlet7b;Myh9;Nav3;Ptprt;Rgcc;Rhob;S1pr2;Serpine1;Sfrp1;Sfrp2;Thbs1;Timp1;Tnn
CX	D35	GO:0045682	regulation of epidermis development	9/876	9	0.0229651	Alox15b;Bmp4;Cyp27b1;Foxc1;Grhl1;Reg3b;Reg3g;Sfn;Sult2b1
CX	D35	GO:0001101	response to acid chemical	25/876	25	0.0233719	Aqp2;Bdnf;Casp12;Cdo1;Col3a1;Col4a1;Col4a6;Col5a2;Col6a1;Cps1;Cybb;Edn1;Hmgcs2;Icam1;Krt8;Lcn2;Mmp2;Myc;Pik3r1;Pnpla3;Ptgs2;Reg3b;Reln;Sds;Umod
CX	D35	GO:0001878	response to yeast	4/876	4	0.0234851	Clec4a;Clec7a;Pik3r1;Ptx3
CX	D35	GO:0002430	complement receptor mediated signaling pathway	4/876	4	0.0234851	C5ar1;C5ar2;Cr2;Itgam
CX	D35	GO:0031652	positive regulation of heat generation	4/876	4	0.0234851	Apln;Ccr5;Il1b;Ptgs2
CX	D35	GO:0043518	negative regulation of DNA damage response, signal transduction by p53 class mediator	4/876	4	0.0234851	Cd44;Dyrk3;Mif;Snai2
CX	D35	GO:0048711	positive regulation of astrocyte differentiation	4/876	4	0.0234851	Clcf1;Csf1r;Il1b;Lif
CX	D35	GO:0060026	convergent extension	4/876	4	0.0234851	Nkd1;Sfrp1;Sfrp2;Wnt11
CX	D35	GO:0060442	branching involved in prostate gland morphogenesis	4/876	4	0.0234851	Bmp4;Cd44;Nkx3-1;Sfrp1
CX	D35	GO:0072378	blood coagulation, fibrin clot formation	4/876	4	0.0234851	Fbln1;Fga;Fgb;Fgg
CX	D35	GO:0097709	connective tissue replacement	4/876	4	0.0234851	Clec10a;Klf6;Timp1;Umod
CX	D35	GO:1903238	positive regulation of leukocyte tethering or rolling	4/876	4	0.0234851	Chst2;Itga4;Sele;Selp
CX	D35	GO:1990840	response to lectin	4/876	4	0.0234851	Clec4a;Clec7a;Klrc3;Myc
CX	D35	GO:1990858	cellular response to lectin	4/876	4	0.0234851	Clec4a;Clec7a;Klrc3;Myc
CX	D35	GO:0050768	negative regulation of neurogenesis	16/876	16	0.0240067	Abcc8;Bdnf;Bmp4;Ccr5;Cdkn2b;Dusp10;Gata2;Gpr37l1;Id4;Il1b;Sema3g;Sox11;Spp1;Trem2;Trim46;Wnt7a
CX	D35	GO:0001779	natural killer cell differentiation	6/876	6	0.024122	Ikzf1;Nfil3;Ptprc;Slamf6;Stat5a;Zfp683
CX	D35	GO:0002313	mature B cell differentiation involved in immune response	6/876	6	0.024122	Bcl3;Bcl6;Cdh17;Dock10;Nfkbiz;Spi1
CX	D35	GO:0015732	prostaglandin transport	6/876	6	0.024122	Edn1;Il1b;Mif;Ptgs2;Slc22a2;Slc22a22
CX	D35	GO:0060037	pharyngeal system development	6/876	6	0.024122	Bmp4;Edn1;Ednra;Hoxa2;Nkx3-1;Tgfb2
CX	D35	GO:0002295	T-helper cell lineage commitment	5/876	5	0.024122	Il6r;Ly9;Slamf6;Stat5a;Tnfsf18
CX	D35	GO:0030449	regulation of complement activation	5/876	5	0.024122	C6;Cfh;Cr2;Il1b;Trem2
CX	D35	GO:0035872	nucleotide-binding domain, leucine rich repeat containing receptor signaling pathway	5/876	5	0.024122	Hspa1a;Lacc1;Ptpn22;Tlr4;Tnfaip3
CX	D35	GO:0042481	regulation of odontogenesis	5/876	5	0.024122	Bmp4;Edn1;Ednra;Prkcb;Runx2
CX	D35	GO:0021675	nerve development	13/876	13	0.0241321	Bdnf;Edn1;Ednra;Egr2;Ephb1;Fcgr2a;Itga4;Kcnj10;Nptx1;Nrp2;Nrtn;Ret;Tifab
CX	D35	GO:0071466	cellular response to xenobiotic stimulus	20/876	20	0.0241963	Abca1;Cryz;Cxcr4;Cyp1b1;Cyp2c24;Cyp2d5;Cyp2e1;Edn1;Fmo4;Gsta3;Htr1b;Il1b;Kcnq1;Myc;Nkx3-1;Ppp1r14a;Reg3b;Ren;Serpine1;Ugt1a2
CX	D35	GO:0014047	glutamate secretion	7/876	7	0.024357	Abcc8;Adora1;Bdnf;Gja1;Hrh3;Il1b;Il1rn
CX	D35	GO:0062012	regulation of small molecule metabolic process	31/876	31	0.0246413	Abcg1;Adcyap1r1;Anxa1;Apob;Apoe;Cacna1a;Cd244;Cry1;Cyp27b1;Dkk3;Esrrb;Fmo4;Il1b;Lacc1;Lepr;Mif;Mlxipl;Myc;Myh9;Nnmt;Nupr1;Pid1;Pmaip1;Ptgs2;Rdh10;Slc45a3;Slc4a1;Slc4a4;Slc7a7;Snai2;Trem2
CX	D35	GO:0045776	negative regulation of blood pressure	9/876	9	0.0246481	Adora1;Adra1d;Adrb1;Apln;Gja5;Gpr37l1;Hrh3;Pik3r1;Prcp
CX	D35	GO:0036294	cellular response to decreased oxygen levels	22/876	22	0.0248241	Adam8;Casr;Ccna2;Cybb;Cysltr1;Edn1;Eif4ebp1;Icam1;Il7;Inhba;Kcnk3;Lcn2;Mif;Myc;Nkx3-1;Pmaip1;Ptgs2;Rgcc;Serpine1;Sfrp1;Slc2a4;Trem2
CX	D35	GO:0045055	regulated exocytosis	23/876	23	0.0248981	Anxa3;Cacna1a;Cd84;Doc2a;Fgr;Gata2;Hmox1;Htr1b;Itgam;Itgb2;Myh9;Myo1f;Nckap1l;Prkcb;Rac2;Reln;Rims4;Spi1;Sptbn2;Syn1;Syp;Syt13;Wnt7a
CX	D35	GO:0050796	regulation of insulin secretion	20/876	20	0.0252601	Abcc8;Abcg1;Casr;Cd38;Efna5;Fbn1;Gja1;Gpr68;Il1b;Inhbb;Kcnq1;Lepr;Myh9;Myrip;Pde4c;Pim3;Prkcb;Sfrp1;Slc2a2;Ucp2
CX	D35	GO:0008360	regulation of cell shape	14/876	14	0.0252919	Anxa1;Arhgap15;Csf1r;Fgr;Fn1;Gas7;Hck;Icam1;Myh9;Parvg;Pdpn;Plxnc1;Rhou;Spta1
CX	D35	GO:0033674	positive regulation of kinase activity	26/876	26	0.0253478	Adora1;Cass4;Cd4;Cd44;Cdkn1a;Cemip;Chi3l1;Csf1r;Edn1;Egf;Fbn1;Il1b;Il1rn;Lcp2;Mif;Nek10;Pik3r5;Ptprc;Reln;Rgcc;Slc8a2;Stil;Tgfb2;Thbs1;Tlr4;Trem2
CX	D35	GO:0046209	nitric oxide metabolic process	12/876	12	0.0254734	Apoe;Clec7a;Clu;Cps1;Cyp1b1;Icam1;Il1b;Itgb2;Ptgs2;Ptx3;Tlr2;Tlr4
CX	D35	GO:0006813	potassium ion transport	23/876	23	0.0258869	Abcc8;Adora1;Atp1a2;Atp1a4;Dpp6;Fxyd4;Fxyd6;Gja5;Kcna5;Kcnj1;Kcnj10;Kcnk3;Kcnk4;Kcnq1;Kcnt1;Kel;Lrg1;Mif;P2ry12;Slc12a5;Slc24a3;Slc9a2;Trem2
CX	D35	GO:0003231	cardiac ventricle development	15/876	15	0.0260148	Bmp4;Col11a1;Cpe;Cxcr4;Ednra;Foxc1;Gja5;Sfrp2;Smad6;Sox11;Stra6;Tbx3;Tgfb2;Tnnc1;Wnt11
CX	D35	GO:0016053	organic acid biosynthetic process	26/876	26	0.0262794	Acsm5;Aldh1a2;Aldh1a3;Alox15b;Anxa1;Bcat1;Carns1;Cdo1;Csad;Cyp39a1;Cyp4a1;Dse;Edn1;Fa2h;Gamt;Ggt5;Hao1;Il1b;Lipg;Mif;Mlxipl;Pklr;Ptgs2;Rdh10;Sds;Slc45a3
CX	D35	GO:0061351	neural precursor cell proliferation	20/876	20	0.026334	Bdnf;C5ar1;Ccr5;Cntnap4;Cxcr4;Egf;Emx1;Ephb1;Gata2;Gpr37l1;Hhip;Id4;Il1b;Lhx1;Melk;Nap1l1;Numbl;Ptprz1;Rassf10;Wnt7a
CX	D35	GO:0006721	terpenoid metabolic process	11/876	11	0.026573	Abca4;Aldh1a2;Aldh1a3;Cyp1b1;Cyp2e1;Dhrs7;Hmgcs2;Lrat;Pnpla2;Rarres2;Rdh10
CX	D35	GO:0060047	heart contraction	21/876	21	0.0266799	Adora1;Adra1d;Adrb1;Apln;Asb15;Atp1a2;Cxcr4;Dsc2;Edn1;Ednra;Gja1;Gja5;Hbegf;Kcna5;Kcnq1;Myh7b;Pik3r1;Sgcg;Sptbn4;Tgfb2;Tnnc1
CX	D35	GO:0045446	endothelial cell differentiation	14/876	14	0.0266854	Abcb1b;Bmp4;Cldn1;Cldn5;Cxcr4;Ednra;Foxp3;Hoxb5;Icam1;Il1b;Pdpn;S1pr2;S1pr3;Xdh
CX	D35	GO:0048588	developmental cell growth	24/876	24	0.0266854	Adrb1;Apoe;Bdnf;Ccr5;Csf1r;Cxcr4;Dclk1;Edn1;Ednra;Efna5;Emx1;Fn1;Islr2;Itga4;Map1b;Nrn1;Nrp2;Postn;Sema3g;Spp1;Tnfrsf12a;Tnn;Trim46;Trpv2
CX	D35	GO:0043523	regulation of neuron apoptotic process	27/876	27	0.0266854	Adam8;Bdnf;C5ar1;Cacna1a;Casp12;Ccr5;Cited1;Clcf1;Clu;Cntfr;Cpe;Crlf1;En2;Fcgr2b;Hmox1;Il1b;Lcn2;Lgmn;Mmp2;Ncf2;Nupr1;Pmaip1;Ptprz1;Tgfb2;Trem2;Ucp2;Xrcc2
CX	D35	GO:0070231	T cell apoptotic process	9/876	9	0.0266854	Adam8;Bcl11b;Bcl3;Bmp4;Icam1;Il7r;Lgals3;Siglec1;Tgfb2
CX	D35	GO:0140895	cell surface toll-like receptor signaling pathway	9/876	9	0.0266854	Cd14;Lbp;Pik3r1;Ptpn22;Rab7b;Tlr2;Tlr4;Tnfaip3;Trem2
CX	D35	GO:0071300	cellular response to retinoic acid	10/876	10	0.0269127	Abca1;Aldh1a2;Hoxa2;Irf1;Muc1;Myc;Ret;Tesc;Tlr4;Tnc
CX	D35	GO:0000578	embryonic axis specification	7/876	7	0.0269127	Cited1;Lhx1;Smad6;Stil;Tbx3;Tifab;Wnt7a
CX	D35	GO:0007260	tyrosine phosphorylation of STAT protein	7/876	7	0.0269127	Clcf1;Csf1r;Hpx;Lck;Lif;Parp14;Tnfsf18
CX	D35	GO:0019933	cAMP-mediated signaling	7/876	7	0.0269127	Adcy2;Adgrg6;Cap2;Ksr1;Pde1a;Pde1b;Pde4c
CX	D35	GO:0032228	regulation of synaptic transmission, GABAergic	7/876	7	0.0269127	Adora1;Bdnf;Cnr2;Cntnap4;Htr1b;Oxtr;Plcl2
CX	D35	GO:0032733	positive regulation of interleukin-10 production	7/876	7	0.0269127	Bcl3;Clec7a;Pycard;Sash3;Tlr2;Tlr4;Trem2
CX	D35	GO:0048333	mesodermal cell differentiation	6/876	6	0.0271651	Bmp4;Gja1;Inhba;Itga2;Itgb4;Sfrp2
CX	D35	GO:0007589	body fluid secretion	15/876	15	0.0271746	Abcb1b;Adora1;Alas2;Anxa2;Aqp4;Cdo1;Cp;Cyp27b1;Edn1;Fosl2;Gja1;Slc4a9;Stat5a;Tifab;Xdh
CX	D35	GO:0070230	positive regulation of lymphocyte apoptotic process	5/876	5	0.0280653	Adam8;Icam1;Myc;Siglec1;Tgfb2
CX	D35	GO:0071397	cellular response to cholesterol	5/876	5	0.0280653	Abca1;Apoe;Gramd1b;Inhba;Inhbb
CX	D35	GO:0072677	eosinophil migration	5/876	5	0.0280653	Adam8;Ccl6;Ccr3;Lgals3;Scg2
CX	D35	GO:2001057	reactive nitrogen species metabolic process	12/876	12	0.0286565	Apoe;Clec7a;Clu;Cps1;Cyp1b1;Icam1;Il1b;Itgb2;Ptgs2;Ptx3;Tlr2;Tlr4
CX	D35	GO:0001542	ovulation from ovarian follicle	4/876	4	0.0286565	Adamts1;Lepr;Mmp19;Mmp2
CX	D35	GO:0001660	fever generation	4/876	4	0.0286565	Ccr5;Il1b;Il1rn;Ptgs2
CX	D35	GO:0002713	negative regulation of B cell mediated immunity	4/876	4	0.0286565	Bcl6;Cr2;Fcgr2b;Foxp3
CX	D35	GO:0002890	negative regulation of immunoglobulin mediated immune response	4/876	4	0.0286565	Bcl6;Cr2;Fcgr2b;Foxp3
CX	D35	GO:0010744	positive regulation of macrophage derived foam cell differentiation	4/876	4	0.0286565	Alox15b;Apob;Msr1;Pf4
CX	D35	GO:0051044	positive regulation of membrane protein ectodomain proteolysis	4/876	4	0.0286565	Adam8;Apoe;Il1b;Tnfrsf1b
CX	D35	GO:0072044	collecting duct development	4/876	4	0.0286565	Aqp2;Calb1;Spp1;Umod
CX	D35	GO:1903431	positive regulation of cell maturation	4/876	4	0.0286565	Clec7a;Grip2;Ret;Runx1
CX	D35	GO:0032964	collagen biosynthetic process	9/876	9	0.0286747	Bmp4;Fn1;Fosl2;Il6r;Inhba;Itga2;Rgcc;Serpine1;Vim
CX	D35	GO:0050918	positive chemotaxis	9/876	9	0.0286747	Bmp4;Casr;Ccr4;Il16;Itga2;Lgals3;Mif;S100a4;Scg2
CX	D35	GO:0022612	gland morphogenesis	16/876	16	0.0286747	Bmp4;Cd44;Cp;Csmd1;Eda;Id4;Lama1;Mmp2;Nkx3-1;Sfrp1;Snai2;Stat5a;Tbx3;Tgfb2;Tnc;Tnfaip3
CX	D35	GO:0045165	cell fate commitment	24/876	24	0.0295014	Atf3;Bcl11b;Bhlhe22;Bmp4;Edn1;Ednra;Gata2;Hoxa2;Il6r;Il7;Ly9;Pdpn;Prrx1;Runx1;Runx2;Sfrp1;Sfrp2;Slamf6;Stat5a;Tbx3;Tgfb2;Tnfsf18;Wnt11;Wnt7a
CX	D35	GO:0009150	purine ribonucleotide metabolic process	26/876	26	0.0297801	Adcy2;Adcy7;Atp1a2;Atp6v1b1;Cfh;Col6a1;Esrrb;Gda;Gimap7;Hrh3;Hspa1a;Mif;Mlxipl;Myc;Nupr1;Pde1a;Pde4c;Pid1;Pklr;Prtfdc1;Slc4a1;Slc4a4;Sult2b1;Trem2;Ucp2;Xdh
CX	D35	GO:0002548	monocyte chemotaxis	7/876	7	0.0297888	Anxa1;Ccr1;Lgals3;Lgmn;Pf4;Serpine1;Tnfsf18
CX	D35	GO:0002762	negative regulation of myeloid leukocyte differentiation	8/876	8	0.0299164	Apcs;Fbn1;Gata2;Gpr68;Myc;Pik3r1;Runx1;Sfrp1
CX	D35	GO:0014014	negative regulation of gliogenesis	8/876	8	0.0299164	Abcc8;Bmp4;Cdkn2b;Dusp10;Gpr37l1;Id4;Sox11;Trem2
CX	D35	GO:0032965	regulation of collagen biosynthetic process	8/876	8	0.0299164	Bmp4;Fn1;Il6r;Inhba;Itga2;Rgcc;Serpine1;Vim
CX	D35	GO:0010717	regulation of epithelial to mesenchymal transition	13/876	13	0.0301242	Adam8;Bmp4;Foxc1;Il17rd;Il1b;Loxl2;Lrg1;Mark1;Pdpn;Rgcc;Sfrp1;Sfrp2;Tgfb2
CX	D35	GO:0033135	regulation of peptidyl-serine phosphorylation	12/876	12	0.0303719	Bdnf;Cd44;Il11;Inpp5j;Lif;Mif;Mlxipl;Ptgs2;Ret;Sfrp2;Sptbn4;Trim6
CX	D35	GO:0002360	T cell lineage commitment	6/876	6	0.0304909	Il6r;Il7;Ly9;Slamf6;Stat5a;Tnfsf18
CX	D35	GO:0048566	embryonic digestive tract development	6/876	6	0.0304909	Aldh1a2;Rarres2;Sox11;Stra6;Tcf7;Tgfb2
CX	D35	GO:0050858	negative regulation of antigen receptor-mediated signaling pathway	6/876	6	0.0304909	Cd22;Fcgr2b;Laptm5;Lgals3;Plcl2;Ptpn22
CX	D35	GO:0050901	leukocyte tethering or rolling	6/876	6	0.0304909	Chst2;Itga4;Itgb7;Sele;Sell;Selp
CX	D35	GO:0009913	epidermal cell differentiation	21/876	21	0.0307825	Alox15b;Anxa1;Bcl11b;Bmp4;Cdkn1a;Cyp27b1;Fa2h;Fosl2;Foxc1;Grhl1;Kcnq1;Nfkbiz;Pou3f1;Reg3b;Reg3g;Scel;Sfn;Sult2b1;Tecta;Tgm1;Tmem132e
CX	D35	GO:0045428	regulation of nitric oxide biosynthetic process	10/876	10	0.0308406	Apoe;Clec7a;Clu;Icam1;Il1b;Itgb2;Ptgs2;Ptx3;Tlr2;Tlr4
CX	D35	GO:1903036	positive regulation of response to wounding	10/876	10	0.0308406	Anxa1;Bdnf;Cldn1;Clec7a;Cxcr4;Hbegf;Mif;Reg3g;Serpine1;Thbs1
CX	D35	GO:0010595	positive regulation of endothelial cell migration	14/876	14	0.0309654	Akt3;Anxa1;Anxa3;Egf;Gata2;Hmox1;Lcn2;Lgmn;Ptgs2;Rhob;Srpx2;Stat5a;Thbs1;Wnt7a
CX	D35	GO:0030216	keratinocyte differentiation	15/876	15	0.0314681	Alox15b;Anxa1;Bcl11b;Cdkn1a;Cyp27b1;Fosl2;Foxc1;Grhl1;Nfkbiz;Pou3f1;Reg3b;Reg3g;Scel;Sfn;Tgm1
CX	D35	GO:0006898	receptor-mediated endocytosis	24/876	24	0.0315006	Anxa2;Apln;Apoe;Arc;Cd14;Cd44;Clu;Dmbt1;Dnm3;Egf;Fcer2;Fcgr2b;Hfe;Htr1b;Itga4;Itgam;Itgb2;Mrc1;Msr1;Neu3;Ramp1;Sele;Serpine1;Siglec1
CX	D35	GO:0002444	myeloid leukocyte mediated immunity	13/876	13	0.0316959	Anxa3;Cd84;Dnase1;Fcgr2a;Fcgr2b;Fgr;Gata2;Hmox1;Itgam;Itgb2;Myo1f;Rac2;Spi1
CX	D35	GO:0006939	smooth muscle contraction	13/876	13	0.0316959	Adrb1;Atp1a2;Cd38;Edn1;Ednra;Grip2;Itga2;Lck;Myh11;Oxtr;Ptgs2;Tbx3;Tifab
CX	D35	GO:0032479	regulation of type I interferon production	13/876	13	0.0316959	Cd14;Flt3;Irf1;Irf5;Mmp12;Ptpn22;Pycard;Rel;Siglec1;Tlr2;Tlr4;Tlr7;Tlr8
CX	D35	GO:0032606	type I interferon production	13/876	13	0.0316959	Cd14;Flt3;Irf1;Irf5;Mmp12;Ptpn22;Pycard;Rel;Siglec1;Tlr2;Tlr4;Tlr7;Tlr8
CX	D35	GO:0071333	cellular response to glucose stimulus	20/876	20	0.0316959	Abcc8;Abcg1;Aqp4;Casr;Cpe;Efna5;Fn1;Gpr68;Icam1;Il1b;Lepr;Mlxipl;Myh9;Nptx1;Pde4c;Pim3;Serpine1;Slc2a2;Trem2;Ucp2
CX	D35	GO:0006809	nitric oxide biosynthetic process	11/876	11	0.0318139	Apoe;Clec7a;Clu;Cyp1b1;Icam1;Il1b;Itgb2;Ptgs2;Ptx3;Tlr2;Tlr4
CX	D35	GO:1901136	carbohydrate derivative catabolic process	22/876	22	0.0318139	Adamts12;Cd44;Cemip;Chi3l1;Col6a1;Esrrb;Gda;Gpc1;Man1a1;Mif;Mlxipl;Mmp12;Myc;Neu3;Nupr1;Pde1a;Pde4c;Pklr;Slc4a1;Slc4a4;Ucp2;Xdh
CX	D35	GO:0010875	positive regulation of cholesterol efflux	5/876	5	0.0319773	Abca1;Abca8;Abcg1;Apoe;Trem2
CX	D35	GO:0018149	peptide cross-linking	5/876	5	0.0319773	Anxa1;Col3a1;Fn1;Tgm1;Thbs1
CX	D35	GO:0030813	positive regulation of nucleotide catabolic process	5/876	5	0.0319773	Esrrb;Mif;Mlxipl;Myc;Slc4a4
CX	D35	GO:0033123	positive regulation of purine nucleotide catabolic process	5/876	5	0.0319773	Esrrb;Mif;Mlxipl;Myc;Slc4a4
CX	D35	GO:0042474	middle ear morphogenesis	5/876	5	0.0319773	Edn1;Ednra;Hoxa2;Myc;Prrx1
CX	D35	GO:0043373	CD4-positive, alpha-beta T cell lineage commitment	5/876	5	0.0319773	Il6r;Ly9;Slamf6;Stat5a;Tnfsf18
CX	D35	GO:0045821	positive regulation of glycolytic process	5/876	5	0.0319773	Esrrb;Mif;Mlxipl;Myc;Slc4a4
CX	D35	GO:0051043	regulation of membrane protein ectodomain proteolysis	5/876	5	0.0319773	Adam8;Apoe;Il1b;Timp1;Tnfrsf1b
CX	D35	GO:0071379	cellular response to prostaglandin stimulus	5/876	5	0.0319773	Adamts1;Apob;Fn1;Sfrp1;Tnc
CX	D35	GO:0043254	regulation of protein-containing complex assembly	33/876	33	0.0321713	Abca1;Apoe;Baiap2l2;Cdh17;Clec7a;Clu;Eif4ebp1;Fblim1;Gda;Hck;Hspa1a;Icam1;Ikzf1;Inpp5j;Lgals3;Map1b;Nav3;Nckap1l;Nphs1;P2ry12;Ptpn22;Pycard;Selp;Slc39a12;Spta1;Sptbn2;Sptbn4;Syp;Tlr2;Tlr4;Tnfsf18;Trem2;Vill
CX	D35	GO:0001975	response to amphetamine	8/876	8	0.0321746	Cnr2;Edn1;Ednra;Icam1;Oxtr;Pde1b;Ppp1r1b;Rgs20
CX	D35	GO:1900271	regulation of long-term synaptic potentiation	8/876	8	0.0321746	Adora1;Adrb1;Apoe;Arc;Calb1;Lgmn;Nsg1;Reln
CX	D35	GO:0072330	monocarboxylic acid biosynthetic process	19/876	19	0.0322445	Acsm5;Aldh1a2;Aldh1a3;Alox15b;Anxa1;Cyp39a1;Dse;Edn1;Fa2h;Gamt;Il1b;Lipg;Mif;Mlxipl;Pklr;Ptgs2;Rdh10;Sds;Slc45a3
CX	D35	GO:0007616	long-term memory	7/876	7	0.0322445	Apoe;Arc;Calb1;Lcn2;Reln;Rgs14;Slc2a4
CX	D35	GO:0045981	positive regulation of nucleotide metabolic process	7/876	7	0.0322445	Esrrb;Mif;Mlxipl;Myc;Pid1;Slc4a4;Trem2
CX	D35	GO:0050856	regulation of T cell receptor signaling pathway	7/876	7	0.0322445	Cd226;Laptm5;Lck;Lgals3;Ptpn22;Rab29;Trat1
CX	D35	GO:0097028	dendritic cell differentiation	7/876	7	0.0322445	Batf3;Flt3;Spi1;Tmem176a;Tmem176b;Trem2;Ubd
CX	D35	GO:1900544	positive regulation of purine nucleotide metabolic process	7/876	7	0.0322445	Esrrb;Mif;Mlxipl;Myc;Pid1;Slc4a4;Trem2
CX	D35	GO:1901655	cellular response to ketone	20/876	20	0.0325108	Adamts1;Adcy2;Bmp4;Cpe;Cyp1b1;Efna5;Eif4ebp1;Fn1;Icam1;Klf6;Myc;Pim3;Postn;Reln;RT1-Bb;Scnn1a;Serpine1;Sfrp1;Spp1;Tnc
CX	D35	GO:0070509	calcium ion import	10/876	10	0.0325108	Adrb1;Cacna1a;Casr;Cxcr4;Egf;Lgals3;Serpine1;Slc8a2;Trpv2;Trpv6
CX	D35	GO:0140962	multicellular organismal-level chemical homeostasis	10/876	10	0.0325108	Aqp2;Aqp4;Aqp6;Atp6v1b1;Cybrd1;Heph;Hfe;Hmox1;Scnn1a;Umod
CX	D35	GO:0002062	chondrocyte differentiation	13/876	13	0.0330187	Adamts12;Bmp4;Col11a1;Col3a1;Cytl1;Fosl2;Loxl2;Matn1;Runx1;Runx2;Sfrp2;Snai2;Wnt7a
CX	D35	GO:0006821	chloride transport	13/876	13	0.0330187	Ano4;Best3;Bsnd;Casr;Clcnkb;Clic3;Slc12a5;Slc26a10;Slc26a4;Slc26a7;Slc4a1;Slc4a9;Ucp2
CX	D35	GO:0033209	tumor necrosis factor-mediated signaling pathway	11/876	11	0.0334937	Card14;Casp1;Ccdc3;Hspa1a;Krt8;Laptm5;Pycard;Tifa;Tnfrsf1b;Tnfsf18;Umod
CX	D35	GO:0072091	regulation of stem cell proliferation	12/876	12	0.0335563	Bmp4;Fbln1;Gja1;Prrx1;Ptprc;Runx2;Sfn;Snai2;Sox11;Tbx3;Tsc22d1;Wnt11
CX	D35	GO:0032967	positive regulation of collagen biosynthetic process	6/876	6	0.0336515	Bmp4;Inhba;Itga2;Rgcc;Serpine1;Vim
CX	D35	GO:0071305	cellular response to vitamin D	6/876	6	0.0336515	Adamts1;Casr;Cyp27b1;Sfrp1;Snai2;Tnc
CX	D35	GO:0090050	positive regulation of cell migration involved in sprouting angiogenesis	6/876	6	0.0336515	Akt3;Anxa1;Gata2;Hmox1;Ptgs2;Srpx2
CX	D35	GO:0001678	intracellular glucose homeostasis	21/876	21	0.033686	Abcc8;Abcg1;Aqp4;Casr;Cpe;Efna5;Fn1;Gpr68;Icam1;Il1b;Lepr;Mlxipl;Myh9;Nptx1;Pde4c;Pik3r1;Pim3;Serpine1;Slc2a2;Trem2;Ucp2
CX	D35	GO:0048469	cell maturation	21/876	21	0.033686	B4galt5;Ccr6;Cdkn1a;Clec7a;Defb1;Diaph3;Edn1;Ednra;Fgg;Gata2;Gja1;Grip2;Pou2f2;Rac2;Ren;Ret;Rnd1;Runx1;Runx2;Rxfp2;Sptbn4
CX	D35	GO:0014823	response to activity	16/876	16	0.033686	Anxa2;Bdnf;Col6a1;Cry1;Cxcr4;Edn1;Fn1;Il1rn;Itga2;Mmp2;Ncf2;Postn;Rarres2;Ryr1;Slc4a1;Tlr4
CX	D35	GO:0072523	purine-containing compound catabolic process	16/876	16	0.033686	Col6a1;Esrrb;Gda;Mif;Mlxipl;Myc;Nudt8;Nupr1;Pde1a;Pde4c;Pklr;Slc4a1;Slc4a4;Ucp2;Vnn1;Xdh
CX	D35	GO:0001787	natural killer cell proliferation	4/876	4	0.033686	Cd244;Elf4;Ptpn22;Slamf6
CX	D35	GO:0002431	Fc receptor mediated stimulatory signaling pathway	4/876	4	0.033686	Cd226;Fcgr2a;Myo1g;Ptprc
CX	D35	GO:0009415	response to water	4/876	4	0.033686	Aqp2;Krt8;Myc;Umod
CX	D35	GO:0021534	cell proliferation in hindbrain	4/876	4	0.033686	C5ar1;Egf;Gpr37l1;Lhx1
CX	D35	GO:0035672	oligopeptide transmembrane transport	4/876	4	0.033686	Cdh17;Gja1;Slc15a1;Slco1b2
CX	D35	GO:0043217	myelin maintenance	4/876	4	0.033686	Clu;Cxcr4;Fa2h;Myrf
CX	D35	GO:0045059	positive thymic T cell selection	4/876	4	0.033686	Cd3e;Cd3g;Dock2;Ptprc
CX	D35	GO:0045346	regulation of MHC class II biosynthetic process	4/876	4	0.033686	Ciita;Pf4;Spi1;Tlr4
CX	D35	GO:0055091	phospholipid homeostasis	4/876	4	0.033686	Abca1;Abcg1;Angptl3;Lipg
CX	D35	GO:0071318	cellular response to ATP	4/876	4	0.033686	P2ry12;Ptgs2;Ryr1;Serpine1
CX	D35	GO:0098543	detection of other organism	4/876	4	0.033686	Clec4a;Clec7a;Nlrc4;Tlr2
CX	D35	GO:0098883	synapse pruning	4/876	4	0.033686	C1qb;Itgam;Plxnc1;Trem2
CX	D35	GO:2000320	negative regulation of T-helper 17 cell differentiation	4/876	4	0.033686	Foxp3;Pf4;Stat5a;Tnfsf18
CX	D35	GO:0006874	intracellular calcium ion homeostasis	26/876	26	0.0337846	Adora1;Apoe;C5;Cacna1a;Calb1;Casr;Ccr1;Ccr5;Cd19;Cemip;Cxcl11;Cxcr3;Edn1;Ednra;Htr1b;Kel;Lck;Myh7b;Prkcb;Ptprc;Ryr1;Slc24a3;Slc8a2;Spp1;Tgfb2;Umod
CX	D35	GO:0003205	cardiac chamber development	18/876	18	0.0338806	Adamts1;Adgrg6;Bmp4;Col11a1;Cpe;Cxcr4;Ednra;Foxc1;Gja5;Nrp2;Sfrp2;Smad6;Sox11;Stra6;Tbx3;Tgfb2;Tnnc1;Wnt11
CX	D35	GO:0001755	neural crest cell migration	8/876	8	0.0343569	Bmp4;Edn1;Ednra;Fn1;Nrp2;Nrtn;Ret;Sema3g
CX	D35	GO:0046676	negative regulation of insulin secretion	8/876	8	0.0343569	Abcc8;Fbn1;Inhbb;Kcnq1;Pde4c;Pim3;Sfrp1;Ucp2
CX	D35	GO:0045927	positive regulation of growth	25/876	25	0.0344083	Adrb1;Apoe;Bdnf;Cd38;Cxcr4;Edn1;Efna5;Flt3;Fn1;Hbegf;Ikzf1;Il7;Islr2;Map1b;Sash3;Serpine1;Sfn;Sfrp1;Sfrp2;Sptbn4;Stat5a;Tgfb2;Tnfrsf12a;Trpv2;Tshr
CX	D35	GO:0071331	cellular response to hexose stimulus	20/876	20	0.0346149	Abcc8;Abcg1;Aqp4;Casr;Cpe;Efna5;Fn1;Gpr68;Icam1;Il1b;Lepr;Mlxipl;Myh9;Nptx1;Pde4c;Pim3;Serpine1;Slc2a2;Trem2;Ucp2
CX	D35	GO:0031346	positive regulation of cell projection organization	34/876	34	0.0348551	Adamts1;Anln;Apoe;Bdnf;Bmp4;Camk1d;Dnm3;Dpysl3;Efna5;Enc1;Fn1;Islr2;Itga2;Lcn2;Lif;Map1b;Map6;Mif;Numbl;P2ry12;Pik3r1;Plxnc1;Prom2;Ptprz1;Rab8b;Rac2;Reln;Ret;Robo3;Tnfrsf12a;Tnik;Tnn;Trpv2;Tubb2b
CX	D35	GO:0006936	muscle contraction	26/876	26	0.0348551	Adora1;Adrb1;Asb15;Atp1a2;Cald1;Cd38;Cxcr4;Dsc2;Edn1;Ednra;Gja5;Grip2;Itga2;Kcna5;Kcnq1;Lck;Myh11;Myh7b;Oxtr;Ptgs2;Ryr1;Stac2;Tbx3;Tifab;Tlr4;Tnnc1
CX	D35	GO:0060425	lung morphogenesis	9/876	9	0.0349173	Bmp4;Col6a1;Ctsz;Hhip;Lama1;Lif;Rdh10;Sox11;Tnc
CX	D35	GO:0042088	T-helper 1 type immune response	7/876	7	0.0349173	Anxa1;Bcl3;Il18r1;Il1b;Il1rl1;Nfkbiz;RT1-Bb
CX	D35	GO:0006022	aminoglycan metabolic process	12/876	12	0.0349173	B4galnt4;B4galt5;Cd44;Cemip;Chi3l1;Dse;Dsel;Ednra;Egf;Foxc1;Hs3st3b1;Il1b
CX	D35	GO:0030278	regulation of ossification	14/876	14	0.0349309	Bmp4;Calcr;Ccr1;Cd276;Csf1r;Cyp27b1;Egr2;Gja1;Matn1;Mgp;Runx2;Sfrp1;Smad6;Sox11
CX	D35	GO:0050709	negative regulation of protein secretion	11/876	11	0.034943	Abcc8;Anxa1;Apoe;Fbn1;Il1b;Inhbb;Kcnq1;Pde4c;Pim3;Sfrp1;Ucp2
CX	D35	GO:0032930	positive regulation of superoxide anion generation	5/876	5	0.036023	Clec7a;Hvcn1;Itgam;Itgb2;Olr1
CX	D35	GO:0033622	integrin activation	5/876	5	0.036023	Cdh17;Fblim1;Fn1;P2ry12;Selp
CX	D35	GO:0035725	sodium ion transmembrane transport	17/876	17	0.0360637	Atp1a2;Atp1a4;Fxyd4;Fxyd6;Kcnq1;Scnn1a;Slc13a1;Slc24a3;Slc34a2;Slc4a4;Slc4a9;Slc6a13;Slc6a17;Slc6a18;Slc8a2;Slc9a2;Tesc
CX	D35	GO:0045860	positive regulation of protein kinase activity	24/876	24	0.0360803	Adora1;Cass4;Cd4;Cdkn1a;Cemip;Chi3l1;Csf1r;Edn1;Egf;Fbn1;Il1b;Il1rn;Lcp2;Mif;Nek10;Pik3r5;Ptprc;Reln;Rgcc;Slc8a2;Stil;Tgfb2;Thbs1;Tlr4
CX	D35	GO:0072332	intrinsic apoptotic signaling pathway by p53 class mediator	10/876	10	0.0366799	Bcl3;Cd44;Cdkn1a;Mif;Muc1;Myc;Nupr1;Pmaip1;Pycard;Tifab
CX	D35	GO:0080164	regulation of nitric oxide metabolic process	10/876	10	0.0366799	Apoe;Clec7a;Clu;Icam1;Il1b;Itgb2;Ptgs2;Ptx3;Tlr2;Tlr4
CX	D35	GO:0046328	regulation of JNK cascade	14/876	14	0.0368001	Dusp10;Edn1;Ephb1;Fcgr2b;Il1b;Mturn;Ptpn22;Pycard;Sfrp1;Sfrp2;Sh3rf3;Tlr4;Tnik;Wnt7a
CX	D35	GO:0002377	immunoglobulin production	12/876	12	0.0370172	Bcl6;Ccr6;Cd22;Clcf1;Fcgr2b;Foxp3;Hpx;Il13ra1;Nfkbiz;Ptprc;RT1-Bb;Sash3
CX	D35	GO:0045616	regulation of keratinocyte differentiation	6/876	6	0.0370747	Alox15b;Cyp27b1;Foxc1;Grhl1;Reg3b;Reg3g
CX	D35	GO:0006879	intracellular iron ion homeostasis	9/876	9	0.0375421	Alas2;Cp;Cybrd1;Hfe;Hmox1;Hpx;Lcn2;Myc;Scara5
CX	D35	GO:1905330	regulation of morphogenesis of an epithelium	9/876	9	0.0375421	Adamts12;Bmp4;Egf;Gja1;Lcn2;Lhx1;Lif;Sfrp1;Snai2
CX	D35	GO:2001244	positive regulation of intrinsic apoptotic signaling pathway	9/876	9	0.0375421	Clu;Il19;Lck;Mmp2;Myc;Nkx3-1;Nupr1;Pmaip1;Vnn1
CX	D35	GO:0141091	transforming growth factor beta receptor superfamily signaling pathway	29/876	29	0.0375421	Bmp4;Cdkn2b;Cilp;Cited1;Cldn5;Col3a1;Fbn1;Foxd1;Hfe;Hspa1a;Il17rd;Inhba;Inhbb;Lemd2;Lox;Lrg1;Ltbp2;Mirlet7b;Runx2;Ryr1;Sfrp1;Sfrp2;Smad6;Sox11;Spi1;Tgfb2;Tgif1;Thbs1;Tsc22d1
CX	D35	GO:0002714	positive regulation of B cell mediated immunity	7/876	7	0.0382955	Cd226;Clcf1;Fcer2;Fcgr2a;Hpx;Ptprc;Trem2
CX	D35	GO:0002891	positive regulation of immunoglobulin mediated immune response	7/876	7	0.0382955	Cd226;Clcf1;Fcer2;Fcgr2a;Hpx;Ptprc;Trem2
CX	D35	GO:0046640	regulation of alpha-beta T cell proliferation	7/876	7	0.0382955	Cd244;Cd3e;Cd44;Foxp3;Irf1;Ptpn22;Ptprc
CX	D35	GO:0048821	erythrocyte development	7/876	7	0.0382955	Alas2;Bcl6;Diaph3;Hbb;Nckap1l;Rac2;Slc4a1
CX	D35	GO:1900744	regulation of p38MAPK cascade	7/876	7	0.0382955	Bmp4;Dusp10;Il1b;Ptpn22;Spi1;Trem2;Xdh
CX	D35	GO:0007178	cell surface receptor protein serine/threonine kinase signaling pathway	31/876	31	0.0383943	Bmp4;Cdkn2b;Cilp;Cited1;Cldn5;Col3a1;Fbn1;Foxd1;Hfe;Hspa1a;Il17rd;Inhba;Inhbb;Lemd2;Lox;Lrg1;Ltbp2;Ly6g6e;Mirlet7b;Runx2;Ryr1;Sfrp1;Sfrp2;Smad6;Sox11;Spi1;Tgfb2;Tgif1;Thbs1;Tsc22d1;Ucma
CX	D35	GO:0003015	heart process	21/876	21	0.0385013	Adora1;Adra1d;Adrb1;Apln;Asb15;Atp1a2;Cxcr4;Dsc2;Edn1;Ednra;Gja1;Gja5;Hbegf;Kcna5;Kcnq1;Myh7b;Pik3r1;Sgcg;Sptbn4;Tgfb2;Tnnc1
CX	D35	GO:0070588	calcium ion transmembrane transport	28/876	28	0.0385013	Adcyap1r1;Adrb1;Atp1a2;Bmp4;Cabp1;Cacna1a;Ccr5;Cd19;Cd4;Cemip;Cxcl11;Cxcr3;Edn1;Ednra;Lck;Mrln;P2ry12;Ptpn22;Ptprc;Rem2;Ryr1;Slc24a3;Slc8a2;Stac2;Tgfb2;Trpv2;Trpv6;Ucp2
CX	D35	GO:0043627	response to estrogen	14/876	14	0.0385013	Cited1;Cyp27b1;Dmbt1;Hmox1;Krt19;Lepr;Mmp2;Myc;Serpine1;Sfrp1;Slc34a2;Smad6;Tgfb2;Wnt7a
CX	D35	GO:0010810	regulation of cell-substrate adhesion	20/876	20	0.0385039	Bcl6;Cass4;Cd3e;Col8a1;Efemp2;Efna5;Fbln1;Fn1;Mmp12;Myh9;Olfm4;Pdpn;Pik3r1;Postn;Ptprz1;Rac2;S100a10;Serpine1;Spp1;Thbs1
CX	D35	GO:0071326	cellular response to monosaccharide stimulus	20/876	20	0.0385039	Abcc8;Abcg1;Aqp4;Casr;Cpe;Efna5;Fn1;Gpr68;Icam1;Il1b;Lepr;Mlxipl;Myh9;Nptx1;Pde4c;Pim3;Serpine1;Slc2a2;Trem2;Ucp2
CX	D35	GO:0034103	regulation of tissue remodeling	10/876	10	0.0389866	Adam8;Cd38;Csf1r;Dlk1;Gja1;Gpnmb;Klf6;Lepr;Sfrp1;Spp1
CX	D35	GO:0008016	regulation of heart contraction	18/876	18	0.0397412	Adora1;Adra1d;Adrb1;Apln;Asb15;Atp1a2;Dsc2;Edn1;Ednra;Gja1;Gja5;Hbegf;Kcna5;Kcnq1;Myh7b;Pik3r1;Sptbn4;Tgfb2
CX	D35	GO:0046546	development of primary male sexual characteristics	18/876	18	0.0397412	Csmd1;Cyp1b1;Gja1;Icam1;Inhba;Inhbb;Kcnq1;Lepr;Lhfpl2;Nkx3-1;Nupr1;Ren;Rxfp2;Sfrp1;Sfrp2;Tesc;Tgfb2;Tnfsf10
CX	D35	GO:0007614	short-term memory	4/876	4	0.039906	Calb1;Lcn2;Rcan2;Slc2a4
CX	D35	GO:0010838	positive regulation of keratinocyte proliferation	4/876	4	0.039906	Lrg1;Reg3b;Reg3g;Tgm1
CX	D35	GO:0014004	microglia differentiation	4/876	4	0.039906	Csf1r;Itgam;Tlr2;Tlr4
CX	D35	GO:0031650	regulation of heat generation	4/876	4	0.039906	Apln;Ccr5;Il1b;Ptgs2
CX	D35	GO:0033623	regulation of integrin activation	4/876	4	0.039906	Cdh17;Fblim1;P2ry12;Selp
CX	D35	GO:0045342	MHC class II biosynthetic process	4/876	4	0.039906	Ciita;Pf4;Spi1;Tlr4
CX	D35	GO:0045579	positive regulation of B cell differentiation	4/876	4	0.039906	Il7;Nckap1l;Spi1;Stat5a
CX	D35	GO:0097254	renal tubular secretion	4/876	4	0.039906	Atp6v1b1;Edn1;Slc22a12;Umod
CX	D35	GO:2000317	negative regulation of T-helper 17 type immune response	4/876	4	0.039906	Foxp3;Pf4;Stat5a;Tnfsf18
CX	D35	GO:2000318	positive regulation of T-helper 17 type immune response	4/876	4	0.039906	Clec4a;Clec7a;Nfkbiz;Nlrp3
CX	D35	GO:0014003	oligodendrocyte development	8/876	8	0.0399583	B4galt5;Clu;Fa2h;Id4;Kcnj10;Myrf;Sox11;Tlr2
CX	D35	GO:0006790	sulfur compound metabolic process	26/876	26	0.0402935	Acot5;Acsm5;B4galnt4;Cacna1a;Cdo1;Chst2;Chst8;Cps1;Csad;Dse;Dsel;Ednra;Extl1;Gamt;Ggt5;Gpc1;Gsta3;Hbb;Hmgcs2;Hs3st3b1;Mical2;Nat8;Nudt8;Stat5a;Sult2b1;Vnn1
CX	D35	GO:1901292	nucleoside phosphate catabolic process	17/876	17	0.0404483	Col6a1;Entpd8;Esrrb;Gda;Mif;Mlxipl;Myc;Nudt8;Nupr1;Pde1a;Pde4c;Pklr;Slc4a1;Slc4a4;Ucp2;Vnn1;Xdh
CX	D35	GO:0051345	positive regulation of hydrolase activity	29/876	29	0.0404483	Apaf1;Casp1;Casp12;Chp2;Clec7a;Dock10;F3;Hspa1a;Icam1;Il24;Itga2;Laptm5;Lck;Lgmn;Myc;Nkx3-1;Nlrc4;Nlrp3;Pmaip1;Pycard;Ret;Rgs14;Rgs16;S100a10;Sfrp2;Slc22a2;Tnfsf10;Vav1;Xdh
CX	D35	GO:0002363	alpha-beta T cell lineage commitment	5/876	5	0.0404483	Il6r;Ly9;Slamf6;Stat5a;Tnfsf18
CX	D35	GO:0010800	positive regulation of peptidyl-threonine phosphorylation	5/876	5	0.0404483	Cemip;Chi3l1;Egf;S1pr2;Trim6
CX	D35	GO:0034367	protein-containing complex remodeling	5/876	5	0.0404483	Abcg1;Apob;Apoe;Diaph3;Lipg
CX	D35	GO:0050927	positive regulation of positive chemotaxis	5/876	5	0.0404483	Casr;Ccr4;Il16;Itga2;Scg2
CX	D35	GO:0051767	nitric-oxide synthase biosynthetic process	5/876	5	0.0404483	Akap12;Edn1;Fcer2;Tlr2;Tlr4
CX	D35	GO:0051769	regulation of nitric-oxide synthase biosynthetic process	5/876	5	0.0404483	Akap12;Edn1;Fcer2;Tlr2;Tlr4
CX	D35	GO:0061098	positive regulation of protein tyrosine kinase activity	5/876	5	0.0404483	Adora1;Cass4;Csf1r;Egf;Reln
CX	D35	GO:0072010	glomerular epithelium development	5/876	5	0.0404483	Basp1;Edn1;Ednra;Foxc1;Nphs1
CX	D35	GO:0072234	metanephric nephron tubule development	5/876	5	0.0404483	Calb1;Lif;Slc15a1;Slc4a4;Umod
CX	D35	GO:0150063	visual system development	35/876	35	0.0404839	Aldh1a2;Aldh1a3;Bcl11b;Bdnf;Bhlhe22;Bmp4;Calb1;Cfh;Col4a1;Col5a2;Col8a1;Cryga;Cyp1b1;Dclk1;Ephb1;Fbn1;Fjx1;Foxc1;Gja1;Ikzf1;Inhba;Itgam;Lama1;Lhx1;Lif;Lmx1b;P2ry12;Pxdn;Rdh10;Ret;Sox11;Stra6;Tgfb2;Tgif1;Vim
CX	D35	GO:0010714	positive regulation of collagen metabolic process	6/876	6	0.0405261	Bmp4;Inhba;Itga2;Rgcc;Serpine1;Vim
CX	D35	GO:0060441	epithelial tube branching involved in lung morphogenesis	6/876	6	0.0405261	Bmp4;Ctsz;Hhip;Lama1;Rdh10;Tnc
CX	D35	GO:0120254	olefinic compound metabolic process	16/876	16	0.0410727	Abca4;Aldh1a2;Aldh1a3;Alox15b;Cyp1b1;Cyp2c24;Cyp2d5;Cyp2e1;Cyp4a1;Dhrs7;Dkk3;Inhba;Lrat;Pnpla2;Ptgs2;Rdh10
CX	D35	GO:0019915	lipid storage	11/876	11	0.041167	Abcg1;Angptl3;Apob;Apoe;Cry1;Il1b;Mest;Msr1;Pnpla2;Stat5a;Trem2
CX	D35	GO:0060021	roof of mouth development	11/876	11	0.041167	Bnc2;Ephb3;Inhba;Msc;Prrx1;Snai2;Sox11;Tbx3;Tgfb2;Wnt11;Wnt7a
CX	D35	GO:0070252	actin-mediated cell contraction	11/876	11	0.041167	Adora1;Adrb1;Atp1a2;Dsc2;Epdr1;Gja5;Kcna5;Kcnq1;Myh7b;Pdpn;Tnnc1
CX	D35	GO:0060563	neuroepithelial cell differentiation	7/876	7	0.0411816	Bmp4;Emx1;Gata2;Map1b;Serpine1;Sox11;Wnt11
CX	D35	GO:1903169	regulation of calcium ion transmembrane transport	18/876	18	0.0424273	Adcyap1r1;Adrb1;Atp1a2;Bmp4;Cabp1;Cacna1a;Cd19;Cd4;Cemip;Cxcl11;Cxcr3;Ednra;Mrln;Ptpn22;Rem2;Stac2;Tgfb2;Ucp2
CX	D35	GO:0051402	neuron apoptotic process	30/876	30	0.0424273	Adam8;Apaf1;Bdnf;C5ar1;Cacna1a;Casp12;Ccr5;Cited1;Clcf1;Clu;Cntfr;Col6a1;Cpe;Crlf1;Ctsb;En2;Fcgr2b;Hmox1;Il1b;Lcn2;Lgmn;Mmp2;Ncf2;Nupr1;Pmaip1;Ptprz1;Tgfb2;Trem2;Ucp2;Xrcc2
CX	D35	GO:0001523	retinoid metabolic process	9/876	9	0.0424837	Abca4;Aldh1a2;Aldh1a3;Cyp1b1;Dhrs7;Lrat;Pnpla2;Rarres2;Rdh10
CX	D35	GO:0060675	ureteric bud morphogenesis	9/876	9	0.0424837	Bmp4;Cd44;Cited1;Foxd1;Hs3st3b1;Lhx1;Myc;Tmem59l;Wnt11
CX	D35	GO:0090278	negative regulation of peptide hormone secretion	9/876	9	0.0424837	Abcc8;Fbn1;Inhbb;Kcnq1;Pde4c;Pim3;Sfrp1;Sstr1;Ucp2
CX	D35	GO:0048639	positive regulation of developmental growth	19/876	19	0.0424837	Adrb1;Apoe;Bdnf;Cxcr4;Edn1;Efna5;Flt3;Fn1;Ikzf1;Il7;Islr2;Map1b;Sash3;Serpine1;Sptbn4;Stat5a;Tnfrsf12a;Trpv2;Tshr
CX	D35	GO:0032608	interferon-beta production	8/876	8	0.0427714	Irf1;Ptpn22;Pycard;Rel;Tlr2;Tlr4;Tlr7;Tlr8
CX	D35	GO:0032648	regulation of interferon-beta production	8/876	8	0.0427714	Irf1;Ptpn22;Pycard;Rel;Tlr2;Tlr4;Tlr7;Tlr8
CX	D35	GO:0046850	regulation of bone remodeling	8/876	8	0.0427714	Adam8;Cd38;Csf1r;Dlk1;Gja1;Lepr;Sfrp1;Spp1
CX	D35	GO:0003253	cardiac neural crest cell migration involved in outflow tract morphogenesis	3/876	3	0.0427771	Bmp4;Edn1;Ednra
CX	D35	GO:0003357	noradrenergic neuron differentiation	3/876	3	0.0427771	Edn1;Ednra;Sox11
CX	D35	GO:0015820	L-leucine transport	3/876	3	0.0427771	Slc6a17;Slc7a7;Slc7a8
CX	D35	GO:0019374	galactolipid metabolic process	3/876	3	0.0427771	Fa2h;Gal3st1;Ugt8
CX	D35	GO:0021936	regulation of cerebellar granule cell precursor proliferation	3/876	3	0.0427771	Egf;Gpr37l1;Lhx1
CX	D35	GO:0031394	positive regulation of prostaglandin biosynthetic process	3/876	3	0.0427771	Anxa1;Il1b;Ptgs2
CX	D35	GO:0031622	positive regulation of fever generation	3/876	3	0.0427771	Ccr5;Il1b;Ptgs2
CX	D35	GO:0033004	negative regulation of mast cell activation	3/876	3	0.0427771	Cd300lf;Cd84;Cnr2
CX	D35	GO:0035740	CD8-positive, alpha-beta T cell proliferation	3/876	3	0.0427771	Cd244;Irf1;Ptpn22
CX	D35	GO:0042482	positive regulation of odontogenesis	3/876	3	0.0427771	Edn1;Ednra;Prkcb
CX	D35	GO:0043313	regulation of neutrophil degranulation	3/876	3	0.0427771	Itgam;Itgb2;Spi1
CX	D35	GO:0045590	negative regulation of regulatory T cell differentiation	3/876	3	0.0427771	Cd44;Ctla4;Irf1
CX	D35	GO:0048703	embryonic viscerocranium morphogenesis	3/876	3	0.0427771	Hoxa2;Lhx1;Rdh10
CX	D35	GO:0050859	negative regulation of B cell receptor signaling pathway	3/876	3	0.0427771	Cd22;Fcgr2b;Plcl2
CX	D35	GO:0051459	regulation of corticotropin secretion	3/876	3	0.0427771	Apln;Lif;Rab8b
CX	D35	GO:0060075	regulation of resting membrane potential	3/876	3	0.0427771	Kcnj10;Kcnk3;Trem2
CX	D35	GO:0072488	ammonium transmembrane transport	3/876	3	0.0427771	Rhbg;Rhcg;Slc12a5
CX	D35	GO:1901731	positive regulation of platelet aggregation	3/876	3	0.0427771	Il6r;Mmrn1;Pdpn
CX	D35	GO:1905770	regulation of mesodermal cell differentiation	3/876	3	0.0427771	Bmp4;Gja1;Sfrp2
CX	D35	GO:2000564	regulation of CD8-positive, alpha-beta T cell proliferation	3/876	3	0.0427771	Cd244;Irf1;Ptpn22
CX	D35	GO:0035773	insulin secretion involved in cellular response to glucose stimulus	11/876	11	0.0429386	Abcc8;Abcg1;Cpe;Efna5;Gpr68;Lepr;Myh9;Pde4c;Pim3;Slc2a2;Ucp2
CX	D35	GO:0001541	ovarian follicle development	10/876	10	0.0429386	Bmp15;Bmp4;Foxc1;Icam1;Inhba;Mmp19;Mmp2;Myc;Myh9;Ptx3
CX	D35	GO:0009154	purine ribonucleotide catabolic process	14/876	14	0.0431018	Col6a1;Esrrb;Gda;Mif;Mlxipl;Myc;Nupr1;Pde1a;Pde4c;Pklr;Slc4a1;Slc4a4;Ucp2;Xdh
CX	D35	GO:0001773	myeloid dendritic cell activation	6/876	6	0.0440206	Batf3;Cd244;Dock2;Pycard;Spi1;Ubd
CX	D35	GO:0001953	negative regulation of cell-matrix adhesion	6/876	6	0.0440206	Bcl6;Mmp12;Pik3r1;Postn;Serpine1;Thbs1
CX	D35	GO:0014002	astrocyte development	6/876	6	0.0440206	C5ar1;Csf1r;Il1b;Tlr4;Trem2;Vim
CX	D35	GO:0032354	response to follicle-stimulating hormone	6/876	6	0.0440206	Cyp1b1;Edn1;Ednra;Efna5;Inhba;Serpine1
CX	D35	GO:0042509	regulation of tyrosine phosphorylation of STAT protein	6/876	6	0.0440206	Clcf1;Csf1r;Hpx;Lck;Parp14;Tnfsf18
CX	D35	GO:0044273	sulfur compound catabolic process	6/876	6	0.0440206	Cdo1;Csad;Ggt5;Gpc1;Nudt8;Vnn1
CX	D35	GO:0044319	wound healing, spreading of cells	6/876	6	0.0440206	Cd44;Hbegf;Lrg1;Mmp12;Pdpn;Wnt7a
CX	D35	GO:0090505	epiboly involved in wound healing	6/876	6	0.0440206	Cd44;Hbegf;Lrg1;Mmp12;Pdpn;Wnt7a
CX	D35	GO:1902229	regulation of intrinsic apoptotic signaling pathway in response to DNA damage	6/876	6	0.0440206	Cd44;Clu;Mif;Muc1;Sfrp2;Snai2
CX	D35	GO:0001893	maternal placenta development	7/876	7	0.0440206	Ctsb;Cyp27b1;Gja1;Lif;Ptgs2;Serpine1;Vim
CX	D35	GO:0048701	embryonic cranial skeleton morphogenesis	7/876	7	0.0440206	Bmp4;Hoxa2;Lhx1;Prrx1;Rdh10;Runx2;Tgfb2
CX	D35	GO:0048806	genitalia development	7/876	7	0.0440206	Lhx1;Stra6;Sycp2;Tbx3;Tcf7;Tex15;Tifab
CX	D35	GO:1990573	potassium ion import across plasma membrane	7/876	7	0.0440206	Abcc8;Atp1a2;Atp1a4;Kcnj1;Kcnj10;Kcnq1;Slc12a5
CX	D35	GO:0001885	endothelial cell development	9/876	9	0.0445201	Abcb1b;Cldn1;Cldn5;Ednra;Foxp3;Icam1;Il1b;S1pr2;S1pr3
CX	D35	GO:0033138	positive regulation of peptidyl-serine phosphorylation	9/876	9	0.0445201	Bdnf;Cd44;Il11;Lif;Mif;Ptgs2;Ret;Sfrp2;Trim6
CX	D35	GO:0006910	phagocytosis, recognition	5/876	5	0.0448233	Clec7a;Colec12;Fcgr2a;Ptx3;Trem2
CX	D35	GO:0045723	positive regulation of fatty acid biosynthetic process	5/876	5	0.0448233	Anxa1;Il1b;Mlxipl;Ptgs2;Slc45a3
CX	D35	GO:0072676	lymphocyte migration	11/876	11	0.0452354	Adam8;Ccr6;Cxcl11;Cxcr3;Gcsam;Icam1;Itga4;Itgal;Itgb7;Myo1g;Pycard
CX	D35	GO:0033574	response to testosterone	10/876	10	0.0454708	Bmp4;Defb1;Edn1;Havcr1;Hmgcs2;Myc;Nkx3-1;Pik3r1;Spp1;Thbs1
CX	D35	GO:0045667	regulation of osteoblast differentiation	16/876	16	0.0456007	Bmp4;Cd276;Cited1;Cthrc1;Hoxa2;Mnda;Noct;Ranbp3l;Runx2;Sfrp1;Sfrp2;Smad6;Snai2;Sox11;Tnn;Ucma
CX	D35	GO:0002643	regulation of tolerance induction	4/876	4	0.0456651	Cd3e;Foxp3;Irak3;Runx1
CX	D35	GO:0016114	terpenoid biosynthetic process	4/876	4	0.0456651	Aldh1a2;Aldh1a3;Hmgcs2;Rdh10
CX	D35	GO:1902548	negative regulation of cellular response to vascular endothelial growth factor stimulus	4/876	4	0.0456651	Adamts12;Cadm4;Dcn;Xdh
CX	D35	GO:0048863	stem cell differentiation	22/876	22	0.0466297	Aldh1a2;Bmp4;Edn1;Ednra;Esrrb;Fn1;Foxc1;Lif;Nrp2;Nrtn;Ptprc;Rdh10;Ret;Runx2;Sema3g;Sfrp1;Sfrp2;Snai2;Tbx3;Tgfb2;Trim6;Wnt7a
CX	D35	GO:0071453	cellular response to oxygen levels	22/876	22	0.0466297	Adam8;Casr;Ccna2;Cybb;Cysltr1;Edn1;Eif4ebp1;Icam1;Il7;Inhba;Kcnk3;Lcn2;Mif;Myc;Nkx3-1;Pmaip1;Ptgs2;Rgcc;Serpine1;Sfrp1;Slc2a4;Trem2
CX	D35	GO:0090288	negative regulation of cellular response to growth factor stimulus	13/876	13	0.047245	Adamts12;Apln;Cadm4;Dcn;Fbn1;Gpc1;Lemd2;Mirlet7b;Sfrp1;Sfrp2;Smad6;Thbs1;Xdh
CX	D35	GO:0032970	regulation of actin filament-based process	30/876	30	0.0474611	Adora1;Adrb1;Atp1a2;Baiap2l2;Csf1r;Dsc2;Edn1;Efna5;Gja1;Gja5;Hck;Icam1;Myh7b;Myh9;Myo1f;Nckap1l;Nphs1;Pdpn;Pik3r1;Pycard;Rgcc;Rnd1;S100a10;Spta1;Sptbn2;Sptbn4;Tgfb2;Tlr2;Tnnc1;Vill
CX	D35	GO:0002792	negative regulation of peptide secretion	9/876	9	0.0476867	Abcc8;Fbn1;Inhbb;Kcnq1;Pde4c;Pim3;Sfrp1;Sstr1;Ucp2
CX	D35	GO:0035904	aorta development	9/876	9	0.0476867	Col3a1;Cxcr4;Ednra;Efemp2;Egr2;Lox;Nkx3-1;Smad6;Tgfb2
CX	D35	GO:0097061	dendritic spine organization	11/876	11	0.0478866	Apoe;Arc;Dnm3;Dock10;Ephb1;Ephb3;Fcgr2b;Lgmn;Reln;Trem2;Wnt7a
CX	D35	GO:0044403	biological process involved in symbiotic interaction	20/876	20	0.0478866	Anxa2;Apcs;Apoe;Cd300lf;Cd4;Ciita;Cldn1;Cr2;Csf1r;Ctsb;Fn1;Gpx2;Havcr1;Hmox1;Nectin4;Ptx3;Rab29;Siglec1;Timd2;Trim6
CX	D35	GO:0035850	epithelial cell differentiation involved in kidney development	7/876	7	0.0479089	Basp1;Cited1;Edn1;Ednra;Lhx1;Lif;Nphs1
CX	D35	GO:0042572	retinol metabolic process	7/876	7	0.0479089	Aldh1a2;Aldh1a3;Cyp1b1;Dhrs7;Lrat;Pnpla2;Rdh10
CX	D35	GO:0090279	regulation of calcium ion import	7/876	7	0.0479089	Adrb1;Casr;Cxcr4;Egf;Lgals3;Serpine1;Trpv2
CX	D35	GO:0090287	regulation of cellular response to growth factor stimulus	27/876	27	0.0479964	Adamts12;Apln;Bmp4;Cadm4;Cdkn2b;Cilp;Dcn;Fbn1;Foxd1;Gpc1;Hhip;Hspa1a;Il17rd;Lemd2;Lox;Lrg1;Mirlet7b;Prkcb;Runx2;Ryr1;Sfrp1;Sfrp2;Smad6;Sox11;Thbs1;Tsc22d1;Xdh
CX	D35	GO:0000082	G1/S transition of mitotic cell cycle	18/876	18	0.0481429	Adamts1;Anxa1;Ccna2;Ccnf;Cdkn1a;Cdkn2b;Eif4ebp1;Gpnmb;Id4;Inhba;Kcna5;Muc1;Myc;Pdpn;Rgcc;Rhou;Stil;Zc3h12d
CX	D35	GO:0001764	neuron migration	18/876	18	0.0481429	Ccr4;Col3a1;Cpe;Cxcr4;Dcdc2;Dclk1;Gata2;Gja1;Lhx1;Lmx1b;Mark1;Nrp2;Ptprz1;Reln;Robo3;Tnn;Trim46;Tubb2b
CX	D35	GO:0035914	skeletal muscle cell differentiation	10/876	10	0.0481429	Atf3;Barx2;Col6a1;Egr2;Ephb1;Gpc1;Lemd2;Myc;Nupr1;Sox11
CX	D35	GO:0090504	epiboly	6/876	6	0.0484215	Cd44;Hbegf;Lrg1;Mmp12;Pdpn;Wnt7a
CX	D35	GO:1905332	positive regulation of morphogenesis of an epithelium	6/876	6	0.0484215	Bmp4;Egf;Gja1;Lcn2;Lhx1;Lif
CX	D35	GO:0010712	regulation of collagen metabolic process	8/876	8	0.0484642	Bmp4;Fn1;Il6r;Inhba;Itga2;Rgcc;Serpine1;Vim
CX	D35	GO:0090102	cochlea development	8/876	8	0.0484642	Calb1;Ccna2;Cthrc1;Gata2;Kcnk3;Kcnq1;Tifab;Tshr
CX	D35	GO:0090303	positive regulation of wound healing	8/876	8	0.0484642	Anxa1;Cldn1;Clec7a;Cxcr4;Hbegf;Reg3g;Serpine1;Thbs1
CX	D35	GO:0061387	regulation of extent of cell growth	12/876	12	0.0488448	Apoe;Bdnf;Ccr5;Efna5;Fn1;Islr2;Map1b;Sema3g;Spp1;Tnfrsf12a;Trim46;Trpv2
CX	D35	GO:0060070	canonical Wnt signaling pathway	24/876	24	0.0489252	Apoe;Col6a1;Cthrc1;Dkk3;Eda;Edn1;Ednra;Egf;Foxd1;Lypd6;Nkd1;Nkd2;Scel;Sfrp1;Sfrp2;Snai2;Tcf7;Tle2;Tle6;Tmem198;Tnn;Tpbg;Wnt11;Wnt7a
CX	D35	GO:0035107	appendage morphogenesis	16/876	16	0.0492341	Aff3;Aldh1a2;Bmp4;Col3a1;Col6a1;Gja1;Gja5;Hoxc11;Lmx1b;Prrx1;Rdh10;Runx2;Sfrp2;Tbx3;Tgfb2;Wnt7a
CX	D35	GO:0035108	limb morphogenesis	16/876	16	0.0492341	Aff3;Aldh1a2;Bmp4;Col3a1;Col6a1;Gja1;Gja5;Hoxc11;Lmx1b;Prrx1;Rdh10;Runx2;Sfrp2;Tbx3;Tgfb2;Wnt7a
CX	D7	GO:0007059	chromosome segregation	56/436	56	5.10982e-25	Aspm;Aurkb;Brip1;Bub1;Bub1b;Ccnb1;Ccnb2;Cdc20;Cdca2;Cdca5;Cdk1;Cdt1;Cenpf;Cenpi;Cenpt;Diaph3;Dlgap5;Dsn1;Ect2;Esco2;Espl1;Fam83d;Fancd2;Gen1;Kif14;Kif18a;Kif18b;Kif22;Kif23;Kif2c;Kif4a;Knstrn;Kntc1;Mastl;Misp;Mki67;Ncapg;Ncaph;Ndc80;Nuf2;Nusap1;Plk1;Prc1;Pttg1;Racgap1;Sgo1;Sgo2;Ska1;Spc24;Spc25;Tacc3;Top2a;Tpx2;Ttk;Ube2c;Uhrf1
CX	D7	GO:0098813	nuclear chromosome segregation	48/436	48	1.23479e-23	Aspm;Aurkb;Brip1;Bub1;Bub1b;Ccnb1;Ccnb2;Cdc20;Cdca5;Cdk1;Cdt1;Cenpf;Cenpi;Ect2;Espl1;Fam83d;Fancd2;Gen1;Kif14;Kif18a;Kif18b;Kif22;Kif23;Kif2c;Kif4a;Knstrn;Kntc1;Mastl;Misp;Ncapg;Ncaph;Ndc80;Nuf2;Nusap1;Plk1;Prc1;Pttg1;Racgap1;Sgo1;Ska1;Spc24;Spc25;Tacc3;Top2a;Tpx2;Ttk;Ube2c;Uhrf1
CX	D7	GO:0000819	sister chromatid segregation	36/436	36	4.53581e-19	Aurkb;Bub1;Bub1b;Ccnb1;Cdc20;Cdca5;Cdk1;Cdt1;Cenpi;Espl1;Gen1;Kif14;Kif18a;Kif18b;Kif22;Kif23;Kif2c;Kif4a;Knstrn;Kntc1;Misp;Ncapg;Ncaph;Ndc80;Nuf2;Nusap1;Plk1;Prc1;Racgap1;Ska1;Tacc3;Top2a;Tpx2;Ttk;Ube2c;Uhrf1
CX	D7	GO:0000280	nuclear division	52/436	52	6.76699e-19	Ankle1;Aspm;Aurkb;Brip1;Bub1;Bub1b;Ccnb1;Ccnb2;Cd28;Cdc20;Cdca2;Cdca5;Cdk1;Cdt1;Cenpi;Cks2;Espl1;Fancd2;Gen1;Kif14;Kif18a;Kif18b;Kif22;Kif23;Kif2c;Kif4a;Knstrn;Kntc1;Mastl;Misp;Mki67;Ncapg;Ncaph;Ndc80;Nuf2;Nusap1;Plk1;Prc1;Pttg1;Racgap1;Rad51;Rad51ap1;Sgo1;Sgo2;Ska1;Sphk1;Tdrd12;Top2a;Tpx2;Ttk;Ube2c;Uhrf1
CX	D7	GO:0000070	mitotic sister chromatid segregation	34/436	34	1.93545e-18	Aurkb;Bub1;Bub1b;Ccnb1;Cdc20;Cdca5;Cdk1;Cdt1;Cenpi;Espl1;Gen1;Kif14;Kif18a;Kif18b;Kif22;Kif23;Kif2c;Kif4a;Knstrn;Kntc1;Misp;Ncapg;Ncaph;Ndc80;Nuf2;Nusap1;Plk1;Prc1;Racgap1;Ska1;Tpx2;Ttk;Ube2c;Uhrf1
CX	D7	GO:0140014	mitotic nuclear division	38/436	38	2.29199e-16	Aurkb;Bub1;Bub1b;Ccnb1;Cd28;Cdc20;Cdca2;Cdca5;Cdk1;Cdt1;Cenpi;Espl1;Gen1;Kif14;Kif18a;Kif18b;Kif22;Kif23;Kif2c;Kif4a;Knstrn;Kntc1;Misp;Mki67;Ncapg;Ncaph;Ndc80;Nuf2;Nusap1;Plk1;Prc1;Racgap1;Ska1;Sphk1;Tpx2;Ttk;Ube2c;Uhrf1
CX	D7	GO:0051310	metaphase chromosome alignment	21/436	21	1.54149e-12	Aurkb;Ccnb1;Cdca5;Cdk1;Cdt1;Cenpf;Ect2;Fam83d;Kif14;Kif18a;Kif22;Kif2c;Knstrn;Ndc80;Nuf2;Racgap1;Sgo1;Ska1;Spc24;Spc25;Ttk
CX	D7	GO:0051303	establishment of chromosome localization	21/436	21	3.8004e-11	Aurkb;Ccnb1;Cdca5;Cdk1;Cdt1;Cenpf;Ect2;Fam83d;Kif14;Kif18a;Kif22;Kif2c;Knstrn;Ndc80;Nuf2;Racgap1;Sgo1;Ska1;Spc24;Spc25;Ttk
CX	D7	GO:0050000	chromosome localization	21/436	21	1.2118e-10	Aurkb;Ccnb1;Cdca5;Cdk1;Cdt1;Cenpf;Ect2;Fam83d;Kif14;Kif18a;Kif22;Kif2c;Knstrn;Ndc80;Nuf2;Racgap1;Sgo1;Ska1;Spc24;Spc25;Ttk
CX	D7	GO:0008608	attachment of spindle microtubules to kinetochore	14/436	14	1.71997e-10	Aurkb;Ccnb1;Cdk1;Cdt1;Ect2;Kif2c;Knstrn;Ndc80;Nuf2;Racgap1;Sgo1;Ska1;Spc24;Spc25
CX	D7	GO:0051983	regulation of chromosome segregation	19/436	19	6.87672e-10	Aurkb;Bub1;Bub1b;Ccnb1;Cdc20;Cdca2;Cdk1;Gen1;Kif2c;Kntc1;Mki67;Ncapg;Ncaph;Ndc80;Plk1;Ska1;Tacc3;Ttk;Ube2c
CX	D7	GO:0090068	positive regulation of cell cycle process	30/436	30	1.39962e-09	Aurkb;Bub1;Ccnb1;Cd28;Cdc20;Cdca5;Cdk1;Dtl;E2f8;Ect2;Fam83d;Gen1;Kif14;Kif20b;Kif23;Mastl;Ncapg;Ncaph;Ndc80;Nusap1;Plk4;Racgap1;Rad51ap1;Rrm2;Sgo2;Ska1;Sphk1;Stil;Tbx1;Ube2c
CX	D7	GO:0007346	regulation of mitotic cell cycle	39/436	39	7.59834e-09	Aurkb;Blm;Bub1;Bub1b;Ccnb1;Cd28;Cdc20;Cdca2;Cdca5;Cdk1;Cenpf;Cks2;Clspn;Dlgap5;Dtl;E2f1;Fancd2;Fhl1;Foxc1;Gen1;Ier3;Kif14;Kntc1;Lgmn;Mki67;Nabp1;Ndc80;Nusap1;Pim3;Plk1;Rrm2;Sik1;Ska1;Smoc2;Sphk1;Stat5a;Stil;Ttk;Ube2c
CX	D7	GO:0045787	positive regulation of cell cycle	33/436	33	8.80606e-09	Aurkb;Bub1;Ccnb1;Cd28;Cdc20;Cdca5;Cdk1;Dtl;E2f8;Ect2;Fam83d;Gen1;Kif14;Kif20b;Kif23;Lgmn;Mastl;Ncapg;Ncaph;Ndc80;Nusap1;Plk4;Racgap1;Rad51ap1;Rrm2;Sgo2;Ska1;Smoc2;Sphk1;Stat5a;Stil;Tbx1;Ube2c
CX	D7	GO:0007051	spindle organization	24/436	24	1.28179e-08	Aspm;Aurkb;Ccnb1;Ccnb2;Cdc20;Cdk1;Dlgap5;Espl1;Kif23;Kif4a;Knstrn;Mastl;Misp;Ndc80;Nuf2;Plk1;Prc1;Racgap1;Ska1;Spc25;Stil;Tacc3;Tpx2;Uhrf1
CX	D7	GO:0044772	mitotic cell cycle phase transition	34/436	34	1.00241e-07	Aurkb;Blm;Bub1;Bub1b;Ccna2;Ccnb1;Ccnb2;Ccnf;Cdc20;Cdca5;Cdk1;Cenpf;Cks2;Clspn;Dtl;E2f1;Fhl1;Foxm1;Gen1;Ier3;Iqgap3;Kif14;Kntc1;Mastl;Nabp1;Ndc80;Plk1;Pole;Rrm2;Ska1;Stil;Tacc3;Ttk;Ube2c
CX	D7	GO:1903046	meiotic cell cycle process	25/436	25	1.02076e-07	Ankle1;Aspm;Brip1;Ccnb1;Ccnb2;Cdc20;Cdk1;Cks2;Espl1;Fancd2;Kif18a;Mastl;Ncaph;Ndc80;Nuf2;Plk1;Pttg1;Rad51;Rad51ap1;Sgo1;Sgo2;Ska1;Tdrd12;Top2a;Ttk
CX	D7	GO:0007080	mitotic metaphase chromosome alignment	13/436	13	1.23161e-07	Aurkb;Ccnb1;Cdca5;Cdk1;Cdt1;Kif14;Kif18a;Kif22;Kif2c;Ndc80;Nuf2;Ska1;Ttk
CX	D7	GO:1902850	microtubule cytoskeleton organization involved in mitosis	20/436	20	1.34302e-07	Aurkb;Ccnb1;Cdc20;Cdk1;Cenpa;Dlgap5;Kif23;Kif4a;Misp;Ndc80;Nuf2;Nusap1;Plk1;Prc1;Racgap1;Spc25;Stil;Tacc3;Tpx2;Uhrf1
CX	D7	GO:0140013	meiotic nuclear division	23/436	23	2.01996e-07	Ankle1;Aspm;Brip1;Ccnb2;Cdc20;Cks2;Espl1;Fancd2;Kif18a;Mastl;Ncaph;Ndc80;Nuf2;Plk1;Pttg1;Rad51;Rad51ap1;Sgo1;Sgo2;Ska1;Tdrd12;Top2a;Ttk
CX	D7	GO:0033045	regulation of sister chromatid segregation	14/436	14	2.99079e-07	Aurkb;Bub1;Bub1b;Ccnb1;Cdc20;Cdk1;Gen1;Kntc1;Ndc80;Plk1;Ska1;Tacc3;Ttk;Ube2c
CX	D7	GO:0051321	meiotic cell cycle	26/436	26	3.27447e-07	Ankle1;Aspm;Brip1;Ccnb1;Ccnb2;Cdc20;Cdk1;Cks2;Espl1;Fancd2;Kif18a;Mastl;Mki67;Ncaph;Ndc80;Nuf2;Plk1;Pttg1;Rad51;Rad51ap1;Sgo1;Sgo2;Ska1;Tdrd12;Top2a;Ttk
CX	D7	GO:0051304	chromosome separation	14/436	14	3.2778e-07	Bub1;Bub1b;Ccnb1;Cdc20;Espl1;Gen1;Kntc1;Ncapg;Ncaph;Ndc80;Plk1;Ska1;Ttk;Ube2c
CX	D7	GO:0007052	mitotic spindle organization	17/436	17	5.89755e-07	Aurkb;Ccnb1;Cdc20;Dlgap5;Kif23;Kif4a;Misp;Ndc80;Nuf2;Plk1;Prc1;Racgap1;Spc25;Stil;Tacc3;Tpx2;Uhrf1
CX	D7	GO:1905818	regulation of chromosome separation	13/436	13	7.15024e-07	Bub1;Bub1b;Ccnb1;Cdc20;Gen1;Kntc1;Ncapg;Ncaph;Ndc80;Plk1;Ska1;Ttk;Ube2c
CX	D7	GO:0007088	regulation of mitotic nuclear division	16/436	16	8.48639e-07	Bub1;Bub1b;Ccnb1;Cd28;Cdc20;Cdca2;Gen1;Kntc1;Mki67;Ndc80;Nusap1;Plk1;Ska1;Sphk1;Ttk;Ube2c
CX	D7	GO:0000075	cell cycle checkpoint signaling	20/436	20	2.04085e-06	Aurkb;Blm;Bub1;Bub1b;Ccnb1;Cdk1;Cdt1;Clspn;Dtl;E2f1;Fancd2;Gen1;Ier3;Kntc1;Nabp1;Ndc80;Plk1;Ska1;Timeless;Ttk
CX	D7	GO:0051656	establishment of organelle localization	33/436	33	2.47419e-06	Aurkb;Ccnb1;Cdca5;Cdk1;Cdt1;Cenpa;Cenpf;Ect2;Fam83d;Hmox1;Kif14;Kif18a;Kif22;Kif2c;Knstrn;Misp;Ndc80;Nuf2;Nusap1;P2rx7;Plk1;Racgap1;Sec16b;Sgo1;Ska1;Slc2a4;Slit1;Snap91;Spc24;Spc25;Tacc3;Ttk;Uchl1
CX	D7	GO:0007091	metaphase/anaphase transition of mitotic cell cycle	12/436	12	2.47419e-06	Bub1;Bub1b;Ccnb1;Cdc20;Gen1;Kntc1;Ndc80;Plk1;Ska1;Tacc3;Ttk;Ube2c
CX	D7	GO:0033047	regulation of mitotic sister chromatid segregation	11/436	11	2.47419e-06	Aurkb;Bub1;Bub1b;Ccnb1;Cdk1;Gen1;Kntc1;Ndc80;Plk1;Ska1;Ttk
CX	D7	GO:0010948	negative regulation of cell cycle process	26/436	26	2.9267e-06	Aurkb;Blm;Bub1;Bub1b;Ccnb1;Ccnb2;Ccnf;Cdk1;Cdt1;Clspn;Dtl;E2f1;E2f8;Fancd2;Fhl1;Gen1;Gper1;Ier3;Kntc1;Nabp1;Ndc80;Plk1;Ska1;Susd2;Timeless;Ttk
CX	D7	GO:0007093	mitotic cell cycle checkpoint signaling	17/436	17	3.23182e-06	Aurkb;Blm;Bub1;Bub1b;Ccnb1;Cdk1;Clspn;Dtl;Fancd2;Gen1;Ier3;Kntc1;Nabp1;Ndc80;Plk1;Ska1;Ttk
CX	D7	GO:0010965	regulation of mitotic sister chromatid separation	11/436	11	3.45364e-06	Bub1;Bub1b;Ccnb1;Cdc20;Gen1;Kntc1;Ndc80;Plk1;Ska1;Ttk;Ube2c
CX	D7	GO:0044784	metaphase/anaphase transition of cell cycle	12/436	12	3.76894e-06	Bub1;Bub1b;Ccnb1;Cdc20;Gen1;Kntc1;Ndc80;Plk1;Ska1;Tacc3;Ttk;Ube2c
CX	D7	GO:1901987	regulation of cell cycle phase transition	31/436	31	3.76894e-06	Aurkb;Blm;Bub1;Bub1b;Ccnb1;Cdc20;Cdca5;Cdk1;Cdt1;Cenpf;Clspn;Dtl;E2f1;Fam83d;Fancd2;Fhl1;Gen1;Ier3;Kif14;Kntc1;Nabp1;Ndc80;Plk1;Rrm2;Ska1;Stil;Susd2;Tbx1;Timeless;Ttk;Ube2c
CX	D7	GO:0000281	mitotic cytokinesis	13/436	13	3.88125e-06	Anln;Cenpa;Cep55;Ckap2;Ect2;Iqgap3;Kif20a;Kif20b;Kif23;Kif4a;Nusap1;Plk1;Racgap1
CX	D7	GO:0051783	regulation of nuclear division	17/436	17	4.73641e-06	Bub1;Bub1b;Ccnb1;Cd28;Cdc20;Cdca2;Gen1;Kntc1;Mki67;Ndc80;Nusap1;Plk1;Rad51ap1;Ska1;Sphk1;Ttk;Ube2c
CX	D7	GO:0051306	mitotic sister chromatid separation	11/436	11	5.50569e-06	Bub1;Bub1b;Ccnb1;Cdc20;Gen1;Kntc1;Ndc80;Plk1;Ska1;Ttk;Ube2c
CX	D7	GO:0030071	regulation of mitotic metaphase/anaphase transition	11/436	11	7.87008e-06	Bub1;Bub1b;Ccnb1;Cdc20;Gen1;Kntc1;Ndc80;Plk1;Ska1;Ttk;Ube2c
CX	D7	GO:1902099	regulation of metaphase/anaphase transition of cell cycle	11/436	11	1.3241e-05	Bub1;Bub1b;Ccnb1;Cdc20;Gen1;Kntc1;Ndc80;Plk1;Ska1;Ttk;Ube2c
CX	D7	GO:0045132	meiotic chromosome segregation	14/436	14	1.48402e-05	Aspm;Brip1;Ccnb2;Espl1;Fancd2;Mastl;Ncaph;Ndc80;Nuf2;Plk1;Pttg1;Sgo1;Ska1;Ttk
CX	D7	GO:0044839	cell cycle G2/M phase transition	17/436	17	1.48402e-05	Aurkb;Blm;Ccna2;Ccnb1;Ccnb2;Cdk1;Cenpf;Clspn;Dtl;Fhl1;Foxm1;Ier3;Kif14;Mastl;Nabp1;Ndc80;Plk1
CX	D7	GO:1901990	regulation of mitotic cell cycle phase transition	25/436	25	1.95204e-05	Aurkb;Blm;Bub1;Bub1b;Ccnb1;Cdc20;Cdca5;Cdk1;Cenpf;Clspn;Dtl;E2f1;Fhl1;Gen1;Ier3;Kif14;Kntc1;Nabp1;Ndc80;Plk1;Rrm2;Ska1;Stil;Ttk;Ube2c
CX	D7	GO:0061640	cytoskeleton-dependent cytokinesis	14/436	14	2.00099e-05	Anln;Aurkb;Cenpa;Cep55;Ckap2;Ect2;Iqgap3;Kif20a;Kif20b;Kif23;Kif4a;Nusap1;Plk1;Racgap1
CX	D7	GO:1901988	negative regulation of cell cycle phase transition	22/436	22	2.24179e-05	Aurkb;Blm;Bub1;Bub1b;Ccnb1;Cdk1;Cdt1;Clspn;Dtl;E2f1;Fancd2;Fhl1;Gen1;Ier3;Kntc1;Nabp1;Ndc80;Plk1;Ska1;Susd2;Timeless;Ttk
CX	D7	GO:0051225	spindle assembly	15/436	15	2.40052e-05	Aspm;Aurkb;Ccnb2;Cdc20;Kif23;Kif4a;Mastl;Misp;Ndc80;Plk1;Prc1;Racgap1;Ska1;Tpx2;Uhrf1
CX	D7	GO:0007094	mitotic spindle assembly checkpoint signaling	9/436	9	2.60988e-05	Bub1;Bub1b;Ccnb1;Gen1;Kntc1;Ndc80;Plk1;Ska1;Ttk
CX	D7	GO:0071173	spindle assembly checkpoint signaling	9/436	9	2.60988e-05	Bub1;Bub1b;Ccnb1;Gen1;Kntc1;Ndc80;Plk1;Ska1;Ttk
CX	D7	GO:0071174	mitotic spindle checkpoint signaling	9/436	9	2.60988e-05	Bub1;Bub1b;Ccnb1;Gen1;Kntc1;Ndc80;Plk1;Ska1;Ttk
CX	D7	GO:0031577	spindle checkpoint signaling	9/436	9	3.18943e-05	Bub1;Bub1b;Ccnb1;Gen1;Kntc1;Ndc80;Plk1;Ska1;Ttk
CX	D7	GO:0051315	attachment of mitotic spindle microtubules to kinetochore	7/436	7	3.38967e-05	Aurkb;Cdk1;Cdt1;Kif2c;Ndc80;Nuf2;Ska1
CX	D7	GO:0033046	negative regulation of sister chromatid segregation	9/436	9	3.59287e-05	Bub1;Bub1b;Ccnb1;Gen1;Kntc1;Ndc80;Plk1;Ska1;Ttk
CX	D7	GO:0033048	negative regulation of mitotic sister chromatid segregation	9/436	9	3.59287e-05	Bub1;Bub1b;Ccnb1;Gen1;Kntc1;Ndc80;Plk1;Ska1;Ttk
CX	D7	GO:0045841	negative regulation of mitotic metaphase/anaphase transition	9/436	9	3.59287e-05	Bub1;Bub1b;Ccnb1;Gen1;Kntc1;Ndc80;Plk1;Ska1;Ttk
CX	D7	GO:2000816	negative regulation of mitotic sister chromatid separation	9/436	9	3.59287e-05	Bub1;Bub1b;Ccnb1;Gen1;Kntc1;Ndc80;Plk1;Ska1;Ttk
CX	D7	GO:0000910	cytokinesis	17/436	17	4.10751e-05	Anln;Aurkb;Cenpa;Cep55;Ckap2;E2f8;Ect2;Iqgap3;Kif14;Kif20a;Kif20b;Kif23;Kif4a;Nusap1;Plk1;Prc1;Racgap1
CX	D7	GO:0030261	chromosome condensation	9/436	9	4.27019e-05	Ccnb1;Cdca5;Cdk1;Gper1;Mastl;Ncapg;Ncaph;Nusap1;Top2a
CX	D7	GO:0051302	regulation of cell division	17/436	17	4.96839e-05	Aspm;Aurkb;Blm;E2f8;Ect2;Esrrb;Fgf7;Kif14;Kif18b;Kif20a;Kif20b;Kif23;Plk1;Prc1;Prok1;Racgap1;Susd2
CX	D7	GO:1902100	negative regulation of metaphase/anaphase transition of cell cycle	9/436	9	4.96839e-05	Bub1;Bub1b;Ccnb1;Gen1;Kntc1;Ndc80;Plk1;Ska1;Ttk
CX	D7	GO:1905819	negative regulation of chromosome separation	9/436	9	4.96839e-05	Bub1;Bub1b;Ccnb1;Gen1;Kntc1;Ndc80;Plk1;Ska1;Ttk
CX	D7	GO:0045786	negative regulation of cell cycle	27/436	27	5.22488e-05	Aurkb;Blm;Bub1;Bub1b;Ccnb1;Ccnb2;Ccnf;Cdk1;Cdt1;Clspn;Dtl;E2f1;E2f8;Fancd2;Fhl1;Foxc1;Gen1;Gper1;Ier3;Kntc1;Nabp1;Ndc80;Plk1;Ska1;Susd2;Timeless;Ttk
CX	D7	GO:0000086	G2/M transition of mitotic cell cycle	15/436	15	5.72813e-05	Aurkb;Blm;Ccna2;Ccnb1;Cdk1;Cenpf;Clspn;Dtl;Fhl1;Foxm1;Ier3;Kif14;Mastl;Nabp1;Plk1
CX	D7	GO:0051985	negative regulation of chromosome segregation	9/436	9	6.98509e-05	Bub1;Bub1b;Ccnb1;Gen1;Kntc1;Ndc80;Plk1;Ska1;Ttk
CX	D7	GO:0051255	spindle midzone assembly	5/436	5	9.44533e-05	Aurkb;Kif23;Kif4a;Prc1;Racgap1
CX	D7	GO:0007143	female meiotic nuclear division	9/436	9	9.79927e-05	Ccnb2;Mastl;Ncaph;Ndc80;Plk1;Sgo2;Ska1;Top2a;Ttk
CX	D7	GO:1901991	negative regulation of mitotic cell cycle phase transition	17/436	17	0.000103739	Aurkb;Blm;Bub1;Bub1b;Ccnb1;Cdk1;Clspn;Dtl;Fhl1;Gen1;Ier3;Kntc1;Nabp1;Ndc80;Plk1;Ska1;Ttk
CX	D7	GO:0051988	regulation of attachment of spindle microtubules to kinetochore	6/436	6	0.000131718	Aurkb;Ccnb1;Cdk1;Ect2;Knstrn;Racgap1
CX	D7	GO:0000212	meiotic spindle organization	7/436	7	0.000155502	Aspm;Ccnb2;Cdk1;Espl1;Mastl;Ndc80;Ska1
CX	D7	GO:0045839	negative regulation of mitotic nuclear division	9/436	9	0.000155502	Bub1;Bub1b;Ccnb1;Gen1;Kntc1;Ndc80;Plk1;Ska1;Ttk
CX	D7	GO:0140694	non-membrane-bounded organelle assembly	27/436	27	0.00018714	Aspm;Aurkb;Ccnb2;Cdc20;Cenpa;Cenpt;Diaph3;Dlgap5;Flnc;Kif23;Kif4a;Kntc1;Krt19;Mastl;Misp;Mylk3;Ndc80;Neurl2;Noct;Plk1;Plk4;Prc1;Racgap1;Ska1;Stil;Tpx2;Uhrf1
CX	D7	GO:0033044	regulation of chromosome organization	18/436	18	0.000190952	Aurkb;Bub1;Bub1b;Ccnb1;Cdc20;Cdk1;Gen1;Kntc1;Ncapg;Ncaph;Ndc80;Plk1;Sgo2;Ska1;Tacc3;Top2a;Ttk;Ube2c
CX	D7	GO:0045930	negative regulation of mitotic cell cycle	19/436	19	0.000199586	Aurkb;Blm;Bub1;Bub1b;Ccnb1;Cdk1;Clspn;Dtl;Fancd2;Fhl1;Foxc1;Gen1;Ier3;Kntc1;Nabp1;Ndc80;Plk1;Ska1;Ttk
CX	D7	GO:0006268	DNA unwinding involved in DNA replication	6/436	6	0.000239431	Blm;Mcm3;Mcm4;Mcm5;Mcm6;Rad51
CX	D7	GO:0051383	kinetochore organization	6/436	6	0.000239431	Cenpa;Cenpt;Dlgap5;Kntc1;Ndc80;Nuf2
CX	D7	GO:0090307	mitotic spindle assembly	10/436	10	0.000278037	Aurkb;Cdc20;Kif23;Kif4a;Misp;Plk1;Prc1;Racgap1;Tpx2;Uhrf1
CX	D7	GO:0007062	sister chromatid cohesion	9/436	9	0.000311793	Bub1;Bub1b;Cdc20;Cdca5;Esco2;Kif22;Pttg1;Sgo1;Sgo2
CX	D7	GO:0010389	regulation of G2/M transition of mitotic cell cycle	12/436	12	0.000394338	Aurkb;Blm;Ccnb1;Cdk1;Cenpf;Clspn;Dtl;Fhl1;Ier3;Kif14;Nabp1;Plk1
CX	D7	GO:0007584	response to nutrient	23/436	23	0.000425314	Adipoq;Angpt1;Apoc3;Asl;Ass1;Brip1;Cyp24a1;Cyp27b1;Fads1;Gatm;Hmox1;Lrat;Mat2a;Mmp9;Muc4;Pitx2;Pld1;Rbp1;Scd4;Sds;Serpina3n;Serpinc1;Slc16a1
CX	D7	GO:0001822	kidney development	25/436	25	0.000438976	Ace;Actg2;Adipoq;Angpt1;Asl;Ass1;Cenpf;Clcnka;Crlf1;Ctsh;Cyp4a1;Ddc;Foxc1;Gatm;Hoxc11;Irx1;Irx2;Mmp9;Slc12a1;Slc22a1;Sox9;Tacstd2;Timeless;Upk3a;Zbtb16
CX	D7	GO:0051784	negative regulation of nuclear division	9/436	9	0.0006033	Bub1;Bub1b;Ccnb1;Gen1;Kntc1;Ndc80;Plk1;Ska1;Ttk
CX	D7	GO:0032506	cytokinetic process	8/436	8	0.000643835	Anln;Aurkb;Cep55;Ect2;Iqgap3;Kif20a;Kif20b;Racgap1
CX	D7	GO:0006302	double-strand break repair	20/436	20	0.000685468	Ankle1;Blm;Brip1;Cdca5;Esco2;Fancd2;Foxm1;Gen1;Hmgb2;Mcm3;Mcm4;Mcm5;Mms22l;Nabp1;Parpbp;Plk1;Rad51;Rad51ap1;Timeless;Xrcc2
CX	D7	GO:0071459	protein localization to chromosome, centromeric region	6/436	6	0.000685468	Aurkb;Bub1b;Cdk1;Cenpa;Kntc1;Ttk
CX	D7	GO:0072001	renal system development	25/436	25	0.000708745	Ace;Actg2;Adipoq;Angpt1;Asl;Ass1;Cenpf;Clcnka;Crlf1;Ctsh;Cyp4a1;Ddc;Foxc1;Gatm;Hoxc11;Irx1;Irx2;Mmp9;Slc12a1;Slc22a1;Sox9;Tacstd2;Timeless;Upk3a;Zbtb16
CX	D7	GO:0006261	DNA-templated DNA replication	14/436	14	0.000888462	Blm;Cdt1;E2f8;Fam111a;Gen1;Mcm10;Mcm3;Mcm4;Mcm5;Mcm6;Mms22l;Pole;Rad51;Timeless
CX	D7	GO:0045931	positive regulation of mitotic cell cycle	13/436	13	0.00105913	Ccnb1;Cdc20;Cdca5;Cdk1;Dtl;Lgmn;Rrm2;Ska1;Smoc2;Sphk1;Stat5a;Stil;Ube2c
CX	D7	GO:0051782	negative regulation of cell division	5/436	5	0.00107394	Aspm;Aurkb;Blm;E2f8;Susd2
CX	D7	GO:1902749	regulation of cell cycle G2/M phase transition	12/436	12	0.00119046	Aurkb;Blm;Ccnb1;Cdk1;Cenpf;Clspn;Dtl;Fhl1;Ier3;Kif14;Nabp1;Plk1
CX	D7	GO:0061982	meiosis I cell cycle process	13/436	13	0.00119046	Ankle1;Brip1;Ccnb2;Cdc20;Cks2;Espl1;Fancd2;Ndc80;Plk1;Pttg1;Rad51;Rad51ap1;Top2a
CX	D7	GO:0032465	regulation of cytokinesis	10/436	10	0.0013066	Aurkb;E2f8;Ect2;Kif14;Kif20a;Kif20b;Kif23;Plk1;Prc1;Racgap1
CX	D7	GO:0090306	meiotic spindle assembly	5/436	5	0.00142707	Aspm;Ccnb2;Mastl;Ndc80;Ska1
CX	D7	GO:0007064	mitotic sister chromatid cohesion	6/436	6	0.00158362	Bub1;Cdc20;Cdca5;Esco2;Pttg1;Sgo1
CX	D7	GO:0051984	positive regulation of chromosome segregation	6/436	6	0.00158362	Aurkb;Ccnb1;Cdk1;Ncapg;Ncaph;Ska1
CX	D7	GO:0007292	female gamete generation	15/436	15	0.00169673	Aspm;Ccnb1;Ccnb2;Cdc20;Cdk1;Etv6;Gas2;Mastl;Ncaph;Ndc80;Plk1;Sgo2;Ska1;Top2a;Ttk
CX	D7	GO:0010972	negative regulation of G2/M transition of mitotic cell cycle	9/436	9	0.00173955	Aurkb;Blm;Cdk1;Clspn;Dtl;Fhl1;Ier3;Nabp1;Plk1
CX	D7	GO:2001251	negative regulation of chromosome organization	10/436	10	0.00200715	Bub1;Bub1b;Ccnb1;Gen1;Kntc1;Ndc80;Plk1;Ska1;Top2a;Ttk
CX	D7	GO:1902750	negative regulation of cell cycle G2/M phase transition	9/436	9	0.00212433	Aurkb;Blm;Cdk1;Clspn;Dtl;Fhl1;Ier3;Nabp1;Plk1
CX	D7	GO:0000724	double-strand break repair via homologous recombination	14/436	14	0.00225327	Ankle1;Blm;Gen1;Mcm3;Mcm4;Mcm5;Mms22l;Nabp1;Parpbp;Plk1;Rad51;Rad51ap1;Timeless;Xrcc2
CX	D7	GO:0000725	recombinational repair	14/436	14	0.00268699	Ankle1;Blm;Gen1;Mcm3;Mcm4;Mcm5;Mms22l;Nabp1;Parpbp;Plk1;Rad51;Rad51ap1;Timeless;Xrcc2
CX	D7	GO:0007127	meiosis I	12/436	12	0.00285104	Ankle1;Brip1;Ccnb2;Cks2;Espl1;Fancd2;Ndc80;Plk1;Pttg1;Rad51;Rad51ap1;Top2a
CX	D7	GO:0051261	protein depolymerization	12/436	12	0.00285104	Aurkb;Capg;Ckap2;Diaph3;Dnajc6;Kif18a;Kif18b;Kif2c;Lmod1;Spta1;Sptbn2;Tpx2
CX	D7	GO:0033189	response to vitamin A	7/436	7	0.0028534	Apoc3;Fads1;Lrat;Mmp9;Muc4;Pitx2;Rbp1
CX	D7	GO:0070601	centromeric sister chromatid cohesion	4/436	4	0.00325468	Bub1;Bub1b;Sgo1;Sgo2
CX	D7	GO:0006270	DNA replication initiation	6/436	6	0.00376888	Cdt1;Mcm10;Mcm3;Mcm4;Mcm5;Mcm6
CX	D7	GO:1903538	regulation of meiotic cell cycle process involved in oocyte maturation	5/436	5	0.00376888	Ccnb1;Ccnb2;Cdc20;Cdk1;Mastl
CX	D7	GO:1901989	positive regulation of cell cycle phase transition	11/436	11	0.00592098	Ccnb1;Cdc20;Cdca5;Cdk1;Dtl;Fam83d;Rrm2;Ska1;Stil;Tbx1;Ube2c
CX	D7	GO:0006260	DNA replication	17/436	17	0.00610776	Blm;Ccna2;Cdk1;Cdt1;E2f8;Esco2;Fam111a;Gen1;Mcm10;Mcm3;Mcm4;Mcm5;Mcm6;Mms22l;Pole;Rad51;Timeless
CX	D7	GO:0016053	organic acid biosynthetic process	19/436	19	0.007752	Abcd2;Apoc3;Asl;Ass1;Cdo1;Cyp4a1;Fabp5;Fads1;Gatm;Hao1;Mgst2;Phgdh;Pla2g2a;Psph;Ptgis;Rbp1;Scd4;Sds;Sphk1
CX	D7	GO:1903537	meiotic cell cycle process involved in oocyte maturation	5/436	5	0.00878549	Ccnb1;Ccnb2;Cdc20;Cdk1;Mastl
CX	D7	GO:0071103	DNA conformation change	9/436	9	0.00941477	Blm;Brip1;Hmgb2;Mcm3;Mcm4;Mcm5;Mcm6;Rad51;Top2a
CX	D7	GO:0006833	water transport	5/436	5	0.010387	Aqp4;Pkp1;Slc14a1;Slc4a11;Upk3a
CX	D7	GO:0034508	centromere complex assembly	5/436	5	0.010387	Cenpa;Cenpi;Cenpt;Dlgap5;Kntc1
CX	D7	GO:0006310	DNA recombination	19/436	19	0.010841	Ankle1;Blm;Brip1;Cd28;Fancd2;Gen1;Hmgb2;Mcm3;Mcm4;Mcm5;Mms22l;Nabp1;Parpbp;Plk1;Rad51;Rad51ap1;Timeless;Top2a;Xrcc2
CX	D7	GO:0032508	DNA duplex unwinding	8/436	8	0.010841	Blm;Brip1;Mcm3;Mcm4;Mcm5;Mcm6;Rad51;Top2a
CX	D7	GO:0034502	protein localization to chromosome	10/436	10	0.0109205	Aurkb;Bub1b;Cdk1;Cenpa;Esco2;Kntc1;Lemd2;Mms22l;Plk1;Ttk
CX	D7	GO:0034501	protein localization to kinetochore	4/436	4	0.0109205	Aurkb;Cdk1;Kntc1;Ttk
CX	D7	GO:0044771	meiotic cell cycle phase transition	4/436	4	0.0109205	Ccnb2;Cdc20;Ndc80;Ttk
CX	D7	GO:1903083	protein localization to condensed chromosome	4/436	4	0.0109205	Aurkb;Cdk1;Kntc1;Ttk
CX	D7	GO:0006636	unsaturated fatty acid biosynthetic process	7/436	7	0.0111437	Abcd2;Fabp5;Fads1;Pla2g2a;Ptgis;Scd4;Sphk1
CX	D7	GO:0044818	mitotic G2/M transition checkpoint	7/436	7	0.0111437	Blm;Cdk1;Clspn;Dtl;Ier3;Nabp1;Plk1
CX	D7	GO:0051445	regulation of meiotic cell cycle	8/436	8	0.0111861	Aspm;Ccnb1;Ccnb2;Cdc20;Cdk1;Mastl;Rad51ap1;Ttk
CX	D7	GO:0032467	positive regulation of cytokinesis	6/436	6	0.0111861	Aurkb;Ect2;Kif14;Kif20b;Kif23;Racgap1
CX	D7	GO:1905820	positive regulation of chromosome separation	5/436	5	0.0113896	Cdc20;Ncapg;Ncaph;Ska1;Ube2c
CX	D7	GO:0045005	DNA-templated DNA replication maintenance of fidelity	7/436	7	0.0120246	Blm;Fam111a;Gen1;Mms22l;Pole;Rad51;Timeless
CX	D7	GO:0007095	mitotic G2 DNA damage checkpoint signaling	6/436	6	0.0124924	Blm;Cdk1;Clspn;Dtl;Ier3;Plk1
CX	D7	GO:0033559	unsaturated fatty acid metabolic process	11/436	11	0.0125943	Abcd2;Ces2h;Cyp2d5;Cyp2j4;Cyp4a1;Fabp5;Fads1;Pla2g2a;Ptgis;Scd4;Sphk1
CX	D7	GO:0051382	kinetochore assembly	4/436	4	0.0132836	Cenpa;Cenpt;Dlgap5;Kntc1
CX	D7	GO:0046394	carboxylic acid biosynthetic process	18/436	18	0.0157076	Abcd2;Apoc3;Asl;Ass1;Cyp4a1;Fabp5;Fads1;Gatm;Hao1;Mgst2;Phgdh;Pla2g2a;Psph;Ptgis;Rbp1;Scd4;Sds;Sphk1
CX	D7	GO:0007019	microtubule depolymerization	7/436	7	0.0158072	Aurkb;Ckap2;Diaph3;Kif18a;Kif18b;Kif2c;Tpx2
CX	D7	GO:0007076	mitotic chromosome condensation	4/436	4	0.0166626	Cdca5;Ncapg;Ncaph;Nusap1
CX	D7	GO:0032392	DNA geometric change	8/436	8	0.0175051	Blm;Brip1;Mcm3;Mcm4;Mcm5;Mcm6;Rad51;Top2a
CX	D7	GO:0010639	negative regulation of organelle organization	20/436	20	0.0182452	Bub1;Bub1b;Capg;Ccnb1;Ccnf;Ckap2;Diaph3;Gen1;Ier3;Kntc1;Lmod1;Ndc80;Plk1;Ska1;Spta1;Sptbn2;Tacstd2;Top2a;Tpx2;Ttk
CX	D7	GO:0051781	positive regulation of cell division	8/436	8	0.0187282	Aurkb;Ect2;Fgf7;Kif14;Kif20b;Kif23;Prok1;Racgap1
CX	D7	GO:1901992	positive regulation of mitotic cell cycle phase transition	9/436	9	0.0208401	Ccnb1;Cdc20;Cdca5;Cdk1;Dtl;Rrm2;Ska1;Stil;Ube2c
CX	D7	GO:0033273	response to vitamin	13/436	13	0.0218284	Angpt1;Apoc3;Brip1;Cyp24a1;Cyp27b1;Fads1;Lrat;Mmp9;Muc4;Pitx2;Rbp1;Sds;Serpina3n
CX	D7	GO:0015908	fatty acid transport	10/436	10	0.0221366	Abcd2;Ace;Fabp3;Fabp5;Hrh3;P2rx7;Pla2g2a;Rbp1;Slc22a1;Slco4a1
CX	D7	GO:0051653	spindle localization	7/436	7	0.0262604	Aspm;Cenpa;Misp;Ndc80;Nusap1;Plk1;Ska1
CX	D7	GO:0045840	positive regulation of mitotic nuclear division	6/436	6	0.0262604	Cd28;Cdc20;Nusap1;Ska1;Sphk1;Ube2c
CX	D7	GO:0009069	serine family amino acid metabolic process	5/436	5	0.0262604	Cdo1;Hao1;Phgdh;Psph;Sds
CX	D7	GO:1902410	mitotic cytokinetic process	5/436	5	0.0262604	Cep55;Ect2;Iqgap3;Kif20a;Kif20b
CX	D7	GO:0070542	response to fatty acid	9/436	9	0.0277896	Adipoq;Apoc3;Ass1;Ccnb1;E2f1;Fabp3;Hmox1;Scd4;Sox9
CX	D7	GO:0051785	positive regulation of nuclear division	7/436	7	0.0278001	Cd28;Cdc20;Nusap1;Rad51ap1;Ska1;Sphk1;Ube2c
CX	D7	GO:0090266	regulation of mitotic cell cycle spindle assembly checkpoint	4/436	4	0.028991	Ccnb1;Gen1;Ndc80;Ska1
CX	D7	GO:1903504	regulation of mitotic spindle checkpoint	4/436	4	0.028991	Ccnb1;Gen1;Ndc80;Ska1
CX	D7	GO:0031570	DNA integrity checkpoint signaling	10/436	10	0.029661	Blm;Cdk1;Cdt1;Clspn;Dtl;E2f1;Fancd2;Ier3;Plk1;Timeless
CX	D7	GO:0032332	positive regulation of chondrocyte differentiation	4/436	4	0.0344481	Loxl2;Prkg2;Sox9;Zbtb16
CX	D7	GO:0090231	regulation of spindle checkpoint	4/436	4	0.0344481	Ccnb1;Gen1;Ndc80;Ska1
CX	D7	GO:0065004	protein-DNA complex assembly	11/436	11	0.0346518	Asf1b;Atad2;Cdt1;Cenpa;Cenpi;Cenpt;Dlgap5;Hmgb2;Kntc1;Rad51;Sox9
CX	D7	GO:0006563	L-serine metabolic process	3/436	3	0.0353056	Phgdh;Psph;Sds
CX	D7	GO:0015820	L-leucine transport	3/436	3	0.0353056	Slc43a2;Slc7a7;Slc7a8
CX	D7	GO:0015840	urea transport	3/436	3	0.0353056	Slc12a1;Slc14a1;Upk3a
CX	D7	GO:1904146	positive regulation of meiotic cell cycle process involved in oocyte maturation	3/436	3	0.0353056	Cdc20;Cdk1;Mastl
CX	D7	GO:0150104	transport across blood-brain barrier	4/436	4	0.0393211	Fabp5;Slc16a2;Slc22a1;Slc22a5
CX	D7	GO:0007131	reciprocal meiotic recombination	6/436	6	0.0393211	Ankle1;Brip1;Fancd2;Rad51;Rad51ap1;Top2a
CX	D7	GO:0140527	reciprocal homologous recombination	6/436	6	0.0393211	Ankle1;Brip1;Fancd2;Rad51;Rad51ap1;Top2a
CX	D7	GO:0042044	fluid transport	5/436	5	0.0401371	Aqp4;Pkp1;Slc14a1;Slc4a11;Upk3a
CX	D7	GO:0003018	vascular process in circulatory system	15/436	15	0.0401575	Ace;Actg2;Angpt1;Apln;Atp1a2;Fabp5;Foxc1;Gper1;Klk1c9;Mylk3;Ptgis;Slc16a2;Slc22a1;Slc22a5;Snta1
CX	D7	GO:0006690	icosanoid metabolic process	10/436	10	0.0401575	Ces2h;Cyp2d5;Cyp2j4;Cyp4a1;Fabp5;Fads1;Mgst2;Pla2g2a;Ptgis;Sphk1
CX	D7	GO:0035825	homologous recombination	6/436	6	0.0419395	Ankle1;Brip1;Fancd2;Rad51;Rad51ap1;Top2a
CX	D7	GO:0071312	cellular response to alkaloid	6/436	6	0.0419395	Blm;Ccna2;Ddc;Ppp1r1b;Rad51;Trpv1
CX	D7	GO:0044786	cell cycle DNA replication	5/436	5	0.0436937	Cdt1;E2f8;Mcm3;Mcm4;Rad51
CX	D7	GO:0010232	vascular transport	4/436	4	0.0436937	Fabp5;Slc16a2;Slc22a1;Slc22a5
CX	D7	GO:0000727	double-strand break repair via break-induced replication	3/436	3	0.0436937	Mcm3;Mcm4;Mcm5
CX	D7	GO:0051307	meiotic chromosome separation	3/436	3	0.0436937	Espl1;Ncaph;Ttk
CX	D7	GO:0060623	regulation of chromosome condensation	3/436	3	0.0436937	Ccnb1;Ncapg;Ncaph
CX	D7	GO:1904668	positive regulation of ubiquitin protein ligase activity	3/436	3	0.0436937	Cdc20;Mastl;Plk1
CX	D7	GO:0015718	monocarboxylic acid transport	12/436	12	0.0444741	Abcd2;Ace;Fabp3;Fabp5;Hrh3;P2rx7;Pla2g2a;Rbp1;Slc16a1;Slc16a2;Slc22a1;Slco4a1
CX	D7	GO:0046456	icosanoid biosynthetic process	6/436	6	0.0481069	Cyp4a1;Fabp5;Mgst2;Pla2g2a;Ptgis;Sphk1
CX	D7	GO:0006312	mitotic recombination	4/436	4	0.0498789	Ankle1;Blm;Gen1;Rad51
CX	D7	GO:0019755	one-carbon compound transport	4/436	4	0.0498789	Aqp4;Slc12a1;Slc14a1;Upk3a
CX	D7	GO:1901879	regulation of protein depolymerization	8/436	8	0.0498789	Aurkb;Capg;Ckap2;Diaph3;Lmod1;Spta1;Sptbn2;Tpx2
HR	D14	GO:0000819	sister chromatid segregation	24/191	24	9.26108e-16	Aurkb;Bub1b;Ccnb1;Cdc20;Cdc6;Cdca8;Cdk1;Gen1;Hspa1a;Kif22;Kif23;Kif4a;Kifc1;Knl1;Knstrn;Mybl2;Ndc80;Nusap1;Prc1;Spdl1;Tacc3;Top2a;Tpx2;Uhrf1
HR	D14	GO:0098813	nuclear chromosome segregation	27/191	27	4.27427e-15	Aspm;Aurkb;Brip1;Bub1b;Ccnb1;Cdc20;Cdc6;Cdca8;Cdk1;Cenpf;Gen1;Hspa1a;Kif22;Kif23;Kif4a;Kifc1;Knl1;Knstrn;Mybl2;Ndc80;Nusap1;Prc1;Spdl1;Tacc3;Top2a;Tpx2;Uhrf1
HR	D14	GO:0007059	chromosome segregation	29/191	29	3.33972e-14	Aspm;Aurkb;Brip1;Bub1b;Ccnb1;Cdc20;Cdc6;Cdca8;Cdk1;Cenpf;Gen1;Hjurp;Hspa1a;Kif22;Kif23;Kif4a;Kifc1;Knl1;Knstrn;Mki67;Mybl2;Ndc80;Nusap1;Prc1;Spdl1;Tacc3;Top2a;Tpx2;Uhrf1
HR	D14	GO:0000070	mitotic sister chromatid segregation	21/191	21	1.37798e-13	Aurkb;Bub1b;Ccnb1;Cdc20;Cdca8;Cdk1;Gen1;Hspa1a;Kif22;Kif23;Kif4a;Kifc1;Knl1;Knstrn;Mybl2;Ndc80;Nusap1;Prc1;Spdl1;Tpx2;Uhrf1
HR	D14	GO:0000280	nuclear division	29/191	29	1.22194e-12	Ankle1;Aspm;Aurkb;Brip1;Bub1b;Ccnb1;Cdc20;Cdca8;Cdk1;Cks2;Fgfr2;Gen1;Hspa1a;Kif22;Kif23;Kif4a;Kifc1;Knl1;Knstrn;Mki67;Mybl2;Ndc80;Nusap1;Prc1;Rad51;Spdl1;Top2a;Tpx2;Uhrf1
HR	D14	GO:0140014	mitotic nuclear division	23/191	23	2.78174e-12	Aurkb;Bub1b;Ccnb1;Cdc20;Cdca8;Cdk1;Fgfr2;Gen1;Hspa1a;Kif22;Kif23;Kif4a;Kifc1;Knl1;Knstrn;Mki67;Mybl2;Ndc80;Nusap1;Prc1;Spdl1;Tpx2;Uhrf1
HR	D14	GO:1902850	microtubule cytoskeleton organization involved in mitosis	18/191	18	1.39441e-11	Aurkb;Ccnb1;Cdc20;Cdk1;Fgf10;Hspa1a;Kif23;Kif4a;Kifc1;Mybl2;Ndc80;Nusap1;Prc1;Spdl1;Stil;Tacc3;Tpx2;Uhrf1
HR	D14	GO:0044772	mitotic cell cycle phase transition	26/191	26	8.81339e-11	Aurkb;Bub1b;Ccna2;Ccnb1;Ccnf;Cdc20;Cdc6;Cdk1;Cenpf;Cks2;Creb3l1;E2f1;E2f7;Egfr;Fgf10;Gen1;Iqgap3;Knl1;Myo16;Ndc80;Rrm2;Skp2;Spdl1;Stil;Tacc3;Wee1
HR	D14	GO:0007051	spindle organization	17/191	17	8.30967e-09	Aspm;Aurkb;Ccnb1;Cdc20;Cdk1;Hspa1a;Kif23;Kif4a;Kifc1;Knstrn;Mybl2;Ndc80;Prc1;Stil;Tacc3;Tpx2;Uhrf1
HR	D14	GO:0007052	mitotic spindle organization	14/191	14	8.58211e-09	Aurkb;Ccnb1;Cdc20;Hspa1a;Kif23;Kif4a;Kifc1;Mybl2;Ndc80;Prc1;Stil;Tacc3;Tpx2;Uhrf1
HR	D14	GO:1901990	regulation of mitotic cell cycle phase transition	20/191	20	4.47431e-08	Aurkb;Bub1b;Ccnb1;Cdc20;Cdc6;Cdk1;Cenpf;Creb3l1;E2f1;E2f7;Egfr;Fgf10;Gen1;Knl1;Myo16;Ndc80;Rrm2;Spdl1;Stil;Wee1
HR	D14	GO:0007346	regulation of mitotic cell cycle	24/191	24	5.79572e-08	Aurkb;Bub1b;Ccnb1;Cdc20;Cdc6;Cdk1;Cenpf;Cks2;Creb3l1;E2f1;E2f7;Egfr;Fgf10;Fgfr2;Gen1;Knl1;Mki67;Myo16;Ndc80;Nusap1;Rrm2;Spdl1;Stil;Wee1
HR	D14	GO:0033045	regulation of sister chromatid segregation	11/191	11	5.86558e-08	Aurkb;Bub1b;Ccnb1;Cdc20;Cdc6;Cdk1;Gen1;Knl1;Ndc80;Spdl1;Tacc3
HR	D14	GO:0051983	regulation of chromosome segregation	12/191	12	1.13756e-07	Aurkb;Bub1b;Ccnb1;Cdc20;Cdc6;Cdk1;Gen1;Knl1;Mki67;Ndc80;Spdl1;Tacc3
HR	D14	GO:0090307	mitotic spindle assembly	10/191	10	5.14666e-07	Aurkb;Cdc20;Hspa1a;Kif23;Kif4a;Kifc1;Mybl2;Prc1;Tpx2;Uhrf1
HR	D14	GO:0051310	metaphase chromosome alignment	11/191	11	5.68786e-07	Aurkb;Ccnb1;Cdca8;Cdk1;Cenpf;Kif22;Kifc1;Knl1;Knstrn;Ndc80;Spdl1
HR	D14	GO:0010948	negative regulation of cell cycle process	18/191	18	6.34317e-07	Aurkb;Bub1b;Ccnb1;Ccnf;Cdc6;Cdk1;Creb3l1;Cry1;E2f1;E2f7;Fgfr2;Gen1;Kifc1;Knl1;Myo16;Ndc80;Spdl1;Wee1
HR	D14	GO:1901987	regulation of cell cycle phase transition	21/191	21	6.34317e-07	Aurkb;Bub1b;Ccnb1;Cdc20;Cdc6;Cdk1;Cenpf;Creb3l1;Cry1;E2f1;E2f7;Egfr;Fgf10;Gen1;Knl1;Myo16;Ndc80;Rrm2;Spdl1;Stil;Wee1
HR	D14	GO:0051225	spindle assembly	12/191	12	1.17179e-06	Aspm;Aurkb;Cdc20;Hspa1a;Kif23;Kif4a;Kifc1;Mybl2;Ndc80;Prc1;Tpx2;Uhrf1
HR	D14	GO:0007091	metaphase/anaphase transition of mitotic cell cycle	9/191	9	2.18976e-06	Bub1b;Ccnb1;Cdc20;Cdc6;Gen1;Knl1;Ndc80;Spdl1;Tacc3
HR	D14	GO:0051303	establishment of chromosome localization	11/191	11	2.32628e-06	Aurkb;Ccnb1;Cdca8;Cdk1;Cenpf;Kif22;Kifc1;Knl1;Knstrn;Ndc80;Spdl1
HR	D14	GO:0044784	metaphase/anaphase transition of cell cycle	9/191	9	3.03322e-06	Bub1b;Ccnb1;Cdc20;Cdc6;Gen1;Knl1;Ndc80;Spdl1;Tacc3
HR	D14	GO:0045930	negative regulation of mitotic cell cycle	15/191	15	3.41511e-06	Aurkb;Bub1b;Ccnb1;Cdc6;Cdk1;Creb3l1;E2f7;Egfr;Fgfr2;Gen1;Knl1;Myo16;Ndc80;Spdl1;Wee1
HR	D14	GO:0045786	negative regulation of cell cycle	19/191	19	3.74035e-06	Aurkb;Bub1b;Ccnb1;Ccnf;Cdc6;Cdk1;Creb3l1;Cry1;E2f1;E2f7;Egfr;Fgfr2;Gen1;Kifc1;Knl1;Myo16;Ndc80;Spdl1;Wee1
HR	D14	GO:0050000	chromosome localization	11/191	11	3.74035e-06	Aurkb;Ccnb1;Cdca8;Cdk1;Cenpf;Kif22;Kifc1;Knl1;Knstrn;Ndc80;Spdl1
HR	D14	GO:0090068	positive regulation of cell cycle process	16/191	16	4.12028e-06	Aurkb;Ccnb1;Cdc20;Cdc6;Cdk1;Ddx11;E2f7;Egfr;Fgf10;Gen1;Kif23;Knl1;Ndc80;Nusap1;Rrm2;Stil
HR	D14	GO:0033047	regulation of mitotic sister chromatid segregation	8/191	8	4.974e-06	Aurkb;Bub1b;Ccnb1;Cdk1;Gen1;Knl1;Ndc80;Spdl1
HR	D14	GO:0033044	regulation of chromosome organization	14/191	14	5.65153e-06	Aurkb;Bub1b;Ccnb1;Cdc20;Cdc6;Cdk1;Ddx11;Gen1;Knl1;Ndc80;Spdl1;Tacc3;Tnks2;Top2a
HR	D14	GO:0000075	cell cycle checkpoint signaling	13/191	13	6.37284e-06	Aurkb;Bub1b;Ccnb1;Cdc6;Cdk1;Creb3l1;Cry1;E2f1;E2f7;Gen1;Knl1;Ndc80;Spdl1
HR	D14	GO:1901991	negative regulation of mitotic cell cycle phase transition	13/191	13	6.37284e-06	Aurkb;Bub1b;Ccnb1;Cdc6;Cdk1;Creb3l1;E2f7;Gen1;Knl1;Myo16;Ndc80;Spdl1;Wee1
HR	D14	GO:1901988	negative regulation of cell cycle phase transition	15/191	15	8.87965e-06	Aurkb;Bub1b;Ccnb1;Cdc6;Cdk1;Creb3l1;Cry1;E2f1;E2f7;Gen1;Knl1;Myo16;Ndc80;Spdl1;Wee1
HR	D14	GO:0007080	mitotic metaphase chromosome alignment	8/191	8	1.15335e-05	Aurkb;Ccnb1;Cdca8;Cdk1;Kif22;Kifc1;Ndc80;Spdl1
HR	D14	GO:0030071	regulation of mitotic metaphase/anaphase transition	8/191	8	1.15335e-05	Bub1b;Ccnb1;Cdc20;Cdc6;Gen1;Knl1;Ndc80;Spdl1
HR	D14	GO:1902099	regulation of metaphase/anaphase transition of cell cycle	8/191	8	1.67594e-05	Bub1b;Ccnb1;Cdc20;Cdc6;Gen1;Knl1;Ndc80;Spdl1
HR	D14	GO:0007093	mitotic cell cycle checkpoint signaling	11/191	11	1.68869e-05	Aurkb;Bub1b;Ccnb1;Cdc6;Cdk1;Creb3l1;E2f7;Gen1;Knl1;Ndc80;Spdl1
HR	D14	GO:0007088	regulation of mitotic nuclear division	10/191	10	1.68869e-05	Bub1b;Ccnb1;Cdc20;Fgfr2;Gen1;Knl1;Mki67;Ndc80;Nusap1;Spdl1
HR	D14	GO:0045787	positive regulation of cell cycle	17/191	17	1.87613e-05	Aurkb;Ccnb1;Cdc20;Cdc6;Cdk1;Ddx11;E2f7;Egfr;Fgf10;Fgfr2;Gen1;Kif23;Knl1;Ndc80;Nusap1;Rrm2;Stil
HR	D14	GO:0051656	establishment of organelle localization	19/191	19	2.88389e-05	Aurkb;Cadps2;Ccnb1;Cd84;Cdca8;Cdk1;Cenpf;Fgf10;Fgfr2;Kif22;Kifc1;Knl1;Knstrn;Ndc80;Nppa;Nusap1;Ptgds;Spdl1;Tacc3
HR	D14	GO:0045839	negative regulation of mitotic nuclear division	7/191	7	7.33808e-05	Bub1b;Ccnb1;Fgfr2;Gen1;Knl1;Ndc80;Spdl1
HR	D14	GO:0010965	regulation of mitotic sister chromatid separation	7/191	7	8.17348e-05	Bub1b;Ccnb1;Cdc20;Gen1;Knl1;Ndc80;Spdl1
HR	D14	GO:0051306	mitotic sister chromatid separation	7/191	7	0.00011695	Bub1b;Ccnb1;Cdc20;Gen1;Knl1;Ndc80;Spdl1
HR	D14	GO:0010639	negative regulation of organelle organization	16/191	16	0.000133728	Bub1b;Ccnb1;Ccnf;Cgnl1;Ckap2;Fgfr2;Gen1;Hspa1a;Kifc1;Knl1;Ndc80;Plekhh2;Spdl1;Tnks2;Top2a;Tpx2
HR	D14	GO:0000082	G1/S transition of mitotic cell cycle	12/191	12	0.000144436	Ccna2;Ccnb1;Ccnf;E2f1;E2f7;Egfr;Fgf10;Iqgap3;Myo16;Rrm2;Skp2;Stil
HR	D14	GO:0140694	non-membrane-bounded organelle assembly	17/191	17	0.000146816	Acta1;Ankrd23;Aspm;Aurkb;Ccdc78;Cdc20;Hspa1a;Kif23;Kif4a;Kifc1;Mybl2;Mybpc2;Ndc80;Prc1;Stil;Tpx2;Uhrf1
HR	D14	GO:0051255	spindle midzone assembly	4/191	4	0.000146816	Aurkb;Kif23;Kif4a;Prc1
HR	D14	GO:0051783	regulation of nuclear division	10/191	10	0.000157186	Bub1b;Ccnb1;Cdc20;Fgfr2;Gen1;Knl1;Mki67;Ndc80;Nusap1;Spdl1
HR	D14	GO:0051784	negative regulation of nuclear division	7/191	7	0.000205571	Bub1b;Ccnb1;Fgfr2;Gen1;Knl1;Ndc80;Spdl1
HR	D14	GO:0006260	DNA replication	13/191	13	0.000210889	Ccna2;Cdc6;Cdk1;Ddx11;E2f7;Egfr;Fam111a;Gen1;Gli2;Mcm3;Mcm5;Mcm6;Rad51
HR	D14	GO:0007094	mitotic spindle assembly checkpoint signaling	6/191	6	0.000210889	Bub1b;Ccnb1;Gen1;Knl1;Ndc80;Spdl1
HR	D14	GO:0071173	spindle assembly checkpoint signaling	6/191	6	0.000210889	Bub1b;Ccnb1;Gen1;Knl1;Ndc80;Spdl1
HR	D14	GO:0071174	mitotic spindle checkpoint signaling	6/191	6	0.000210889	Bub1b;Ccnb1;Gen1;Knl1;Ndc80;Spdl1
HR	D14	GO:0071459	protein localization to chromosome, centromeric region	5/191	5	0.000228163	Aurkb;Bub1b;Cdk1;Knl1;Spdl1
HR	D14	GO:0031577	spindle checkpoint signaling	6/191	6	0.000234776	Bub1b;Ccnb1;Gen1;Knl1;Ndc80;Spdl1
HR	D14	GO:2001251	negative regulation of chromosome organization	8/191	8	0.000235265	Bub1b;Ccnb1;Gen1;Knl1;Ndc80;Spdl1;Tnks2;Top2a
HR	D14	GO:0048144	fibroblast proliferation	10/191	10	0.000239004	Ccna2;Ccnb1;Cdc6;Cdk1;Cks2;E2f1;Egfr;Fgf10;Kmt2c;Thy1
HR	D14	GO:0008608	attachment of spindle microtubules to kinetochore	6/191	6	0.000239004	Aurkb;Ccnb1;Cdk1;Knl1;Knstrn;Ndc80
HR	D14	GO:0033046	negative regulation of sister chromatid segregation	6/191	6	0.000239004	Bub1b;Ccnb1;Gen1;Knl1;Ndc80;Spdl1
HR	D14	GO:0033048	negative regulation of mitotic sister chromatid segregation	6/191	6	0.000239004	Bub1b;Ccnb1;Gen1;Knl1;Ndc80;Spdl1
HR	D14	GO:0045841	negative regulation of mitotic metaphase/anaphase transition	6/191	6	0.000239004	Bub1b;Ccnb1;Gen1;Knl1;Ndc80;Spdl1
HR	D14	GO:2000816	negative regulation of mitotic sister chromatid separation	6/191	6	0.000239004	Bub1b;Ccnb1;Gen1;Knl1;Ndc80;Spdl1
HR	D14	GO:0044839	cell cycle G2/M phase transition	10/191	10	0.000256553	Aurkb;Ccna2;Ccnb1;Cdc6;Cdk1;Cenpf;Creb3l1;Ndc80;Skp2;Wee1
HR	D14	GO:1905818	regulation of chromosome separation	7/191	7	0.000291907	Bub1b;Ccnb1;Cdc20;Gen1;Knl1;Ndc80;Spdl1
HR	D14	GO:1902100	negative regulation of metaphase/anaphase transition of cell cycle	6/191	6	0.000294385	Bub1b;Ccnb1;Gen1;Knl1;Ndc80;Spdl1
HR	D14	GO:1905819	negative regulation of chromosome separation	6/191	6	0.000294385	Bub1b;Ccnb1;Gen1;Knl1;Ndc80;Spdl1
HR	D14	GO:0044843	cell cycle G1/S phase transition	12/191	12	0.00036455	Ccna2;Ccnb1;Ccnf;E2f1;E2f7;Egfr;Fgf10;Iqgap3;Myo16;Rrm2;Skp2;Stil
HR	D14	GO:0051054	positive regulation of DNA metabolic process	13/191	13	0.00036455	Aurkb;Ccna2;Cdk1;Ddx11;E2f7;Egfr;Fgf10;Gli2;Nox4;Npas2;Rad51;Skp2;Tnks2
HR	D14	GO:0051985	negative regulation of chromosome segregation	6/191	6	0.00036455	Bub1b;Ccnb1;Gen1;Knl1;Ndc80;Spdl1
HR	D14	GO:0060571	morphogenesis of an epithelial fold	5/191	5	0.000462687	Egfr;Fgf10;Fgfr2;Gli2;Wnt2b
HR	D14	GO:0032508	DNA duplex unwinding	7/191	7	0.000462687	Brip1;Ddx11;Mcm3;Mcm5;Mcm6;Rad51;Top2a
HR	D14	GO:0000910	cytokinesis	10/191	10	0.00049865	Anln;Aurkb;Cdc6;Ckap2;E2f7;Iqgap3;Kif23;Kif4a;Nusap1;Prc1
HR	D14	GO:0051304	chromosome separation	7/191	7	0.000537051	Bub1b;Ccnb1;Cdc20;Gen1;Knl1;Ndc80;Spdl1
HR	D14	GO:0034501	protein localization to kinetochore	4/191	4	0.000561908	Aurkb;Cdk1;Knl1;Spdl1
HR	D14	GO:1903083	protein localization to condensed chromosome	4/191	4	0.000561908	Aurkb;Cdk1;Knl1;Spdl1
HR	D14	GO:0000086	G2/M transition of mitotic cell cycle	9/191	9	0.000561908	Aurkb;Ccna2;Ccnb1;Cdc6;Cdk1;Cenpf;Creb3l1;Skp2;Wee1
HR	D14	GO:0048146	positive regulation of fibroblast proliferation	7/191	7	0.000714084	Ccna2;Ccnb1;Cdc6;E2f1;Egfr;Fgf10;Kmt2c
HR	D14	GO:0032392	DNA geometric change	7/191	7	0.000764827	Brip1;Ddx11;Mcm3;Mcm5;Mcm6;Rad51;Top2a
HR	D14	GO:0033002	muscle cell proliferation	13/191	13	0.000818477	Angpt1;Apoe;Ccl5;Ccnb1;Cdk1;Egfr;Ephb1;Fgfr2;Mapk11;Ndc80;Npr3;Skp2;Spon2
HR	D14	GO:0072089	stem cell proliferation	9/191	9	0.00108381	Cd109;Fgf10;Fgfr2;Gli2;Irf6;Mki67;Osr2;Sfrp2;Wnt2b
HR	D14	GO:0051988	regulation of attachment of spindle microtubules to kinetochore	4/191	4	0.00112726	Aurkb;Ccnb1;Cdk1;Knstrn
HR	D14	GO:0060572	morphogenesis of an epithelial bud	4/191	4	0.00112726	Fgf10;Fgfr2;Gli2;Wnt2b
HR	D14	GO:0051321	meiotic cell cycle	12/191	12	0.00112726	Ankle1;Aspm;Brip1;Ccnb1;Cdc20;Cdk1;Cks2;Knl1;Mki67;Ndc80;Rad51;Top2a
HR	D14	GO:0006261	DNA-templated DNA replication	9/191	9	0.00132899	Cdc6;Ddx11;E2f7;Fam111a;Gen1;Mcm3;Mcm5;Mcm6;Rad51
HR	D14	GO:1903046	meiotic cell cycle process	11/191	11	0.00144475	Ankle1;Aspm;Brip1;Ccnb1;Cdc20;Cdk1;Cks2;Knl1;Ndc80;Rad51;Top2a
HR	D14	GO:0071103	DNA conformation change	7/191	7	0.00147971	Brip1;Ddx11;Mcm3;Mcm5;Mcm6;Rad51;Top2a
HR	D14	GO:0006268	DNA unwinding involved in DNA replication	4/191	4	0.00161521	Mcm3;Mcm5;Mcm6;Rad51
HR	D14	GO:0090266	regulation of mitotic cell cycle spindle assembly checkpoint	4/191	4	0.00161521	Ccnb1;Gen1;Knl1;Ndc80
HR	D14	GO:1903504	regulation of mitotic spindle checkpoint	4/191	4	0.00161521	Ccnb1;Gen1;Knl1;Ndc80
HR	D14	GO:1901976	regulation of cell cycle checkpoint	5/191	5	0.00161521	Ccnb1;Cry1;Gen1;Knl1;Ndc80
HR	D14	GO:0090231	regulation of spindle checkpoint	4/191	4	0.00193053	Ccnb1;Gen1;Knl1;Ndc80
HR	D14	GO:0048145	regulation of fibroblast proliferation	8/191	8	0.00193053	Ccna2;Ccnb1;Cdc6;E2f1;Egfr;Fgf10;Kmt2c;Thy1
HR	D14	GO:0007435	salivary gland morphogenesis	5/191	5	0.00200005	Eda;Egfr;Fgf10;Fgf7;Fgfr2
HR	D14	GO:0051052	regulation of DNA metabolic process	15/191	15	0.00238784	Ankle1;Aurkb;Bcl6;Ccna2;Cdk1;Ddx11;E2f7;Egfr;Fgf10;Gli2;Nox4;Npas2;Rad51;Skp2;Tnks2
HR	D14	GO:0014855	striated muscle cell proliferation	7/191	7	0.00244907	Angpt1;Ccnb1;Cdk1;Ephb1;Fgfr2;Mapk11;Ndc80
HR	D14	GO:0051302	regulation of cell division	9/191	9	0.0026848	Aspm;Aurkb;Cdc6;E2f7;Fgf7;Fgfr2;Kif23;Prc1;Sfrp2
HR	D14	GO:1901992	positive regulation of mitotic cell cycle phase transition	7/191	7	0.0030757	Ccnb1;Cdc20;Cdk1;Egfr;Fgf10;Rrm2;Stil
HR	D14	GO:0061982	meiosis I cell cycle process	8/191	8	0.00337288	Ankle1;Brip1;Cdc20;Cks2;Knl1;Ndc80;Rad51;Top2a
HR	D14	GO:0010389	regulation of G2/M transition of mitotic cell cycle	7/191	7	0.00382215	Aurkb;Ccnb1;Cdc6;Cdk1;Cenpf;Creb3l1;Wee1
HR	D14	GO:0007431	salivary gland development	5/191	5	0.00396821	Eda;Egfr;Fgf10;Fgf7;Fgfr2
HR	D14	GO:0061640	cytoskeleton-dependent cytokinesis	7/191	7	0.00396821	Anln;Aurkb;Ckap2;Iqgap3;Kif23;Kif4a;Nusap1
HR	D14	GO:0090263	positive regulation of canonical Wnt signaling pathway	7/191	7	0.00416016	Aspm;Eda;Egfr;Fgf10;Fgfr2;Sfrp2;Tnks2
HR	D14	GO:0001942	hair follicle development	7/191	7	0.0046106	Cd109;Eda;Egfr;Fgf10;Fgf7;Fgfr2;Gli2
HR	D14	GO:0018108	peptidyl-tyrosine phosphorylation	11/191	11	0.00461391	Angpt1;Dmtn;Efemp1;Egfr;Fgf10;Fgf7;Fgfr2;Nox4;Sfrp2;Thy1;Wee1
HR	D14	GO:0031400	negative regulation of protein modification process	14/191	14	0.00471141	Angpt1;Apoe;Ccnb1;Cd109;Cry1;Dmtn;Hspa1a;Isg15;Nppa;Pbk;Ppef2;Ptprt;Sfrp2;Thy1
HR	D14	GO:0018212	peptidyl-tyrosine modification	11/191	11	0.00481335	Angpt1;Dmtn;Efemp1;Egfr;Fgf10;Fgf7;Fgfr2;Nox4;Sfrp2;Thy1;Wee1
HR	D14	GO:0060638	mesenchymal-epithelial cell signaling	3/191	3	0.00482347	Fgf10;Fgf7;Wnt2b
HR	D14	GO:0000281	mitotic cytokinesis	6/191	6	0.00482347	Anln;Ckap2;Iqgap3;Kif23;Kif4a;Nusap1
HR	D14	GO:0034502	protein localization to chromosome	7/191	7	0.00482347	Aurkb;Bub1b;Cdk1;Knl1;Mir208b;Spdl1;Tnks2
HR	D14	GO:0043010	camera-type eye development	14/191	14	0.00482347	Efemp1;Egfr;Ephb1;Fat3;Fgf10;Fgfr2;Fjx1;Ikzf1;Kmt2c;Lamc3;Nectin3;Ntrk2;Osr2;Thy1
HR	D14	GO:0022404	molting cycle process	7/191	7	0.00498252	Cd109;Eda;Egfr;Fgf10;Fgf7;Fgfr2;Gli2
HR	D14	GO:0022405	hair cycle process	7/191	7	0.00498252	Cd109;Eda;Egfr;Fgf10;Fgf7;Fgfr2;Gli2
HR	D14	GO:0090596	sensory organ morphogenesis	12/191	12	0.00498252	Efemp1;Ephb1;Fat3;Fgf10;Fgfr2;Fjx1;Gli2;Ikzf1;Nectin3;Ntrk2;Osr2;Thy1
HR	D14	GO:0051984	positive regulation of chromosome segregation	4/191	4	0.0049882	Aurkb;Ccnb1;Cdc6;Cdk1
HR	D14	GO:0010837	regulation of keratinocyte proliferation	5/191	5	0.00666956	Cd109;Fgf10;Fgf7;Fgfr2;Irf6
HR	D14	GO:1902749	regulation of cell cycle G2/M phase transition	7/191	7	0.00694028	Aurkb;Ccnb1;Cdc6;Cdk1;Cenpf;Creb3l1;Wee1
HR	D14	GO:0060601	lateral sprouting from an epithelium	3/191	3	0.00759371	Fgf10;Fgfr2;Gli2
HR	D14	GO:1901978	positive regulation of cell cycle checkpoint	3/191	3	0.00759371	Gen1;Knl1;Ndc80
HR	D14	GO:0048546	digestive tract morphogenesis	5/191	5	0.00762786	Egfr;Fgf10;Fgfr2;Gli2;Sfrp2
HR	D14	GO:1901989	positive regulation of cell cycle phase transition	7/191	7	0.0077822	Ccnb1;Cdc20;Cdk1;Egfr;Fgf10;Rrm2;Stil
HR	D14	GO:0060042	retina morphogenesis in camera-type eye	6/191	6	0.00782239	Fat3;Fjx1;Ikzf1;Nectin3;Ntrk2;Thy1
HR	D14	GO:0006270	DNA replication initiation	4/191	4	0.00894495	Cdc6;Mcm3;Mcm5;Mcm6
HR	D14	GO:0050678	regulation of epithelial cell proliferation	14/191	14	0.00899223	Apoe;Ccl24;Ccl5;Cd109;Egfr;Fgf10;Fgf7;Fgfr2;Gli2;Iqgap3;Irf6;Osr2;Sfrp2;Uhrf1
HR	D14	GO:0140013	meiotic nuclear division	9/191	9	0.00899223	Ankle1;Aspm;Brip1;Cdc20;Cks2;Knl1;Ndc80;Rad51;Top2a
HR	D14	GO:0044344	cellular response to fibroblast growth factor stimulus	7/191	7	0.0104007	Ccl5;Creb3l1;Fgf10;Fgf7;Fgfr2;Postn;Shcbp1
HR	D14	GO:0035272	exocrine system development	5/191	5	0.0106794	Eda;Egfr;Fgf10;Fgf7;Fgfr2
HR	D14	GO:0003018	vascular process in circulatory system	10/191	10	0.0109448	Acta1;Angpt1;Apoe;Dusp5;Egfr;Hspa1a;Nos1;Nppa;Npr3;Plvap
HR	D14	GO:0044771	meiotic cell cycle phase transition	3/191	3	0.0109448	Cdc20;Knl1;Ndc80
HR	D14	GO:0042303	molting cycle	7/191	7	0.0109448	Cd109;Eda;Egfr;Fgf10;Fgf7;Fgfr2;Gli2
HR	D14	GO:0042633	hair cycle	7/191	7	0.0109448	Cd109;Eda;Egfr;Fgf10;Fgf7;Fgfr2;Gli2
HR	D14	GO:0007127	meiosis I	7/191	7	0.0113576	Ankle1;Brip1;Cks2;Knl1;Ndc80;Rad51;Top2a
HR	D14	GO:0009612	response to mechanical stimulus	12/191	12	0.0117753	Acta1;Ankrd23;Ccnb1;Egfr;Gli2;Mkx;Mmp14;Nos1;Nppa;Ntrk2;Piezo2;Postn
HR	D14	GO:0031589	cell-substrate adhesion	12/191	12	0.0119637	Alox15;Angpt1;Bcl6;Cdh11;Cntn2;Dmtn;Eda;Ephb1;Fmn1;Mmp14;Postn;Thy1
HR	D14	GO:0001654	eye development	14/191	14	0.0119755	Efemp1;Egfr;Ephb1;Fat3;Fgf10;Fgfr2;Fjx1;Ikzf1;Kmt2c;Lamc3;Nectin3;Ntrk2;Osr2;Thy1
HR	D14	GO:0150063	visual system development	14/191	14	0.0124021	Efemp1;Egfr;Ephb1;Fat3;Fgf10;Fgfr2;Fjx1;Ikzf1;Kmt2c;Lamc3;Nectin3;Ntrk2;Osr2;Thy1
HR	D14	GO:0031069	hair follicle morphogenesis	4/191	4	0.0124021	Fgf10;Fgf7;Fgfr2;Gli2
HR	D14	GO:0051782	negative regulation of cell division	3/191	3	0.0124021	Aspm;Aurkb;E2f7
HR	D14	GO:0061029	eyelid development in camera-type eye	3/191	3	0.0124021	Egfr;Kmt2c;Osr2
HR	D14	GO:0001933	negative regulation of protein phosphorylation	11/191	11	0.0124804	Angpt1;Apoe;Ccnb1;Cd109;Dmtn;Nppa;Pbk;Ppef2;Ptprt;Sfrp2;Thy1
HR	D14	GO:0045931	positive regulation of mitotic cell cycle	7/191	7	0.0132049	Ccnb1;Cdc20;Cdk1;Egfr;Fgf10;Rrm2;Stil
HR	D14	GO:0051653	spindle localization	5/191	5	0.0135812	Aspm;Fgf10;Ndc80;Nusap1;Spdl1
HR	D14	GO:0071774	response to fibroblast growth factor	7/191	7	0.0135812	Ccl5;Creb3l1;Fgf10;Fgf7;Fgfr2;Postn;Shcbp1
HR	D14	GO:0030177	positive regulation of Wnt signaling pathway	7/191	7	0.0152848	Aspm;Eda;Egfr;Fgf10;Fgfr2;Sfrp2;Tnks2
HR	D14	GO:0043616	keratinocyte proliferation	5/191	5	0.0153004	Cd109;Fgf10;Fgf7;Fgfr2;Irf6
HR	D14	GO:0001953	negative regulation of cell-matrix adhesion	4/191	4	0.0158661	Bcl6;Dmtn;Mmp14;Postn
HR	D14	GO:0007160	cell-matrix adhesion	9/191	9	0.0169137	Bcl6;Cdh11;Cntn2;Dmtn;Eda;Fmn1;Mmp14;Postn;Thy1
HR	D14	GO:0010972	negative regulation of G2/M transition of mitotic cell cycle	5/191	5	0.0182053	Aurkb;Cdc6;Cdk1;Creb3l1;Wee1
HR	D14	GO:0040001	establishment of mitotic spindle localization	4/191	4	0.018736	Fgf10;Ndc80;Nusap1;Spdl1
HR	D14	GO:0048592	eye morphogenesis	8/191	8	0.0192114	Efemp1;Ephb1;Fat3;Fjx1;Ikzf1;Nectin3;Ntrk2;Thy1
HR	D14	GO:0014841	skeletal muscle satellite cell proliferation	3/191	3	0.0192114	Angpt1;Ephb1;Ndc80
HR	D14	GO:1902903	regulation of supramolecular fiber organization	12/191	12	0.0192114	Alox15;Ankrd23;Apoe;Aurkb;Ccl24;Cgnl1;Ckap2;Fmn1;Hspa1a;Nox4;Plekhh2;Tpx2
HR	D14	GO:0021954	central nervous system neuron development	6/191	6	0.0192114	Cdh11;Cntn2;Ephb1;Fgfr2;Gli2;Ntrk2
HR	D14	GO:1902750	negative regulation of cell cycle G2/M phase transition	5/191	5	0.019687	Aurkb;Cdc6;Cdk1;Creb3l1;Wee1
HR	D14	GO:0048730	epidermis morphogenesis	4/191	4	0.019687	Fgf10;Fgf7;Fgfr2;Gli2
HR	D14	GO:0033135	regulation of peptidyl-serine phosphorylation	6/191	6	0.0206363	Angpt1;Dmtn;Egfr;Nos1;Ntrk2;Sfrp2
HR	D14	GO:0051445	regulation of meiotic cell cycle	5/191	5	0.0206363	Aspm;Ccnb1;Cdc20;Cdk1;Knl1
[truncated: 6,475 more rows]
