# Supplementary material for: Longitudinal multiorgan transcriptomic atlas of salt-induced hypertension
Source: JCI Insight. 2026 Apr 23;11(12):e200841. doi: 10.1172/jci.insight.200841 (PMC13313555; doi:10.1172/jci.insight.200841)
Supplement: Supplemental data set 9 [file jciinsight-11-200841-s213.xlsx]

## Sheet: Sheet1
Organ	Timepoint	ID	Description	GeneRatio	Count	p.adjust	GeneSymbols
CX	D14	HALLMARK_G2M_CHECKPOINT	G2m checkpoint	32/68	32	2.57994e-24	Aurkb;Bard1;Birc5;Bub1;Ccna2;Cdc20;Cdk1;Cenpf;Cks2;E2f1;Ewsr1;Hmmr;Kif20b;Kif23;Kif2c;Kif4a;Mcm3;Mcm5;Mcm6;Nusap1;Plk1;Plk4;Pole;Prc1;Pttg1;Stil;Tacc3;Top2a;Tpx2;Troap;Ttk;Ube2c
CX	D14	HALLMARK_E2F_TARGETS	E2f targets	28/68	28	2.38996e-19	Aurkb;Bard1;Birc5;Bub1b;Ccne1;Cdc20;Cdca3;Cdk1;Cks2;Depdc1;E2f8;Hmgb2;Hmmr;Kif18b;Kif2c;Kif4a;Mcm3;Mcm5;Mcm6;Plk1;Plk4;Pole;Pttg1;Rad51ap1;Tacc3;Tcf19;Top2a;Ube2t
CX	D14	HALLMARK_MITOTIC_SPINDLE	Mitotic spindle	16/68	16	4.62388e-07	Anln;Birc5;Bub1;Cdk1;Cenpf;Kif20b;Kif23;Kif2c;Kif4a;Kntc1;Nusap1;Plk1;Prc1;Top2a;Tpx2;Ttk
CX	D21	HALLMARK_G2M_CHECKPOINT	G2m checkpoint	30/107	30	4.61165e-15	Bub1;Ccna2;Ccnb2;Ccnf;Cdc20;Cdk1;Cdkn3;Cenpf;Cks2;Egf;Espl1;Ewsr1;Gspt1;Hmmr;Kif20b;Kif22;Kif23;Kif2c;Kif4a;Nusap1;Pbk;Plk4;Prc1;Stil;Tacc3;Top2a;Tpx2;Troap;Ttk;Ube2c
CX	D21	HALLMARK_E2F_TARGETS	E2f targets	20/107	20	1.09133e-06	Bub1b;Ccnb2;Cdc20;Cdca3;Cdk1;Cdkn3;Cks2;Depdc1;Diaph3;Dlgap5;Espl1;Gspt1;Hmmr;Kif22;Kif2c;Kif4a;Plk4;Tacc3;Top2a;Ube2t
CX	D21	HALLMARK_MITOTIC_SPINDLE	Mitotic spindle	18/107	18	1.56023e-05	Anln;Bub1;Ccnb2;Cdk1;Cenpf;Dlgap5;Ect2;Espl1;Kif20b;Kif22;Kif23;Kif2c;Kif4a;Nusap1;Prc1;Top2a;Tpx2;Ttk
CX	D21	HALLMARK_EPITHELIAL_MESENCHYMAL_TRANSITION	Epithelial mesenchymal transition	12/107	12	0.0365539	Cdh6;Col11a1;Fbln1;Fn1;Inhba;Lamc2;Oxtr;Serpine1;Sgcg;Spp1;Timp1;Tnc
CX	D35	HALLMARK_EPITHELIAL_MESENCHYMAL_TRANSITION	Epithelial mesenchymal transition	51/337	51	1.55897e-13	Adam12;Basp1;Bdnf;Cald1;Cap2;Cd44;Cdh6;Col11a1;Col3a1;Col4a1;Col5a2;Crlf1;Cthrc1;Dcn;Dpysl3;Efemp2;Fbln1;Fbn1;Fn1;Gja1;Glipr1;Gpc1;Inhba;Itga2;Lama1;Lamc2;Lox;Loxl2;Mest;Mgp;Mmp2;Nnmt;Oxtr;PCOLCE2;Postn;Prrx1;Ptx3;Rhob;Scg2;Serpine1;Sfrp1;Sgcg;Snai2;Spp1;Thbs1;Thbs2;Timp1;Tnc;Tnfaip3;Tnfrsf12a;Vim
CX	D35	HALLMARK_ALLOGRAFT_REJECTION	Allograft rejection	44/337	44	8.68762e-10	Bcat1;Bcl3;C2;Ccr5;Cd2;Cd3e;Cd3g;Cd4;Cd8a;Cd96;Cxcr3;Dyrk3;Elf4;Fcgr2b;Fgr;Icam1;Igsf6;Il11;Il16;Il1b;Il7;Inhba;Inhbb;Itgal;Itgb2;Itk;Lck;Lcp2;Lif;Ly75;Nlrp3;Pf4;Prkcb;Ptprc;RT1-Ba;RT1-Da;Sit1;Spi1;St8sia4;Stab1;Tgfb2;Timp1;Tlr2;Trat1
CX	D35	HALLMARK_TNFA_SIGNALING_VIA_NFKB	Tnfa signaling via nfkb	41/337	41	4.67087e-08	Abca1;Atf3;B4galt5;Bcl2a1;Bcl3;Bcl6;Birc3;Cd44;Cdkn1a;Clcf1;Cxcl11;Edn1;Egr2;F3;Fjx1;Fosl2;Hbegf;Icam1;Il1b;Il7r;Inhba;Irf1;Klf6;Lif;Msc;Myc;Nfil3;Olr1;Ptgs2;Ptx3;Rel;Rhob;Serpine1;Socs3;Stat5a;Tgif1;Tlr2;Tnc;Tnfaip2;Tnfaip3;Tsc22d1
CX	D35	HALLMARK_INFLAMMATORY_RESPONSE	Inflammatory response	40/337	40	1.18338e-07	Abca1;Adgre1;C5ar1;Cd14;Cdkn1a;Chst2;Csf3r;Cxcl11;Cybb;Edn1;F3;Hbegf;Icam1;Il18r1;Il1b;Il7r;Inhba;Irf1;Klf6;Lck;Lcp2;Lif;Msr1;Myc;Nlrp3;Olr1;Osmr;Pdpn;Pik3r5;Rgs16;Sele;Sell;Serpine1;Slc4a4;Stab1;Timp1;Tlr2;Tnfrsf1b;Tnfsf10;Tpbg
CX	D35	HALLMARK_IL6_JAK_STAT3_SIGNALING	Il6 jak stat3 signaling	22/337	22	5.12383e-06	Cd14;Cd38;Cd44;Cntfr;Csf3r;Cxcl11;Hmox1;Il13ra1;Il18r1;Il1b;Il1r2;Il7;Irf1;Itga4;Lepr;Osmr;Pf4;Pik3r5;Socs3;Tlr2;Tnfrsf12a;Tnfrsf1b
CX	D35	HALLMARK_KRAS_SIGNALING_UP	Kras signaling up	34/337	34	5.05666e-05	Adam8;Akap12;Aldh1a2;Aldh1a3;Angptl4;Birc3;C2;Cfh;Clec4a2;Cpe;Cxcr4;Dock2;Gpnmb;Hbegf;Ikzf1;Il1b;Il7r;Inhba;Itga2;Itgb2;Laptm5;Lif;Prrx1;Ptgs2;Reln;Rgs16;Serpina3n;Spp1;Tlr8;Tmem176a;Tmem176b;Tnfaip3;Tnfrsf1b;Wnt7a
CX	D35	HALLMARK_COAGULATION	Coagulation	24/337	24	0.000973618	Anxa1;C1s;C2;Cfh;Cfi;Clu;Ctsb;Ctsk;F3;Fbn1;Fga;Fgg;Fn1;Gda;Hmgcs2;Itga2;Klkb1;Lgmn;Mmp2;Olr1;Pf4;Serpine1;Thbs1;Timp1
CX	D35	HALLMARK_COMPLEMENT	Complement	26/337	26	0.0191082	C1s;C2;Casp1;Cfh;Clu;Cp;Cr2;Ctsb;Dock10;F3;Fn1;Gnb4;Irf1;Itgam;Klkb1;Lck;Lcp2;Lgals3;Lgmn;Mmp12;Olr1;Pik3r5;Prcp;Serpine1;Timp1;Tnfaip3
CX	D35	HALLMARK_IL2_STAT5_SIGNALING	Il2 stat5 signaling	26/337	26	0.0226295	Batf3;Ccr4;Cd44;Col6a1;Ctla4;Ctsz;Il18r1;Il1r2;Il1rl1;Klf6;Lif;Map6;Muc1;Myc;Nfil3;Nfkbiz;Rgs16;Rhob;Rhoh;Sell;Selp;Serpinb6b;Spp1;Tlr7;Tnfrsf1b;Tnfsf10
CX	D35	HALLMARK_ANGIOGENESIS	Angiogenesis	8/337	8	0.0230459	Col3a1;Col5a2;Olr1;Pf4;Postn;S100a4;Spp1;Timp1
CX	D35	HALLMARK_HYPOXIA	Hypoxia	26/337	26	0.0230459	Akap12;Angptl4;Anxa2;Atf3;Cdkn1a;Chst2;Cp;Cxcr4;Dcn;F3;Fosl2;Gpc1;Hmox1;Klf6;Lox;Mif;Myh9;Nfil3;Noct;Pklr;S100a4;Serpine1;Stbd1;Sult2b1;Tnfaip3;Tpbg
CX	D35	HALLMARK_APOPTOSIS	Apoptosis	22/337	22	0.0230459	Anxa1;Atf3;Birc3;Casp1;Cd14;Cd2;Cd38;Cd44;Cdkn1a;Clu;Dcn;Hmox1;Il1b;Irf1;Lgals3;Mmp2;Pmaip1;Rhob;Tgfb2;Timp1;Tnfrsf12a;Tnfsf10
CX	D7	HALLMARK_G2M_CHECKPOINT	G2m checkpoint	42/186	42	1.3332e-17	Aurkb;Bard1;Bub1;Ccna2;Ccnb2;Ccnf;Cdc20;Cdk1;Cdkn3;Cenpa;Cenpf;Cks2;E2f1;Efna5;Espl1;Ewsr1;Hmmr;Kif20b;Kif22;Kif23;Kif2c;Kif4a;Mcm3;Mcm5;Mcm6;Mki67;Ndc80;Nusap1;Pbk;Plk1;Plk4;Pole;Prc1;Pttg1;Racgap1;Stil;Tacc3;Top2a;Tpx2;Troap;Ttk;Ube2c
CX	D7	HALLMARK_E2F_TARGETS	E2f targets	41/186	41	7.29601e-17	Asf1b;Atad2;Aurkb;Bard1;Bub1b;Ccnb2;Cdc20;Cdca3;Cdk1;Cdkn3;Cks2;Depdc1;Diaph3;Dlgap5;E2f8;Espl1;Hmgb2;Hmmr;Kif18b;Kif22;Kif2c;Kif4a;Mcm3;Mcm4;Mcm5;Mcm6;Mki67;Mms22l;Plk1;Plk4;Pole;Pttg1;Racgap1;Rad51ap1;Rrm2;Spc24;Spc25;Tacc3;Timeless;Top2a;Ube2t
CX	D7	HALLMARK_MITOTIC_SPINDLE	Mitotic spindle	22/186	22	0.000446598	Anln;Bub1;Ccnb2;Cdk1;Cenpf;Dlgap5;Ect2;Espl1;Kif20b;Kif22;Kif23;Kif2c;Kif4a;Kntc1;Ndc80;Nusap1;Plk1;Prc1;Racgap1;Top2a;Tpx2;Ttk
HR	D14	HALLMARK_G2M_CHECKPOINT	G2m checkpoint	28/81	28	1.08837e-16	Aurkb;Ccna2;Ccnf;Cdc20;Cdc6;Cdk1;Cenpf;Cks2;E2f1;Kif22;Kif23;Kif4a;Knl1;Mcm3;Mcm5;Mcm6;Mki67;Mt2A;Mybl2;Ndc80;Nusap1;Pbk;Prc1;Stil;Tacc3;Top2a;Tpx2;Troap
HR	D14	HALLMARK_E2F_TARGETS	E2f targets	18/81	18	3.25361e-07	Aurkb;Bub1b;Cdc20;Cdca8;Cdk1;Cks2;Kif22;Kif4a;Mcm3;Mcm5;Mcm6;Melk;Mki67;Mybl2;Rrm2;Tacc3;Top2a;Wee1
HR	D14	HALLMARK_MITOTIC_SPINDLE	Mitotic spindle	11/81	11	0.0146668	Anln;Cdk1;Cenpf;Kif22;Kif23;Kif4a;Ndc80;Nusap1;Prc1;Top2a;Tpx2
HR	D21	HALLMARK_G2M_CHECKPOINT	G2m checkpoint	30/86	30	4.31837e-18	Ccna2;Cdc20;Cdc6;Cdk1;Cenpf;Cks2;E2f1;Espl1;Exo1;Hmmr;Kif11;Kif22;Kif23;Kif4a;Mcm3;Mcm5;Mcm6;Mki67;Mt2A;Mybl2;Ndc80;Nusap1;Pbk;Plk4;Pole;Prc1;Rad54l;Top2a;Tpx2;Troap
HR	D21	HALLMARK_E2F_TARGETS	E2f targets	22/86	22	3.57642e-10	Bub1b;Cdc20;Cdca3;Cdca8;Cdk1;Cks2;Diaph3;Espl1;Hmmr;Kif22;Kif4a;Mcm3;Mcm5;Mcm6;Melk;Mki67;Mybl2;Plk4;Pole;Rrm2;Spc24;Top2a
HR	D21	HALLMARK_MITOTIC_SPINDLE	Mitotic spindle	14/86	14	0.000386681	Anln;Cdk1;Cenpf;Espl1;Kif11;Kif22;Kif23;Kif4a;Kntc1;Ndc80;Nusap1;Prc1;Top2a;Tpx2
HR	D35	HALLMARK_G2M_CHECKPOINT	G2m checkpoint	37/236	37	5.00963e-10	Aurka;Birc5;Ccna2;Ccnf;Cdc20;Cdc6;Cdk1;Cdkn3;Cenpa;Cenpe;Cenpf;Cks2;Exo1;Hmmr;Kif11;Kif20b;Kif22;Kif23;Kif4a;Knl1;Mcm3;Mcm5;Mcm6;Mki67;Mt2A;Mybl2;Myc;Ndc80;Nusap1;Pbk;Prc1;Tacc3;Top2a;Tpx2;Troap;Ttk;Ube2c
HR	D35	HALLMARK_INFLAMMATORY_RESPONSE	Inflammatory response	29/236	29	1.67292e-05	Abca1;C3ar1;Calcrl;Ccl7;Cd14;Cdkn1a;Clec5a;Csf3r;Cxcl10;Cxcl11;Cxcl9;Cybb;Ebi3;Il18;Il1a;Il1b;Il2rb;Il7r;Mefv;Msr1;Myc;Nod2;Osmr;Ros1;Sele;Serpine1;Sphk1;Timp1;Tlr2
HR	D35	HALLMARK_TNFA_SIGNALING_VIA_NFKB	Tnfa signaling via nfkb	27/236	27	0.000113523	Abca1;Atf3;Bcl6;Cd83;Cdkn1a;Cxcl10;Cxcl11;Dram1;Dusp1;F2rl1;Fjx1;Fosb;Il18;Il1a;Il1b;Il7r;Myc;Nfkbie;Nr4a3;Ptx3;Serpine1;Sphk1;Sqstm1;Tgif1;Tlr2;Tnc;Tsc22d1
HR	D35	HALLMARK_E2F_TARGETS	E2f targets	26/236	26	0.00027785	Aurka;Birc5;Bub1b;Cdc20;Cdca3;Cdca8;Cdk1;Cdkn1a;Cdkn3;Cenpe;Cks2;Diaph3;Hmmr;Kif22;Kif4a;Mcm3;Mcm5;Mcm6;Mki67;Mthfd2;Mybl2;Myc;Rrm2;Tacc3;Tfrc;Top2a
HR	D35	HALLMARK_IL6_JAK_STAT3_SIGNALING	Il6 jak stat3 signaling	14/236	14	0.00232573	Ccl7;Ccr1l1;Cd14;Csf3r;Cxcl10;Cxcl11;Cxcl9;Ebi3;Hmox1;Il1b;Osmr;Reg1a;Tlr2;Tnfrsf12a
HR	D35	HALLMARK_EPITHELIAL_MESENCHYMAL_TRANSITION	Epithelial mesenchymal transition	23/236	23	0.00363958	Adam12;Bgn;Comp;Crlf1;Fap;Fbn1;Fn1;Fuca1;Lox;Loxl1;Plod2;Postn;Ptx3;Sdc1;Serpine1;Sfrp4;Spp1;Thy1;Timp1;Tnc;Tnfrsf11b;Tnfrsf12a;Wnt5a
HR	D35	HALLMARK_ALLOGRAFT_REJECTION	Allograft rejection	21/236	21	0.0138122	Ache;Ccl7;Ccnd2;Ccr1l1;Ctss;Cxcl9;Gpr65;Igsf6;Il18;Il1b;Il2rb;Itgb2;Ly75;Ly86;RT1-Da;Spi1;Tgfb2;Thy1;Timp1;Tlr2;Zap70
HR	D35	HALLMARK_APOPTOSIS	Apoptosis	18/236	18	0.0147248	Atf3;Bgn;Ccnd2;Cd14;Cdkn1a;Hgf;Hmox1;Il18;Il1a;Il1b;Lgals3;Plcb2;Pmaip1;Sqstm1;Tgfb2;Timp1;Tnfrsf12a;Top2a
HR	D7	HALLMARK_G2M_CHECKPOINT	G2m checkpoint	56/176	56	7.96164e-33	Aurka;Aurkb;Birc5;Bub1;Ccna2;Ccnd1;Ccnf;Cdc20;Cdc6;Cdc7;Cdk1;Cdkn3;Cenpe;Cenpf;Chaf1a;Chek1;Cks2;E2f1;Espl1;Exo1;Fbxo5;Hmmr;Incenp;Kif11;Kif20b;Kif22;Kif23;Kif2c;Kif4a;Knl1;Lmnb1;Mad2l1;Mcm3;Mcm5;Mcm6;Mki67;Mt2A;Mybl2;Ndc80;Nek2;Nusap1;Pbk;Plk4;Pole;Polq;Prc1;Pttg1;Rad54l;Rbl1;Stil;Tacc3;Top2a;Tpx2;Troap;Ttk;Ube2c
HR	D7	HALLMARK_E2F_TARGETS	E2f targets	47/176	47	2.04646e-23	Atad2;Aurka;Aurkb;Birc5;Brca1;Bub1b;Ccne1;Cdc20;Cdca3;Cdca8;Cdk1;Cdkn3;Cenpe;Cenpm;Chek1;Cit;Cks2;Diaph3;Dlgap5;E2f8;Espl1;Hmgb2;Hmmr;Kif18b;Kif22;Kif2c;Kif4a;Lmnb1;Mad2l1;Mcm3;Mcm5;Mcm6;Melk;Mki67;Mms22l;Mybl2;Ncapd2;Plk4;Pole;Pttg1;Rrm2;Tacc3;Tcf19;Tfrc;Timeless;Tk1;Top2a
HR	D7	HALLMARK_MITOTIC_SPINDLE	Mitotic spindle	27/176	27	2.29289e-07	Anln;Aurka;Birc5;Bub1;Cdk1;Cenpe;Cenpf;Dlgap5;Ect2;Espl1;Fbxo5;Incenp;Kif11;Kif20b;Kif22;Kif23;Kif2c;Kif4a;Kntc1;Lmnb1;Ndc80;Nek2;Nusap1;Prc1;Top2a;Tpx2;Ttk
HR	D7	HALLMARK_EPITHELIAL_MESENCHYMAL_TRANSITION	Epithelial mesenchymal transition	18/176	18	0.0128106	Col3a1;Col4a1;Fap;Fbn1;Itga2;Lox;Loxl1;Loxl2;Mest;Myl9;Nid2;Postn;Tfpi2;Thy1;Timp1;Tnc;Tnfrsf11b;Vegfc
LV	D14	HALLMARK_G2M_CHECKPOINT	G2m checkpoint	22/215	22	0.00969791	Amd1;Arid4a;Atf5;Ccnf;Ccnt1;Cdc25b;Cdc6;Cdkn3;Efna5;Egf;Kif11;Kif4a;Knl1;Mcm5;Mcm6;Mki67;Notch2;Prc1;Rbl1;Slc7a5;Tle3;Top2a
LV	D14	HALLMARK_TNFA_SIGNALING_VIA_NFKB	Tnfa signaling via nfkb	21/215	21	0.00969791	Bcl6;Bhlhe40;Birc2;Cdkn1a;Cebpb;Dusp1;Efna1;Fosl2;Id2;Inhba;Jag1;Klf9;Kynu;Litaf;Maff;Nampt;Pde4b;Rcan1;Tgif1;Tnfaip2;Tsc22d1
LV	D14	HALLMARK_APOPTOSIS	Apoptosis	18/215	18	0.00969791	Avpr1a;Cav1;Ccnd2;Cdc25b;Cdkn1a;Cth;Emp1;F2r;H1f0;Hmox1;Hspb1;Tgfbr3;Timp3;Tnfrsf12a;Top2a;Tspo;Wee1;Xiap
LV	D14	HALLMARK_MTORC1_SIGNALING	Mtorc1 signaling	21/215	21	0.00969791	Bhlhe40;Ccnf;Cdkn1a;Cth;Elovl6;G6pd;Got1;Gpi;Hmgcr;Insig1;Nampt;Plod2;Rrm2;Scd2;Slc1a4;Slc1a5;Slc7a5;Srd5a1;Stard4;Tuba4a;Xbp1
LV	D14	HALLMARK_ANDROGEN_RESPONSE	Androgen response	13/215	13	0.00969791	Abcc4;Actn1;Gpd1l;H1f0;Hmgcr;Inpp4b;Insig1;Krt19;Lifr;Ptk2b;Scd2;Slc38a2;Tsc22d1
LV	D14	HALLMARK_EPITHELIAL_MESENCHYMAL_TRANSITION	Epithelial mesenchymal transition	20/215	20	0.0157641	Adam12;Col12a1;Dpysl3;Fbln2;Id2;Igfbp2;Inhba;Itga5;Lama2;Lox;Matn2;Notch2;Plod2;Rgs4;Snai2;Spock1;Tgfbr3;Thbs1;Timp3;Tnfrsf12a
LV	D14	HALLMARK_CHOLESTEROL_HOMEOSTASIS	Cholesterol homeostasis	10/215	10	0.0229781	Atf5;Avpr1a;Chka;Cpeb2;Fabp5;Hmgcr;Jag1;Scd2;Stard4;Tnfrsf12a
LV	D14	HALLMARK_ESTROGEN_RESPONSE_LATE	Estrogen response late	19/215	19	0.0229781	Atp2b4;Cav1;Cdc6;Dnajc12;Fabp5;Id2;Kcnk5;Krt19;Plxnb1;Ppif;Prlr;Slc16a1;Slc1a4;Slc22a5;Slc7a5;Tiam1;Tjp3;Top2a;Xbp1
LV	D14	HALLMARK_HYPOXIA	Hypoxia	19/215	19	0.0229781	Bhlhe40;Cav1;Cdkn1a;Dusp1;Efna1;Fosl2;Foxo3;Gpi;Hmox1;Lox;Maff;Nr3c1;Pdgfb;Pim1;Plin2;Ppp1r3c;Rbpj;Slc2a5;Ugp2
LV	D14	HALLMARK_ESTROGEN_RESPONSE_EARLY	Estrogen response early	18/215	18	0.0454001	Bhlhe40;Elf1;Igf1r;Kcnk5;Krt19;Mreg;Mybl1;P2ry2;Pex11a;Ppif;Slc16a1;Slc19a2;Slc1a4;Slc22a5;Slc7a5;Tiam1;Tjp3;Xbp1
LV	D35	HALLMARK_TNFA_SIGNALING_VIA_NFKB	Tnfa signaling via nfkb	27/264	27	0.00154601	Bcl3;Bcl6;Btg2;Ccnd1;Cebpb;Cebpd;Clcf1;Dram1;Dusp1;Fut4;Icam1;Il15ra;Il7r;Inhba;Jun;Junb;Klf2;Klf4;Kynu;Plau;Plek;Ppp1r15a;Relb;Snn;Socs3;Tlr2;Tsc22d1
LV	D35	HALLMARK_IL6_JAK_STAT3_SIGNALING	Il6 jak stat3 signaling	16/264	16	0.00154601	A2m;Csf2rb;Ebi3;Hmox1;Il12rb1;Il15ra;Il2rg;Il7;Jun;Osmr;Pik3r5;Socs3;Stat3;Tlr2;Tnfrsf12a;Tnfrsf21
LV	D35	HALLMARK_KRAS_SIGNALING_UP	Kras signaling up	25/264	25	0.00552384	Ace;Adamdec1;Angptl4;C3ar1;Ccnd2;Cmklr1;Dusp6;Eng;Epb41l3;Flt4;Gpnmb;Il2rg;Il7r;Inhba;Itgb2;Klf4;Mafb;Plau;Plvap;Ppp1r15a;Scn1b;Serpina3n;Tmem158;Tmem176b;Vwa5a
LV	D35	HALLMARK_APOPTOSIS	Apoptosis	21/264	21	0.0068837	Bcl2l11;Bmf;Btg2;Ccnd1;Ccnd2;Cdc25b;Dap;F2r;Fez1;Gstm6;H1f0;Hmox1;Ifitm3;Jun;Lgals3;Nedd9;Plcb2;Rnasel;Tgfbr3;Tnfrsf12a;Wee1
LV	D35	HALLMARK_P53_PATHWAY	P53 pathway	24/264	24	0.0068837	Ak1;Btg2;Ccnd2;Cdkn2b;Cyfip2;Dram1;F2r;Hmox1;Hspa4l;Jun;Klf4;Plk3;Pom121;Ppp1r15a;Ralgds;Rhbdf2;St14;Tm4sf1;Trib3;Tsc22d1;Upp1;Vwa5a;Xpc;Zbtb16
LV	D35	HALLMARK_ALLOGRAFT_REJECTION	Allograft rejection	22/264	22	0.0294617	Bcl3;Capg;Ccnd2;Cd7;Cfp;Elf4;F2r;Fcgr2b;Fgr;Icam1;Igsf6;Il12rb1;Il2rg;Il7;Inhba;Itgal;Itgb2;Ly75;Mbl2;RT1-DMb;Tlr2;Zap70
LV	D7	HALLMARK_G2M_CHECKPOINT	G2m checkpoint	35/125	35	1.08914e-17	Birc5;Ccna2;Ccnb2;Ccnf;Cdc20;Cdc25b;Cdc6;Cdk1;Cdkn3;Cenpe;Cenpf;Chaf1a;Espl1;Hmmr;Kif11;Kif22;Kif23;Kif2c;Kif4a;Knl1;Mcm5;Mcm6;Mki67;Nek2;Nusap1;Plk1;Prc1;Racgap1;Rbl1;Stmn1;Tacc3;Top2a;Troap;Ttk;Ube2c
LV	D7	HALLMARK_MITOTIC_SPINDLE	Mitotic spindle	26/125	26	5.36962e-10	Anln;Birc5;Ccnb2;Cdk1;Cenpe;Cenpf;Dlgap5;Ect2;Espl1;Fgd6;Kif11;Kif22;Kif23;Kif2c;Kif4a;Nek2;Nusap1;Ophn1;Pkd2;Plk1;Prc1;Racgap1;Synpo;Tiam1;Top2a;Ttk
LV	D7	HALLMARK_E2F_TARGETS	E2f targets	26/125	26	5.36962e-10	Asf1b;Birc5;Bub1b;Ccnb2;Cdc20;Cdc25b;Cdca3;Cdk1;Cdkn3;Cenpe;Dlgap5;Espl1;Hmmr;Kif18b;Kif22;Kif2c;Kif4a;Mcm5;Mcm6;Mki67;Plk1;Racgap1;Rrm2;Stmn1;Tacc3;Top2a
MD	D14	HALLMARK_EPITHELIAL_MESENCHYMAL_TRANSITION	Epithelial mesenchymal transition	89/820	89	8.25237e-16	Abi3bp;Acta2;Adam12;Anpep;Aplp1;Areg;Basp1;Bgn;Bmp1;Cap2;Capg;Cdh11;Cdh2;Col11a1;Col12a1;Col16a1;Col1a1;Col1a2;Col3a1;Col4a1;Col4a2;Col5a1;Col5a2;Col5a3;Col6a2;Col6a3;Crlf1;Cthrc1;Dpysl3;Edil3;Efemp2;Eln;Emp3;Fap;Fbln1;Fbn1;Fbn2;Fgf2;Flna;Fn1;Fstl1;Gja1;Glipr1;Gpx7;Id2;Igfbp3;Inhba;Itga2;Itga5;Itgb3;Lama3;Lamc2;Lgals1;Lox;Loxl2;Matn2;Mmp2;Myl9;Nnmt;Nt5e;Ntm;Oxtr;Pcolce;Plaur;Plod2;Postn;Prrx1;Rgs…
MD	D14	HALLMARK_FATTY_ACID_METABOLISM	Fatty acid metabolism	54/820	54	5.31841e-05	Aadat;Acadl;Acadm;Acads;Acot2;Acot5;Acot8;Acox1;Acsm3;Adh7;Alad;Aldh9a1;Aqp7;Bckdhb;Blvra;Bphl;Car6;Cryz;D2hgdh;Decr1;Ech1;Echs1;Eci1;Eci2;Ehhadh;Fabp1;Fmo1;Gabarapl1;Gcdh;Glul;Gpd1;Grhpr;Gstz1;Hadh;Hao2;Hmgcl;Hmgcs1;Hmgcs2;Hpgd;Hsd17b4;Idh1;Lgals1;Me1;Mgll;Mif;Mlycd;Odc1;Pcbd1;Prdx6;Rdh16;Retsat;Slc22a5;Uros;Vnn1
MD	D14	HALLMARK_XENOBIOTIC_METABOLISM	Xenobiotic metabolism	61/820	61	0.00161414	Abcc2;Acox1;Acox2;Acsm1;Adh7;Ahcy;Aldh2;Aldh9a1;Bcat1;Bphl;C2;Cat;Cdo1;Cndp2;Csad;Cyp4f1;Dcxr;Dhrs7;Ech1;Enpep;Entpd5;Esr1;F10;Fabp1;Fah;Fbln1;Fbp1;Fetub;Fmo1;Fmo3;Gabarapl1;Gclc;Gnmt;Gss;Gsta5;Gstt2;Hes6;Hmox1;Hnf4a;Hsd11b1;Id2;Idh1;Il1r1;Kynu;Mccc2;Mthfd1;Pc;Pgrmc1;Ptgr1;Pycr1;Rbp4;Retsat;Shmt2;Slc22a1;Slc35d1;Smox;Tgfb2;Tkfc;Upb1;Vnn1;Vtn
MD	D14	HALLMARK_E2F_TARGETS	E2f targets	59/820	59	0.00176432	Asf1b;Atad2;Aurkb;Bard1;Birc5;Brca1;Bub1b;Ccnb2;Ccne1;Cdc20;Cdca3;Cdk1;Cdkn3;Cenpe;Cenpm;Chek1;Cks2;Dck;Depdc1;Diaph3;Dlgap5;Dscc1;E2f8;Espl1;Gins1;Gins3;Hells;Hmgb2;Hmmr;Kif18b;Kif22;Kif2c;Kif4a;Lmnb1;Mcm3;Mcm4;Mcm5;Mcm6;Melk;Mki67;Mms22l;Mxd3;Mybl2;Plk1;Plk4;Pole;Pttg1;Racgap1;Rad51ap1;Rrm2;Shmt1;Spc24;Spc25;Tacc3;Top2a;Trip13;Tubb5;Ube2t;Wee1
MD	D14	HALLMARK_INTERFERON_GAMMA_RESPONSE	Interferon gamma response	57/820	57	0.00176432	C1r;C1s;C2;Casp1;Ccl12;Cd274;Cd38;Cfh;Ciita;Cmklr1;Cmpk2;Csf2rb;Cxcl10;Cxcl11;Cxcl9;Ddx60;Eif4e3;Epsti1;Fcgr1a;Gbp4;Gpr18;Ifi44;Ifi44l;Ifit2;Ifit3;Ifitm3;Il2rb;Il4r;Irf1;Irf7;Isg15;Itgb7;Klrk1;Lap3;Lcp2;Lgals3bp;Mettl7b;Mx1;Mx2;Nlrc5;Oas2;Oas3;Oasl;Parp14;Pla2g4a;Psmb9;Rnf213;Rsad2;Rtp4;Sectm1b;Socs3;St8sia4;Tap1;Tnfaip6;Usp18;Vcam1;Zbp1
MD	D14	HALLMARK_INTERFERON_ALPHA_RESPONSE	Interferon alpha response	33/820	33	0.00176432	C1s;Casp1;Cmpk2;Csf1;Cxcl10;Cxcl11;Ddx60;Epsti1;Gbp2;Gbp4;Ifi44;Ifi44l;Ifit2;Ifit3;Ifitm3;Il4r;Irf1;Irf7;Isg15;Lap3;Lgals3bp;Mx1;Mx2;Oas1a;Oasl;Parp14;Psmb9;Rsad2;Rtp4;Sell;Tap1;Tmem140;Usp18
MD	D14	HALLMARK_BILE_ACID_METABOLISM	Bile acid metabolism	37/820	37	0.00196853	Abca4;Abca9;Abcd3;Aldh8a1;Aldh9a1;Amacr;Ar;Bmp6;Cat;Ch25h;Cyp7b1;Cyp8b1;Dio1;Ephx2;Gc;Gclm;Gnmt;Gstk1;Hsd17b4;Idh1;Lck;Lonp2;Mlycd;Nr1h4;Nr1i2;Nudt12;Pex1;Pex11a;Pxmp2;Retsat;Scp2;Slc22a18;Slc23a1;Slc27a2;Sod1;Sult1b1;Sult2b1
MD	D14	HALLMARK_INFLAMMATORY_RESPONSE	Inflammatory response	57/820	57	0.00267809	Adgre1;Adora2b;C3ar1;Calcrl;Ccl12;Ccl24;Cd14;Chst2;Cmklr1;Csf1;Csf3r;Cxcl10;Cxcl11;Cxcl9;Cybb;Ebi3;Emp3;Fzd5;Gpr132;Gpr183;Hpn;Ifitm3;Il18;Il18r1;Il18rap;Il1r1;Il2rb;Il4r;Inhba;Irf1;Irf7;Itga5;Itgb3;Lck;Lcp2;Ldlr;Lpar1;Mep1a;Msr1;Nlrp3;Pcdh7;Pik3r5;Plaur;Ptger2;Ros1;Rtp4;Scn1b;Sele;Sell;Slc28a2;Slc7a2;Stab1;Tacr3;Timp1;Tlr2;Tnfaip6;Tnfrsf1b
MD	D14	HALLMARK_G2M_CHECKPOINT	G2m checkpoint	55/820	55	0.00670436	Aurkb;Bard1;Birc5;Bub1;Ccna2;Ccnb2;Ccnf;Cdc20;Cdc45;Cdc6;Cdc7;Cdk1;Cdkn3;Cenpa;Cenpe;Cenpf;Chek1;Cks2;Dmd;E2f1;Egf;Espl1;Exo1;Hmmr;Kif22;Kif23;Kif2c;Kif4a;Knl1;Lmnb1;Mcm3;Mcm5;Mcm6;Mki67;Mybl2;Ndc80;Nusap1;Odc1;Pbk;Plk1;Plk4;Pole;Prc1;Pttg1;Racgap1;Sqle;Stil;Tacc3;Tgfb1;Top2a;Tpx2;Traip;Troap;Ttk;Ube2c
MD	D14	HALLMARK_KRAS_SIGNALING_UP	Kras signaling up	54/820	54	0.0104749	Abcb1a;Adgra2;Akap12;Aldh1a2;Ano1;C2;C3ar1;Ccnd2;Cd37;Cfh;Clec4a2;Cmklr1;Cxcl10;Cxcr4;Dock2;Etv5;F13a1;Fbxo4;Fcer1g;Gfpt2;Gpnmb;Hsd11b1;Id2;Igfbp3;Il33;Inhba;Itga2;Kcnn4;Kif5c;Laptm5;Lcp1;Ly96;Map3k1;Map7;Mmd;Mmp10;Mpzl2;Mycn;Nr1h4;Pdcd1lg2;Pigr;Plaur;Prdm1;Prrx1;Rbp4;Scn1b;Serpina3n;Sox9;St6gal1;Tlr8;Tmem100;Tnfrsf1b;Traf1;Ush1c
MD	D14	HALLMARK_PEROXISOME	Peroxisome	31/820	31	0.0203756	Abcb1a;Abcc5;Abcc8;Abcd3;Acot8;Acox1;Alb;Aldh9a1;Cat;Dio1;Ech1;Eci2;Ehhadh;Ephx2;Gstk1;Hao2;Hmgcl;Hsd17b4;Idh1;Lonp2;Mlycd;Nr1i2;Pex11a;Pex5;Retsat;Scp2;Slc27a2;Sod1;Sts;Sult2b1;Top2a
MD	D14	HALLMARK_COAGULATION	Coagulation	39/820	39	0.0207926	A2m;Acox2;Anxa1;Apoc3;Bmp1;C1qa;C1r;C1s;C2;C8g;Cfd;Cfh;Cpn1;Ctsk;Dpp4;F10;F2;F2rl2;Fbn1;Fn1;Gda;Hmgcs2;Hnf4a;Hpn;Itga2;Itgb3;Lgmn;Mep1a;Mmp10;Mmp2;Msrb2;Pf4;Plek;Prep;Proc;Proz;Rgn;Sparc;Timp1
MD	D14	HALLMARK_IL6_JAK_STAT3_SIGNALING	Il6 jak stat3 signaling	26/820	26	0.03845	A2m;Cd14;Cd38;Csf1;Csf2rb;Csf3r;Cxcl10;Cxcl11;Cxcl13;Cxcl9;Dntt;Ebi3;Hmox1;Il18r1;Il1r1;Il4r;Irf1;Itga4;Itgb3;Pf4;Pik3r5;Socs3;Tgfb1;Tlr2;Tnfrsf12a;Tnfrsf1b
MD	D14	HALLMARK_COMPLEMENT	Complement	49/820	49	0.0407301	Actn2;Adra2b;Apoa4;C1qa;C1qc;C1r;C1s;C2;Casp1;Cd46;Cfh;Col4a2;Cp;Dpp4;Dusp5;Ehd1;F10;F2;Fcer1g;Fcnb;Fn1;Gnb4;Gzmk;Hnf4a;Hpcal4;Irf1;Irf7;Itgam;Kynu;Lap3;Lck;Lcp2;Lgals3;Lgmn;Me1;Msrb1;Pdp1;Pik3cg;Pik3r5;Pla2g4a;Pla2g7;Plaur;Plek;Prep;Psmb9;Timp1;Timp2;Was;Xpnpep1
MD	D14	HALLMARK_ALLOGRAFT_REJECTION	Allograft rejection	50/820	50	0.0407301	Bcat1;Brca1;C2;Capg;Ccl12;Ccl4;Ccnd2;Ccr5;Cd247;Cd4;Cd8b;Csf1;Cxcl13;Cxcl9;Elf4;F2;Fcgr2b;Flna;Gbp2;Gcnt1;Igsf6;Il11;Il18;Il18rap;Il2rb;Il4r;Inhba;Inhbb;Irf7;Itgal;Klrd1;Lck;Lcp2;Ly75;Ly86;Nlrp3;Pf4;Prf1;Prkcb;Ptprc;Sit1;St8sia4;Stab1;Tap1;Tgfb1;Tgfb2;Thy1;Timp1;Tlr2;Was
MD	D21	HALLMARK_EPITHELIAL_MESENCHYMAL_TRANSITION	Epithelial mesenchymal transition	88/734	88	1.47766e-18	Abi3bp;Acta2;Adam12;Anpep;Aplp1;Basp1;Bdnf;Bgn;Bmp1;Cald1;Cap2;Cd44;Cdh11;Cdh2;Col12a1;Col16a1;Col1a1;Col1a2;Col3a1;Col4a1;Col4a2;Col5a1;Col5a2;Col5a3;Col6a2;Col6a3;Crlf1;Cthrc1;Dcn;Dpysl3;Efemp2;Eln;Emp3;Fap;Fas;Fbln1;Fbn1;Flna;Fn1;Fstl3;Gja1;Glipr1;Gpx7;Id2;Igfbp3;Inhba;Itga2;Itga5;Itgb3;Lama3;Lamc2;Lgals1;Lox;Loxl1;Loxl2;Mgp;Mmp2;Nnmt;Nt5e;Ntm;Pcolce;Plaur;Plod2;Postn;Prrx1;Rgs4;Sdc1;Serpine1;…
MD	D21	HALLMARK_INFLAMMATORY_RESPONSE	Inflammatory response	66/734	66	2.00739e-07	Abca1;Adgre1;Adora2b;Axl;Bdkrb1;C3ar1;C5ar1;Calcrl;Ccl12;Ccl24;Ccl7;Cd14;Cd69;Cdkn1a;Chst2;Cmklr1;Csf1;Csf3r;Cxcl10;Cxcl11;Cxcl9;Cybb;Ebi3;Emp3;Fzd5;Gpr183;Hbegf;Hpn;Hrh1;Ifitm3;Il18r1;Il18rap;Il1r1;Il2rb;Il4r;Il7r;Inhba;Irf1;Irf7;Itga5;Itgb3;Klf6;Lck;Lcp2;Lif;Mep1a;Msr1;Myc;Nlrp3;Olr1;Osmr;Pcdh7;Pik3r5;Plaur;Ptger2;Rgs16;Ros1;Rtp4;Sele;Sell;Serpine1;Stab1;Tacr3;Timp1;Tlr2;Tnfaip6
MD	D21	HALLMARK_XENOBIOTIC_METABOLISM	Xenobiotic metabolism	65/734	65	1.55217e-06	Acox1;Acox2;Acsm1;Adh1;Adh7;Ahcy;Akr1c1;Aldh2;Aldh9a1;Bcat1;Bphl;C2;Cat;Cdo1;Cndp2;Csad;Cyp1a1;Cyp2e1;Cyp4f1;Dcxr;Ddc;Ddt;Dhrs7;Enpep;Entpd5;Esr1;F10;Fah;Fas;Fbln1;Fbp1;Fetub;Fmo1;Fmo3;Gclc;Gnmt;Gss;Gsta5;Gstt2;Hacl1;Hes6;Hmox1;Hnf4a;Hrg;Hsd17b2;Id2;Idh1;Igfbp1;Il1r1;Kynu;Mccc2;Mthfd1;Pc;Pycr1;Rbp4;Retsat;Serpine1;Shmt2;Slc35d1;Tgfb2;Tkfc;Tmem176b;Upb1;Vnn1;Vtn
MD	D21	HALLMARK_IL6_JAK_STAT3_SIGNALING	Il6 jak stat3 signaling	33/734	33	3.13089e-05	A2m;Ccl7;Ccr1l1;Cd14;Cd38;Cd44;Csf1;Csf2rb;Csf3r;Cxcl10;Cxcl11;Cxcl13;Cxcl9;Dntt;Ebi3;Fas;Hmox1;Il13ra1;Il18r1;Il1r1;Il4r;Il7;Irf1;Itga4;Itgb3;Lepr;Osmr;Pf4;Pik3r5;Socs3;Tgfb1;Tlr2;Tnfrsf12a
MD	D21	HALLMARK_COAGULATION	Coagulation	44/734	44	0.000110202	A2m;Acox2;Anxa1;Apoc3;Bmp1;C1qa;C1r;C1s;C2;Cfd;Cfh;Cfi;Clu;Cpn1;Ctse;Ctsk;Dpp4;F10;F13b;F2;F2rl2;Fbn1;Fn1;Gda;Hnf4a;Hpn;Hrg;Itga2;Itgb3;Klkb1;Mep1a;Mmp2;Olr1;Pf4;Prep;Proc;Proz;Rgn;Serpinc1;Serpine1;Sparc;Tfpi2;Thbs1;Timp1
MD	D21	HALLMARK_INTERFERON_GAMMA_RESPONSE	Interferon gamma response	55/734	55	0.000242899	C1r;C1s;C2;Casp1;Ccl12;Ccl7;Cd274;Cd38;Cd69;Cdkn1a;Cfh;Ciita;Cmklr1;Cmpk2;Csf2rb;Cxcl10;Cxcl11;Cxcl9;Ddx60;Eif4e3;Epsti1;Fas;Fcgr1a;Gbp4;Gpr18;Ifi44;Ifi44l;Ifit2;Ifit3;Ifitm3;Il2rb;Il4r;Il7;Irf1;Irf7;Isg15;Lcp2;Lgals3bp;Mettl7b;Mx1;Mx2;Nlrc5;Oas2;Oas3;Oasl;Parp14;Pla2g4a;Rsad2;RT1-M3-1;Rtp4;Selp;Socs3;St8sia4;Tnfaip6;Vcam1
MD	D21	HALLMARK_FATTY_ACID_METABOLISM	Fatty acid metabolism	45/734	45	0.000816336	Aadat;Acadm;Acads;Acot5;Acot8;Acox1;Acsm3;Adh1;Adh7;Aldh9a1;Aqp7;Bckdhb;Blvra;Bphl;Cryz;Cyp1a1;Cyp4a1;Decr1;Eci2;Ehhadh;Fmo1;G0s2;Gcdh;Glul;Gpd1;Grhpr;Gstz1;Hadh;Hao2;Hsd17b7;Idh1;Lgals1;Mdh1;Me1;Mgll;Mif;Mlycd;Odc1;Pcbd1;Ppara;Rdh16;Retsat;Slc22a5;Uros;Vnn1
MD	D21	HALLMARK_BILE_ACID_METABOLISM	Bile acid metabolism	35/734	35	0.000816336	Abca1;Abca8;Abca9;Abcd3;Aldh8a1;Aldh9a1;Amacr;Bmp6;Cat;Cyp8b1;Dio1;Efhc1;Ephx2;Gc;Gclm;Gnmt;Gstk1;Hacl1;Idh1;Lck;Lonp2;Mlycd;Nr1h4;Nr1i2;Nudt12;Pex11a;Pxmp2;Retsat;Rxrg;Slc22a18;Slc23a1;Slc27a2;Sod1;Sult1b1;Sult2b1
MD	D21	HALLMARK_INTERFERON_ALPHA_RESPONSE	Interferon alpha response	31/734	31	0.000816336	C1s;Casp1;Cmpk2;Csf1;Cxcl10;Cxcl11;Ddx60;Epsti1;Gbp2;Gbp4;Ifi44;Ifi44l;Ifit2;Ifit3;Ifitm3;Il4r;Il7;Irf1;Irf7;Isg15;Lgals3bp;Mx1;Mx2;Oas1a;Oasl;Parp14;Parp9;Rsad2;RT1-M3-1;Rtp4;Sell
MD	D21	HALLMARK_ALLOGRAFT_REJECTION	Allograft rejection	51/734	51	0.00333616	Bcat1;C2;Ccl12;Ccl7;Ccnd2;Ccr1l1;Ccr5;Cd247;Cd4;Cd8b;Cfp;Csf1;Cxcl13;Cxcl9;Dyrk3;Elf4;F2;Fas;Fcgr2b;Flna;Gbp2;Igsf6;Il11;Il18rap;Il2rb;Il4r;Il7;Inhba;Inhbb;Irf7;Itgal;Lck;Lcp2;Lif;Ly75;Nlrp3;Pf4;Prkcb;Ptprc;RT1-DMb;RT1-M3-1;Sit1;St8sia4;Stab1;Tgfb1;Tgfb2;Thy1;Timp1;Tlr2;Trat1;Was
MD	D21	HALLMARK_KRAS_SIGNALING_UP	Kras signaling up	50/734	50	0.00700801	Abcb1a;Adgra2;Akap12;Aldh1a2;Angptl4;Ano1;C2;C3ar1;Ccnd2;Cfh;Clec4a2;Cmklr1;Cxcl10;Cxcr4;Dock2;F13a1;Fcer1g;G0s2;Galnt3;Gng11;Gpnmb;Hbegf;Id2;Igfbp3;Ikzf1;Il7r;Inhba;Itga2;Kif5c;Laptm5;Lcp1;Lif;Map7;Mycn;Nr1h4;Pdcd1lg2;Plaur;Prrx1;Rbp4;Rgs16;Serpina3n;Sparcl1;Spp1;St6gal1;Tlr8;Tmem176a;Tmem176b;Traf1;Ush1c;Wnt7a
MD	D21	HALLMARK_COMPLEMENT	Complement	47/734	47	0.0153545	Adra2b;Apoa4;C1qa;C1qc;C1r;C1s;C2;Casp1;Cdh13;Cfh;Clu;Col4a2;Cp;Dgkg;Dpp4;F10;F2;Fcer1g;Fcnb;Fn1;Gnb4;Gzmk;Hnf4a;Irf1;Irf7;Itgam;Klk1c9;Klkb1;Kynu;Lck;Lcp2;Me1;Mmp12;Msrb1;Olr1;Pik3cg;Pik3r5;Pla2g4a;Plaur;Prcp;Prep;Serpinc1;Serpine1;Tfpi2;Timp1;Was;Xpnpep1
MD	D21	HALLMARK_IL2_STAT5_SIGNALING	Il2 stat5 signaling	47/734	47	0.0216739	Abcb1a;Adam19;Ahcy;Amacr;Aplp1;Batf;Ccnd2;Ccne1;Cd44;Cdc6;Col6a1;Csf1;Cst7;Ctla4;Ctsz;Cxcl10;F2rl2;Fah;Galm;Gbp4;Icos;Ifitm3;Ikzf2;Il18r1;Il2rb;Il4r;Klf6;Lif;Lrrc8c;Map6;Myc;Nfkbiz;Nt5e;Odc1;Ptger2;Pth1r;Rgs16;Rhoh;Sell;Selp;Serpinc1;Slc39a8;Spp1;Tiam1;Tlr7;Tnfrsf8;Traf1
MD	D21	HALLMARK_PEROXISOME	Peroxisome	28/734	28	0.0229652	Abcb1a;Abcc5;Abcc8;Abcd3;Acot8;Acox1;Alb;Aldh9a1;Cat;Crabp1;Ctps1;Dio1;Eci2;Ehhadh;Ephx2;Gstk1;Hao2;Idh1;Lonp2;Mlycd;Nr1i2;Pex11a;Retsat;Rxrg;Slc27a2;Sod1;Sult2b1;Top2a
MD	D21	HALLMARK_ANGIOGENESIS	Angiogenesis	12/734	12	0.0409566	Ccnd2;Col3a1;Col5a2;Lrpap1;Olr1;Pf4;Postn;S100a4;Spp1;Timp1;Vcan;Vtn
MD	D21	HALLMARK_E2F_TARGETS	E2f targets	46/734	46	0.0461051	Ak2;Asf1b;Atad2;Aurkb;Bard1;Bub1b;Ccnb2;Ccne1;Cdca3;Cdk1;Cdkn1a;Cdkn3;Cenpe;Cenpm;Cks2;Ctps1;Dck;Depdc1;Diaph3;Dlgap5;E2f8;Espl1;Gins3;Hmgb2;Hmmr;Kif18b;Kif22;Kif2c;Kif4a;Lmnb1;Mcm3;Melk;Mki67;Mms22l;Mybl2;Myc;Plk1;Plk4;Pttg1;Rrm2;Shmt1;Spc24;Spc25;Tacc3;Top2a;Trip13
MD	D35	HALLMARK_EPITHELIAL_MESENCHYMAL_TRANSITION	Epithelial mesenchymal transition	110/944	110	3.58394e-24	Acta2;Adam12;Anpep;Aplp1;Basp1;Bdnf;Bgn;Bmp1;Cald1;Cap2;Capg;Cd44;Cdh11;Cdh6;Col11a1;Col12a1;Col16a1;Col1a1;Col1a2;Col3a1;Col4a1;Col4a2;Col5a1;Col5a2;Col5a3;Col6a2;Col6a3;Col8a2;Comp;Crlf1;Cthrc1;Cxcl1;Cxcl3;Cxcl6;Dcn;Dpysl3;Efemp2;Eln;Emp3;Fap;Fas;Fbln1;Fbn1;Fbn2;Fgf2;Flna;Fmod;Fn1;Fstl3;Gem;Gja1;Glipr1;Gpx7;Htra1;Id2;Igfbp3;Il6;Inhba;Itga2;Itga5;Itgb3;Lama1;Lama3;Lamc2;Lgals1;Lox;Loxl1;Loxl2;Lr…
MD	D35	HALLMARK_IL6_JAK_STAT3_SIGNALING	Il6 jak stat3 signaling	40/944	40	1.27103e-05	A2m;Ccl7;Ccr1l1;Cd14;Cd38;Cd44;Cntfr;Csf1;Csf2rb;Csf3r;Cxcl1;Cxcl10;Cxcl11;Cxcl13;Cxcl3;Ebi3;Fas;Hmox1;Il17rb;Il18r1;Il1r1;Il2ra;Il4r;Il6;Il6st;Il7;Itga4;Itgb3;Lepr;Map3k8;Osmr;Pf4;Pik3r5;Pla2g2a;Socs3;Tlr2;Tnfrsf12a;Tnfrsf1a;Tnfrsf1b;Tnfrsf21
MD	D35	HALLMARK_INFLAMMATORY_RESPONSE	Inflammatory response	72/944	72	2.36095e-05	Abca1;Adgre1;Adora2b;Axl;Bdkrb1;Btg2;C5ar1;Calcrl;Ccl12;Ccl7;Cd14;Cd69;Cdkn1a;Chst2;Csf1;Csf3r;Cxcl10;Cxcl11;Cxcl6;Cxcr6;Cybb;Ebi3;Emp3;Fzd5;Gpr132;Gpr183;Has2;Hbegf;Hpn;Hrh1;Icam1;Ifitm3;Il18r1;Il18rap;Il1r1;Il4r;Il6;Il7r;Inhba;Irf7;Itga5;Itgb3;Itgb8;Klf6;Lif;Lpar1;Mep1a;Mmp14;Msr1;Myc;Olr1;Osmr;Pcdh7;Pik3r5;Plaur;Ptger2;Rgs16;Ros1;Scn1b;Sele;Serpine1;Slc31a1;Slc31a2;Stab1;Tacr1;Tacr3;Timp1;Tlr2…
MD	D35	HALLMARK_KRAS_SIGNALING_UP	Kras signaling up	68/944	68	0.000270297	Abcb1a;Ace;Adgra2;Adgrl4;Akap12;Aldh1a2;Angptl4;Ankh;Ano1;Birc3;Bmp2;Btc;C2;Cbr4;Ccnd2;Cfh;Clec4a2;Cpe;Cxcl10;Cxcr4;Etv4;Etv5;F13a1;Galnt3;Gfpt2;Gpnmb;Hbegf;Hdac9;Hsd11b1;Id2;Igfbp3;Il7r;Inhba;Itga2;Kif5c;Laptm5;Lif;Ly96;Mall;Map7;Mmd;Mycn;Nr1h4;Pdcd1lg2;Plat;Plaur;Prdm1;Prrx1;Rbp4;Reln;Rgs16;Satb1;Scn1b;Serpina3n;Sox9;Sparcl1;Spp1;St6gal1;Tlr8;Tmem176a;Tnfrsf1b;Tnnt2;Tph1;Traf1;Trib2;Tspan1;Ush1…
MD	D35	HALLMARK_XENOBIOTIC_METABOLISM	Xenobiotic metabolism	67/944	67	0.00168078	Acox1;Acox2;Acox3;Acsm1;Adh7;Ahcy;Aldh2;Aldh9a1;Apoe;Bcat1;Bphl;C2;Cat;Cdo1;Cndp2;Csad;Cyb5a;Cyp1a1;Cyp4f1;Dcxr;Ddt;Dhrs7;Enpep;Entpd5;Esr1;Fah;Fas;Fbln1;Fbp1;Fmo1;Fmo3;Gclc;Gnmt;Gss;Gsta5;Gsto1;Gstt2;Hacl1;Hes6;Hmox1;Hrg;Hsd11b1;Id2;Igfbp1;Il1r1;Kynu;Mccc2;Mthfd1;Pc;Pdlim5;Pemt;Pgrmc1;Pink1;Por;Pycr1;Rbp4;Retsat;Serpine1;Shmt2;Slc35d1;Tat;Tgfb2;Tkfc;Tmem97;Tnfrsf1a;Tpst1;Upb1
MD	D35	HALLMARK_COAGULATION	Coagulation	48/944	48	0.00239173	A2m;Acox2;Anxa1;Bmp1;C1qa;C1r;C1s;C2;Cfd;Cfh;Cfi;Clu;Comp;Ctse;Ctsk;Dpp4;F2rl2;Fbn1;Fn1;Gda;Hpn;Hrg;Htra1;Itga2;Itgb3;Klf7;Klkb1;Lrp1;Mep1a;Mmp14;Mmp15;Mmp2;Mmp3;Mmp7;Msrb2;Olr1;Pf4;Plat;Prep;Proc;Proz;Rgn;Serpine1;Sparc;Tfpi2;Thbs1;Timp1;Vwf
MD	D35	HALLMARK_TNFA_SIGNALING_VIA_NFKB	Tnfa signaling via nfkb	64/944	64	0.00239173	Abca1;Atf3;B4galt5;Bcl2a1;Bcl3;Bcl6;Birc3;Bmp2;Btg2;Ccl12;Ccnd1;Cd44;Cd69;Cdkn1a;Cebpd;Clcf1;Csf1;Cxcl1;Cxcl10;Cxcl11;Cxcl3;Cxcl6;Dram1;Egr2;Egr3;Ehd1;Fjx1;Fosb;Fosl1;Fosl2;Gem;Gfpt2;Gpr183;Hbegf;Icam1;Id2;Ier3;Ifit2;Il6;Il6st;Il7r;Inhba;Klf6;Kynu;Lamb3;Lif;Map3k8;Myc;Nfil3;Olr1;Pdlim5;Phlda2;Plaur;Plk2;Rnf19b;Serpine1;Socs3;Stat5a;Tgif1;Tlr2;Tnc;Tnfaip6;Traf1;Tsc22d1
MD	D35	HALLMARK_ADIPOGENESIS	Adipogenesis	64/944	64	0.00272113	Abca1;Acadm;Acads;Acox1;Ak2;Aldh2;Angpt1;Angptl4;Apoe;Bckdha;Bcl6;Cat;Cmbl;Col15a1;Col4a1;Coq3;Cox8a;Dbt;Ddt;Dhcr7;Dhrs7;Echs1;Ephx2;Fabp4;Fah;Gbe1;Gpx4;Grpel1;Hadh;Itga7;Lama4;Ltc4s;Mccc1;Me1;Mgll;Mgst3;Mrap;Mylk;Nabp1;Ndufs3;Pemt;Pgm1;Pim3;Por;Pparg;Prdx3;Qdpr;Retsat;Samm50;Scp2;Sdhc;Slc19a1;Slc25a10;Slc5a6;Sod1;Sowahc;Sparcl1;Stat5a;Stom;Tst;Ucp2;Uqcr10;Uqcr11;Uqcrq
MD	D35	HALLMARK_APOPTOSIS	Apoptosis	53/944	53	0.00272113	Ankh;Anxa1;Atf3;Bgn;Bik;Birc3;Bmp2;Btg2;Casp1;Casp3;Casp4;Cav1;Ccnd1;Ccnd2;Cd14;Cd38;Cd44;Cd69;Cdkn1a;Clu;Cth;Dcn;Dpyd;Egr3;Erbb3;Fas;Faslg;Gpx4;Hgf;Hmgb2;Hmox1;Ier3;Ifitm3;Igfbp6;Il6;Isg20;Krt18;Lgals3;Mmp2;Plat;Plcb2;Pmaip1;Retsat;Rnasel;Satb1;Sc5d;Sod1;Tgfb2;Timp1;Timp2;Tnfrsf12a;Tnfsf10;Top2a
MD	D35	HALLMARK_IL2_STAT5_SIGNALING	Il2 stat5 signaling	62/944	62	0.00291174	Abcb1a;Adam19;Ahcy;Ahnak;Amacr;Aplp1;Batf;Bmp2;Capg;Casp3;Ccnd2;Ccne1;Ccr4;Cd44;Cd79b;Cdkn1c;Col6a1;Csf1;Cst7;Ctla4;Ctsz;Cxcl10;Etv4;F2rl2;Fah;Galm;Gbp4;Glipr2;Gpx4;Gsto1;Ifitm3;Ikzf2;Il18r1;Il1rl1;Il2ra;Il4r;Klf6;Lclat1;Lif;Lrrc8c;Map3k8;Map6;Myc;Nfil3;Nfkbiz;Nt5e;Odc1;Penk;Ptger2;Pth1r;Rgs16;Selp;Serpinb6b;Slc39a8;Spp1;Tiam1;Tlr7;Tnfrsf1b;Tnfrsf21;Tnfrsf8;Tnfsf10;Traf1
MD	D35	HALLMARK_FATTY_ACID_METABOLISM	Fatty acid metabolism	51/944	51	0.00464988	Aadat;Acadm;Acads;Acot5;Acot8;Acox1;Adh7;Alad;Aldh9a1;Bckdhb;Blvra;Bphl;Cryz;Cyp1a1;D2hgdh;Dlst;Echs1;Eci2;Ehhadh;Fh;Fmo1;Gcdh;Glul;Gpd1;Grhpr;Gstz1;Hadh;Hao2;Hmgcl;Hsd17b10;Hsd17b7;Lgals1;Ltc4s;Mdh1;Me1;Mgll;Mif;Mlycd;Odc1;Pcbd1;Pdha1;Pdhb;Ppara;Prdx6;Rdh16;Retsat;Sdha;Sdhc;Sdhd;Slc22a5;Sucla2
MD	D35	HALLMARK_BILE_ACID_METABOLISM	Bile acid metabolism	39/944	39	0.00464988	Abca1;Abca4;Abca8;Abca9;Abcd3;Aldh8a1;Aldh9a1;Amacr;Ar;Bmp6;Cat;Ch25h;Cyp7b1;Cyp8b1;Dio1;Dio2;Efhc1;Ephx2;Fads2;Gc;Gclm;Gnmt;Gstk1;Hacl1;Lonp2;Mlycd;Nr1h4;Nr1i2;Nudt12;Pex1;Pex11a;Pex12;Pxmp2;Retsat;Scp2;Slc23a1;Sod1;Sult1b1;Sult2b1
MD	D35	HALLMARK_ANGIOGENESIS	Angiogenesis	16/944	16	0.00741439	Apoh;Ccnd2;Col3a1;Col5a2;Cxcl6;Jag2;Kcnj8;Lrpap1;Olr1;Pf4;Postn;S100a4;Spp1;Timp1;Tnfrsf21;Vcan
MD	D35	HALLMARK_HYPOXIA	Hypoxia	60/944	60	0.0106487	Adora2b;Ak4;Akap12;Aldob;Angptl4;Anxa2;Atf3;Bgn;Cav1;Cdkn1a;Cdkn1c;Chst2;Col5a1;Cp;Csrp2;Cxcr4;Dcn;Efna3;Fbp1;Fosl2;Gbe1;Gpc4;Grhpr;Has1;Hmox1;Hspa5;Ier3;Igfbp1;Igfbp3;Il6;Isg20;Klf6;Klf7;Large1;Lox;Mif;Nfil3;Noct;Pck1;Pgf;Pgm1;Pklr;Pkp1;Plaur;Ppfia4;Ppp1r3c;Prkca;S100a4;Serpine1;Slc2a5;Slc37a4;Srpx;Stbd1;Sult2b1;Tgfb3;Tgfbi;Tmem45a;Tpbg;Tpi1;Xpnpep1
MD	D7	HALLMARK_EPITHELIAL_MESENCHYMAL_TRANSITION	Epithelial mesenchymal transition	64/644	64	7.88262e-09	Abi3bp;Adam12;Aplp1;Basp1;Bgn;Capg;Cdh11;Cdh2;Col12a1;Col16a1;Col1a1;Col1a2;Col3a1;Col4a1;Col5a1;Col5a2;Col5a3;Col6a2;Col6a3;Cthrc1;Dab2;Dpysl3;Eln;Emp3;Fbln1;Fbn1;Fn1;Glipr1;Gpx7;Id2;Igfbp3;Inhba;Itga2;Itga5;Lama3;Lamc2;Lgals1;Lox;Loxl2;Matn2;Mmp2;Nnmt;Nt5e;Ntm;Pcolce;PCOLCE2;Plod2;Postn;Prrx1;Rgs4;Scg2;Sfrp1;Slit2;Sntb1;Sparc;Tagln;Tfpi2;Tgfb1;Thy1;Timp1;Tnc;Vcan;Vim;Wnt5a
MD	D7	HALLMARK_ALLOGRAFT_REJECTION	Allograft rejection	63/644	63	7.88262e-09	B2m;Bcat1;Brca1;C2;Capg;Ccl12;Ccl4;Ccnd2;Ccr5;Cd247;Cd4;Cd8a;Cfp;Csf1;Cxcl13;Cxcl9;Cxcr3;Elf4;F2;Fcgr2b;Fgr;Gbp2;Gcnt1;Hcls1;Igsf6;Il12a;Il12rb1;Il18;Il27ra;Il2rb;Il2rg;Il4r;Inhba;Irf7;Itgal;Itgb2;Klrd1;Lck;Lcp2;Ly75;Ly86;Lyn;Map4k1;Ncf4;Nlrp3;Pf4;Prf1;Prkcb;Prkcg;Ptprc;RT1-DMb;Sit1;Spi1;St8sia4;Stab1;Tap1;Tgfb1;Thy1;Timp1;Tlr1;Tlr2;Was;Zap70
MD	D7	HALLMARK_E2F_TARGETS	E2f targets	62/644	62	3.78812e-08	Asf1b;Atad2;Aurka;Aurkb;Bard1;Birc5;Brca1;Bub1b;Ccnb2;Ccne1;Cdc20;Cdc25b;Cdca3;Cdk1;Cdkn3;Cenpe;Cenpm;Chek1;Cks2;Dck;Depdc1;Diaph3;Dlgap5;Dscc1;E2f8;Espl1;Gins1;Gins3;Hmgb2;Hmmr;Kif18b;Kif22;Kif2c;Kif4a;Lmnb1;Mad2l1;Mcm3;Mcm4;Mcm5;Mcm6;Mki67;Mms22l;Mxd3;Mybl2;Ncapd2;Plk1;Plk4;Pole;Pttg1;Racgap1;Rad51ap1;Rrm2;Spag5;Spc24;Spc25;Tacc3;Tcf19;Timeless;Top2a;Trip13;Tubb5;Ube2t
MD	D7	HALLMARK_G2M_CHECKPOINT	G2m checkpoint	61/644	61	5.06913e-08	Aurka;Aurkb;Bard1;Birc5;Bub1;Ccna2;Ccnb2;Ccnf;Cdc20;Cdc25b;Cdc45;Cdc6;Cdc7;Cdk1;Cdkn3;Cenpa;Cenpe;Cenpf;Chaf1a;Chek1;Cks2;E2f1;Egf;Espl1;Exo1;Gins2;Hmmr;Kif20b;Kif22;Kif23;Kif2c;Kif4a;Knl1;Lmnb1;Mad2l1;Marcks;Mcm3;Mcm5;Mcm6;Mki67;Mybl2;Ndc80;Nusap1;Odc1;Pbk;Plk1;Plk4;Pole;Prc1;Pttg1;Racgap1;Sqle;Stil;Tacc3;Tgfb1;Top2a;Tpx2;Traip;Troap;Ttk;Ube2c
MD	D7	HALLMARK_INTERFERON_GAMMA_RESPONSE	Interferon gamma response	57/644	57	7.25763e-07	B2m;Batf2;C1r;C1s;C2;Casp1;Ccl12;Cd274;Cd38;Cfh;Ciita;Cmklr1;Cmpk2;Csf2rb;Cxcl10;Cxcl9;Ddx60;Eif4e3;Epsti1;Fcgr1a;Gbp4;Gpr18;Ifi44l;Ifit2;Ifit3;Il10ra;Il2rb;Il4r;Irf1;Irf5;Irf7;Isg15;Klrk1;Lap3;Lcp2;Lgals3bp;Mx1;Mx2;Nlrc5;Oas2;Oas3;Oasl;Pim1;Pla2g4a;Psmb9;Ptgs2;Rsad2;Rtp4;Samhd1;Sectm1b;Socs3;St8sia4;Tap1;Tnfaip6;Usp18;Xcl1;Zbp1
MD	D7	HALLMARK_INFLAMMATORY_RESPONSE	Inflammatory response	56/644	56	4.74763e-06	Adgre1;C3ar1;C5ar1;Calcrl;Ccl12;Ccl24;Cd14;Chst2;Cmklr1;Csf1;Csf3r;Cxcl10;Cxcl9;Cxcr6;Cybb;Ebi3;Emp3;F3;Fzd5;Gpr132;Gpr183;Has2;Hpn;Il10ra;Il18;Il2rb;Il4r;Inhba;Irf1;Irf7;Itga5;Itgb8;Lck;Lcp2;Ldlr;Lpar1;Lyn;Msr1;Nlrp3;Pik3r5;Ptafr;Ros1;Rtp4;Scn1b;Sele;Sell;Slc1a2;Slc4a4;Slc7a2;Stab1;Tacr3;Timp1;Tlr1;Tlr2;Tnfaip6;Tnfrsf1b
MD	D7	HALLMARK_INTERFERON_ALPHA_RESPONSE	Interferon alpha response	31/644	31	7.67129e-05	B2m;Batf2;C1s;Casp1;Cmpk2;Csf1;Cxcl10;Ddx60;Epsti1;Gbp2;Gbp4;Ifi44l;Ifit2;Ifit3;Il4r;Irf1;Irf7;Isg15;Lap3;Lgals3bp;Mx1;Mx2;Oas1a;Oasl;Psmb9;Rsad2;Rtp4;Sell;Tap1;Uba7;Usp18
MD	D7	HALLMARK_KRAS_SIGNALING_UP	Kras signaling up	48/644	48	0.00156551	Abcb1a;Adgra2;Akap12;Ano1;Btc;C2;C3ar1;Cbr4;Ccnd2;Ccser2;Cd37;Cfh;Clec4a2;Cmklr1;Cxcl10;Cxcr4;Dock2;Fcer1g;Gpnmb;Hoxd11;Hsd11b1;Id2;Igfbp3;Ikzf1;Il10ra;Il2rg;Il33;Inhba;Itga2;Itgb2;Kcnn4;Laptm5;Lcp1;Ly96;Map4k1;Map7;Mycn;Nr1h4;Pdcd1lg2;Prrx1;Ptgs2;Rbp4;Scn1b;Sox9;Tlr8;Tmem176a;Tnfrsf1b;Traf1
MD	D7	HALLMARK_COMPLEMENT	Complement	46/644	46	0.00219283	Adra2b;C1qa;C1qc;C1r;C1s;C2;Casp1;Cfh;Cp;Ctsl;Dock10;Dusp5;F10;F2;F3;Fcer1g;Fcnb;Fn1;Gnb4;Gngt2;Gzmk;Hpcal4;Irf1;Irf7;Itgam;Klk1c9;Klkb1;Lap3;Lck;Lcp2;Lgals3;Lyn;Msrb1;Pik3cg;Pik3r5;Pim1;Pla2g4a;Pla2g7;Plek;Prcp;Prep;Psmb9;Tfpi2;Timp1;Was;Xpnpep1
MD	D7	HALLMARK_IL6_JAK_STAT3_SIGNALING	Il6 jak stat3 signaling	24/644	24	0.00843736	A2m;Cd14;Cd38;Csf1;Csf2rb;Csf3r;Cxcl10;Cxcl13;Cxcl9;Ebi3;Hmox1;Il12rb1;Il2rg;Il4r;Irf1;Itga4;Pf4;Pik3r5;Pim1;Socs3;Tgfb1;Tlr2;Tnfrsf1b;Tnfrsf21
MD	D7	HALLMARK_XENOBIOTIC_METABOLISM	Xenobiotic metabolism	46/644	46	0.00995144	Abcc2;Acox1;Adh1;Akr1c1;Aldh2;Aldh9a1;Asl;Bcat1;Bphl;C2;Cat;Cdo1;Cndp2;Csad;Cyb5a;Cyp26a1;Cyp2e1;Dcxr;Ddc;Enpep;Entpd5;Esr1;F10;Fah;Fbln1;Fetub;Gnmt;Gss;Gsta5;Gsto1;Hmox1;Hrg;Hsd11b1;Hsd17b2;Id2;Idh1;Mccc2;Mthfd1;Nfs1;Pc;Pgrmc1;Pycr1;Rbp4;Retsat;Shmt2;Smox
