# Supplementary material for: Longitudinal multiorgan transcriptomic atlas of salt-induced hypertension
Source: JCI Insight. 2026 Apr 23;11(12):e200841. doi: 10.1172/jci.insight.200841 (PMC13313555; doi:10.1172/jci.insight.200841)
Supplement: Supporting data values [file jciinsight-11-200841-s214.xlsx]

## Sheet: Fig. S1A
MAP
	HS										NS
Time (days)	rat 1	rat 2	rat 3	rat 4	rat 5	rat 6	rat 7	rat 8	rat 9		rat 1	rat 2	rat 3	rat 4
-4	120.33	110.717	112.718	116.252	122.894	119.909	111.611	121	121		126.11	120.237	118.252	120.721
-3	116.243	110.16	118.455	112.151	122.894	115.113	112.272	121	122		128.434	122.34	115.316	120.815
-2	117.371	114.084	117.447	108.735	120	117.071	106.984	124	121		126.82	122.615	117.054	125.176
-1	126	108.441	118.617	120	120	121.304	108	122	122		127.9	121.015	114.466	125.517
2	127.765	124.74	120.344	127.831	131.85	131.55	118.853	123	126		123.311	121.372	114.834	124.726
3	131.189	126.693	124.953	129.08	139.212	134.611	121.182	129	129		128.749	127.022	114.589	124.481
4	133.712	124.407	125.417	133.321	135.3	136.472	124.708	136	131		124.009	124.321	117.532	125.357
5	136.18	131.847	126.196	133.955	142.87	139.605	123.091	136	129		125.997	129.893	118.71	126.892
6	131.35	131.226	134.657	136.15	139.686	144.066	125.556	140	136		127.16	126.123	116.766	124.472
9	140.268	135.896	132.27	138.884	147.543	147.127	123.836	144	136		129.368	107.457	122.804	126.835
10	143.255	135.324	132.759	141.096	144.104	145.226	124.466	138	141		130.811	113.351	121.237	127.667
11	141.456	136.358	135.662	141.034	152.674	149.206	127.977	148	142		131.241	114.622	116.62	131.329
12	143.875	136.512	136.789	142.897	154.256	151.253	128.071	144	148		129.52	112.061	118.329	130.071
13	143.885	136.964	138.94	143.049	144.491	149.972	131.429	150	143		131.976	113.964	118.02	128.614
16	146.892	137.811	143.398	144.774	160.191	156.454	131.141	155	145		133.958	127.139	120.538	125.748
17	154.148	147.6	142.622	152.825	161.848	158.642	135.881	158	150		138.864	133.96	120.921	130.883
18	158.195	146.538	149.758	155.014	163.038	165.893	134.906	168	155		140.022	132.269	124.237	129.037
19	158.881	149.737	149.969	159.915	168.491	176.711	134.899	173	157		140.952	132.575	121.423	131.825
20	165.889	149.677	157.436	154.318	174.312	171.947	134.643	173	162		141.402	132.34	122.539	134.401
21	160.919	144.15	156.759	152.966	171.796	171.983	139.891	173	151		142.214	130.454	121.411	129.944

## Sheet: Fig S3A
Urine Na/Cr (mmol/L)
NS	7D	14D	21D	35D
1.09589	9.85	7.36	6.9	3.3
0.869565	8.59	7.47	5.24	1.56
1.15385	9.55	7.93	4.57	2.71
1.04762	7.01	9.4	7	2.01
1.08225	8.36	7.37	5.19	2.28
1.11421	8.14	8.06	7.17	4.09
	8.31	8.31
		8.93

## Sheet: Fig. S3B
Urine Cl/Cr (mmol/L)
NS	7D	14D	21D	35D
1.30137	8.76	6.54	5.75	3.17
1.01449	7.88	6.05	3.93	1.42
1.25	9.02	7.37	3.81	2.33
0.952381	6.61	8.05	6	1.47
0.865801	7.2	5.07	4.56	1.52
	7.72	7.22	6.54	2.88
	7.6	7.27
		8.19

## Sheet: Fig. S3C
Blood Na (mmol/L)
NS	7D	14D	21D	35D
151	140	141	139	138
144	139	138	140	141
141	137	139	139	141
136	139	141	140	145
136	143	140	141	142
135	144	138	140	145
136	142	138		144
		140

## Sheet: Fig. S3D
Blood Cl (mmol/L)
NS	7D	14D	21D	35D
104	100	100	100	102
104	99	98	100	104
104	100	99	100	102
109	100	100	100	102
107	99	102	100	103
107	99	100	99	101
107	98	100		101
		96

## Sheet: Fig. S3E
Blood pH
NS	7D	14D	21D	35D
7.2	7.253	7.263	7.294	7.242
7.2	7.228	7.235	7.32	7.223
7.1	7.256	7.251	7.26	7.147
7.1	7.23	7.245	7.28	7.39
7.215	7.319	7.251	7.275	7.287
7.166	7.315	7.237	7.239	7.327
	7.312	7.26		7.3
		7.217

## Sheet: Fig. S3G
Liver perivascular trichrome+ve area (%)								Heart perivascular trichrome+ve area (%)
NS	7D	14D	21D	35D				NS	7D	14D	21D	35D
10.2878	12.9942	14.8124	27.2727	13.5003				9.3001	15.9869	20.8429	20.0337	9.6673
9.0472	17.2937	11.4155	10.2886	16.7679				9.0289	17.8434	19.0637	19.7656	15.1447
5.0787	15.9215	15.8874	17.1019	12.1304				14.8718	17.5451	12.4591	19.262	20.4104
7.8315	13.6512	14.556	19.0747	25.5503				12.7083	21.9934	20.7228	16.4508	23.0072
7.7861		10.7107	13.3042	14.2421				12.8319		23.9941	19.1373	22.8748
11.9954		17.6168	14.7567	19.1662				14.9054		20.8685	13.5491	23.7773

## Sheet: Fig. S4A
Relative kidney weight
NS	7D	14D	21D	35D
9	10.5	10.8	10.7	13.8
9.3	11.6	11.6	11	13.3
9.4	9.9	10.3	10.6	11.1
9.06918	9.6	10.6	10.1	11.9
8.1606	9.6	11.7	13.6	14.6
8.74062	10.2	10.5	11.6	13.4
8.55705	9.6	10.5
7.48225		9.8
8.38297

## Sheet: Fig. S4B
Diuresis, mL/Day
NS	7D	14D	21D	35D
8	33	30	29	16
8	26	34	29	8
20	30	30	29	8
8	28	30	35	20
8	32	43	28	20
14	23	25	27	30
8	26	28
8		28
10
6
8
18
6
10
8

## Sheet: Fig. S4C
Urine Alb/Cr
NS	7D	14D	21D	35D
1.15935	6.25442	6.1729	5.29831	2.99668
1.26779	4.89919	5.49159	5.73573	1.77697
1.46064	3.76362	6.10193	4.27504	1.23069
1.48101	2.94896	6.10379	5.36706	3.23233
1.84479	5.16522	5.89342	4.94624	3.83446
0.567342	3.95285	3.13237	5.33479	6.0229

[truncated: 7 more sheets: Fig. S4D, Fig. S4F, Fig. S4G, Fig. S4H, Fig. S4I, Fig. S4J, Fig. S4K]
